# Supplementary material for: Comparative transcriptome and metabolome analysis suggests bottlenecks that limit seed and oil yields in transgenic Camelina sativa expressing diacylglycerol acyltransferase 1 and glycerol-3-phosphate dehydrogenase
Source: Biotechnol Biofuels. 2018 Dec 19;11:335. doi: 10.1186/s13068-018-1326-2 (PMC6299664; doi:10.1186/s13068-018-1326-2)
Supplement: Supplementary file 2 — Additional file 2: Table S2. List of differentially expressed genes in Camelina DGAT1 and GPD1 transgenic lines as compared to WT during seed development. [file 13068_2018_1326_MOESM2_ESM.xlsx]

## Sheet: DGAT1 vs WT (10-15 DAF)
Table S2. List of differntially expressed genes in Camelina DGAT1 transgenic lines compared to the WT during seed development (10-15 days after flowering, DAF).
Gene ID	Gene description	Fold change	P-Value	RPKM		Regulation
				WT	DGAT1 #2
Csa02g065010_1	non-specific lipid-transfer 4-like	1.5073	0.00252031	733.586	1105.73	UP
Csa18g033140_1	gibberellin-regulated family	1.56559	0.0266087	609.866	954.801	UP
Csa15g038220_1	defensin 46	1.52052	0.0185172	62.2364	94.6317	UP
Csa09g079870_1	isoflavone reductase homolog P3-like	2.42863	0.0010366	34.5794	83.9805	UP
Csa12g018170_1	defensin 159	1.54252	0.019106	52.6526	81.2177	UP
Csa06g049360_1	---NA---	1.64011	0.00453523	43.6975	71.6688	UP
Csa08g055270_1	merozoite surface CMZ-8-like isoform X5	1.60385	0.00466812	35.5978	57.0936	UP
Csa07g026110_1	defensin 46	1.71621	0.0218634	29.1873	50.0917	UP
Csa09g009250_1	low-molecular-weight cysteine-rich 45	1.53512	0.0452374	28.7531	44.1393	UP
Csa05g007300_1	hypothetical protein CARUB_v10024430mg	1.62359	0.00108826	21.1419	34.3257	UP
Csa19g034220_1	PREDICTED: uncharacterized protein LOC104766284	1.54332	0.00025476	19.8379	30.6162	UP
Csa01g019620_1	defensin 47	1.70955	0.0178991	14.9126	25.4939	UP
Csa03g037650_1	PREDICTED: uncharacterized protein LOC104741929	1.7309	0.0236014	13.2936	23.01	UP
Csa12g030570_1	PREDICTED: uncharacterized protein LOC104717904	1.67593	0.0414713	12.3968	20.776	UP
Csa14g043020_1	PREDICTED: uncharacterized protein LOC104741898	1.63837	0.0104835	11.781	19.3017	UP
Csa03g037630_1	hypothetical protein CARUB_v10010769mg	1.54549	0.0155812	10.4237	16.1097	UP
Csa12g048450_1	MO25 At4g17270	1.96063	0.000465347	8.09741	15.876	UP
Csa08g049270_1	Wound-responsive family	1.54622	0.00589415	9.07478	14.0316	UP
Csa17g055710_1	hypothetical protein CARUB_v10010769mg	1.61031	0.00457519	8.19505	13.1966	UP
Csa03g037350_1	PREDICTED: uncharacterized protein LOC104777323	1.58625	0.00362497	8.08382	12.823	UP
Csa14g053140_1	zinc finger CCCH domain-containing 13-like	1.5149	0.0130566	8.28711	12.5542	UP
Csa08g055280_1	non-specific lipid-transfer At5g64080	1.5713	0.0485422	7.32125	11.5039	UP
Csa16g034930_1	thionin- -like	2.09927	0.000615769	5.2631	11.0487	UP
Csa07g059760_1	F-box PP2-B11-like	1.85621	0.00230774	5.9272	11.0021	UP
Csa17g015940_1	glycine-rich cell wall structural -like	1.65841	0.00406549	6.62367	10.9847	UP
Csa19g023840_1	defensin 47	1.56005	0.0282631	6.80474	10.6158	UP
Csa09g075800_1	kunitz-type serine protease inhibitor -like	7.75876	4.45563e-06	1.2922	10.0259	UP
Csa14g043340_1	hypothetical protein CARUB_v10010769mg	1.58501	0.00617453	6.1443	9.73879	UP
Csa11g073450_1	defensin 179	1.6366	0.0482645	5.75513	9.41884	UP
Csa08g024050_1	NA	2.64959	0.00278041	3.32779	8.81728	UP
Csa11g089390_1	low-molecular-weight cysteine-rich 29	1.70339	0.0312002	4.76408	8.11506	UP
Csa15g010030_1	non-specific lipid-transfer 6-like	1.68995	0.00280671	4.55939	7.70515	UP
Csa19g013530_1	sequence-specific DNA binding transcription factor	1.59282	0.00960411	4.83586	7.70265	UP
Csa16g017100_1	probable thionin-	1.92492	0.000746114	3.81551	7.34456	UP
Csa05g081700_1	Iojap- mitochondrial-like	1.52505	0.0203289	4.49471	6.85467	UP
Csa13g026120_1	hypothetical protein CARUB_v10005712mg	3.09849	0.00213469	2.13056	6.6015	UP
Csa11g093740_1	probable histone	2.70475	0.00410638	2.0525	5.5515	UP
Csa15g016450_1	probable sulfate transporter isoform X1	1.54536	0.00446381	3.53813	5.46769	UP
Csa02g051290_1	early nodulin 2	1.55041	0.0049915	3.50515	5.43444	UP
Csa19g056170_1	heavy metal ATPase partial	1.51914	0.00225526	3.52732	5.3585	UP
Csa02g071410_1	---NA---	1.5641	0.0195505	3.40281	5.32235	UP
Csa08g001290_1	LOB domain-containing 30-like	1.54801	0.0137716	3.42719	5.30531	UP
Csa14g046670_1	EXS (ERD1 XPR1 SYG1) family	2.23489	0.00105381	2.36261	5.28016	UP
Csa18g002360_1	PREDICTED: uncharacterized protein LOC104760145 isoform X1	1.65873	0.0428844	3.12886	5.18994	UP
Csa15g064650_1	hypothetical protein ARALYDRAFT_480339	1.53443	0.0331355	3.37486	5.17849	UP
Csa14g027760_1	AGAMOUS-like 87	1.86813	0.00226169	2.65816	4.96578	UP
Csa20g016860_1	inactive serine threonine- kinase At5g11400 isoform X2	1.7136	0.0153039	2.88327	4.94077	UP
Csa07g012060_1	PREDICTED: uncharacterized protein LOC104786537	1.55308	0.00691497	3.12423	4.85217	UP
Csa04g008480_1	ribonuclease 1	1.59863	0.0303805	2.97969	4.76342	UP
Csa20g051580_1	solute carrier family 25 member 44-like	1.67185	0.00343539	2.83403	4.73809	UP
Csa20g039330_1	defensin 179	1.65974	0.0212777	2.84959	4.72957	UP
Csa07g022050_1	thionin- -like	1.86575	0.00412399	2.53129	4.72274	UP
Csa13g034230_1	cation transport regulator 2	4.36803	0.0014643	1.08005	4.71768	UP
Csa08g041680_1	calmodulin 8	1.58456	0.0192446	2.95415	4.68104	UP
Csa01g025790_1	PREDICTED: uncharacterized protein LOC104787569	1.58673	0.0298572	2.94065	4.66602	UP
Csa19g027340_1	leucine-rich repeat extensin 5	1.71528	0.0310581	2.52448	4.33018	UP
Csa03726s010_1	replication A 70 kDa DNA-binding subunit C-like isoform X2	1.56208	0.0312576	2.72057	4.24975	UP
Csa11g084880_1	transcription factor	1.51208	0.0173397	2.7857	4.2122	UP
Csa01g029770_1	nine-cis-epoxycarotenoid dioxygenase 6	1.5458	1.22537e-06	2.7236	4.21013	UP
Csa11g045410_1	probable thionin-	2.46986	0.00318122	1.68912	4.1719	UP
Csa14g046660_1	phosphate transporter PHO1 homolog 8-like	1.69428	0.00317884	2.41825	4.0972	UP
Csa06g032970_1	agamous-like MADS-box AGL16	1.55289	0.0186873	2.62814	4.08122	UP
Csa18g035680_1	peptidoglycan-binding domain-containing	1.5874	0.000326474	2.45401	3.8955	UP
Csa03g021800_1	PREDICTED: uncharacterized protein LOC104775910	1.63798	0.0142772	2.36634	3.87601	UP
Csa07g050670_1	sulfate transporter -like isoform X1	1.79417	0.00264455	2.14753	3.85304	UP
Csa15g027630_1	leucine-rich repeat extensin 5	1.92114	0.00227466	1.82071	3.49784	UP
Csa16g055740_1	E3 ubiquitin- ligase RING1-like	1.9311	0.0345203	1.76484	3.40808	UP
Csa09g018520_1	probable galacturonosyltransferase-like 10	1.66908	0.0159836	2.02876	3.38615	UP
Csa12g061490_1	serine hydroxymethyltransferase 4-like	1.83822	0.0313605	1.81161	3.33014	UP
Csa04g030650_1	probable inactive poly [ADP-ribose] polymerase SRO4	1.84001	0.00844255	1.77824	3.27198	UP
Csa20g008770_1	phosphatidylglycerol phosphatidylinositol transfer DDB_G0282179	1.60326	0.00939946	2.01401	3.22897	UP
Csa05g015930_1	hypothetical protein ARALYDRAFT_482777	1.92974	0.0309087	1.66569	3.21436	UP
Csa10g013880_1	hypothetical protein EUTSA_v10026608mg	1.69976	0.00386443	1.79005	3.04265	UP
Csa05g006700_1	glucan endo-1,3-beta-glucosidase-like	1.61258	0.00429344	1.87069	3.01664	UP
Csa09g097870_1	inactive rhomboid 1-like	1.51051	0.0152734	1.99285	3.01022	UP
Csa16g034080_1	PREDICTED: uncharacterized protein slp1-like isoform X1	1.85585	0.0300309	1.59209	2.95467	UP
Csa13g052190_1	---NA---	1.529	0.0253574	1.89817	2.9023	UP
Csa09g084780_1	sulfate transporter -like isoform X1	1.71907	0.000913977	1.68821	2.90217	UP
Csa12g004540_1	PREDICTED: uncharacterized protein LOC104729489	1.53062	0.0157921	1.86839	2.8598	UP
Csa13g017880_1	F-box At2g16365-like	1.82537	0.0289851	1.5389	2.80906	UP
Csa15g038170_1	PREDICTED: uncharacterized protein LOC104746709	1.68067	0.0167575	1.66522	2.79867	UP
Csa12g036720_1	aspartic ase CDR1-like	1.7014	0.0309691	1.60808	2.73599	UP
Csa07g039260_1	thionin- -like	2.32032	0.0469317	1.1761	2.72893	UP
Csa18g021620_1	transcription factor bHLH137-like isoform X1	5.03016	0.000276586	0.53112	2.67162	UP
Csa06g021350_1	probable inactive poly [ADP-ribose] polymerase SRO4	2.24018	0.00144794	1.16984	2.62065	UP
Csa08g050110_1	coproporphyrinogen III oxidase	1.57278	0.00652038	1.64505	2.5873	UP
Csa06g024460_1	nuclease HARBI1	1.87357	0.00495152	1.35803	2.54436	UP
Csa10g031610_1	---NA---	1.61175	0.0244075	1.56397	2.52073	UP
Csa03g061540_1	60S ribosomal L18a isoform X2	1.72096	0.0371693	1.46381	2.51915	UP
Csa10g013230_1	defensin 159	1.86475	0.018383	1.34137	2.50132	UP
Csa08g024030_1	solute carrier family 25 member 44-like	1.98621	0.0183877	1.24716	2.47711	UP
Csa02g045240_1	chromosome transmission fidelity 8 homolog	1.54823	0.0230677	1.59672	2.47209	UP
Csa01g032320_1	plant intracellular Ras-group-related LRR 5-like	1.52495	0.0179302	1.54901	2.36216	UP
Csa16g049550_1	metal transporter Nramp1	1.68193	0.00891349	1.40193	2.35796	UP
Csa20g024160_1	---NA---	1.94059	0.0205184	1.21062	2.34931	UP
Csa08g018190_1	PREDICTED: uncharacterized protein LOC104706688	2.20675	0.0104264	1.06051	2.34028	UP
Csa12g039360_1	chloroplastic-like isoform X1	1.51206	0.027064	1.53233	2.31697	UP
Csa20g071260_1	ethylene-responsive transcription factor 9-like	1.64639	0.0125145	1.38802	2.28521	UP
Csa14g060290_1	At1g52040 F5F19_10	1.77032	0.0284675	1.2737	2.25486	UP
Csa13g029110_1	6-phosphogluconolactonase 5	1.69927	0.0186471	1.32214	2.24667	UP
Csa03g046720_1	acyl-[acyl-carrier- ] desaturase chloroplastic	1.64116	0.0450781	1.33511	2.19114	UP
Csa02g007850_1	PREDICTED: uncharacterized protein LOC104747442	1.61224	0.0466082	1.34499	2.16845	UP
Csa10g018000_1	PREDICTED: uncharacterized protein LOC104717773	1.56472	0.0463393	1.38165	2.16189	UP
Csa19g053750_1	PREDICTED: uncharacterized protein LOC104768128	1.52006	0.0028739	1.41087	2.1446	UP
Csa04g063050_1	CDS4_ARATH ame: Full=Phosphatidate cytidylyltransferase chloroplastic ame: Full=CDP-DAG synthase 4 ame: Full=CDP-DG synthase 4 ame: Full=CDP-diacylglycerol synthase 4 Short=CDS4 ame: Full=CDP-diglyceride pyrophosphorylase 4 ame: Full=CDP-diglyceride synthase 4 ame: Full=CTP:phosphatidate cytidylyltransferase 4 Flags: Precursor	1.52704	0.0104228	1.39616	2.132	UP
Csa07g030580_1	probable calcium-binding CML23	1.67307	0.0106077	1.2658	2.11777	UP
Csa01g032590_1	phosphoglycerate mutase	1.61688	0.0449843	1.30745	2.11398	UP
Csa07g047970_1	RING-H2 finger ATL8	1.63492	0.0318847	1.28559	2.10183	UP
Csa09g084840_1	uncharacterized WD repeat-containing -like	1.52583	0.0134851	1.37012	2.09057	UP
Csa08g011730_1	basic 7S globulin 2-like	1.74255	0.0165619	1.18902	2.07192	UP
Csa05g090160_1	F-box LRR-repeat At3g60040-like	1.50406	0.0009672	1.36873	2.05866	UP
Csa14g015080_1	kDa heat shock -like	1.78279	0.00692014	1.15469	2.05857	UP
Csa18g034240_1	ras-related RABA1f	1.59738	0.00862425	1.28508	2.05276	UP
Csa04g016780_1	mitochondrial chaperone BCS1-like	1.50939	0.000860539	1.35031	2.03814	UP
Csa05g079530_1	non-specific lipid-transfer 2-like	1.98046	0.0269802	1.00878	1.99785	UP
Csa17g008190_1	box C D snoRNA 1-like	1.53271	0.0126844	1.28607	1.97117	UP
Csa20g080750_1	aluminum-activated malate transporter 14-like	3.80766	0.00185728	0.517137	1.96908	UP
Csa01g022360_1	UPF0496 At3g19330-like	2.1802	0.0205803	0.868005	1.89242	UP
Csa11g041870_1	clathrin adaptor complexes medium subunit family	1.76455	0.0229731	1.06409	1.87764	UP
Csa20g078340_1	PREDICTED: uncharacterized protein LOC104771886	1.65321	0.0492793	1.13556	1.87731	UP
Csa11g006680_1	lysine histidine transporter-like 7	1.72919	0.0129044	1.07995	1.86745	UP
Csa10g039990_1	PREDICTED: uncharacterized protein LOC104719278	1.74708	0.0181303	1.06385	1.85863	UP
Csa15g012660_1	centromere-associated E-like	1.52702	0.0475773	1.20903	1.84621	UP
Csa08g002220_1	PREDICTED: uncharacterized protein LOC104705373	1.9533	0.0361939	0.929837	1.81625	UP
Csa05g085910_1	SPIRAL1-like 2	1.9392	0.00352008	0.936159	1.8154	UP
Csa10g049500_1	transmembrane (DUF 3339)	1.50261	0.0299937	1.1976	1.79953	UP
Csa01g044840_1	pollen-specific SF21 isoform X1	1.75164	0.0130912	1.02623	1.79759	UP
Csa12g014060_1	PPPDE thiol peptidase family	1.78592	0.0248308	0.994205	1.77557	UP
Csa07g006750_1	PREDICTED: uncharacterized protein LOC104699975	1.60122	0.0471947	1.10152	1.76378	UP
Csa13g012220_1	PREDICTED: uncharacterized protein LOC104769250	1.59298	0.0488334	1.09668	1.747	UP
Csa11g034300_1	cytochrome c oxidoreductase like	1.54107	0.00955474	1.12858	1.73922	UP
Csa10g024780_1	notum homolog	1.58209	0.00893239	1.08626	1.71856	UP
Csa10g040460_1	hypothetical protein AXX17_AT5G33830	2.14063	0.0354991	0.797853	1.7079	UP
Csa07g027960_1	ubiquitin carboxyl-terminal hydrolase-related	1.68052	0.00635262	1.00987	1.6971	UP
Csa03g013170_1	tRNA pseudouridine synthase-like 1	1.68143	0.0372316	0.991688	1.66745	UP
Csa06g009520_1	probable galacturonosyltransferase-like 10	1.5996	0.00878854	1.03613	1.6574	UP
Csa03g055880_1	mitotic checkpoint -like	1.7642	0.0302762	0.929263	1.63941	UP
Csa11g056130_1	DNA mismatch repair MLH3-like	1.54194	0.0255031	1.05335	1.62421	UP
Csa06g051520_1	SPX domain-containing 3-like	1.92053	0.000125431	0.84324	1.61947	UP
Csa13g003590_1	GDSL esterase lipase At5g03610-like	2.92805	0.0307604	0.551628	1.6152	UP
Csa19g040320_1	EMB3004 MEE32	1.64296	0.0308294	0.965401	1.58611	UP
Csa10g014380_1	GPI-anchored LORELEI-like	1.74332	0.0233019	0.909742	1.58597	UP
Csa17g013690_1	---NA---	1.57163	0.0035502	1.00901	1.58579	UP
Csa17g003970_1	PREDICTED: cullin-2-like	1.85025	0.00316103	0.853205	1.57864	UP
Csa06g048480_1	T-complex 1 subunit alpha-like isoform X2	1.68329	0.0189808	0.933844	1.57193	UP
Csa03739s010_1	D -box ATP-dependent RNA helicase D 3 isoform X1	1.72311	0.0252619	0.908416	1.5653	UP
Csa16g042240_1	sulfate transporter	1.72896	0.0217261	0.897908	1.55244	UP
Csa11g102800_1	probable LRR receptor-like serine threonine- kinase At5g65240 isoform X1	1.56277	0.0128814	0.990038	1.5472	UP
Csa11g010120_1	GRXC6_ARATH ame: Full=Glutaredoxin-C6 Short= rxC6 ame: Full= ROXY 21	1.66985	0.0365633	0.923664	1.54238	UP
Csa01g008520_1	FAR1-RELATED SEQUENCE 5-like isoform X2	1.54893	0.0312332	0.989583	1.5328	UP
Csa03g026340_1	PREDICTED: uncharacterized protein LOC104776370	1.57445	0.0192274	0.964075	1.51789	UP
Csa05g041140_1	AT5g54590 MRB17_9	2.83136	0.00289297	0.530235	1.50129	UP
Csa08g028010_1	mediator of RNA polymerase II transcription subunit 7a-like isoform X1	1.70958	0.0180681	0.877523	1.50019	UP
Csa09g058680_1	macrophage migration inhibitory factor homolog	1.76279	0.00840588	0.845976	1.49128	UP
Csa05g081750_1	F-box At1g70960	1.71759	0.0103492	0.86493	1.4856	UP
Csa01g017680_1	uncharacterized exonuclease domain-containing At3g15140 isoform X1	1.55705	0.01742	0.952232	1.48267	UP
Csa07g001050_1	---NA---	1.7062	0.0204461	0.865708	1.47707	UP
Csa11g022990_1	glutamate--cysteine chloroplastic-like	3.80646	9.36279e-05	0.387603	1.4754	UP
Csa07g059750_1	F-box PP2-B11-like	1.97576	0.0393327	0.739644	1.46136	UP
Csa09g068450_1	amino acid transporter family	2.21028	0.0139299	0.654467	1.44656	UP
Csa03g014830_1	secretory carrier-associated membrane 5-like	1.53364	0.0168206	0.935877	1.4353	UP
Csa07g005210_1	PREDICTED: uncharacterized protein LOC104804283 isoform X2	1.59956	0.012332	0.893189	1.42871	UP
Csa14g012010_1	two-component response regulator ARR4-like	1.5932	0.00696415	0.888839	1.4161	UP
Csa19g007760_1	PWWP domain-containing	1.54642	0.0010611	0.905773	1.4007	UP
Csa16g051030_1	F-box At2g26850-like	1.57407	0.02519	0.885016	1.39308	UP
Csa20g054030_1	serine hydroxymethyltransferase 2	2.77864	0.0242239	0.501341	1.39305	UP
Csa05g035000_1	tropinone reductase homolog At1g07440-like isoform X2	1.7369	0.00942636	0.793226	1.37775	UP
Csa16g036640_1	RNA polymerase II subunit A C-terminal domain phosphatase SSU72-like	1.90585	0.00952035	0.712001	1.35697	UP
Csa15g041860_1	probable E3 ubiquitin ligase DRIPH	1.58061	0.019389	0.857351	1.35514	UP
Csa17g039230_1	ethylene-responsive transcription factor 11-like	1.72902	0.00685795	0.755189	1.30574	UP
Csa13g054940_1	glycosyl hydrolase 9B13	1.6381	0.00856467	0.793947	1.30057	UP
Csa08g014910_1	PREDICTED: uncharacterized protein LOC104706460	1.74431	0.000582313	0.745561	1.30049	UP
Csa09g015880_1	DNA helicase ROCK-N-ROLLERS	1.59323	0.0246087	0.803816	1.28067	UP
Csa03g039360_1	ras-related RABE1a isoform X1	1.74432	0.0326726	0.734041	1.2804	UP
Csa06g050530_1	pre-mRNA-splicing factor CWC25 homolog	1.78824	0.039336	0.713109	1.27521	UP
Csa07g026460_1	hypothetical protein CARUB_v10022340mg	1.94899	0.0387792	0.648258	1.26345	UP
Csa19g052370_1	ascorbate peroxidase	1.67188	0.0194333	0.742188	1.24085	UP
Csa28475s010_1	UPF0396 -like	3.12418	0.016857	0.395471	1.23552	UP
Csa06g042730_1	histone H2A 8	2.04697	0.0468903	0.599138	1.22642	UP
Csa02g035240_1	---NA---	2.01656	0.0178987	0.60138	1.21272	UP
Csa19g048320_1	bidirectional sugar transporter SWEET8-like	2.53567	0.0144808	0.477934	1.21188	UP
Csa15g079210_1	homeobox-leucine zipper ATHB-21-like isoform X1	1.61938	0.0185012	0.731779	1.18503	UP
Csa06g020950_1	F-box At3g47150	1.72945	0.0418326	0.684734	1.18421	UP
Csa09g091780_1	potassium channel AKT6	1.5135	0.00066159	0.77956	1.17986	UP
Csa19g023380_1	UDP-glycosyltransferase 88A1-like	1.63824	0.0324604	0.70974	1.16272	UP
Csa09g071690_1	serine threonine- kinase BLUS1-like isoform X1	1.6304	0.0447384	0.713095	1.16263	UP
Csa13g015220_1	PREDICTED: uncharacterized protein LOC104735250	1.75721	0.00638732	0.652936	1.14734	UP
Csa14g051680_1	hexokinase 3	2.78466	0.0111775	0.409347	1.13989	UP
Csa05g033280_1	trichomeless1	2.51701	0.0301367	0.451525	1.13649	UP
Csa17g024870_1	two-component response regulator ARR7-like	1.76833	0.00434141	0.635854	1.1244	UP
Csa20g041660_1	B-cell receptor-associated 31-like	1.56208	0.00560918	0.71829	1.12203	UP
Csa09g086180_1	crossover junction endonuclease EME1A-like isoform X1	1.76592	0.00691852	0.634319	1.12016	UP
Csa10383s010_1	trihelix transcription factor ASIL2-like	4.6378	0.0463324	0.238607	1.10661	UP
Csa11g003940_1	BTB POZ and TAZ domain-containing 5-like	2.15183	0.0154682	0.513499	1.10496	UP
Csa04g009130_1	jacalin-related lectin 38-like	1.55415	0.0481466	0.710885	1.10482	UP
Csa02g047790_1	F-box At5g52610	1.54771	0.0340189	0.710182	1.09916	UP
Csa20g021410_1	PREDICTED: uncharacterized protein LOC104769728	1.53876	0.0427281	0.713737	1.09827	UP
Csa12g042740_1	PREDICTED: uncharacterized protein LOC104731678	1.8784	0.0269207	0.580383	1.09019	UP
Csa06g030890_1	amino acid transporter family	2.07655	0.00510522	0.524831	1.08984	UP
Csa11g089530_1	zinc finger ZAT4-like	1.61054	0.0266607	0.674572	1.08643	UP
Csa09g062870_1	PREDICTED: uncharacterized protein LOC104793881	1.6804	0.0320127	0.64446	1.08295	UP
Csa20g018570_1	AT5g13210 T31B5_30	1.52024	0.0403601	0.710408	1.07999	UP
Csa11g046570_1	hypothetical protein AXX17_AT5G33830	2.13151	0.035523	0.503594	1.07341	UP
Csa18g021820_1	soluble inorganic pyrophosphatase-like	2.15944	0.0339168	0.496839	1.0729	UP
Csa08g053840_1	methionyl-tRNA synthetase	1.93774	0.013301	0.550446	1.06662	UP
Csa03g062490_1	E3 ubiquitin- ligase UPL1	1.56216	0.0230299	0.671669	1.04925	UP
Csa16g006670_1	solute carrier family 35 member F1-like	1.52941	0.0220071	0.685421	1.04829	UP
Csa20g071870_1	S-adenosyl-L-methionine-dependent methyltransferase domain-containing	1.53968	0.0119218	0.679611	1.04639	UP
Csa00427s080_1	PREDICTED: uncharacterized protein LOC104761911	2.04975	0.0459171	0.508925	1.04317	UP
Csa05g002740_1	mitochondrial inner membrane OXA1-like	2.19092	0.00193203	0.47563	1.04207	UP
Csa08g053380_1	pentatricopeptide repeat-containing mitochondrial-like	1.68044	0.00131249	0.616051	1.03524	UP
Csa09g066080_1	regulation of nuclear pre-mRNA domain-containing 1A-like	2.66694	0.04137	0.383546	1.02289	UP
Csa12g023340_1	xylosyltransferase 2-like	1.69105	0.0404648	0.603359	1.02031	UP
Csa11g025630_1	PREDICTED: uncharacterized protein LOC104722974	2.54742	0.0247817	0.398625	1.01546	UP
Csa03g011770_1	U-box domain-containing 4-like	1.54154	0.0423237	0.653405	1.00725	UP
Csa18g033260_1	PREDICTED: uncharacterized protein LOC104762113	1.51443	0.0466996	0.657042	0.995045	UP
Csa12g051840_1	pentatricopeptide repeat-containing chloroplastic	1.57055	0.00267685	0.632103	0.992748	UP
Csa01g005080_1	PREDICTED: uncharacterized protein LOC104703311, partial	2.27186	0.0399679	0.436152	0.990875	UP
Csa16g057210_1	phosphatidylinositol 4-kinase gamma 2-like	1.66077	0.0445471	0.596555	0.990739	UP
Csa14g008610_1	PREDICTED: uncharacterized protein LOC104739286	1.64353	0.00146184	0.602332	0.98995	UP
Csa07g010690_1	Acyl- N-acyltransferases (NAT) superfamily	1.61507	0.0374018	0.609763	0.984811	UP
Csa01g024160_1	F-box family	1.84596	0.0276063	0.531616	0.981339	UP
Csa06g023990_1	zinc finger AZF1-like	1.63793	0.00840851	0.591388	0.968652	UP
Csa10g050320_1	F-box At5g49610-like	1.73095	0.0430486	0.554092	0.959105	UP
Csa08g058910_1	predicted protein	2.52688	0.0390812	0.374857	0.947218	UP
Csa09g002460_1	PREDICTED: uncharacterized protein LOC104791317	2.34796	0.0296233	0.403067	0.946385	UP
Csa08g032150_1	serine threonine phosphatase 2A regulatory subunit B beta-like isoform X1	1.69619	0.0378108	0.557265	0.945228	UP
Csa14g007290_1	PREDICTED: uncharacterized protein LOC104739139	1.58229	0.0439338	0.596814	0.944333	UP
Csa19g028660_1	PREDICTED: uncharacterized protein LOC104765958	1.61762	0.0335063	0.581623	0.940843	UP
Csa14g002180_1	NAC domain-containing 1-like	1.70276	0.0158245	0.551632	0.939299	UP
Csa07g060700_1	pentatricopeptide repeat-containing At3g29230-like	1.52359	0.0469447	0.614768	0.936657	UP
Csa02g033500_1	PREDICTED: uncharacterized protein LOC104772582	1.68186	0.0316459	0.553281	0.93054	UP
Csa02g061800_1	rho GTPase-activating gacU-like	1.84954	0.00230103	0.502384	0.929179	UP
Csa04g039910_1	aldo-keto reductase family 4 member C11	2.34557	0.00312488	0.393946	0.924028	UP
Csa07g039340_1	adenosine kinase 2	1.52059	0.00336009	0.603961	0.918374	UP
Csa15g071500_1	PREDICTED: uncharacterized protein LOC104747376 isoform X1	3.12982	0.0216667	0.293338	0.918095	UP
Csa02g073820_1	PREDICTED: uncharacterized protein LOC104721503	2.98272	0.0131335	0.306707	0.914822	UP
Csa20g010010_1	ethylene-responsive transcription factor ERF106	1.99022	0.00293867	0.456702	0.908937	UP
Csa12g086610_1	PLASTID MOVEMENT IMPAIRED 15-like	1.55044	2.76668e-06	0.584656	0.906475	UP
Csa02g026400_1	probable receptor kinase At4g10390	1.77351	0.0375641	0.509923	0.904354	UP
Csa06g019900_1	PREDICTED: uncharacterized protein LOC104768233	2.37166	0.0100156	0.381104	0.90385	UP
Csa16g014470_1	transcription repressor OFP2-like	1.72994	0.0137698	0.519187	0.89816	UP
Csa00772s020_1	F-box At5g49610-like	1.81578	0.00217666	0.493323	0.895765	UP
Csa13g027300_1	PREDICTED: thionin-like	7.63609	0.0457942	0.115941	0.885336	UP
Csa08g017800_1	ferredoxin-thioredoxin variable chain-like	1.59616	0.0132631	0.551117	0.87967	UP
Csa01g024180_1	F-box family	1.87039	0.0282948	0.465273	0.87024	UP
Csa20g001120_1	RING-H2 finger ATL74-like	2.00605	0.0268478	0.428297	0.859186	UP
Csa02g073510_1	dual specificity kinase splA-like	1.62495	0.0012302	0.525557	0.854005	UP
Csa11g066870_1	dnaJ homolog subfamily C member 2-like	1.63988	0.00718031	0.520136	0.852959	UP
Csa13g029000_1	probable methyltransferase PMT24	1.54712	0.0473962	0.542598	0.839462	UP
Csa18g023700_1	PREDICTED: uncharacterized protein PAM68-like	1.81044	0.0287354	0.462899	0.838049	UP
Csa05g080100_1	histone acetyltransferase HAC2-like	2.83887	0.0193437	0.291905	0.82868	UP
Csa14g036530_1	SPER4_ARATH ame: Full= SPEAR4 ame: Full=SPL- EAR-containing 4 ame: Full=TCP interactor containing EAR motif 3	2.83967	0.00390307	0.289693	0.822631	UP
Csa09g072190_1	---NA---	1.69754	0.00734327	0.48316	0.820185	UP
Csa06g026070_1	probable envelope ADP,ATP carrier chloroplastic	2.2267	0.00172884	0.367912	0.81923	UP
Csa20g021310_1	pentatricopeptide repeat-containing mitochondrial-like	1.54312	0.0287824	0.521376	0.804547	UP
Csa17g015420_1	G-type lectin S-receptor-like serine threonine- kinase RKS1	1.63774	0.0433999	0.488872	0.800644	UP
Csa11g003030_1	ras-related RABH1c-like	2.03909	0.0131433	0.390689	0.796652	UP
Csa06g052030_1	---NA---	1.87655	0.0283899	0.423996	0.79565	UP
Csa09g007130_1	sulfotransferase family	1.69076	0.041972	0.468875	0.792755	UP
Csa09g038180_1	vegetative cell wall gp1-like	1.55932	0.0257309	0.508374	0.792718	UP
Csa09g088360_1	probable purine permease 5	1.64804	0.0288784	0.4771	0.786281	UP
Csa12g057610_1	60S ribosomal L36a-like isoform X1	2.45151	0.0315111	0.319999	0.784482	UP
Csa04g051940_1	trihelix transcription factor GT-3b-like	1.51626	0.0263791	0.503261	0.763077	UP
Csa11g093310_1	mannose-P-dolichol utilization defect 1	1.632	0.00542327	0.466539	0.76139	UP
Csa05g091430_1	Integrin-linked kinase family	1.65358	0.0383218	0.458095	0.757496	UP
Csa15g043080_1	PREDICTED: uncharacterized protein LOC104746799	1.50531	0.00764536	0.501951	0.755591	UP
Csa06g046430_1	thioesterase superfamily	1.52927	0.0259675	0.493435	0.754593	UP
Csa13g048060_1	---NA---	1.63985	0.0436594	0.45868	0.752166	UP
Csa09g087920_1	PREDICTED: uncharacterized protein LOC104713814 isoform X1	4.29803	0.0323519	0.17226	0.740377	UP
Csa12g011620_1	F-box only 13-like	2.6557	0.0263869	0.277789	0.737723	UP
Csa09g075790_1	factor Xa inhibitor -like	6.05434	0.00246527	0.119677	0.724566	UP
Csa17g094640_1	PREDICTED: uncharacterized protein LOC104758762	1.5779	0.0142862	0.458106	0.722846	UP
Csa05g016640_1	cytokinin riboside 5 -monophosphate phosphoribohydrolase LOG3-like	2.3307	0.0348139	0.309362	0.72103	UP
Csa10g016450_1	---NA---	1.52316	0.00670912	0.468592	0.713742	UP
Csa08g057020_1	---NA---	1.67597	0.0175566	0.425138	0.712521	UP
Csa09g068970_1	WAT1-related At3g56620-like	1.92694	0.0425078	0.368834	0.71072	UP
Csa06g019050_1	zinc finger JACKDAW-like	1.67904	0.0442964	0.422299	0.709056	UP
Csa09g084670_1	inactive rhomboid 1-like isoform X1	1.55801	0.0123189	0.454651	0.708352	UP
Csa04g043930_1	zinc- peroxisomal-like	2.38036	0.0483639	0.297335	0.707766	UP
Csa03g015890_1	flavin-containing monooxygenase FMO GS-OX-like 1	1.73463	0.0298797	0.406705	0.705485	UP
Csa09g004860_1	PLASTID MOVEMENT IMPAIRED 2-like	2.49754	0.0228228	0.28124	0.702409	UP
Csa05g033550_1	GDSL-motif lipase hydrolase family	1.76116	0.00832173	0.397442	0.699959	UP
Csa09g079620_1	pathogenesis-related 5	1.88445	0.0330029	0.368326	0.694093	UP
Csa17g095850_1	zinc transporter 11-like	2.25589	0.00242582	0.30652	0.691476	UP
Csa16g042520_1	methylthioalkylmalate synthase chloroplastic-like	1.52886	0.0329278	0.447877	0.684742	UP
Csa16g002560_1	transcription factor PIF6-like	2.05274	0.0323374	0.332592	0.682726	UP
Csa05g034970_1	TMV resistance N-like isoform X2	3.04849	0.0359191	0.22309	0.680086	UP
Csa05g059420_1	transcription factor TT2	2.97734	0.0445198	0.227855	0.678401	UP
Csa05g080090_1	histone acetyltransferase HAC2-like	2.10167	0.0038713	0.321728	0.676165	UP
Csa07g039860_1	U-box domain-containing 35-like isoform X3	1.63822	0.00344459	0.412158	0.675206	UP
Csa16g016090_1	cyclin-dependent kinase inhibitor SMR1-like	2.27125	0.0338962	0.297216	0.675052	UP
Csa17g094780_1	phospholipid-transporting ATPase 6-like	1.73294	0.0267152	0.387421	0.671379	UP
Csa19g015890_1	PREDICTED: uncharacterized protein LOC104764931	1.52828	0.035528	0.438446	0.670067	UP
Csa03g016830_1	PREDICTED: uncharacterized protein LOC104771923	1.62571	0.00943589	0.412094	0.669947	UP
Csa01g038220_1	serine threonine- kinase At5g01020-like isoform X1	1.79458	0.0447331	0.373288	0.669893	UP
Csa17g022610_1	probable alpha,alpha-trehalose-phosphate synthase [UDP-forming] 2	1.59735	0.0259532	0.416741	0.665683	UP
Csa20g028400_1	pentatricopeptide repeat-containing mitochondrial-like	1.67947	0.00807672	0.394154	0.661968	UP
Csa20g055730_1	PREDICTED: uncharacterized protein LOC104771213	2.72951	0.0321869	0.241505	0.659189	UP
Csa16g032660_1	F-box At1g70970	3.45553	0.0299889	0.190684	0.658914	UP
Csa02g015910_1	probable sodium metabolite cotransporter chloroplastic isoform X2	1.87	0.0358378	0.351386	0.65709	UP
Csa07938s010_1	scarecrow 6 isoform X2	2.35148	0.0461319	0.277429	0.652371	UP
Csa13g027630_1	methylthioalkylmalate synthase chloroplastic-like	2.41418	0.0170364	0.268517	0.64825	UP
Csa04g018000_1	PHD finger At2g01810-like	2.04582	0.019999	0.316362	0.647219	UP
Csa02g061510_1	formin 13	1.7855	0.0314014	0.356076	0.635775	UP
Csa18g027020_1	C2 domain-containing	2.75989	0.0277723	0.230118	0.635099	UP
Csa03g026900_1	1-phosphatidylinositol-3-phosphate 5-kinase FAB1C	1.82959	0.0066725	0.346787	0.634477	UP
Csa07g004430_1	pentatricopeptide repeat-containing At1g10270-like	1.61601	0.000644708	0.389054	0.628716	UP
Csa12g017490_1	target of trans acting-siR480 255	1.77694	0.0137236	0.352562	0.62648	UP
Csa09g080330_1	HVA22 g	2.52035	0.00775814	0.248437	0.626148	UP
Csa04g031130_1	two-component response regulator ARR5-like	1.71829	0.0407588	0.363835	0.625174	UP
Csa15g001630_1	UDP-glycosyltransferase 83A1-like	1.57345	0.0228382	0.392552	0.61766	UP
Csa07g039820_1	PREDICTED: uncharacterized protein LOC104751120	2.74633	0.0481112	0.224597	0.616818	UP
Csa05g018150_1	BEL1-like homeodomain 1	2.13224	0.00914497	0.288077	0.614249	UP
Csa04g002180_1	reticulon B15 isoform X2	2.24921	0.0247981	0.2725	0.612908	UP
Csa10g008550_1	putative protein	5.91757	0.0174143	0.103504	0.612493	UP
Csa01g022260_1	UPF0496 At3g19250-like isoform X1	1.56223	0.0479023	0.390009	0.609283	UP
Csa01g033020_1	transcription factor ABORTED MICROSPORES	1.7079	0.0285676	0.354044	0.604671	UP
Csa13g055420_1	PREDICTED: uncharacterized protein LOC104737601	1.87738	0.00803359	0.322049	0.604609	UP
Csa17g094710_1	DNA mismatch repair Msh6-like	1.52189	0.0276722	0.395332	0.601653	UP
Csa07g026490_1	Disease resistance (CC-NBS-LRR class) family	1.57069	0.000858237	0.381463	0.599163	UP
Csa16g041210_1	chaperone dnaJ 10-like	2.37405	0.00581938	0.250791	0.59539	UP
Csa02g045490_1	alpha beta-Hydrolases superfamily	2.07638	0.0134412	0.283133	0.587891	UP
Csa13g011940_1	sulfate transporter	2.43971	0.00203299	0.236194	0.576247	UP
Csa06g029870_1	probable L-xylulose reductase isoform X1	1.79978	0.0145899	0.312096	0.561704	UP
Csa07g063560_1	WRKY transcription factor 6-like	2.06626	0.0168641	0.267317	0.552346	UP
Csa11g023000_1	glutamate--cysteine chloroplastic-like	3.53124	0.020356	0.155683	0.549752	UP
Csa01g017190_1	cytochrome P450 72A13-like	1.53332	0.0406804	0.357912	0.548791	UP
Csa13g041790_1	---NA---	2.19993	0.0482819	0.249251	0.548335	UP
Csa05g011260_1	regulatory NPR5	1.55354	0.00726787	0.348903	0.542033	UP
Csa06g002590_1	NAC domain-containing 55-like isoform X2	1.74833	0.00194379	0.309518	0.541138	UP
Csa17g083090_1	probable serine threonine- kinase At1g54610	3.09139	0.0348352	0.174218	0.538576	UP
Csa09g086130_1	cinnamyl alcohol dehydrogenase 3-like	2.7287	0.000585546	0.197353	0.538517	UP
Csa06g033540_1	inactive serine threonine- kinase At1g67470-like	2.39227	0.0448131	0.223978	0.535817	UP
Csa04g035320_1	phytosulfokines 3	1.98356	0.0248359	0.263574	0.522815	UP
Csa11g004710_1	pentatricopeptide repeat-containing At4g37170-like	1.88147	0.0484867	0.277153	0.521455	UP
Csa01g038510_1	PREDICTED: uncharacterized protein LOC104715314	1.82073	0.0187342	0.286396	0.521451	UP
Csa06g005490_1	CLAVATA3 ESR-related 27	2.47338	0.00232799	0.210667	0.52106	UP
Csa01677s010_1	F-box kelch-repeat At3g24610	4.26906	0.00848287	0.121902	0.520407	UP
Csa16g031830_1	cyclin-D1-1-like isoform X2	4.14327	0.0207155	0.124796	0.517062	UP
Csa05g079960_1	hypothetical protein ARALYDRAFT_888102	2.48659	0.03386	0.207749	0.516588	UP
Csa17g065900_1	PREDICTED: uncharacterized protein LOC104710982	2.4118	0.00732756	0.213639	0.515256	UP
Csa09g059390_1	ABC transporter G family member 27	1.67843	0.00232123	0.303414	0.509259	UP
Csa06g033150_1	pentatricopeptide repeat-containing chloroplastic-like	1.75895	0.00825546	0.288667	0.50775	UP
Csa17g088000_1	---NA---	1.81539	0.031068	0.277872	0.504447	UP
Csa08g006200_1	3-isopropylmalate dehydrogenase chloroplastic-like	3.45759	0.0126006	0.145849	0.504287	UP
Csa03g059930_1	probable 2-oxoglutarate-dependent dioxygenase AOP1	1.61203	0.00360947	0.310063	0.499831	UP
Csa06g023070_1	peroxidase 34	2.12571	0.0179165	0.23367	0.496716	UP
Csa18g033990_1	probable aquaporin PIP2-4	3.02443	0.0164158	0.162946	0.492819	UP
Csa17g031000_1	PREDICTED: uncharacterized protein LOC104756751	1.73053	0.0309574	0.284625	0.492552	UP
Csa19g033390_1	pentatricopeptide repeat-containing At3g23020-like	1.52765	0.0229904	0.31887	0.487123	UP
Csa15g006450_1	E3 ubiquitin- ligase ATL6-like	1.50806	0.0131802	0.322719	0.486681	UP
Csa08g062880_1	auxin transporter 1	1.78187	0.0156527	0.269899	0.480923	UP
Csa07g064700_1	transcription elongation factor SPT6-like	2.2365	0.00236692	0.212135	0.474441	UP
Csa19g001410_1	universal stress A	2.75011	0.000542098	0.172364	0.47402	UP
Csa02g072160_1	inactive flavonol synthase 2	2.00302	0.019621	0.235946	0.472606	UP
Csa04g009830_1	phospholipid-transporting ATPase 10-like	2.31125	0.022504	0.201772	0.466345	UP
Csa10g014820_1	early endosome antigen 1-like	1.71563	0.0333194	0.271764	0.466246	UP
Csa06g018720_1	vacuolar sorting-associated 24 homolog 1-like	1.95793	0.0490047	0.23798	0.465948	UP
Csa05g089670_1	F-box LRR-repeat At3g59170	2.05684	0.0415727	0.226425	0.465719	UP
Csa05g014410_1	PREDICTED: uncharacterized protein LOC104785561 isoform X1	1.9613	0.0493673	0.230763	0.452594	UP
Csa07g059420_1	PREDICTED: uncharacterized protein LOC104703398	2.05833	0.0498247	0.219702	0.452218	UP
Csa08g060920_1	SGNH hydrolase-type esterase superfamily	2.79829	0.0119045	0.160907	0.450263	UP
Csa18g031810_1	PREDICTED: uncharacterized protein LOC104735835	2.20238	0.0180814	0.203885	0.449032	UP
Csa04g026250_1	zinc finger family	3.51427	0.0376066	0.127068	0.446551	UP
Csa12g017920_1	phospholipase A2-delta-like	3.26573	0.0427941	0.136028	0.444231	UP
Csa15g031110_1	non-structural maintenance of chromosomes element 4 homolog B-like	2.12669	0.0121561	0.20369	0.433185	UP
Csa10g022750_1	pentatricopeptide repeat-containing At4g20770-like	2.28227	0.0200925	0.184836	0.421845	UP
Csa07g003370_1	syntaxin-73 isoform X2	1.84925	0.00954087	0.228035	0.421693	UP
Csa09g085470_1	pentatricopeptide repeat-containing At2g21090-like	1.65916	0.012864	0.253602	0.420765	UP
Csa16g014340_1	phospholipase A1- chloroplastic-like isoform X1	2.00766	0.000158663	0.208769	0.419138	UP
Csa05g041060_1	surfeit locus 6-like	1.5403	0.0241982	0.269376	0.414921	UP
Csa04g039500_1	cytokinin riboside 5 -monophosphate phosphoribohydrolase LOG4-like isoform X1	1.82005	0.0358386	0.225609	0.410618	UP
Csa06g015190_1	probable inactive leucine-rich repeat receptor kinase At5g20690	1.82938	0.0197949	0.224101	0.409966	UP
Csa11g093290_1	scarecrow 11	2.05492	0.0485485	0.198298	0.407486	UP
Csa09g086360_1	HAUS augmin-like complex subunit	1.56035	0.0420579	0.258689	0.403647	UP
Csa17g037770_1	pentatricopeptide repeat-containing At1g28020	2.46163	0.0446758	0.16372	0.403019	UP
Csa15g074280_1	serine threonine- kinase Cx32	2.09396	0.0407871	0.190436	0.398767	UP
Csa11g082600_1	probable pectinesterase 56	1.5514	0.0413219	0.254787	0.395277	UP
Csa04g055100_1	probable WRKY transcription factor 54	2.13197	0.0289963	0.183537	0.391295	UP
Csa02g058010_1	GAMETE EXPRESSED 1-like	1.56597	0.0125759	0.248612	0.38932	UP
Csa19g058680_1	pentatricopeptide repeat-containing chloroplastic	2.26916	0.0398213	0.170704	0.387356	UP
Csa19g053690_1	DNA polymerase epsilon subunit 2-like isoform X1	1.71513	0.0442545	0.224978	0.385866	UP
Csa04g029930_1	F-box At3g47030-like	2.6202	0.00787609	0.144904	0.379678	UP
Csa07g003280_1	B3 domain-containing REM20-like isoform X1	2.69945	0.0471795	0.139699	0.377111	UP
Csa09g011670_1	ABC transporter G family member 21-like isoform X2	1.83481	0.0312578	0.203785	0.373907	UP
Csa15g017220_1	geranylgeranyl transferase type-2 subunit alpha-like isoform X2	1.9366	0.0135999	0.192482	0.372759	UP
Csa11g083290_1	mitochondrial metalloendopeptidase OMA1-like	1.97373	0.0231415	0.188007	0.371076	UP
Csa13g011660_1	---NA---	1.89832	0.0385188	0.19514	0.370437	UP
Csa11g097360_1	U-box domain-containing 52-like	1.67728	0.0383509	0.219555	0.368256	UP
Csa09g079470_1	two-component response regulator ARR15-like	2.52206	0.00765628	0.145923	0.368027	UP
Csa12g039170_1	vacuolar-sorting receptor 7-like	1.61673	0.0455203	0.22735	0.367564	UP
Csa10g007390_1	SAUR-like auxin-responsive family	1.83265	0.0403963	0.200414	0.367288	UP
Csa07g027980_1	PREDICTED: uncharacterized protein LOC104750317	1.94391	0.0139981	0.187659	0.364792	UP
Csa19g041000_1	RNA polymerase II C-terminal domain phosphatase-like 4	2.30806	0.0464403	0.157902	0.364446	UP
Csa01g025530_1	JAZ13_ARATH ame: Full= JAZ13 ame: Full=Jasmonate ZIM domain-containing 13	3.22412	0.0120564	0.111458	0.359354	UP
Csa18g003980_1	PREDICTED: uncharacterized protein LOC104760291	3.50106	0.0483703	0.101176	0.354225	UP
Csa18g026270_1	CASP 2D1	1.73034	0.0333496	0.204459	0.353784	UP
Csa17g009310_1	PREDICTED: uncharacterized protein LOC104754744	1.60929	0.0458109	0.214003	0.344393	UP
Csa03g015150_1	mediator-associated 1-like	2.29712	0.00182856	0.149125	0.342558	UP
Csa06g006310_1	PREDICTED: uncharacterized protein At2g29880-like	2.37635	0.00379319	0.144013	0.342226	UP
Csa17g068060_1	nitrate reductase [NADH] 2-like	1.61467	0.0391111	0.211807	0.341999	UP
Csa02g008460_1	cell division cycle 123 homolog	2.7847	0.00123463	0.118363	0.329605	UP
Csa05g063290_1	FBD-associated F-box At1g61320-like	2.06408	0.0391053	0.159164	0.328528	UP
Csa11g030880_1	syntaxin-23-like isoform X1	1.71827	0.0163621	0.190041	0.326542	UP
Csa20g078070_1	ubiquitin-like modifier-activating enzyme atg7	1.52014	0.00134802	0.214559	0.32616	UP
Csa01g016150_1	---NA---	1.68681	0.0474683	0.191297	0.322682	UP
Csa13g008880_1	---NA---	2.5823	0.0363364	0.122061	0.315197	UP
Csa09g019980_1	F-box SKIP19-like	1.72792	0.0454508	0.18084	0.312478	UP
Csa09g014540_1	Uridine kinase 3	1.5543	0.0339898	0.200065	0.310961	UP
Csa11g032890_1	PREDICTED: uncharacterized protein LOC104727984	1.76996	0.0186126	0.175454	0.310548	UP
Csa04g037690_1	probable envelope ADP,ATP carrier chloroplastic	2.84409	0.00444351	0.108043	0.307284	UP
Csa11g104160_1	PREDICTED: uncharacterized protein LOC104727351	2.69917	0.0345608	0.113126	0.305347	UP
Csa06g048760_1	ROS1-like	1.73679	0.000873213	0.174544	0.303147	UP
Csa11g033880_1	transcription factor bHLH147-like	2.18564	0.0485544	0.138417	0.302529	UP
Csa07g010270_1	F-box At5g65850-like	2.51054	0.00574926	0.120147	0.301633	UP
Csa17g007830_1	---NA---	1.54323	0.00473479	0.193386	0.29844	UP
Csa04g054820_1	LOB domain-containing 15-like	1.55945	0.0484703	0.190821	0.297577	UP
Csa18g030330_1	rho GTPase-activating gacU-like	2.2774	0.017737	0.130132	0.296363	UP
Csa08g009970_1	mitochondrial chaperone BCS1-like isoform X1	1.72053	0.0322672	0.171861	0.295692	UP
Csa05g014080_1	major facilitator	2.51102	0.0488069	0.117002	0.293794	UP
Csa15g026970_1	UPF0496 At3g19250-like isoform X1	1.53254	0.0474603	0.188826	0.289384	UP
Csa05g021680_1	Tetratricopeptide repeat (TPR)-like superfamily	1.6773	0.013352	0.169752	0.284726	UP
Csa05g004330_1	ethylene-responsive transcription factor ERF034-like	1.65716	0.034598	0.171219	0.283736	UP
Csa01g024200_1	calcium-transporting ATPase plasma membrane-type-like	1.79413	0.0347127	0.157309	0.282232	UP
Csa19g031930_1	ATP-binding cassette sub-family E member 1	1.7842	0.0133505	0.157894	0.281714	UP
Csa02g071290_1	WD-40 repeat family	1.59265	0.0226954	0.176775	0.281541	UP
Csa06g030230_1	probable mannose-1-phosphate guanylyltransferase 2	1.77428	0.0357831	0.157972	0.280287	UP
Csa17g024160_1	probable serine threonine- kinase At1g18390 isoform X1	1.88418	0.0277336	0.146725	0.276456	UP
Csa11g055880_1	NAC domain-containing 94	1.90672	0.00227964	0.144712	0.275926	UP
Csa12g020440_1	plant self-incompatibility S1 family	2.35607	0.0397882	0.115108	0.271202	UP
Csa19g026270_1	dentin sialophospho -like isoform X1	1.99061	0.0272803	0.131005	0.260779	UP
Csa15g021270_1	polyadenylate-binding 6-like	1.93348	0.0152149	0.134777	0.260589	UP
Csa12g007840_1	inactive serine threonine- kinase At1g67470-like	1.88344	0.0461209	0.137327	0.258647	UP
Csa20g012870_1	magnesium transporter 7	2.49555	0.0443569	0.102763	0.256449	UP
Csa10g046880_1	pentatricopeptide repeat-containing At5g39680-like isoform X1	1.88676	0.0357119	0.135315	0.255307	UP
Csa03g002520_1	hypothetical protein ARALYDRAFT_311357	1.6971	0.031869	0.14771	0.250678	UP
Csa14g014040_1	pentatricopeptide repeat-containing At1g11290-like isoform X3	1.59881	0.0468148	0.156403	0.250058	UP
Csa20g011690_1	pentatricopeptide repeat-containing At5g08305-like	1.87055	0.0477792	0.130579	0.244253	UP
Csa09g079310_1	PREDICTED: uncharacterized protein LOC104746742	1.67638	0.0471545	0.14211	0.23823	UP
Csa15g047190_1	mitochondrial transcription termination factor family	2.22707	0.0358916	0.106349	0.236847	UP
Csa04g033800_1	pentatricopeptide repeat-containing At3g49142	1.68121	0.0235874	0.139656	0.234791	UP
Csa11g004680_1	pre-mRNA-splicing factor SLU7-A-like	2.21289	0.00579048	0.104226	0.23064	UP
Csa10g003610_1	hypothetical protein CARUB_v10021229mg	2.09359	0.00473897	0.102685	0.21498	UP
Csa02g064480_1	SBT48_ARATH ame: Full=Subtilisin-like protease ame: Full=Subtilase subfamily 4 member 8 Short= Flags: Precursor	2.02285	0.0389957	0.102657	0.20766	UP
Csa12g082450_1	---NA---	1.67346	0.0312645	0.109513	0.183266	UP
Csa11g002540_1	pentatricopeptide repeat-containing At4g39530	1.68056	0.0176495	0.101111	0.169924	UP
Csa14g011790_1	nucleolar GTP-binding	1.50205	0.00825733	0.101754	0.15284	UP
Csa11g070590_1	12S seed storage	-3.21026	0.000307515	6042.93	1882.38	Down
Csa18g009670_1	12S seed storage	-3.45218	0.000791804	4659.64	1349.77	Down
Csa11g070580_1	---NA---	-1.85382	0.00428585	2348.15	1266.66	Down
Csa17g006950_1	12S seed storage	-2.16157	0.00418831	1619.59	749.265	Down
Csa12g024720_1	2S seed storage	-1.79412	0.00265846	913.692	509.27	Down
Csa14g004960_1	12S seed storage	-2.27601	0.000189778	804.991	353.686	Down
Csa12g024730_1	2S seed storage	-2.27739	0.000353041	753.531	330.875	Down
Csa19g001360_1	oleosin 5	-1.59665	0.00148313	653.078	409.03	Down
Csa11g017020_1	2S seed storage	-2.27301	0.000845717	557.773	245.389	Down
Csa11g057650_1	oleosin kDa-like	-1.73486	0.00365789	554.228	319.466	Down
Csa11g017000_1	2S seed storage	-1.95937	0.00456942	499.157	254.754	Down
Csa11g043000_1	gamma-interferon-inducible-lysosomal thiol reductase-like	-1.71266	0.00270907	481.493	281.138	Down
Csa07g016060_1	cupin family	-1.6767	0.00229578	323.724	193.072	Down
Csa10g047190_1	oleosin kDa-like	-1.60813	0.0174764	295.211	183.575	Down
Csa01g038030_1	glycine-rich cell wall structural 2	-53.1429	0.00656428	286.619	5.39336	Down
Csa17g006960_1	12S seed storage CRD-like	-2.06772	0.0163151	270.074	130.615	Down
Csa05g038120_1	cupin family	-1.74119	0.00193658	268.191	154.027	Down
Csa14g004970_1	12S seed storage CRD	-2.20642	0.0077229	259.815	117.754	Down
Csa04g015780_1	oleosin kDa-like	-4.19808	0.0161355	241.679	57.569	Down
Csa06g049790_1	trypsin inhibitor 3	-1.72397	0.00013306	222.555	129.094	Down
Csa06g008780_1	oleosin kDa-like	-3.9462	0.0300954	215.193	54.5318	Down
Csa09g014800_1	oleosin kDa-like	-4.12873	0.0280044	212.874	51.5592	Down
Csa17g076620_1	1-Cys peroxiredoxin PER1-like	-2.07717	0.0314205	205.364	98.8674	Down
Csa03g052870_1	1-Cys peroxiredoxin PER1-like	-1.56221	0.0127991	202.839	129.842	Down
Csa11g017010_1	2S seed storage 2-like	-1.72007	0.00906759	200.171	116.374	Down
Csa14g053080_1	1-Cys peroxiredoxin PER1-like	-2.05585	0.0192983	177.512	86.3447	Down
Csa11g017470_1	peroxygenase 1-like	-2.01748	0.00360772	167.386	82.9681	Down
Csa04g061210_1	trypsin inhibitor 3	-2.67676	0.000109669	164.843	61.5831	Down
Csa11g005080_1	PREDICTED: vicilin-like	-1.63808	0.00483024	161.883	98.8251	Down
Csa20g050340_1	myrosinase 1-like	-1.58661	0.00443715	160.366	101.074	Down
Csa03g005050_1	12S seed storage	-3.30795	0.000130697	154.838	46.8079	Down
Csa19g003140_1	---NA---	-10.4331	0.00607632	153.638	14.726	Down
Csa10g016060_1	peroxygenase 1	-2.06063	0.00543737	151.306	73.4269	Down
Csa05g060730_1	uncharacterized GPI-anchored At5g19250-like	-1.63851	0.00949117	151.01	92.1629	Down
Csa01g002040_1	---NA---	-21.0542	0.0162436	149.569	7.10401	Down
Csa15g079170_1	globulin-1 S allele	-1.61209	0.00225741	147.402	91.4356	Down
Csa16g035910_1	aquaporin TIP3-1-like	-2.39419	0.0103102	122.767	51.2771	Down
Csa07g002720_1	cytochrome P450 78A9-like	-2.26071	0.00266865	120.428	53.2701	Down
Csa07g040360_1	aquaporin TIP3-1-like	-2.46125	0.00743148	117.074	47.5668	Down
Csa12g004770_1	PREDICTED: vicilin-like	-1.56724	0.0127251	116.828	74.5441	Down
Csa19g058160_1	globulin-1 S allele-like	-1.58135	0.00678636	115.328	72.9301	Down
Csa19g031870_1	vicilin C72-like	-2.76653	0.000346071	109.839	39.7029	Down
Csa01g019120_1	nitrile-specifier 1-like isoform X2	-31.7351	0.00837529	107.932	3.40103	Down
Csa09g077750_1	aquaporin TIP3-1-like	-2.31506	0.00365782	106.439	45.9768	Down
Csa08g057250_1	PREDICTED: uncharacterized protein LOC104708383	-1.75224	0.000740435	104.353	59.5541	Down
Csa07g013360_1	fatty acid desaturase	-1.80772	0.0332371	99.7581	55.1846	Down
Csa12g065470_1	gamma-interferon-inducible-lysosomal thiol reductase-like	-1.73488	0.00614965	98.7969	56.9473	Down
Csa01g024880_1	dihydroneopterin aldolase-like	-3.26497	0.00316028	93.1644	28.5346	Down
Csa14g005770_1	AWPM-19-like family	-5.83466	0.00496844	89.2889	15.3032	Down
Csa11g066460_1	AT5g45690 MRA19_8	-14.1378	0.00846245	87.8167	6.21147	Down
Csa01g041670_1	---NA---	-1.59727	0.00189888	86.3791	54.0791	Down
Csa16g014970_1	omega-3 fatty acid endoplasmic reticulum-like isoform X1	-1.81034	0.0138809	85.8784	47.4378	Down
Csa05g033930_1	omega-3 fatty acid endoplasmic reticulum	-1.6967	0.0233663	83.2323	49.0554	Down
Csa01g025880_1	vicilin C72-like	-3.53243	0.000918014	83.048	23.5101	Down
Csa13g009210_1	PREDICTED: uncharacterized protein LOC104734736	-1.72635	0.0103046	81.4436	47.1768	Down
Csa20g009540_1	embryo-specific 3	-1.53896	0.00263595	76.8758	49.9532	Down
Csa15g039290_1	vicilin C72-like	-3.04048	0.000851116	75.7174	24.9032	Down
Csa03g005870_1	AWPM-19-like family	-6.42742	0.0108643	71.7977	11.1705	Down
Csa20g077530_1	PREDICTED: uncharacterized protein LOC104771803	-10.0111	0.00654111	70.8363	7.07577	Down
Csa09g097360_1	vacuolar-processing enzyme beta-isozyme-like	-1.97502	0.0214013	69.5098	35.1945	Down
Csa15g032230_1	dihydroneopterin aldolase-like	-1.75105	0.00649409	69.0172	39.4146	Down
Csa16g055410_1	---NA---	-1.5369	0.0316075	67.3996	43.8543	Down
Csa08g057080_1	NFU1 iron-sulfur cluster	-1.92299	0.0101089	67.308	35.0017	Down
Csa04g041110_1	cysteine ase 15A-like	-1.51422	0.0076667	65.1883	43.0508	Down
Csa06g029440_1	Papain family cysteine protease	-1.54943	0.00919182	61.6086	39.762	Down
Csa09g064720_1	Papain family cysteine protease	-1.52022	0.00179129	59.9793	39.4543	Down
Csa16g002790_1	cytochrome P450 78A9-like	-3.12485	0.00115158	59.801	19.1373	Down
Csa03g005060_1	12S seed storage CRD-like	-2.42049	0.00366784	59.6964	24.6629	Down
Csa14g034140_1	transcription factor MEE8-like	-2.74832	0.01682	57.703	20.9957	Down
Csa18g005520_1	AT5g45690 MRA19_8	-22.7448	0.00311513	57.3592	2.52187	Down
Csa19g030870_1	dihydroneopterin aldolase-like	-1.73956	0.00166735	56.0588	32.2259	Down
Csa17g007790_1	AWPM-19-like family	-10.5352	0.0096718	54.9201	5.213	Down
Csa18g021370_1	11-beta-hydroxysteroid dehydrogenase 1B	-2.74804	0.00209671	53.7809	19.5706	Down
Csa02g076390_1	dehydrin Rab18-like	-8.73557	0.0409202	50.4348	5.7735	Down
Csa16g043970_1	inositol-3-phosphate synthase isozyme 2	-1.69726	0.000199648	49.8208	29.3537	Down
Csa12g025120_1	caleosin CLO1-1	-2.19322	0.00547708	48.3385	22.04	Down
Csa14g021700_1	---NA---	-1.79752	0.00956092	47.9403	26.6702	Down
Csa11g104180_1	AT5g66780 MUD21_2	-2.02365	0.0042744	47.777	23.6094	Down
Csa09048s010_1	oleosin kDa-like	-1.74849	0.0064035	46.7209	26.7207	Down
Csa02g039290_1	11-beta-hydroxysteroid dehydrogenase 1B-like	-4.53503	0.00152593	46.1334	10.1727	Down
Csa09g086550_1	inositol-3-phosphate synthase isozyme 2	-1.80776	0.00157495	46.1175	25.5109	Down
Csa17g023580_1	beta-tonoplast intrinsic	-4.62452	0.0065929	45.8998	9.9253	Down
Csa04g042760_1	Iron manganese superoxide dismutase family	-3.12366	0.00883481	45.5933	14.5961	Down
Csa18g040780_1	AT5g66780 MUD21_2	-2.40887	0.00179925	45.2447	18.7825	Down
Csa12g037540_1	late embryogenesis abundant 1-like	-11.3944	0.00228341	44.6031	3.91448	Down
Csa16g043300_1	probable dehydrin LEA	-3.92572	0.0126489	43.1018	10.9793	Down
Csa04g044980_1	adenine nucleotide alpha hydrolases-like superfamily	-77.0687	0.00931966	41.8239	0.542683	Down
Csa09g068650_1	superoxide dismutase [Mn] mitochondrial	-24.8702	0.00507994	40.3604	1.62284	Down
Csa10g028690_1	transferase family	-3.78171	0.00735047	39.8726	10.5436	Down
Csa09g034290_1	ABSCISIC ACID-INSENSITIVE 5 1	-1.54274	0.00947263	39.6511	25.7017	Down
Csa13g047050_1	11-beta-hydroxysteroid dehydrogenase-like 5	-2.25041	0.00706574	39.3073	17.4667	Down
Csa09g005290_1	expansin A15	-1.77216	0.00659376	36.9609	20.8564	Down
Csa20g009730_1	NFU1 iron-sulfur cluster	-2.73878	0.00177722	36.8264	13.4463	Down
Csa09g087850_1	reticulon B13	-2.81986	0.00413503	36.5101	12.9475	Down
Csa17g055650_1	4-substituted benzoates-glutamate ligase -like	-1.89689	0.00540375	36.379	19.1783	Down
Csa05g095080_1	desiccation-related PCC13-62-like	-1.82803	0.000687711	36.3519	19.8858	Down
Csa03g021630_1	beta-tonoplast intrinsic	-1.97359	0.0116611	34.128	17.2923	Down
Csa14g006800_1	OBP1A_ARATH ame: Full=Oil body-associated 1A	-13.8478	0.00556781	33.4913	2.41854	Down
Csa02g026890_1	11-beta-hydroxysteroid dehydrogenase-like 5	-1.97368	0.0123998	33.0229	16.7317	Down
Csa08g043550_1	probable cysteine ase At4g11310	-2.77111	0.00554206	32.7261	11.8097	Down
Csa02g075980_1	AT5g66780 MUD21_2	-1.5614	0.00516752	32.4826	20.8035	Down
Csa12g015850_1	cation transport regulator 2	-1.60034	0.0205012	32.0522	20.0284	Down
Csa08g055590_1	flavonol synthase flavanone 3-hydroxylase-like	-1.6259	0.0478143	31.2454	19.2173	Down
Csa03g013800_1	glutathione S-transferase U17-like	-1.64793	0.010461	31.0775	18.8585	Down
Csa14g022150_1	---NA---	-3.94799	0.00458853	30.8325	7.80966	Down
Csa20g001790_1	PEBP (phosphatidylethanolamine-binding ) family	-1.59129	0.00152413	28.5212	17.9233	Down
Csa10g017660_1	---NA---	-1.73603	0.0060296	28.3439	16.3268	Down
Csa16g045330_1	reticulon B13	-4.10518	0.00426901	28.0256	6.82688	Down
Csa03g037550_1	cystathionine gamma- chloroplastic-like isoform X1	-1.60469	0.0028986	27.3463	17.0415	Down
Csa20g002300_1	PREDICTED: uncharacterized protein C24B11.05-like	-1.8659	0.0126629	27.3089	14.6358	Down
Csa07g051650_1	probable dehydrin LEA	-3.2309	0.0121083	26.887	8.32183	Down
Csa09g087480_1	terpene synthase cyclase family	-1.56405	0.0466395	26.88	17.1862	Down
Csa19g040490_1	glycine-rich cell wall structural -like	-18.1817	0.0120547	26.3859	1.45123	Down
Csa07g064030_1	vacuolar-processing enzyme beta-isozyme-like	-2.58748	0.0142599	26.1748	10.1159	Down
Csa10g029650_1	outer envelope pore 16- chloroplastic isoform X1	-26.5504	0.00375112	25.3665	0.955411	Down
Csa12g053140_1	outer envelope pore 16- chloroplastic isoform X1	-13.1343	0.00363759	25.3613	1.93092	Down
Csa04g033460_1	BTB POZ and TAZ domain-containing 2-like	-1.84597	0.00505416	25.2867	13.6983	Down
Csa09g078880_1	chaperone 1	-1.87564	0.000607569	24.6053	13.1183	Down
Csa17g092740_1	Late embryogenesis abundant (LEA) family	-4.0479	0.00791459	24.5963	6.07631	Down
Csa16g038230_1	chaperone 1-like	-1.65072	0.00102619	24.5635	14.8805	Down
Csa10g022480_1	late embryogenesis abundant 1-like	-14.2488	0.00193733	24.3497	1.7089	Down
Csa03g037560_1	4-substituted benzoates-glutamate ligase -like	-2.31625	0.0163741	23.3862	10.0966	Down
Csa02g005590_1	PREDICTED: uncharacterized protein LOC104714009	-1.6092	0.00569364	23.3515	14.5112	Down
Csa07g023750_1	uncharacterized GPI-anchored At5g19250-like	-2.01196	0.00875518	22.9609	11.4122	Down
Csa04g050160_1	embryonic DC-8-like	-2.06991	0.00382086	22.3571	10.801	Down
Csa13g009370_1	NFU1 iron-sulfur cluster	-2.3046	0.00266655	22.2284	9.64524	Down
Csa09g094950_1	SNF1-related kinase regulatory subunit gamma-like PV42b	-2.34134	0.0113897	22.1244	9.44946	Down
Csa20g080840_1	transcription factor bHLH71-like	-1.6369	0.0443031	22.0316	13.4594	Down
Csa14g061940_1	late embryogenesis-abundant	-4.35764	0.00834719	21.9044	5.02665	Down
Csa11g070350_1	---NA---	-2.42557	0.0197689	21.8251	8.99792	Down
Csa15g023720_1	late embryogenesis abundant D-29-like	-10.7395	0.00854586	21.7783	2.02786	Down
Csa04g038980_1	late embryogenesis abundant	-3.93456	0.0153128	21.6744	5.50872	Down
Csa02g057710_1	peroxygenase 1 [Tarenaya hassleriana]	-3.18128	0.00567669	21.5922	6.78725	Down
Csa06g031070_1	superoxide dismutase [Mn] mitochondrial-like	-1.94769	0.0109298	21.3021	10.9372	Down
Csa18g026690_1	peroxygenase 2	-1.85939	0.00110099	20.4348	10.9901	Down
Csa14g043260_1	4-substituted benzoates-glutamate ligase -like	-2.69617	0.00319935	20.1216	7.46302	Down
Csa07g053670_1	reticulon B13	-5.95084	0.00774681	20.1191	3.38089	Down
Csa17g098240_1	uncharacterized GPI-anchored At5g19250-like	-1.93438	0.0118733	20.11	10.3961	Down
Csa13g041770_1	DOWNSTREAM OF FLC-like	-1.63113	0.00106886	19.9252	12.2156	Down
Csa10g014220_1	S-alkyl-thiohydroximate lyase SUR1-like	-5.51749	0.00298955	19.9147	3.60938	Down
Csa17g051980_1	Late embryogenesis abundant group 1	-1.91066	0.0221637	19.692	10.3064	Down
Csa19g023290_1	nitrile-specifier 1-like isoform X1	-3.02255	0.00425075	19.2516	6.36931	Down
Csa07g034510_1	peroxidase 11	-1.55432	0.0232853	19.2415	12.3794	Down
Csa04g061250_1	trypsin inhibitor 3	-1.66444	0.0298854	19.1788	11.5227	Down
Csa15g002110_1	---NA---	-8.53276	0.00969338	19.0259	2.22975	Down
Csa17g080380_1	4-substituted benzoates-glutamate ligase -like	-2.02709	0.0251608	18.9566	9.35162	Down
Csa09g087470_1	cytochrome P450 81D11-like	-1.7258	0.0222644	18.5407	10.7432	Down
Csa05g009000_1	seed biotin-containing SBP65-like isoform X1	-102.873	0.0067082	18.534	0.180164	Down
Csa03g059660_1	late embryogenesis abundant 76-like	-2.82523	0.00182341	18.5031	6.54922	Down
Csa02g039360_1	hydroxysteroid dehydrogenase 6	-2.26206	0.00683084	18.2144	8.05211	Down
Csa02g051710_1	heat stress transcription factor A-9-like	-1.91476	0.0070375	18.2137	9.51225	Down
Csa00607s020_1	PREDICTED: uncharacterized protein LOC104773659 isoform X1	-1.78165	0.0202549	18.1646	10.1954	Down
Csa13g002100_1	PREDICTED: uncharacterized protein C24B11.05-like	-2.18109	0.0216477	18.1022	8.29961	Down
Csa01g010850_1	AT3g10020 T22K18_16	-1.75526	0.0108152	17.9496	10.2262	Down
Csa05g007410_1	probable pectinesterase pectinesterase inhibitor 16	-1.99461	0.036488	17.9265	8.98748	Down
Csa01g024870_1	isocitrate lyase-like	-1.84241	0.000801043	17.8562	9.69181	Down
Csa09g041350_1	kDa class I small heat shock	-2.0649	0.0051076	17.7241	8.5835	Down
Csa03g011100_1	dessication-induced 1VOC	-3.72641	0.0002325	17.7099	4.75254	Down
Csa06g020010_1	kDa class I small heat shock	-2.09224	0.00208459	17.4957	8.36217	Down
Csa12g012920_1	vacuolar-processing enzyme gamma-isozyme-like	-2.54231	0.00144492	17.2772	6.79585	Down
Csa04g060660_1	probable pectinesterase pectinesterase inhibitor 16	-1.64972	0.000263268	17.1953	10.4232	Down
Csa03g053580_1	4-substituted benzoates-glutamate ligase -like	-2.06752	0.0221941	16.4729	7.96747	Down
Csa04g029010_1	kDa class I small heat shock	-2.28628	0.00109697	16.2113	7.09069	Down
Csa11g025490_1	late embryogenesis abundant domain-containing	-44.157	0.00133774	15.8257	0.358397	Down
Csa17g035220_1	transcription factor MEE8-like	-2.82218	0.0208339	15.5953	5.52596	Down
Csa17g020910_1	Cystathionine beta-synthase (CBS)	-1.81996	0.00143355	15.1181	8.30683	Down
Csa10g035910_1	glutamate--cysteine chloroplastic-like	-2.91107	0.00785896	15.11	5.19053	Down
Csa05g044430_1	bifunctional epoxide hydrolase 2-like	-1.51581	0.0261124	15.1082	9.96711	Down
Csa02g072880_1	PREDICTED: uncharacterized protein LOC104742215	-1.67133	0.00581488	15.0702	9.01688	Down
Csa03g061320_1	kDa class III heat shock -like	-1.50731	0.0310649	14.8317	9.83988	Down
Csa14g009030_1	lactoylglutathione lyase family	-4.77702	0.000258609	14.7668	3.09121	Down
Csa14g037230_1	---NA---	-5.55966	0.0039587	14.6826	2.64092	Down
Csa18g003340_1	transcription factor bHLH71-like	-1.50386	0.0286476	14.5595	9.68141	Down
Csa17g042530_1	PREDICTED: uncharacterized protein LOC104757300	-7.50026	0.00750603	14.5277	1.93696	Down
Csa04g043410_1	---NA---	-1.61356	0.000339344	14.3653	8.90285	Down
Csa05g066030_1	beta-glucosidase 29 isoform X2	-1.75948	0.0127363	14.3097	8.13287	Down
Csa08g038880_1	11-beta-hydroxysteroid dehydrogenase-like 5	-1.87435	0.00974382	14.2286	7.5912	Down
Csa17g071630_1	cysteine ase RD21a	-2.06369	0.0427836	14.1561	6.8596	Down
Csa16g016660_1	cupin family	-1.89484	0.00950298	14.1397	7.46223	Down
Csa11g082030_1	11-beta-hydroxysteroid dehydrogenase 1B	-2.27314	0.0120792	14.1301	6.2161	Down
Csa19g040470_1	glycine-rich 3 short isoform-like isoform X2	-1.58906	0.0208734	14.103	8.87504	Down
Csa05g022890_1	cysteine-rich and transmembrane domain-containing A	-2.66612	0.00493055	14.0879	5.28403	Down
Csa17g098210_1	uncharacterized GPI-anchored At5g19250-like	-2.94084	2.79988e-05	13.9522	4.74429	Down
Csa09g057950_1	dehydrin Xero 1-like	-3.90128	0.00590226	13.462	3.45066	Down
Csa13g011150_1	PREDICTED: protein app1-like	-2.02477	0.0203323	13.288	6.56273	Down
Csa07g014960_1	kDa class I heat shock 2-like	-1.55309	0.0234789	13.1725	8.48146	Down
Csa09g071050_1	adenine nucleotide alpha hydrolases-like superfamily	-16.471	0.00359739	13.1657	0.799324	Down
Csa03g006900_1	Ca2+-dependent lipid-binding	-1.80591	0.000910048	13.1046	7.25649	Down
Csa07g059780_1	SNF1-related kinase regulatory subunit gamma-like PV42b	-2.67549	0.00957335	13.0868	4.89137	Down
Csa11g007400_1	3-ketoacyl- synthase 18-like	-1.56368	0.0238468	12.9644	8.29093	Down
Csa06g034240_1	PREDICTED: uncharacterized protein LOC104781757 isoform X1	-63.5257	0.0107483	12.919	0.203366	Down
Csa05g012310_1	transcription factor SCREAM2-like	-1.50847	0.00976711	12.7238	8.43487	Down
Csa07g045700_1	chaperone 1-like	-1.6281	0.00221324	12.652	7.77105	Down
Csa18g033090_1	methyl- -binding domain-containing 7-like	-1.8611	0.0218295	12.5436	6.73991	Down
Csa16g038570_1	gibberellin-regulated 6-like	-2.46165	0.0139638	12.4909	5.0742	Down
Csa18g021430_1	11-beta-hydroxysteroid dehydrogenase-like 6 isoform X1	-2.85365	0.00294482	12.3723	4.3356	Down
Csa12g057470_1	gamma-interferon-inducible-lysosomal thiol reductase-like	-1.71683	0.00546434	12.3585	7.19842	Down
Csa09g079050_1	GDSL esterase lipase At1g74460-like	-2.16581	0.0145713	12.2326	5.64808	Down
Csa14g024590_1	probable flavin-containing monooxygenase 1	-1.59246	0.017164	12.0837	7.58807	Down
Csa14g050970_1	---NA---	-1.71032	0.0257316	11.9556	6.99027	Down
Csa12g020480_1	glycine-rich like	-1.69537	0.0156867	11.9076	7.02359	Down
Csa06g040720_1	heme-binding chloroplastic	-1.53092	0.00481959	11.7203	7.65575	Down
Csa16g028900_1	peroxidase 11	-1.94755	0.00564226	11.6322	5.97273	Down
Csa17g036180_1	PREDICTED: uncharacterized protein LOC104757070	-1.7064	0.0140558	11.494	6.73586	Down
Csa14g042020_1	pinoresinol reductase 1-like	-2.16273	0.00602298	11.4199	5.28033	Down
Csa13g010770_1	flavonol synthase flavanone 3-hydroxylase	-1.60011	0.0266854	11.3234	7.07666	Down
Csa19g030860_1	isocitrate lyase	-1.74354	0.00692107	11.2496	6.45215	Down
Csa18g037160_1	flavonol synthase	-2.15251	0.00111349	11.172	5.1902	Down
Csa17g008860_1	OBP1A_ARATH ame: Full=Oil body-associated 1A	-16.1319	2.95709e-05	11.0605	0.685628	Down
Csa05g009550_1	plant EC metallothionein family	-90.9433	0.00956165	11.0522	0.121528	Down
Csa15g032220_1	isocitrate lyase-like	-2.47979	0.00444986	10.9963	4.43437	Down
Csa17g055640_1	cystathionine gamma- chloroplastic-like isoform X1	-2.27596	0.00370705	10.9385	4.8061	Down
Csa11g010450_1	tocopherol chloroplastic-like	-1.52139	0.00108682	10.904	7.16714	Down
Csa05g094070_1	cytochrome P450 78A9-like	-1.85308	0.00194256	10.8755	5.86889	Down
Csa02g028460_1	gibberellin-regulated 3	-98.463	0.0135021	10.8549	0.110243	Down
Csa05g094350_1	auxin-responsive IAA30-like	-1.83941	0.000659549	10.83	5.8878	Down
Csa19g042120_1	Bifunctional inhibitor lipid-transfer seed storage 2S albumin superfamily	-1.74558	0.0127988	10.7101	6.13557	Down
Csa14g055080_1	eukaryotic peptide chain release factor subunit 1-1-like	-1.52599	0.0012225	10.4278	6.83345	Down
Csa09g086190_1	seed maturation	-22.3557	0.000349589	10.3614	0.463476	Down
Csa11g034950_1	---NA---	-1.56032	0.00202831	10.2793	6.58795	Down
Csa07g046090_1	---NA---	-4.61301	0.00881345	10.13	2.19597	Down
Csa02g070610_1	HVA22 b	-22.8925	0.0199387	9.99996	0.436823	Down
Csa04g059140_1	seed biotin-containing SBP65-like isoform X2	-38.7117	0.00277068	9.80896	0.253385	Down
Csa20g077730_1	partial	-1.59884	0.0143121	9.76861	6.10982	Down
Csa15g034700_1	kDa proline-rich	-1.78565	0.00262484	9.57932	5.36461	Down
Csa10g009350_1	vacuolar-processing enzyme gamma-isozyme-like	-1.75253	0.00232142	9.56586	5.45831	Down
Csa04g047620_1	late embryogenesis abundant s	-2.31459	0.0469532	9.56263	4.13147	Down
Csa20g012640_1	PREDICTED: protein app1-like	-1.89205	0.0489043	9.55125	5.04809	Down
Csa11g005150_1	epoxide hydrolase 4-like	-2.11967	0.00843601	9.53411	4.49793	Down
Csa02243s010_1	probable pectinesterase pectinesterase inhibitor 36	-59.5107	0.00327892	9.52582	0.160069	Down
Csa06g017140_1	probable fatty acyl- reductase 5	-1.70487	0.0148571	9.51034	5.57834	Down
Csa10g004640_1	epoxide hydrolase 4-like	-1.75973	0.028146	9.50988	5.40418	Down
Csa07g051940_1	seed maturation	-3.94661	0.0022209	9.464	2.39801	Down
Csa09g085890_1	probable dehydrin LEA	-7.95995	0.011501	9.45358	1.18764	Down
Csa17g001540_1	Homeodomain-like superfamily	-1.87294	0.00410259	9.44699	5.04394	Down
Csa06g044830_1	transcription factor SCREAM2-like	-1.53415	0.0193895	9.39971	6.12699	Down
Csa11g051370_1	1804333BGln synthetase	-2.46663	0.0021211	9.34028	3.78666	Down
Csa01g003080_1	hypothetical protein AALP_AA3G028100	-3.92994	0.00286229	9.3053	2.3678	Down
Csa03g002180_1	LHY isoform X1	-1.8295	0.00783594	9.26856	5.06616	Down
Csa16g015530_1	glutathione-s-transferase 5	-1.64213	0.0109485	9.17385	5.58656	Down
Csa18g038890_1	succinate dehydrogenase 2-3	-2.71586	0.0120724	9.17084	3.37678	Down
Csa16g016260_1	Pathogenesis-related thaumatin superfamily	-1.51976	0.0301228	9.14754	6.01905	Down
Csa13g025950_1	poly(ADP-ribose) polymerase domain	-2.39442	0.00171301	9.09606	3.79885	Down
Csa17g021630_1	heat shock 70 kDa 5-like	-2.32853	0.00787058	9.08591	3.90199	Down
Csa04g036740_1	peroxidase 36-like	-2.63316	0.0453592	9.03528	3.43134	Down
Csa16g005810_1	beta glucosidase 16	-1.65996	0.00336865	8.92536	5.37685	Down
Csa05g015590_1	heme-binding chloroplastic	-1.84498	0.0230071	8.86931	4.80727	Down
Csa05g015580_1	heme-binding chloroplastic	-1.78223	0.00139779	8.84864	4.96492	Down
Csa16g055120_1	---NA---	-1.50385	0.0179191	8.79891	5.85094	Down
Csa11g099690_1	ras-related Rab-7a-like	-1.57956	0.0101328	8.76974	5.55202	Down
Csa06g039260_1	embryonic DC-8-like	-2.48185	0.00446134	8.75024	3.5257	Down
Csa20g038120_1	cytochrome P450 86B1-like	-1.7865	0.0153617	8.74958	4.89761	Down
Csa04g052250_1	PREDICTED: uncharacterized protein LOC104782285	-2.40636	0.00441802	8.61155	3.57866	Down
Csa20g071350_1	embryonic DC-8-like	-2.80916	0.049373	8.60167	3.06201	Down
Csa02g058420_1	formin 5	-22.3639	0.00392274	8.59061	0.384129	Down
Csa09g034370_1	probable fatty acyl- reductase 5	-3.57581	0.00367382	8.54528	2.38975	Down
Csa08g060630_1	malate synthase-like	-2.18735	0.00255495	8.50303	3.88736	Down
Csa08g052110_1	PREDICTED: uncharacterized protein LOC104707865	-2.18698	0.0442982	8.48918	3.88169	Down
Csa03g032780_1	PREDICTED: uncharacterized protein LOC104776993	-11.8158	0.0145324	8.37725	0.708988	Down
Csa02g059810_1	arabinogalactan 14	-2.03079	0.00641279	8.20529	4.04044	Down
Csa05g017400_1	embryonic DC-8-like	-3.17176	0.0139964	8.05704	2.54025	Down
Csa12g027920_1	2-oxoglutarate (2OG) and Fe(II)-dependent oxygenase superfamily	-3.9383	0.00496327	8.01705	2.03566	Down
Csa08g054990_1	serine carboxypeptidase-like 19	-4.90303	0.00232901	7.96836	1.62519	Down
Csa20g036110_1	poly [ADP-ribose] polymerase 3 [Erythranthe guttata]	-4.94731	0.00854047	7.95019	1.60697	Down
Csa20g005050_1	malate synthase-like	-2.37233	0.00421873	7.94877	3.35062	Down
Csa11g094620_1	P-loop containing nucleoside triphosphate hydrolases superfamily	-1.54449	0.00578858	7.90787	5.12005	Down
Csa12g014610_1	PREDICTED: uncharacterized protein LOC104730140	-2.20629	0.039498	7.85728	3.56131	Down
Csa19g006370_1	germin subfamily 1 member 5	-42.4144	0.00131978	7.76137	0.182989	Down
Csa10g021140_1	beta-glucosidase 1	-2.01881	0.0288168	7.65577	3.79223	Down
Csa09g003320_1	purple acid phosphatase 8 isoform X1	-2.63189	0.000586758	7.60264	2.88866	Down
Csa12g033540_1	glutamate--cysteine chloroplastic-like	-3.5192	0.022648	7.56825	2.15056	Down
Csa20g075980_1	PREDICTED: uncharacterized protein LOC104771747 isoform X2	-1.94009	0.000124909	7.55688	3.89512	Down
Csa06g027470_1	late embryogenesis abundant	-4.57525	0.0210885	7.52451	1.64461	Down
Csa09g092100_1	oleosin kDa-like	-1.90001	0.000279022	7.49523	3.94483	Down
Csa18g037820_1	PREDICTED: uncharacterized protein LOC104763662	-1.76942	0.00207846	7.48159	4.22828	Down
Csa15g021280_1	nitrile-specifier 1-like isoform X2	-34.0602	0.00319468	7.44319	0.21853	Down
Csa17g014010_1	glutathione S-transferase U17-like	-1.68849	0.0387538	7.32252	4.33673	Down
Csa14g035040_1	PREDICTED: uncharacterized protein LOC104741358	-1.83623	0.00926502	7.3002	3.97566	Down
Csa14g034230_1	WAT1-related At1g25270-like isoform X2	-1.57048	0.0193497	7.29816	4.64708	Down
Csa20g010110_1	NAC domain-containing 100-like	-1.90918	0.00450998	7.24836	3.79658	Down
Csa04g011970_1	BnaA06g07710D	-1.84811	0.00371532	7.14911	3.86833	Down
Csa12g034910_1	glycosyl hydrolase family 1	-1.76643	0.00384624	7.13971	4.04188	Down
Csa18g028310_1	probable calcium-binding CML49	-11.8094	0.00109538	7.11987	0.602898	Down
Csa08g015690_1	poly [ADP-ribose] polymerase 3-like	-2.55063	0.00494424	7.10735	2.78651	Down
Csa11g101300_1	PREDICTED: uncharacterized protein LOC104727051	-1.51033	0.0155111	7.08239	4.6893	Down
Csa05g032260_1	spindle pole body component 110-like	-1.61423	0.0267367	7.08064	4.38639	Down
Csa20g046140_1	cytochrome P450 71A14-like	-6.64948	0.000984347	7.07723	1.06433	Down
Csa13g027780_1	cytochrome P450 86B1-like	-1.53159	0.0147837	7.03744	4.59485	Down
Csa17g011040_1	lactoylglutathione lyase family	-2.36118	0.0030342	6.95522	2.94565	Down
Csa08g055160_1	PREDICTED: protein app1-like	-2.87951	0.00299785	6.9459	2.41218	Down
Csa02g074240_1	receptor-like cytosolic serine threonine- kinase RBK1	-1.62298	0.00754621	6.93863	4.27524	Down
Csa05g085820_1	Agamous-like MADS-box AGL8 isogeny	-2.86917	0.00952724	6.91432	2.40987	Down
Csa01g018300_1	late embryogenesis abundant 76-like	-10.5279	0.013595	6.89293	0.654728	Down
Csa12g009060_1	---NA---	-1.51565	0.0345781	6.86814	4.53147	Down
Csa10g001880_1	late embryogenesis abundant -like	-1.70202	0.0109306	6.84424	4.02124	Down
Csa17g029510_1	Late embryogenesis abundant (LEA) family	-3.10193	0.0105497	6.80451	2.19363	Down
Csa20g020600_1	peroxidase 55-like	-1.59514	0.00852951	6.80333	4.26503	Down
Csa17g022060_1	myb domain 58	-1.5548	0.00562648	6.79748	4.37195	Down
Csa09g048450_1	PREDICTED: uncharacterized protein LOC104711264	-2.16011	0.000473108	6.76765	3.13301	Down
Csa17g030150_1	transmembrane 184C-like	-2.64897	0.0016055	6.72059	2.53706	Down
Csa11g004870_1	probable vacuolar amino acid transporter YPQ1 isoform X1	-1.6188	0.0250919	6.71026	4.1452	Down
Csa09g087750_1	3 -N-debenzoyl-2 -deoxytaxol N-benzoyltransferase-like	-1.81956	0.000291134	6.70567	3.68533	Down
Csa03g032090_1	MNN4-like isoform X2	-2.00847	0.0128028	6.66312	3.31751	Down
Csa15g005110_1	germin subfamily 1 member 3	-42.1984	0.000193435	6.63837	0.157313	Down
Csa08g012530_1	probable pectinesterase 53	-1.7602	0.000166834	6.61409	3.75759	Down
Csa14g002120_1	LHY isoform X1	-2.03329	0.00807736	6.35905	3.12746	Down
Csa09g070360_1	PREDICTED: uncharacterized protein LOC104712462	-1.52671	0.0077775	6.30667	4.13089	Down
Csa07g002510_1	auxin-responsive IAA30-like	-1.63827	0.0310146	6.29987	3.84543	Down
Csa13g001240_1	aldose reductase isoform X1	-13.3048	0.0236572	6.29489	0.473129	Down
Csa20g046160_1	uncharacterized aarF domain-containing kinase chloroplastic-like	-1.54086	0.00631668	6.29302	4.08409	Down
Csa06g023320_1	endonuclease or glycosyl hydrolase	-1.59447	0.00362737	6.2764	3.93636	Down
Csa13g054870_1	PREDICTED: uncharacterized protein LOC104737543	-2.92589	0.00904286	6.27455	2.14449	Down
Csa03g026430_1	NRT1 PTR FAMILY isoform X2	-2.17482	0.00911101	6.19339	2.84777	Down
Csa12g079670_1	cytochrome c oxidase subunit 5C-4	-6.32718	0.00644194	6.152	0.972312	Down
Csa14g020170_1	heat shock 70 kDa 5-like	-2.02157	0.00586206	6.11796	3.02634	Down
Csa12g039300_1	polygalacturonase QRT3-like isoform X1	-1.69533	0.00779336	6.07973	3.58615	Down
Csa11g066300_1	partial	-3.09398	0.00412867	5.94888	1.92273	Down
Csa05g002490_1	cytochrome P450	-1.8313	0.012758	5.88961	3.21608	Down
Csa06g048690_1	seed biotin-containing SBP65-like isoform X2	-10.2435	0.0109365	5.88233	0.574251	Down
Csa20g001350_1	aldose reductase-like	-15.5821	0.034189	5.87418	0.376983	Down
Csa06g017130_1	probable fatty acyl- reductase 4 isoform X2	-11.0177	0.00032412	5.83366	0.529482	Down
Csa18g005990_1	PREDICTED: uncharacterized protein LOC104760385	-2.03966	0.0049281	5.81029	2.84865	Down
Csa19g024650_1	late embryogenesis abundant D-29-like	-13.1114	0.00214357	5.78451	0.441181	Down
Csa16g038410_1	GDSL esterase lipase At1g74460-like	-3.36413	0.00370836	5.77911	1.71786	Down
Csa01g044640_1	NADP-dependent malic enzyme-like isoform X1	-9.84246	0.00412106	5.74405	0.583599	Down
Csa13g001570_1	PEBP (phosphatidylethanolamine-binding ) family	-3.00673	0.00144388	5.73253	1.90656	Down
Csa11g011500_1	PREDICTED: uncharacterized protein LOC104721652	-2.39725	0.00477278	5.73009	2.39027	Down
Csa14g054520_1	glutamine synthetase cytosolic isozyme 1-5-like	-1.75786	0.00600831	5.65983	3.21973	Down
Csa11g088480_1	peroxygenase 2 isoform X1	-1.90968	0.0330644	5.65929	2.96348	Down
Csa14g061810_1	kDa heat shock mitochondrial-like	-1.58488	0.00261908	5.63611	3.55617	Down
Csa07g051840_1	hypothetical protein ARALYDRAFT_481037	-6.88221	0.00652741	5.62102	0.816747	Down
Csa03g026300_1	alcohol dehydrogenase-like 1	-15.232	0.00439151	5.58227	0.366483	Down
Csa07g010810_1	PREDICTED: uncharacterized protein LOC106450068	-4.43232	0.000714146	5.55784	1.25394	Down
Csa01g040200_1	---NA---	-1.57237	0.0084191	5.48289	3.48702	Down
Csa04g004230_1	purple acid phosphatase 8-like	-2.15172	0.00402296	5.46592	2.54025	Down
Csa09g061300_1	late embryogenesis abundant	-2.67736	0.0382759	5.45338	2.03685	Down
Csa02g051340_1	PREDICTED: uncharacterized protein LOC104728970 isoform X1	-1.62843	0.000616409	5.41404	3.32471	Down
Csa18g033730_1	PREDICTED: uncharacterized protein LOC104726632	-1.71276	0.0263949	5.34165	3.11873	Down
Csa20g055810_1	sugar-porter family 1	-2.53261	0.012359	5.29194	2.08952	Down
Csa02g004530_1	hypoersensitive response	-1.66825	0.03496	5.27579	3.16248	Down
Csa12g042820_1	PREDICTED: uncharacterized protein LOC104731684	-12.2856	0.00815722	5.26698	0.428712	Down
Csa16g034740_1	PREDICTED: uncharacterized protein LOC104753790, partial	-7.21025	0.00397595	5.24263	0.727108	Down
Csa08g028330_1	---NA---	-3.55693	0.00256355	5.18032	1.4564	Down
Csa08g055120_1	PREDICTED: periaxin-like	-1.58156	0.00377857	5.14064	3.25036	Down
Csa11g019270_1	2-oxoglutarate (2OG) and Fe(II)-dependent oxygenase superfamily	-2.01569	8.30049e-05	5.12526	2.54268	Down
Csa14g002760_1	GATA transcription factor	-1.92977	0.0374456	5.08856	2.63687	Down
Csa07g057130_1	heat stress transcription factor A-2-like isoform X2	-2.172	0.00888445	5.08608	2.34166	Down
Csa03g026950_1	LAZH2_ARATH ame: Full= LAZ1 homolog 2 ame: Full=Lazarus1 homolog 2	-1.98289	0.00838673	5.0787	2.56126	Down
Csa01g020210_1	late embryogenesis abundant D-29-like	-18.6522	0.00805997	5.04809	0.270643	Down
Csa19g058220_1	UDP-glycosyltransferase 72D1	-1.51282	0.00926419	5.04681	3.33602	Down
Csa10g031730_1	early light-induced chloroplastic-like	-2.48639	0.0104342	5.04575	2.02935	Down
Csa13g027540_1	sterol 14-demethylase-like	-1.66755	0.00211673	5.01882	3.00971	Down
Csa08g006140_1	peroxidase 55-like	-1.64381	0.0340931	4.97751	3.02803	Down
Csa07g045860_1	---NA---	-2.84217	0.00734073	4.92023	1.73115	Down
Csa19g023270_1	---NA---	-5.80937	0.000637065	4.90835	0.844902	Down
Csa08g063330_1	aldose reductase-like isoform X1	-4.83957	0.0317455	4.90558	1.01364	Down
Csa15g002290_1	acyl-[acyl-carrier- ] desaturase chloroplastic-like	-2.24829	0.00355652	4.89499	2.17721	Down
Csa07g053620_1	GDSL esterase lipase At2g23540-like	-1.99591	0.00984949	4.89165	2.45084	Down
Csa06g006120_1	cytochrome P450 71B37-like	-1.78593	0.00904194	4.78127	2.67719	Down
Csa11g104570_1	PREDICTED: uncharacterized protein LOC104727400	-1.73946	0.0155155	4.777	2.74625	Down
Csa13g016900_1	peroxidase 55-like	-1.68153	0.00573077	4.76872	2.83594	Down
Csa06g006010_1	PREDICTED: uncharacterized protein LOC104790263	-1.82035	0.000250929	4.76014	2.61496	Down
Csa06g012850_1	cytochrome P450 85A2-like isoform X2	-1.52831	0.0130723	4.71323	3.08394	Down
Csa10g024800_1	PREDICTED: uncharacterized protein LOC104718381 isoform X2	-1.74192	0.000521525	4.61696	2.65049	Down
Csa17g023150_1	2-hydroxy-6-oxo-6-phenylhexa-2,4-dienoate hydrolase isoform X1	-1.91607	0.00535158	4.59794	2.39968	Down
Csa10g017920_1	PREDICTED: uncharacterized protein LOC104717762	-1.59752	0.0271339	4.56235	2.85589	Down
Csa10g026510_1	transcription factor TGA6-like	-1.54181	0.0408726	4.56186	2.95876	Down
Csa05g018950_1	late embryogenesis abundant s	-2.75613	0.0208235	4.54798	1.65013	Down
Csa16g042570_1	glutathione S-transferase U22-like	-1.64506	0.0213833	4.53139	2.75454	Down
Csa18g035240_1	PREDICTED: uncharacterized protein LOC104762299	-4.89784	0.00185923	4.51985	0.922826	Down
Csa16g047760_1	heat stress transcription factor A-2-like isoform X2	-2.32924	0.0020789	4.47884	1.92288	Down
Csa19g029640_1	AT3g21550 MIL23_11	-1.51751	0.0086937	4.40325	2.90163	Down
Csa03g012530_1	phloem 2-B15	-1.90663	0.00429359	4.39867	2.30704	Down
Csa03g001760_1	probable desiccation-related LEA14	-2.25154	0.00101896	4.38368	1.94697	Down
Csa11g033890_1	outer envelope pore 16- chloroplastic isoform X1	-24.1384	0.00682586	4.37734	0.181344	Down
Csa11g002070_1	late embryogenesis abundant -like	-18.7392	0.00932411	4.287	0.228771	Down
Csa11g085090_1	arabinogalactan peptide 22-like	-2.01084	0.0200321	4.27736	2.12715	Down
Csa14g063740_1	transcription factor TCP3-like	-1.70499	0.00829121	4.26315	2.50039	Down
Csa11g050940_1	REVEILLE 2-like	-1.74423	0.0162115	4.25226	2.4379	Down
Csa10g004010_1	heat stress transcription factor B-1-like	-1.60353	0.0230551	4.24049	2.64447	Down
Csa02g033420_1	alpha-dioxygenase 1	-2.35611	0.00154051	4.22899	1.7949	Down
Csa01g011180_1	phenylalanine ammonia-lyase 4-like	-1.89586	0.0271328	4.22162	2.22676	Down
Csa02g011200_1	methionine sulfoxide reductase B6	-3.29777	0.00155174	4.20077	1.27382	Down
Csa09g079230_1	gibberellin-regulated 6	-13.8049	0.0118341	4.17188	0.302203	Down
Csa05g004360_1	homeobox-leucine zipper ATHB-4-like isoform X2	-1.59464	0.0386831	4.14499	2.59933	Down
Csa09g086790_1	classical arabinogalactan 2-like	-6.4758	0.00200056	4.13404	0.638383	Down
Csa11g102360_1	succinate dehydrogenase 2-3	-3.37714	0.000656016	4.12917	1.22268	Down
Csa05g003910_1	PREDICTED: uncharacterized protein LOC104784796	-1.58985	0.00850668	4.11442	2.58793	Down
Csa11g033980_1	proline-rich family	-1.79463	0.00539337	4.10505	2.28741	Down
Csa15g011000_1	REVEILLE 8-like	-1.67053	0.00514862	4.10493	2.45727	Down
Csa03g031630_1	dormancy-associated -like 1	-1.75022	0.0331172	4.0903	2.33702	Down
Csa17g004160_1	late embryogenesis abundant D-34-like	-1.66289	0.0124833	4.04722	2.43384	Down
Csa16g043570_1	seed maturation	-10.0412	0.000382565	4.0076	0.399114	Down
Csa05g014640_1	PREDICTED: uncharacterized protein LOC104785578	-4.31933	0.00348537	3.96601	0.918202	Down
Csa13g008780_1	18 kDa seed maturation -like	-4.66368	0.00774788	3.95102	0.847189	Down
Csa08g052550_1	probable galactinol--sucrose galactosyltransferase 4	-1.64525	0.0134219	3.92674	2.38671	Down
Csa11g102520_1	receptor-like cytosolic serine threonine- kinase RBK1	-2.32466	0.00455068	3.91638	1.68471	Down
Csa02g004590_1	transcription factor bHLH57-like	-1.84896	0.0068895	3.90063	2.10963	Down
Csa07g058010_1	lupeol synthase-like	-1.57288	0.0106762	3.89983	2.47942	Down
Csa15g084460_1	---NA---	-14.5967	0.000879048	3.88	0.265813	Down
Csa13g043500_1	gibberellin-regulated 3	-27.9206	0.0163133	3.86171	0.138311	Down
Csa03g019850_1	heat shock 70 kDa 5-like	-2.8477	0.025034	3.82235	1.34226	Down
Csa09g098980_1	PREDICTED: uncharacterized protein LOC104753082	-1.87604	0.012654	3.78161	2.01574	Down
Csa02g073520_1	succinate dehydrogenase 2-3	-4.10385	0.0107211	3.78099	0.921328	Down
Csa08g057710_1	18 kDa seed maturation -like	-7.70946	0.0353164	3.77613	0.489804	Down
Csa16g035840_1	PREDICTED: uncharacterized protein LOC104751165	-4.63145	0.020927	3.74199	0.807953	Down
Csa01g025350_1	kDa proline-rich	-1.63007	0.00387547	3.74138	2.29523	Down
Csa01g042480_1	hypothetical protein CARUB_v10016384mg	-4.89883	0.0407419	3.74089	0.76363	Down
Csa15g039300_1	vicilin C72-like	-3.15685	0.00614072	3.72582	1.18024	Down
Csa16g040280_1	L-ascorbate oxidase homolog	-1.6986	0.00933338	3.72446	2.19266	Down
Csa04g062780_1	homeobox-leucine zipper ATHB-4-like isoform X2	-1.70395	0.00279781	3.72123	2.18389	Down
Csa16g015670_1	tropinone reductase homolog At1g07440-like	-2.78328	0.0484719	3.70455	1.331	Down
Csa16g046390_1	B3 domain-containing REM10-like isoform X1	-2.12116	0.00236608	3.66548	1.72805	Down
Csa03g031210_1	PREDICTED: uncharacterized protein LOC104776849	-20.8549	0.00676576	3.66411	0.175696	Down
Csa02g071830_1	probable inactive leucine-rich repeat receptor kinase At3g03770	-1.54222	0.0337973	3.63159	2.35478	Down
Csa07g006880_1	F-box FBD LRR-repeat At3g59240	-2.42975	0.016986	3.60071	1.48193	Down
Csa09g087400_1	PREDICTED: uncharacterized protein LOC104713754	-1.66228	0.049398	3.58804	2.1585	Down
Csa18g039050_1	receptor-like cytosolic serine threonine- kinase RBK1	-1.59367	0.0198293	3.57674	2.24434	Down
Csa13g022670_1	probable pectinesterase 53	-1.59207	0.0164006	3.55943	2.23573	Down
Csa03g014840_1	endonuclease 1	-1.78216	0.0282543	3.52438	1.97759	Down
Csa11g051450_1	GDSL esterase lipase At5g37690	-3.04327	0.0115064	3.51364	1.15456	Down
Csa06g031740_1	---NA---	-1.85269	0.000478655	3.50592	1.89234	Down
Csa18g024280_1	late embryogenesis abundant D-34-like	-4.67004	0.0126342	3.49482	0.748349	Down
Csa06g025000_1	zinc-finger homeodomain 7-like	-1.93215	0.00163372	3.48003	1.80112	Down
Csa20g012820_1	sinapoylglucose:choline sinapoyltransferase	-3.95074	0.00117009	3.45724	0.875086	Down
Csa11g091400_1	PREDICTED: uncharacterized protein LOC104726340 isoform X1	-1.87278	0.0304825	3.3926	1.81153	Down
Csa09g095210_1	plastidic glucose transporter 3	-1.58407	0.0464403	3.38836	2.13902	Down
Csa08g062980_1	PEBP (phosphatidylethanolamine-binding ) family	-10.2899	0.0304972	3.33468	0.324074	Down
Csa02g028110_1	UDP-glycosyltransferase 79B8-like	-2.31002	0.00905851	3.32768	1.44055	Down
Csa20g050350_1	probable phosphatase 2C 72	-1.69483	0.000255856	3.32104	1.95952	Down
Csa12g040730_1	glycosyl hydrolase family 18	-21.3847	4.13777e-06	3.31108	0.154834	Down
Csa09g088500_1	UDP-glycosyltransferase 84A1-like	-1.51485	0.00294965	3.31009	2.1851	Down
Csa12g077510_1	double-stranded RNA-binding 5-like	-1.66456	0.0151062	3.30576	1.98597	Down
Csa20g035840_1	AT5g22270 MWD9_5	-1.97984	0.0332728	3.29684	1.6652	Down
Csa13g019250_1	adipose-regulatory (Seipin)	-1.74298	0.0257537	3.29394	1.88983	Down
Csa17g047430_1	F-box At1g30930	-1.9352	0.00122862	3.28952	1.69983	Down
Csa11g075840_1	alpha-dioxygenase 1-like	-2.268	0.00209272	3.2882	1.44983	Down
Csa04g052970_1	plasma membrane intrinsic 2E	-1.63391	0.00303728	3.28663	2.01151	Down
Csa20g005400_1	metacaspase 9	-1.55038	0.0205334	3.28518	2.11895	Down
Csa11g045300_1	PREDICTED: uncharacterized protein LOC104724030	-1.54265	0.0338964	3.2736	2.12206	Down
Csa04g066310_1	probable phosphatase 2C 49	-1.66903	0.0437941	3.27218	1.96052	Down
Csa18g039740_1	PREDICTED: uncharacterized protein LOC104762778	-1.69242	0.00724562	3.25952	1.92595	Down
Csa14g009430_1	PREDICTED: uncharacterized protein LOC104739382	-5.08256	0.00599321	3.25645	0.640711	Down
Csa03g030690_1	PREDICTED: uncharacterized protein LOC104778901	-1.89653	0.00700411	3.23591	1.70623	Down
Csa10g007060_1	stress response NST1-like isoform X1	-1.73284	0.0269032	3.23137	1.86478	Down
Csa02g011320_1	sugar transporter family	-1.67698	0.00142739	3.22092	1.92067	Down
Csa10g016950_1	---NA---	-1.58229	0.00354468	3.21585	2.0324	Down
Csa03g028990_1	beta-glucosidase 40-like	-2.2528	0.00314844	3.19852	1.4198	Down
Csa17g022840_1	glutathione S-transferase U24-like	-1.85647	0.0168925	3.19255	1.71969	Down
Csa11g029760_1	transcription factor TGA6-like	-2.5722	0.00534021	3.19224	1.24105	Down
Csa11g085890_1	probable aminotransferase TAT2	-2.53687	0.0131971	3.17296	1.25074	Down
Csa19g049010_1	NADP-dependent malic enzyme	-16.5682	0.0339977	3.16284	0.190899	Down
Csa16g032050_1	PREDICTED: uncharacterized protein LOC104750885	-1.51638	0.0064246	3.15548	2.08093	Down
Csa09g092310_1	heat stress transcription factor A-2-like isoform X2	-1.97645	0.00410231	3.14713	1.59231	Down
Csa10g040760_1	REVEILLE 2-like	-1.58183	0.0145877	3.14569	1.98864	Down
Csa03g021210_1	PREDICTED: uncharacterized protein LOC104775854 isoform X1	-3.52394	0.0113638	3.12879	0.887867	Down
Csa03g026450_1	Late embryogenesis abundant (LEA) family	-1.96589	0.0188909	3.12682	1.59053	Down
Csa11g010230_1	vacuolar-processing enzyme gamma-isozyme-like	-1.50054	0.0169266	3.12095	2.07988	Down
Csa11g083990_1	low-temperature-induced 78 kDa -like	-3.04832	0.00743665	3.08098	1.01071	Down
Csa06g017310_1	Phytosulfokine 3 precursor	-1.60543	0.0171728	3.07241	1.91376	Down
Csa18g030590_1	---NA---	-1.84612	0.00558938	3.07185	1.66396	Down
Csa07g055130_1	---NA---	-1.50188	0.0483627	3.06697	2.04208	Down
Csa16g009310_1	heat shock 70 kDa 8-like	-1.78108	0.0403317	3.06598	1.72142	Down
Csa15g045700_1	dienelactone hydrolase family	-3.01239	0.0221863	3.05598	1.01447	Down
Csa07g011070_1	UDP-glycosyltransferase 74D1-like	-1.73541	0.04462	3.03274	1.74756	Down
Csa09g002470_1	zinc-finger homeodomain 7-like	-1.99372	0.0217795	3.00169	1.50557	Down
Csa03g016900_1	cytochrome P450 71B28-like	-1.83988	0.00708563	2.99593	1.62833	Down
Csa13g018810_1	very-long-chain enoyl- reductase-like	-1.53365	0.0332746	2.99296	1.95153	Down
Csa18g039720_1	phytosulfokines 5-like	-3.25623	0.00384631	2.98844	0.917761	Down
Csa12g008440_1	(RS)-norcoclaurine 6-O-methyltransferase-like	-1.84482	0.00425248	2.98606	1.61862	Down
Csa12g074610_1	REVEILLE 2-like	-1.58732	0.00895754	2.97573	1.87469	Down
Csa06g049730_1	Plant regulator RWP-RK family	-2.15937	0.00121206	2.96458	1.37289	Down
Csa16g023550_1	UPF0481 At3g47200-like	-1.91382	0.0229914	2.96241	1.5479	Down
Csa10g030590_1	phosphate dikinase chloroplastic isoform X3	-9.03411	0.000229207	2.95326	0.326901	Down
Csa09g086110_1	hypothetical protein AXX17_AT2G17260	-24.9378	0.00583702	2.94257	0.117996	Down
Csa10g004380_1	PREDICTED: uncharacterized protein LOC104716451	-1.55472	0.00996251	2.93151	1.88555	Down
Csa08g051710_1	PREDICTED: BI1-like protein	-1.74519	0.0150474	2.90903	1.66688	Down
Csa08g016120_1	GDSL esterase lipase At5g22810	-1.53873	0.00496687	2.89997	1.88465	Down
Csa13g003960_1	malate synthase-like	-2.59796	0.0193461	2.86373	1.1023	Down
Csa01g026000_1	homocysteine S-methyltransferase 3-like isoform X1	-2.22018	0.00400407	2.84845	1.28298	Down
Csa07g010590_1	---NA---	-1.6145	0.00949456	2.84408	1.76158	Down
Csa05g034990_1	tropinone reductase homolog At1g07440-like	-6.36073	0.0140648	2.84307	0.446972	Down
Csa03g011430_1	PREDICTED: uncharacterized protein LOC104766108	-3.02018	0.0317618	2.84062	0.940549	Down
Csa09g028410_1	ATPase plasma membrane-type	-1.65516	0.00315571	2.83239	1.71125	Down
Csa03g029830_1	transcription factor MEE8-like	-15.9928	0.0049075	2.7972	0.174903	Down
Csa10g035900_1	peroxidase 17-like	-1.60656	0.0173668	2.77053	1.72451	Down
Csa07g054640_1	B3 domain-containing REM14-like	-1.60533	0.0464583	2.74685	1.71108	Down
Csa04g040280_1	SCARECROW isoform X1	-1.57049	0.0398303	2.74276	1.74643	Down
Csa04g002640_1	MLP 328	-1.50029	0.0182193	2.73859	1.82538	Down
Csa20g025430_1	PREDICTED: uncharacterized protein LOC104770029	-2.81314	0.00650127	2.73431	0.971979	Down
Csa13g055310_1	probable galactinol--sucrose galactosyltransferase 4	-1.88292	0.0131998	2.71136	1.43998	Down
Csa06g043740_1	PREDICTED: uncharacterized protein LOC104699330	-17.885	0.0113363	2.70557	0.151275	Down
Csa17g012620_1	phloem 2-B15	-1.8402	0.00342775	2.69055	1.4621	Down
Csa06g044750_1	PREDICTED: uncharacterized protein LOC104792897	-1.51065	0.0210165	2.67664	1.77184	Down
Csa09g075450_1	PREDICTED: uncharacterized protein LOC104712790	-8.6725	0.0109171	2.66195	0.306941	Down
Csa06g037810_1	late embryogenesis abundant s	-3.59268	0.000676594	2.64276	0.735596	Down
Csa11g018430_1	P-glyco -2	-1.5256	0.00923053	2.6394	1.73007	Down
Csa17g031160_1	PREDICTED: uncharacterized protein At1g24000-like	-2.04251	0.00349682	2.59687	1.27141	Down
Csa12g051090_1	probable pheophorbidase isoform X2	-1.5612	0.00693024	2.59305	1.66093	Down
Csa07995s010_1	xyloglucan galactosyltransferase KATAMARI1-like	-1.56883	0.00253458	2.58633	1.64857	Down
Csa18g010170_1	indole-3-acetic acid inducible 4	-1.55901	0.0215555	2.58631	1.65894	Down
Csa09g057940_1	dehydrin Xero 2-like isoform X1	-4.68806	0.00384593	2.58538	0.551482	Down
Csa16g044220_1	classical arabinogalactan 2-like	-19.6917	0.00118549	2.5794	0.130989	Down
Csa12g057090_1	early light-induced chloroplastic-like	-1.79626	0.0355107	2.56276	1.42671	Down
Csa11g100230_1	PREDICTED: uncharacterized protein LOC104726942	-2.69851	0.00438928	2.55881	0.948232	Down
Csa12g030270_1	AT4g24140 T19F6_130	-2.01933	0.00202348	2.53436	1.25505	Down
Csa14g024840_1	PREDICTED: uncharacterized protein LOC104740652	-7.40704	0.000791628	2.53235	0.341884	Down
Csa20g009760_1	amidase family	-1.95108	0.00181609	2.50417	1.28348	Down
Csa20g005700_1	glycosyltransferase family 64 C5-like	-1.50497	0.000274407	2.49908	1.66055	Down
Csa12g057710_1	PREDICTED: uncharacterized protein LOC104732230	-5.01969	0.00176811	2.49383	0.49681	Down
Csa10g029730_1	neural Wiskott-Aldrich syndrome -like	-1.96808	0.00327291	2.49137	1.26589	Down
Csa09g048930_1	uncharacterized protein	-1.88998	0.00648708	2.48833	1.31659	Down
Csa11g085100_1	late embryogenesis abundant D-34-like	-14.187	0.00852037	2.47556	0.174495	Down
Csa11g006270_1	PREDICTED: uncharacterized protein LOC104729654	-2.02649	0.0436474	2.47305	1.22036	Down
Csa02g045350_1	low-temperature-induced 78 kDa -like	-6.28526	0.00603494	2.46142	0.391617	Down
Csa04g061140_1	NLP8-like isoform X1	-1.80792	0.00570572	2.45893	1.36009	Down
Csa13g025320_1	ROOT PRIMORDIUM DEFECTIVE 1-like	-1.7322	0.00988998	2.45598	1.41784	Down
Csa09g034350_1	probable fatty acyl- reductase 4 isoform X2	-20.3453	0.000225859	2.4551	0.120671	Down
Csa07g050980_1	glutathione S-transferase U23-like	-2.38803	0.00859082	2.45216	1.02686	Down
Csa17g011420_1	PREDICTED: uncharacterized protein LOC104754977	-4.91582	0.0213596	2.44055	0.496469	Down
Csa10g040190_1	PREDICTED: uncharacterized protein LOC104719297	-1.72519	0.0118533	2.43951	1.41405	Down
Csa13g011900_1	flowering locus partial	-1.78989	0.029045	2.41259	1.3479	Down
Csa11g103140_1	phytosulfokines 5-like	-3.81338	0.00137407	2.40685	0.63116	Down
Csa11g078670_1	Glycine-rich family	-7.48084	0.000971843	2.39653	0.320356	Down
Csa17g001720_1	ethylene-responsive transcription factor ERF023-like	-1.84736	0.034006	2.39479	1.29633	Down
Csa12g023610_1	serine threonine- kinase KIPK-like	-1.64827	0.00523756	2.3933	1.45201	Down
Csa07g005430_1	G-type lectin S-receptor-like serine threonine- kinase SRK isoform X2	-1.99599	0.0112234	2.3921	1.19845	Down
Csa18g025150_1	PREDICTED: uncharacterized protein LOC104728970 isoform X2	-1.53146	0.015697	2.38893	1.5599	Down
Csa06g043490_1	phosphatidylinositol N-acetylglucosaminyltransferase subunit P-like	-1.5034	0.0375873	2.38244	1.5847	Down
Csa13g028340_1	O-glucosyltransferase rumi homolog	-1.5039	0.0296736	2.37805	1.58125	Down
Csa17g093210_1	thioredoxin chloroplastic-like	-10.0222	8.35315e-05	2.36859	0.236335	Down
Csa18g014140_1	laccase (diphenol oxidase)	-1.54337	0.0322448	2.36802	1.53432	Down
Csa18g005380_1	partial	-1.92863	0.00545058	2.36739	1.2275	Down
Csa05g001990_1	galactinol synthase 1	-6.74381	0.00286197	2.36701	0.35099	Down
Csa10g006990_1	(RS)-norcoclaurine 6-O-methyltransferase-like	-1.88231	0.00780636	2.35614	1.25173	Down
Csa03g024090_1	PREDICTED: uncharacterized protein LOC104756377	-1.52965	0.016634	2.3544	1.53917	Down
Csa20g012340_1	topoisomerase I damage affected 7-like	-1.54243	0.0210841	2.34812	1.52236	Down
Csa05g012400_1	PREDICTED: laccase-5-like	-1.86357	0.00677296	2.34064	1.256	Down
Csa12g053290_1	proline-rich family	-1.96167	0.00389693	2.33947	1.19259	Down
Csa18g023200_1	LOW-TEMPERATURE-INDUCED 65	-1.65026	0.0221813	2.33452	1.41464	Down
Csa17g023650_1	probable zinc metallopeptidase chloroplastic	-2.21408	0.00607596	2.33117	1.05289	Down
Csa19g005280_1	PREDICTED: uncharacterized protein LOC104744406	-2.69057	0.0301731	2.32391	0.863723	Down
Csa08g002240_1	synaptotagmin-5-like isoform X1	-1.61832	0.0179898	2.31376	1.42973	Down
Csa02g017650_1	orthophosphate dikinase	-1.93928	0.0310627	2.31364	1.19304	Down
Csa15g072510_1	actin-depolymerizing factor 5	-1.50699	0.0381572	2.30948	1.53251	Down
Csa04g008290_1	probable LRR receptor-like serine threonine- kinase At2g02780	-1.61347	0.0330367	2.30183	1.42663	Down
Csa20g071700_1	CASP 1B1	-2.25618	0.0124436	2.30029	1.01955	Down
Csa08g010570_1	PREDICTED: uncharacterized protein LOC104706118	-1.82198	0.011788	2.29152	1.25771	Down
Csa12g009930_1	PREDICTED: uncharacterized protein LOC104729866 isoform X3	-1.87459	0.0303292	2.29001	1.2216	Down
Csa08g008620_1	adipose-regulatory (Seipin)	-1.80276	0.00796436	2.27232	1.26047	Down
Csa08184s010_1	PREDICTED: uncharacterized protein LOC104753083	-1.78418	0.0341216	2.27195	1.27338	Down
Csa01g018090_1	NAC domain-containing 55-like	-2.42377	0.0172862	2.25594	0.930757	Down
Csa19g013070_1	REVEILLE 8-like	-1.66092	0.0190486	2.24894	1.35403	Down
Csa18g036880_1	von willebrand factor A domain	-1.97246	0.0478565	2.24673	1.13905	Down
Csa03g059800_1	root phototropism 3-like	-1.74248	0.0242725	2.23646	1.28349	Down
Csa04g047610_1	late embryogenesis abundant s	-1.81758	0.0469621	2.20866	1.21516	Down
Csa06g038920_1	zinc finger A20 and AN1 domain-containing stress-associated 4-like	-1.76222	0.0436121	2.1967	1.24655	Down
Csa15g046990_1	probable xyloglucan endotransglucosylase hydrolase 16	-1.61857	0.0331507	2.1412	1.3229	Down
Csa17g084470_1	probable carboxylesterase 5	-1.64981	0.00679109	2.13538	1.29432	Down
Csa05g003460_1	C3HC4 type zinc finger	-1.63467	0.0165749	2.12781	1.30167	Down
Csa14g020870_1	PREDICTED: uncharacterized protein LOC104740360 isoform X1	-5.39656	0.00328988	2.1206	0.392953	Down
Csa18g030690_1	---NA---	-6.34375	0.000643151	2.11482	0.333371	Down
Csa14g036520_1	---NA---	-1.79649	0.0319248	2.10306	1.17065	Down
Csa13g011330_1	serine carboxypeptidase-like 19	-2.59389	0.00974639	2.09079	0.806043	Down
Csa17g025030_1	PREDICTED: uncharacterized protein LOC104756264	-1.69364	0.0165348	2.09047	1.23431	Down
Csa04g019870_1	phenolic glucoside malonyltransferase 2-like	-1.54039	0.00881458	2.0861	1.35427	Down
Csa07g010820_1	xyloglucan galactosyltransferase KATAMARI1 homolog	-1.60187	0.0305811	2.0831	1.30041	Down
Csa10g025330_1	PREDICTED: uncharacterized protein LOC104718429	-14.4752	0.020716	2.07413	0.143288	Down
Csa06g053710_1	galactinol synthase	-6.85144	0.0184314	2.06082	0.300787	Down
Csa02g069860_1	PREDICTED: uncharacterized protein LOC104739210	-4.83841	0.0169789	2.05755	0.425253	Down
Csa02g034730_1	probable pectate lyase 20	-2.12584	0.00794788	2.04204	0.960576	Down
Csa06g049240_1	probable pectinesterase pectinesterase inhibitor 16	-3.04874	0.000156677	2.0257	0.664439	Down
Csa13g036510_1	sugar transporter ERD6-like 18 isoform X4	-2.43505	0.00486986	2.02002	0.829563	Down
Csa02g028520_1	cytosolic sulfotransferase 18-like	-10.7063	0.0114673	2.01798	0.188485	Down
Csa06g053660_1	PREDICTED: uncharacterized protein LOC104793694	-1.6319	0.0405323	2.01663	1.23575	Down
Csa08g005920_1	PREDICTED: uncharacterized protein LOC104705658 isoform X1	-1.58686	0.000259551	2.01312	1.26862	Down
Csa11g045250_1	receptor-like cytosolic serine threonine- kinase RBK2	-4.81746	0.00229378	2.01202	0.417652	Down
Csa05g016720_1	peroxidase ATP2a	-17.1022	0.000228447	1.99518	0.116662	Down
Csa03g025910_1	PREDICTED: uncharacterized protein LOC104776321	-1.8829	0.0312134	1.99042	1.0571	Down
Csa11g073490_1	transcription activator-related	-2.12152	0.0463867	1.98655	0.936379	Down
Csa04g029980_1	PREDICTED: uncharacterized protein LOC104711177	-2.12852	0.0105055	1.98258	0.931436	Down
Csa14g043250_1	cystathionine gamma- chloroplastic-like isoform X1	-2.46582	0.0339906	1.95151	0.791423	Down
Csa06g043210_1	AP2-like ethylene-responsive transcription factor SNZ	-4.2518	0.0263429	1.95106	0.458877	Down
Csa17g069120_1	5 partial 91413- partial	-2.09107	0.0250631	1.94748	0.931332	Down
Csa07g062720_1	60S ribosomal L3-2	-1.6021	0.00541708	1.94697	1.21526	Down
Csa14g047220_1	PREDICTED: uncharacterized protein LOC104750177	-1.50332	0.0401827	1.94509	1.29386	Down
Csa07g061870_1	---NA---	-1.57469	0.00571502	1.8975	1.205	Down
Csa05g005800_1	beta-glucosidase 17 isoform X3	-1.84609	0.00878471	1.89216	1.02495	Down
Csa05g028050_1	PREDICTED: uncharacterized protein LOC104786402	-8.37519	0.00134849	1.89181	0.225882	Down
Csa14g030310_1	transmembrane 184C-like	-1.99003	0.00829967	1.8886	0.949031	Down
Csa06g044070_1	---NA---	-2.02578	0.0120073	1.87516	0.925648	Down
Csa02g001670_1	threonine aspartase isoform X1	-1.712	0.0197564	1.87477	1.09507	Down
Csa05g009280_1	nucleolar gar2	-1.5249	0.00515208	1.87419	1.22906	Down
Csa19g043380_1	ABC transporter	-1.58141	0.00947139	1.86251	1.17775	Down
Csa03g032550_1	cold-regulated 413 inner membrane chloroplastic-like	-4.33388	0.00584107	1.86002	0.429182	Down
Csa09g083980_1	probable acyl-activating enzyme 4	-2.15417	0.00482536	1.85922	0.863079	Down
Csa11g029730_1	PREDICTED: uncharacterized protein LOC104723191	-1.68345	0.0185065	1.8572	1.10321	Down
Csa01g023190_1	cytochrome P450 705A5-like	-3.61853	0.0182379	1.85417	0.51241	Down
Csa20g017080_1	L-gulonolactone oxidase-like	-1.59013	0.0490291	1.85324	1.16546	Down
Csa04g052840_1	protease inhibitor HPI-like	-14.0488	0.0232493	1.8431	0.131193	Down
Csa16g015610_1	tropinone reductase homolog At1g07440-like isoform X2	-1.67387	0.0131742	1.82582	1.09078	Down
Csa09g093150_1	beta-amyrin synthase	-2.61178	0.00843233	1.82492	0.698726	Down
Csa04g044340_1	probable inactive leucine-rich repeat receptor kinase At1g66830	-1.57605	0.0357691	1.82454	1.15766	Down
Csa17g022300_1	PREDICTED: uncharacterized protein LOC104755993	-2.58759	0.0207948	1.81717	0.702263	Down
Csa02g067170_1	PREDICTED: LOW QUALITY PROTEIN: tetraspanin-4-like	-2.53014	0.0327988	1.81665	0.718004	Down
Csa20g001990_1	predicted protein	-3.18157	0.00521627	1.8158	0.570725	Down
Csa17g018450_1	cytochrome P450 71B28-like	-2.33773	0.00593665	1.80493	0.772085	Down
Csa05g012260_1	WEB family At2g40480-like isoform X2	-1.61427	0.00598554	1.80433	1.11774	Down
Csa19g052330_1	transcription factor MYB32-like	-1.52137	0.0474101	1.79921	1.18262	Down
Csa04g008980_1	PREDICTED: uncharacterized protein LOC104710258 isoform X1	-1.53687	0.0328478	1.79711	1.16933	Down
Csa08g062560_1	hypothetical protein ARALYDRAFT_908071	-1.95822	0.0212727	1.78988	0.914034	Down
Csa11g043020_1	glutamate--cysteine chloroplastic-like isoform X1	-3.47626	0.00838406	1.7871	0.514087	Down
Csa02g005110_1	probable galactinol--sucrose galactosyltransferase 4	-2.067	0.00152208	1.78674	0.864412	Down
Csa08g053860_1	chromo domain-containing cec-1-like	-2.35603	0.012475	1.78605	0.758077	Down
Csa01644s010_1	PREDICTED: uncharacterized protein LOC104702461	-1.60151	0.0163722	1.78425	1.1141	Down
Csa20g003900_1	glucomannan 4-beta-mannosyltransferase 9-like	-1.69238	0.00950748	1.76596	1.04348	Down
Csa15g017640_1	arabinogalactan peptide 12	-1.52396	0.0173837	1.7435	1.14406	Down
Csa04g065780_1	cytochrome P450 78A6- partial	-2.5304	0.0167488	1.73998	0.687632	Down
Csa16g031310_1	homeobox-leucine zipper ATHB-13-like	-1.61333	0.0195931	1.73939	1.07814	Down
Csa13g057020_1	cytochrome P450 86A2-like isoform X1	-1.96659	0.00291645	1.73564	0.882564	Down
Csa13g048470_1	probable cysteine ase At4g11310	-1.67853	0.0200647	1.70442	1.01542	Down
Csa09g090190_1	---NA---	-5.49617	0.000554053	1.70431	0.310091	Down
Csa06g009530_1	ABC transporter B family member 15	-1.57464	0.0243794	1.69902	1.07899	Down
Csa17g019620_1	ribonuclease 3-like	-5.67979	0.00298899	1.69292	0.298061	Down
Csa09g079730_1	uncharacterized membrane At1g75140 isoform X1	-1.65044	0.0396538	1.69269	1.0256	Down
Csa05650s010_1	aspartic ase nepenthesin-1-like	-1.62424	0.0199346	1.69149	1.04141	Down
Csa09g077490_1	TMV resistance N-like	-1.88537	0.0297349	1.68672	0.894635	Down
Csa10g001200_1	expansin-like A2	-2.9618	0.0127441	1.68215	0.567948	Down
Csa05g064690_1	calcium uniporter (DUF607)	-1.50749	0.0409055	1.68076	1.11494	Down
Csa06g053780_1	long chain acyl- synthetase 1-like	-1.54059	0.0221121	1.67778	1.08905	Down
Csa04g065820_1	rho GTPase-activating 3-like	-1.64597	0.0224143	1.67621	1.01838	Down
Csa11g037230_1	early light-induced chloroplastic-like	-1.99404	0.00677014	1.67548	0.840242	Down
Csa09g009600_1	cytochrome P450 71B17-like	-7.97178	0.0372527	1.67482	0.210093	Down
Csa07g016350_1	cyclic nucleotide-gated ion channel 15	-1.9064	0.000707485	1.67382	0.878003	Down
Csa08g059910_1	transcriptional activator DEMETER-like isoform X1	-1.5289	0.00734007	1.66867	1.09142	Down
Csa00382s080_1	ECERIFERUM 26-like	-1.83311	0.0293366	1.6617	0.906494	Down
Csa16g041420_1	probable acyl-activating enzyme 4	-1.52868	0.0384046	1.64992	1.07931	Down
Csa08g060520_1	PREDICTED: uncharacterized protein LOC104708724	-3.00081	0.0165003	1.64505	0.5482	Down
Csa03g002320_1	mannan endo-1,4-beta-mannosidase 1	-4.07617	0.0295798	1.64497	0.403557	Down
Csa01g029460_1	probable xyloglucan endotransglucosylase hydrolase 16	-1.5981	0.00620726	1.64271	1.02792	Down
Csa08g059060_1	abscisic acid receptor PYL5	-1.62473	0.0100034	1.63848	1.00847	Down
Csa06g006180_1	cytochrome P450 71B26-like	-2.32041	0.0123438	1.63774	0.705798	Down
Csa18g014860_1	---NA---	-9.66548	8.55976e-05	1.63649	0.169313	Down
Csa09g096280_1	PREDICTED: uncharacterized protein LOC104714502	-1.54897	0.04174	1.62842	1.05129	Down
Csa06g053170_1	cytochrome P450 78A6-like	-3.61891	0.00149429	1.61612	0.446578	Down
Csa02g045460_1	Aminotransferase- plant mobile domain family	-1.62824	0.0287896	1.61539	0.992102	Down
Csa16g050430_1	SNF1-related kinase regulatory subunit gamma-like PV42b isoform X4	-7.5544	0.000850858	1.61333	0.213562	Down
Csa08g058030_1	PREDICTED: uncharacterized protein LOC104708462 isoform X2	-1.50327	0.0327825	1.61292	1.07294	Down
Csa06g041310_1	PREDICTED: uncharacterized protein LOC106449001	-3.6393	0.0472543	1.59632	0.438635	Down
Csa10g003770_1	indole-3-acetic acid-amido synthetase -like	-2.18157	0.0357603	1.59556	0.731382	Down
Csa03g030270_1	very-long-chain 3-oxoacyl- reductase At1g24470	-1.555	0.0349412	1.59253	1.02413	Down
Csa11g089000_1	leucine-rich repeat extensin 5	-8.4625	0.00431244	1.58973	0.187856	Down
Csa19g032100_1	AT3g22840 MWI23_21	-1.69687	0.027222	1.58823	0.935976	Down
Csa14g044450_1	melanoma-associated antigen 8-like	-1.68942	0.0246948	1.57727	0.933617	Down
Csa05g001010_1	non-specific lipid-transfer At2g13820 isoform X2	-1.84269	0.00178187	1.5772	0.855922	Down
Csa20g015390_1	DOWNSTREAM OF FLC	-1.74489	0.0208579	1.57153	0.900645	Down
Csa15g019760_1	PREDICTED: uncharacterized protein LOC104745823	-2.67266	0.0230097	1.56309	0.584843	Down
Csa01g017820_1	PREDICTED: uncharacterized protein LOC104779966	-2.88673	0.0078513	1.55826	0.539801	Down
Csa04g060950_1	PREDICTED: uncharacterized protein LOC104782850	-1.80584	0.0417065	1.55585	0.861567	Down
Csa19g022270_1	---NA---	-4.35151	0.00317329	1.55547	0.357455	Down
Csa05g021220_1	PREDICTED: ervatamin-B-like	-5.26974	0.00218557	1.54923	0.293986	Down
Csa14g061990_1	PREDICTED: uncharacterized protein LOC104742775	-1.60057	0.0307813	1.54171	0.963225	Down
Csa17g070570_1	serine carboxypeptidase-like 44 isoform X2	-1.62114	0.0131776	1.53641	0.947732	Down
Csa04g055840_1	probable calcium-binding CML35	-1.52964	0.0386054	1.53457	1.00322	Down
Csa13g018050_1	keratin-associated 6-2-like	-1.62827	0.0205492	1.53318	0.941599	Down
Csa12g022190_1	ADP,ATP carrier mitochondrial-like	-1.55199	0.00511578	1.51794	0.978063	Down
Csa11g078560_1	GATA transcription factor 16-like	-1.98519	0.0427168	1.50269	0.75695	Down
Csa20g003140_1	receptor like kinase	-1.64123	0.0170138	1.4947	0.910715	Down
Csa19g013900_1	phenylalanine ammonia-lyase 4-like	-2.66804	0.00424507	1.48874	0.55799	Down
Csa09g058000_1	thioredoxin H1	-1.66372	0.046161	1.47973	0.889411	Down
Csa01g017420_1	transcription factor HBP-1b(c38)-like isoform X2	-1.72536	0.0365945	1.47713	0.856125	Down
Csa03022s010_1	SAM50 partial	-1.81091	0.00269177	1.4623	0.807494	Down
Csa01g021410_1	AF380644_1AT3g18560 K24M9_5	-2.02444	0.0117362	1.45637	0.719393	Down
Csa11g005280_1	salicylate carboxymethyltransferase-like isoform X2	-1.57199	0.0337663	1.4492	0.92189	Down
Csa09g069120_1	fatty acyl- reductase chloroplastic-like isoform X1	-1.74483	0.0208471	1.44247	0.82671	Down
Csa04g012540_1	acyltransferase chloroplastic isoform X4	-9.70466	0.00380173	1.44053	0.148437	Down
Csa09g080130_1	dehydration-responsive element-binding 2D-like	-9.57572	0.0120113	1.4306	0.149398	Down
Csa15g016690_1	myb family transcription factor APL-like isoform X1	-1.66981	0.0248636	1.42909	0.855841	Down
Csa11g071130_1	vegetative cell wall gp1-like	-2.07789	0.000511714	1.42373	0.685177	Down
Csa03g020380_1	B3 domain-containing At1g16640-like	-2.45347	0.0499394	1.42286	0.579938	Down
Csa03g062510_1	cysteine synthase 2-like	-1.62744	0.0377617	1.42224	0.873914	Down
Csa16g009520_1	xyloglucan galactosyltransferase KATAMARI1 homolog	-2.13263	0.00986586	1.41726	0.664558	Down
Csa07g052560_1	classical arabinogalactan 2-like	-5.26268	0.00014022	1.41567	0.269001	Down
Csa18g009520_1	zinc finger CCCH domain-containing 61	-1.68111	0.0263641	1.40974	0.838579	Down
Csa12g003950_1	cytochrome P450 81F1-like	-2.14058	0.00441456	1.40474	0.656244	Down
Csa19g035670_1	receptor kinase 2	-1.62927	0.0402505	1.40058	0.859637	Down
Csa11g004200_1	cytochrome P450 81F1-like	-3.43169	0.0149292	1.39416	0.40626	Down
Csa07g050730_1	uncharacterized WD repeat-containing -like isoform X1	-1.55321	0.0496572	1.38944	0.89456	Down
Csa17g095230_1	---NA---	-5.65289	0.0262019	1.38785	0.245512	Down
Csa11g091860_1	Calcineurin-like metallo-phosphoesterase superfamily	-1.70912	0.00599819	1.38283	0.809087	Down
Csa01g025630_1	linoleate 9S-lipoxygenase chloroplastic isoform X1	-2.4613	0.0243796	1.37278	0.557746	Down
Csa13g003010_1	receptor like kinase	-1.61972	0.0378035	1.36941	0.845464	Down
Csa00395s020_1	cytochrome P450 708A2-like	-4.02357	0.0100069	1.36522	0.339305	Down
Csa17g001260_1	SRPBCC ligand-binding domain-containing	-2.11693	0.0146437	1.36111	0.642966	Down
Csa14g036320_1	GDSL esterase lipase	-4.31335	0.0239064	1.36005	0.315312	Down
Csa15g018460_1	PREDICTED: uncharacterized protein LOC104745688	-1.60931	0.0452833	1.35878	0.844325	Down
Csa15g013970_1	NAC domain-containing 74-like	-1.63521	0.00955286	1.35717	0.829968	Down
Csa08g050160_1	zerumbone synthase-like	-2.38635	0.00333552	1.35491	0.567774	Down
Csa20g039600_1	dipeptidyl peptidase 8-like	-1.65593	0.0086806	1.35442	0.81792	Down
Csa01g002590_1	transcription factor MYB3-like	-1.55755	0.0309597	1.35281	0.868546	Down
Csa03g029920_1	WAT1-related At1g68170-like isoform X3	-2.99143	0.0156835	1.35189	0.451919	Down
Csa04g057400_1	zinc finger 8-like	-2.09211	0.0223782	1.35117	0.64584	Down
Csa09g096370_1	beta glucosidase 46	-1.5336	0.0416575	1.34994	0.880243	Down
Csa07g038920_1	PREDICTED: uncharacterized protein LOC104701860	-6.44014	0.0322008	1.33989	0.208053	Down
Csa03g055490_1	cyclin-dependent kinase inhibitor 7-like	-1.59517	0.0228377	1.33839	0.839023	Down
Csa20g046130_1	cytochrome P450 71A14-like	-6.85211	0.0231413	1.33756	0.195204	Down
Csa07g053150_1	Late embryogenesis abundant group 6	-4.05731	0.000528364	1.33444	0.328898	Down
Csa16g045230_1	3 -N-debenzoyl-2 -deoxytaxol N-benzoyltransferase-like	-1.61158	0.0277188	1.33179	0.826389	Down
Csa04g066360_1	PREDICTED: uncharacterized protein LOC104793707	-2.15216	0.0335777	1.3268	0.616498	Down
Csa09g064260_1	CSC1 At3g54510	-2.18158	0.0113434	1.3086	0.599839	Down
Csa09g078420_1	DNA ligase 1-like isoform X1	-2.45323	0.0254381	1.30624	0.532455	Down
Csa03g056880_1	PDI-like 5-3	-1.60011	0.00266155	1.30489	0.815503	Down
Csa14g001190_1	#NAME?	-1.88236	0.0462751	1.28136	0.680719	Down
Csa13g003680_1	serine threonine- kinase KIPK-like isoform X1	-1.71372	0.0235895	1.27936	0.746542	Down
Csa13g001140_1	target of Myb 1-like isoform X2	-1.72791	0.0454511	1.26386	0.731435	Down
Csa18g009130_1	CASP 1B1	-3.8212	0.0119839	1.24457	0.325701	Down
Csa08g054710_1	ABC transporter F family member 2-like isoform X3	-5.7307	0.000306468	1.24246	0.216809	Down
Csa12g071030_1	receptor-like cytosolic serine threonine- kinase RBK2	-2.23101	0.025806	1.23994	0.555775	Down
Csa10g016760_1	GATA transcription factor 22	-2.11689	0.011695	1.23968	0.585615	Down
Csa06g040730_1	hypothetical protein CARUB_v10022799mg	-5.90338	0.00109012	1.22597	0.207673	Down
Csa09g009780_1	conserved hypothetical protein	-2.88989	0.00763496	1.22409	0.423575	Down
Csa18g033570_1	tRNA-splicing endonuclease subunit Sen2-2-like isoform X2	-1.8856	0.00846914	1.22196	0.648047	Down
Csa04g037370_1	non-specific lipid-transfer 5-like	-1.90705	0.0113	1.2215	0.640519	Down
Csa08g001470_1	cytochrome P450 86A2	-1.76256	0.0204091	1.21984	0.692081	Down
Csa00510s030_1	UDP-glycosyltransferase 79B8-like	-2.29126	0.0127225	1.21444	0.530029	Down
Csa09g088620_1	CUP-SHAPED COTYLEDON 3-like	-2.32798	0.00376497	1.21442	0.521664	Down
Csa18g037910_1	EXORDIUM-like 2	-1.63585	0.0273383	1.21056	0.740021	Down
Csa02g035600_1	PREDICTED: calmodulin-like	-2.19383	0.013165	1.20718	0.55026	Down
Csa04g042190_1	Fasciclin-like arabinogalactan family	-1.78782	0.00567803	1.20487	0.673934	Down
Csa05g014000_1	AP2-like ethylene-responsive transcription factor SNZ	-2.73948	0.0202192	1.20221	0.438847	Down
Csa02g076860_1	cancer-related nucleoside-triphosphatase homolog isoform X1	-2.10395	0.0357843	1.19237	0.56673	Down
Csa09g075990_1	J domain-containing CG6693-like	-1.6196	0.0490888	1.19142	0.735623	Down
Csa04g009910_1	AT3g25710 K13N2_1	-1.69424	0.0246513	1.19119	0.70308	Down
Csa15g014810_1	PREDICTED: uncharacterized protein LOC104745308	-2.07488	0.0210806	1.18969	0.573378	Down
Csa19g047720_1	PREDICTED: uncharacterized protein LOC103842581	-1.55192	0.0310511	1.18487	0.763486	Down
Csa05g004190_1	PREDICTED: cyclin-U2-1-like	-1.51943	0.0314017	1.17039	0.770278	Down
Csa10g003820_1	cytochrome P450 81D11-like	-2.37467	0.0066649	1.16789	0.49181	Down
Csa10g021230_1	myrosinase 4-like	-9.07538	6.08581e-05	1.16535	0.128408	Down
Csa11g059070_1	histone-lysine N-methyltransferase trithorax-like	-2.18656	0.00465153	1.16329	0.532019	Down
Csa02g001440_1	cytochrome P450 86A2	-2.21999	0.0288064	1.16265	0.523721	Down
Csa05g022810_1	alcohol dehydrogenase-like 7	-2.25795	0.0120401	1.15568	0.511829	Down
Csa11g071290_1	PREDICTED: uncharacterized protein LOC104760595 isoform X1	-1.52476	0.0158947	1.15078	0.754727	Down
Csa12g036040_1	myrosinase 4-like	-2.12593	0.00983369	1.15015	0.54101	Down
Csa15g074520_1	SUPPRESSOR OF NIM1 1-like	-1.56459	0.025687	1.14982	0.734901	Down
Csa07g062280_1	(E,E)-geranyllinalool synthase-like	-2.86605	0.00933296	1.14749	0.400371	Down
Csa17g011960_1	early nodulin 18	-2.62314	0.0244334	1.14003	0.434604	Down
Csa03g060520_1	ABC transporter G family member 10-like	-1.78858	0.0240607	1.13409	0.634075	Down
Csa15g031000_1	organic cation carnitine transporter 4-like	-2.17132	0.00201178	1.12845	0.519706	Down
Csa15g072060_1	glycosyl hydrolase family 17	-1.57788	0.0196524	1.12812	0.714961	Down
Csa19g005770_1	splicing factor 3B subunit 2-like	-2.02488	0.0464901	1.11933	0.552791	Down
Csa11g020640_1	AT4g24140 T19F6_130	-2.07506	0.00761902	1.11523	0.537443	Down
Csa02g071940_1	DEAD-box ATP-dependent RNA helicase 31	-3.34697	0.00148205	1.10767	0.330947	Down
Csa12g075100_1	GDSL esterase lipase At5g37690	-1.66143	0.022822	1.10255	0.663613	Down
Csa07g060440_1	non-specific phospholipase C2	-2.67036	0.0304012	1.09847	0.411355	Down
Csa17g022360_1	PREDICTED: uncharacterized protein LOC104756000	-8.71469	0.0139047	1.09707	0.125887	Down
Csa03g006240_1	enabled homolog isoform X1	-1.77992	0.0449636	1.09017	0.612483	Down
Csa19g005730_1	---NA---	-2.98619	0.0359855	1.08989	0.364976	Down
Csa14g010330_1	myb-related 306-like	-3.4479	0.00477309	1.0829	0.314073	Down
Csa09g035680_1	Phytosulfokine 3 precursor	-2.54138	0.0363577	1.07819	0.424253	Down
Csa04g043190_1	PREDICTED: uncharacterized protein LOC104781576	-1.95175	0.0336476	1.07557	0.551082	Down
Csa14g009730_1	CMP-N-acetylneuraminate-beta-galactosamide-alpha-2,3-sialyltransferase 2-like	-1.58021	0.0145892	1.07421	0.679791	Down
Csa20g028650_1	E3 ubiquitin ligase DRIP1-like	-1.51661	0.00232298	1.07402	0.708171	Down
Csa10g019280_1	trichome birefringence-like 24	-1.98531	0.00314397	1.07239	0.540163	Down
Csa12g051530_1	pentatricopeptide repeat-containing mitochondrial-like	-1.50289	0.00162106	1.06796	0.7106	Down
Csa07g049860_1	---NA---	-3.51744	0.000259651	1.06287	0.302171	Down
Csa08g002070_1	predicted protein	-1.94695	0.0286657	1.0565	0.542645	Down
Csa13g025710_1	AT5g22270 MWD9_5	-2.74068	0.0128552	1.05595	0.385288	Down
Csa09g018530_1	ABC transporter B family member 15	-1.63237	0.0145239	1.05086	0.643761	Down
Csa09g052510_1	phytosulfokines 3	-2.0428	0.034324	1.04363	0.510883	Down
Csa19g036480_1	heat stress transcription factor C-1-like isoform X2	-2.21019	0.047427	1.03884	0.470022	Down
Csa17g074290_1	PREDICTED: uncharacterized protein LOC104742289	-1.94907	0.0224482	1.03821	0.532672	Down
Csa05g072040_1	transcription factor MYB114-like	-2.96162	0.0231871	1.03659	0.350006	Down
Csa16g053030_1	terpene synthase cyclase family	-1.85901	0.00712647	1.03551	0.557026	Down
Csa11g023980_1	serine arginine repetitive matrix	-1.91644	0.0267627	1.03419	0.539644	Down
Csa15g003730_1	adenylyl-sulfate kinase 3	-2.74839	0.0398521	1.03023	0.374848	Down
Csa06g040850_1	glycerol-3-phosphate 2-O-acyltransferase 6-like	-1.66509	0.0203638	1.03012	0.618658	Down
Csa18g034830_1	PREDICTED: uncharacterized protein LOC104762264	-2.74866	0.019422	1.02075	0.371364	Down
Csa18g042170_1	dehydrin Rab18-like	-5.48856	0.0484888	1.02025	0.185886	Down
Csa19g034060_1	endo-1,3 1,4-beta-D-glucanase-like isoform X1	-2.49951	0.000123596	1.0172	0.406959	Down
Csa09g069830_1	ATP-dependent zinc metalloprotease chloroplastic-like	-2.29561	0.00912299	1.00953	0.439765	Down
Csa05g016300_1	short-chain dehydrogenase TIC chloroplastic-like	-8.27835	0.00523193	0.994812	0.12017	Down
Csa14g038740_1	PREDICTED: uncharacterized protein LOC104741695	-2.57814	0.0263137	0.992068	0.3848	Down
Csa19g033420_1	auxin-responsive IAA2-like	-5.84608	0.0164968	0.986947	0.168822	Down
Csa13g052620_1	Major facilitator superfamily	-1.96233	0.0373491	0.982624	0.500743	Down
Csa15g002660_1	transcription factor MYB3-like	-2.42981	0.0373608	0.975122	0.401316	Down
Csa07g037050_1	LSM12 homolog B-like isoform X1	-1.88575	0.00455125	0.969757	0.514255	Down
Csa04g054570_1	two-component response regulator-like APRR6	-1.50751	0.0168205	0.96771	0.641927	Down
Csa11g104870_1	metal ion binding	-7.77753	0.0186681	0.963965	0.123942	Down
Csa13g001020_1	probably inactive leucine-rich repeat receptor kinase At3g28040	-1.50046	0.013297	0.956747	0.637635	Down
Csa10g042300_1	homeobox-leucine zipper HAT5-like	-1.59727	0.0361425	0.9537	0.597082	Down
Csa19g036710_1	PREDICTED: uncharacterized protein LOC104766403 isoform X1	-2.25836	0.0370986	0.950767	0.420999	Down
Csa19g047980_1	pentatricopeptide repeat-containing mitochondrial-like isoform X1	-1.56068	0.0144153	0.945577	0.605876	Down
Csa20g071610_1	cannabidiolic acid synthase-like 1	-1.51081	0.0183255	0.944971	0.625474	Down
Csa01g003220_1	non-specific phospholipase C4-like	-5.22997	0.000388818	0.939476	0.179633	Down
Csa14g006150_1	probable sucrose-phosphate synthase 3	-1.83846	0.000847751	0.938746	0.510616	Down
Csa10g020980_1	serine arginine repetitive matrix	-1.58664	0.0372799	0.938693	0.591623	Down
Csa10g010610_1	U-box domain-containing 14-like	-2.15841	0.00939062	0.934741	0.43307	Down
Csa11g026130_1	pentatricopeptide repeat-containing At4g20090-like	-1.59336	0.0276043	0.932511	0.585247	Down
Csa11g040200_1	xyloglucan endotransglucosylase hydrolase 16	-1.66214	0.0386667	0.926353	0.557325	Down
Csa15g084080_1	hypothetical protein CARUB_v10016384mg	-7.03239	0.0283465	0.91993	0.130813	Down
Csa01g003150_1	DELLA RGL2 isoform X1	-1.61474	0.0224631	0.91628	0.567448	Down
Csa18g020130_1	DNA-binding ESCAROLA	-1.55075	0.012083	0.911919	0.58805	Down
Csa05g017620_1	nucleolar 12-like	-1.78262	0.0245275	0.907914	0.509315	Down
Csa17g089840_1	embryonal Fyn-associated substrate-like	-2.25974	0.0162706	0.903024	0.399614	Down
Csa13g005070_1	PREDICTED: uncharacterized protein LOC104737826	-1.58565	0.0240954	0.898832	0.566855	Down
Csa05233s010_1	fucosyltransferase 3-like	-2.33623	0.0139799	0.897961	0.384363	Down
Csa03g010800_1	heat shock	-1.83673	0.0338895	0.895525	0.487565	Down
Csa18g004050_1	NRT1 PTR FAMILY -like	-2.0915	0.0028991	0.882033	0.421722	Down
Csa12g065800_1	LON peptidase N-terminal domain and RING finger 3-like	-1.68849	0.0129147	0.875149	0.518303	Down
Csa19g026990_1	pseudouridine synthase family	-1.56436	0.00671934	0.86178	0.550883	Down
Csa14g024620_1	pentatricopeptide repeat-containing At1g19290	-1.7866	0.0449057	0.86007	0.4814	Down
Csa03g018400_1	PREDICTED: uncharacterized protein LOC104773397	-2.65495	0.0074971	0.857237	0.322883	Down
Csa12g059980_1	xyloglucan endotransglycosylase-related XTR-7	-2.38056	0.00805522	0.855882	0.35953	Down
Csa06g047810_1	DTW domain-containing	-2.10226	0.0144535	0.854713	0.406569	Down
Csa01g023370_1	extracellular ligand-gated ion channel	-1.59158	0.00424315	0.846265	0.531712	Down
Csa04g033630_1	PREDICTED: uncharacterized protein LOC104780664	-1.68868	0.00580585	0.84323	0.499342	Down
Csa10g019350_1	glucose-6-phosphate 1-epimerase	-1.58496	0.00944696	0.840895	0.530545	Down
Csa08g058180_1	cytokinin riboside 5 -monophosphate phosphoribohydrolase LOG7	-1.75989	0.0263435	0.839729	0.477149	Down
Csa10g019050_1	---NA---	-1.58464	0.0171937	0.835938	0.527526	Down
Csa19g019320_1	zinc finger NUTCRACKER-like isoform X1	-1.51431	0.0114543	0.827629	0.546539	Down
Csa09g029520_1	PREDICTED: uncharacterized protein LOC104783505	-1.81926	0.038116	0.82672	0.454428	Down
Csa15g019280_1	transcription factor HBP-1b(c38)-like isoform X2	-2.85384	0.038643	0.824284	0.288833	Down
Csa00579s080_1	O-acyltransferase WSD1-like	-3.14006	0.0386019	0.821912	0.26175	Down
Csa06g048350_1	PREDICTED: uncharacterized protein LOC104782733	-1.61582	0.0342843	0.821191	0.508219	Down
Csa07g062630_1	S-locus lectin kinase family	-1.5538	0.0362363	0.818257	0.526616	Down
Csa08g055770_1	pentatricopeptide repeat-containing	-1.76507	0.0416916	0.810292	0.459071	Down
Csa15g082810_1	tyrosine decarboxylase	-1.57836	0.0320381	0.806872	0.51121	Down
Csa15g018870_1	terpenoid synthase 30-like	-1.94533	0.0148388	0.805194	0.413912	Down
Csa10g014090_1	CUP-SHAPED COTYLEDON 3-like	-2.4252	0.0158669	0.8016	0.33053	Down
Csa13g053670_1	probable indole-3-acetic acid-amido synthetase	-1.95572	0.00128858	0.798114	0.408092	Down
Csa22397s010_1	zinc finger (C2H2 type) family	-2.99648	0.0373584	0.794557	0.265164	Down
Csa14g023300_1	probable phosphatase 2C 8	-2.35258	0.0201615	0.789515	0.335595	Down
Csa15g027890_1	BTB POZ domain-containing At3g19850-like	-1.50937	0.00402304	0.781762	0.51794	Down
Csa08g054570_1	transcription factor TGA4 isoform X1	-1.86399	0.0415854	0.779713	0.418303	Down
Csa07g004130_1	PREDICTED: uncharacterized protein LOC104749255	-4.71564	0.00799198	0.776713	0.16471	Down
Csa14g067880_1	PREDICTED: uncharacterized protein LOC104743041	-2.43845	0.0102278	0.776611	0.318486	Down
Csa12g077620_1	PREDICTED: uncharacterized protein LOC104702028 isoform X3	-1.91614	0.0197021	0.774683	0.404293	Down
Csa06g029500_1	AP2-like ethylene-responsive transcription factor SMZ	-2.69988	0.00820115	0.774301	0.286791	Down
Csa07g054100_1	---NA---	-1.54698	0.0148759	0.773313	0.499887	Down
Csa04g051210_1	dof zinc finger -like	-2.61194	0.0039387	0.771436	0.29535	Down
Csa16g030350_1	prolyl endopeptidase-like	-1.55547	0.0190287	0.770007	0.495033	Down
Csa19g031620_1	linoleate 9S-lipoxygenase chloroplastic-like isoform X1	-6.90482	0.000172436	0.768089	0.111239	Down
Csa20g032480_1	Brevis radix-like 4	-2.46497	0.00492482	0.765382	0.310504	Down
Csa05g088760_1	AF375417_1At1g69890 T17F3_8	-2.07798	0.0109402	0.7614	0.366414	Down
Csa16g002180_1	---NA---	-2.55791	0.00923322	0.756569	0.295776	Down
Csa06g034400_1	TPR repeat-containing thioredoxin TTL4-like	-2.1816	0.00503051	0.75583	0.346457	Down
Csa20g021430_1	senescence-associated carboxylesterase 101-like isoform X1	-2.64105	0.0241898	0.755462	0.286047	Down
Csa18g032690_1	INVOLVED IN DE NOVO 2-like	-2.62398	0.0101352	0.755197	0.287806	Down
Csa01g020290_1	transcription factor HY5-like isoform X1	-5.35029	0.00859729	0.745612	0.139359	Down
Csa17g005710_1	N-alpha-acetyltransferase 11-like	-1.69325	0.0290567	0.744864	0.439903	Down
Csa01g023670_1	F-box At5g07610-like	-2.24068	0.0319437	0.741427	0.330894	Down
Csa12g054150_1	monothiol glutaredoxin-S7	-1.68942	0.029992	0.73759	0.436594	Down
Csa17g023790_1	12-oxophytodienoate reductase 2A	-3.5733	0.0257955	0.737579	0.206414	Down
Csa00582s010_1	fasciclin-like arabinogalactan 2	-2.00501	0.00698935	0.737009	0.367583	Down
Csa11g082060_1	triadin-like isoform X2	-1.58211	0.0015802	0.73685	0.465738	Down
Csa14g004270_1	basic 7S globulin-like	-2.12941	0.0311181	0.731957	0.343736	Down
Csa11g024220_1	myrosinase 4-like	-3.16319	0.00243236	0.73152	0.23126	Down
Csa19g033960_1	(S)-tetrahydroprotoberberine N-methyltransferase-like	-4.31735	2.71404e-05	0.73108	0.169335	Down
Csa14g014490_1	AC007296_14ESTs gb	-4.45132	0.000186277	0.730718	0.164158	Down
Csa06g053690_1	probable phosphatase 2C 49	-3.04138	0.0108297	0.728072	0.239389	Down
Csa15g007700_1	probable E3 ubiquitin- ligase LUL4	-1.50899	0.0366213	0.726639	0.48154	Down
Csa15g003460_1	---NA---	-2.06561	0.0277847	0.72448	0.350735	Down
Csa13g027710_1	MIZU-KUSSEI 1-like	-1.8684	0.0185847	0.722092	0.386476	Down
Csa04g040620_1	CSC1 At3g54510	-2.62844	0.0153427	0.71894	0.273524	Down
Csa10g013920_1	probable tyrosine decarboxylase 2 isoform X3	-3.25096	0.0417981	0.713673	0.219527	Down
Csa04g031090_1	BAH and TFIIS domain-containing	-2.88935	0.0358974	0.713655	0.246995	Down
Csa18g032030_1	cytochrome P450	-2.91244	0.000182263	0.712377	0.244598	Down
Csa15g012820_1	phenylalanine ammonia-lyase 4-like	-2.52674	0.00521784	0.71126	0.281494	Down
Csa15g002020_1	probable isoprenylcysteine alpha-carbonyl methylesterase ICMEL2	-2.60943	0.0293666	0.709715	0.271981	Down
Csa15g041840_1	---NA---	-2.51493	0.0415399	0.707359	0.281264	Down
Csa15g040410_1	homocysteine S-methyltransferase 3-like isoform X2	-2.99535	0.0175308	0.702143	0.234411	Down
Csa11g020390_1	dihydrofolate reductase	-1.82663	0.00729139	0.700793	0.383653	Down
Csa14g029260_1	ferric reduction oxidase mitochondrial-like	-1.58814	0.0261056	0.700588	0.441137	Down
Csa05g016570_1	---NA---	-3.42055	0.0223653	0.698926	0.204331	Down
Csa20g010260_1	SNAP25 homologous SNAP33-like	-1.69975	0.0266912	0.686695	0.403998	Down
Csa09g069460_1	---NA---	-2.66438	0.033082	0.680406	0.255371	Down
Csa20g009100_1	18 kDa seed maturation -like	-4.41419	0.0157551	0.67979	0.154001	Down
Csa01g033070_1	UDP-glycosyltransferase 90A1-like	-2.01935	0.0152898	0.678486	0.335992	Down
Csa11g025960_1	leucine-rich repeat receptor-like serine threonine- kinase BAM3	-2.25938	0.0213239	0.676175	0.299275	Down
Csa07g004940_1	beta-glucosidase 30	-2.47655	0.0196273	0.674314	0.27228	Down
Csa10g043320_1	PREDICTED: uncharacterized protein LOC104719495	-1.53535	0.0132653	0.673679	0.43878	Down
Csa10004s010_1	RING E3 ubiquitin ligase	-5.7184	0.0348596	0.666798	0.116606	Down
Csa11g035310_1	---NA---	-1.65952	0.0325167	0.661594	0.398667	Down
Csa05g001300_1	zinc finger CONSTANS-LIKE 13-like	-1.92341	0.0469046	0.653882	0.33996	Down
Csa10g018580_1	hypothetical protein ARALYDRAFT_354330	-1.84966	0.0485203	0.64708	0.349837	Down
Csa04g051790_1	glycerol-3-phosphate 2-O-acyltransferase 6-like	-4.99429	0.00126236	0.638086	0.127763	Down
Csa15g075740_1	uncharacterized transporter YBR287W-like	-1.89259	0.0091481	0.637036	0.336594	Down
Csa14g021380_1	glutathione S-transferase U24-like	-4.47114	0.0129911	0.635093	0.142043	Down
Csa06g044610_1	two-component response regulator-like APRR6	-2.74628	0.0178413	0.633725	0.230758	Down
Csa17g047290_1	probable purine permease 4 isoform X1	-1.58118	0.0102852	0.631863	0.399615	Down
Csa17g058170_1	probable serine threonine- kinase At1g09600	-1.6607	0.032691	0.626482	0.377239	Down
Csa16g005780_1	ABC transporter C family member 9 isoform X1	-2.00939	0.00545833	0.623098	0.310093	Down
Csa07g060270_1	kinase PINOID 2-like	-1.83459	0.048389	0.620217	0.338068	Down
Csa10g004050_1	uncharacterized membrane At3g27390-like	-1.82643	0.0111737	0.61935	0.339104	Down
Csa12g055680_1	---NA---	-2.96111	0.0464569	0.614927	0.207668	Down
Csa20g024880_1	NADP-dependent alkenal double bond reductase P2-like	-2.39876	0.00133451	0.614541	0.256191	Down
Csa11g011680_1	B3 domain-containing REM17-like	-1.78703	0.0473493	0.613047	0.343054	Down
Csa06g005270_1	transcription factor AIG1-like	-2.96905	0.0469763	0.612365	0.206249	Down
Csa05g017850_1	ABSCISIC ACID-INSENSITIVE 5-like	-2.72253	0.021327	0.611951	0.224772	Down
Csa08g062200_1	dof zinc finger -like	-1.781	0.0392585	0.611044	0.34309	Down
Csa10g028700_1	PREDICTED: uncharacterized protein LOC104718677	-3.52729	0.0248296	0.610109	0.172968	Down
Csa16g020420_1	FANTASTIC FOUR 1-like	-1.7657	0.0168668	0.608007	0.344343	Down
Csa14g018040_1	PLANT CADMIUM RESISTANCE 2-like	-1.74291	0.000783272	0.605777	0.347567	Down
Csa14g009980_1	cucumber peeling cupredoxin-like	-4.00277	0.0153333	0.605169	0.151188	Down
Csa06g006190_1	cytosolic sulfotransferase 18-like	-2.6184	0.0223086	0.603183	0.230363	Down
Csa17g015260_1	F-box At1g61340-like	-2.31795	0.000943729	0.602576	0.259961	Down
Csa19g007850_1	PREDICTED: uncharacterized protein LOC104764200	-3.25077	0.0310069	0.602168	0.185239	Down
Csa03g018660_1	nudix hydrolase mitochondrial-like	-2.55156	0.0260043	0.601483	0.235732	Down
Csa05g016560_1	ABC transporter G family member 33-like	-5.50711	0.00568482	0.601105	0.109151	Down
Csa11g045020_1	IQ-DOMAIN 1-like	-3.56837	0.00338641	0.600038	0.168155	Down
Csa02g064320_1	phosphoinositide phospholipase C 1 isoform X1	-1.50412	0.0298739	0.599971	0.398886	Down
Csa05g001670_1	PREDICTED: uncharacterized protein LOC104784549	-2.67074	0.0435229	0.599227	0.224368	Down
Csa18g009890_1	cytochrome P450 89A2-like	-2.84227	0.019222	0.59611	0.20973	Down
Csa15g010930_1	pectate lyase 21	-1.5158	0.0482633	0.595804	0.393062	Down
Csa20g066510_1	PREDICTED: uncharacterized protein LOC104771409	-1.75166	0.0371474	0.595051	0.339708	Down
Csa10g046870_1	Myb family transcription factor At1g14600	-3.10864	0.0435037	0.593085	0.190786	Down
Csa09g084730_1	truncated transcription factor CAULIFLOWER D-like isoform X2	-2.22272	0.0434414	0.59049	0.265661	Down
Csa16523s010_1	cytochrome P450 78A6-like	-1.91016	0.0164493	0.589705	0.308721	Down
Csa17g006940_1	fasciclin-like arabinogalactan 9	-3.98441	0.00417404	0.589289	0.147899	Down
Csa11g081540_1	ferric reduction oxidase mitochondrial-like isoform X1	-3.12431	0.0151844	0.58747	0.188032	Down
Csa14g010910_1	cinnamoyl- reductase 1-like	-1.78287	0.0140772	0.587138	0.329322	Down
Csa17g039500_1	GDSL esterase lipase	-2.64596	0.0378459	0.585827	0.221404	Down
Csa01g025320_1	phototropic-responsive NPH3 family	-2.16952	0.0196684	0.583504	0.268955	Down
Csa19g024080_1	cell wall vacuolar inhibitor of fructosidase 1-like	-2.89929	0.0380284	0.58133	0.200508	Down
Csa07g015290_1	abscisic acid 8 -hydroxylase 2-like	-2.2137	0.0199764	0.569447	0.257238	Down
Csa11g092580_1	cytochrome P450 86A1	-4.37884	0.0460619	0.569292	0.13001	Down
Csa04g066300_1	short-chain dehydrogenase reductase 3a-like	-2.42764	0.0146556	0.568428	0.234148	Down
Csa03g018590_1	MACPF domain-containing At1g14780-like	-1.6429	0.0135066	0.563923	0.343249	Down
Csa02g001430_1	hypothetical protein ARALYDRAFT_912209	-1.94788	0.0262945	0.562496	0.288774	Down
Csa12g081160_1	serine threonine- kinase KIPK-like	-2.08412	0.0425164	0.562171	0.26974	Down
Csa20g008530_1	cytokinin riboside 5 -monophosphate phosphoribohydrolase LOG7	-2.65334	0.0370247	0.559569	0.210893	Down
Csa02g035390_1	GATA transcription factor 16-like	-2.63711	0.0367936	0.559077	0.212003	Down
Csa16g017110_1	PREDICTED: uncharacterized protein LOC104749533	-1.79926	0.011031	0.557626	0.30992	Down
Csa12g057390_1	carnitine racemase like	-2.94976	0.0402341	0.557232	0.188907	Down
Csa06g040020_1	ALUMINUM SENSITIVE 3-like	-4.8421	0.0430799	0.5549	0.114599	Down
Csa13g008970_1	PREDICTED: uncharacterized protein LOC104734707	-1.89235	0.0483192	0.553515	0.292501	Down
Csa16g039410_1	ATP-dependent protease La domain-containing	-3.51771	0.000828403	0.553028	0.157213	Down
Csa01g031490_1	At2g04039 At2g04039	-3.01192	0.0373424	0.55001	0.182611	Down
Csa13g013610_1	POLAR LOCALIZATION DURING ASYMMETRIC DIVISION AND REDISTRIBUTION-like isoform X1	-2.516	0.022769	0.548542	0.218022	Down
Csa11g017600_1	fimbrin-1	-3.16259	0.0256364	0.53786	0.17007	Down
Csa11g083980_1	low-temperature-induced 65 kDa -like	-3.60339	0.00321295	0.531652	0.147542	Down
Csa03g036190_1	---NA---	-1.92085	0.0447467	0.53128	0.276586	Down
Csa04g049790_1	zinc finger A20 and AN1 domain-containing stress-associated 4-like	-3.82037	0.0289686	0.529693	0.13865	Down
Csa01g017480_1	phosphoenolpyruvate carboxylase 3	-1.8441	0.0206696	0.528881	0.286796	Down
Csa05g011540_1	PREDICTED: uncharacterized protein LOC104785279	-2.95253	0.0186939	0.52545	0.177966	Down
Csa17g020110_1	PREDICTED: uncharacterized protein LOC104759227	-2.78907	0.024965	0.523216	0.187595	Down
Csa10g008390_1	PREDICTED: uncharacterized protein LOC104719990	-1.68796	0.0295794	0.522062	0.309285	Down
Csa16g024240_1	E3 ubiquitin- ligase SINA-like 4	-1.8789	0.0367603	0.518549	0.275985	Down
Csa05g015440_1	glycerol-3-phosphate 2-O-acyltransferase 6-like	-4.50683	0.0279345	0.514046	0.114059	Down
Csa07g038850_1	PREDICTED: uncharacterized protein LOC104701853	-2.50318	0.0348017	0.513445	0.205117	Down
Csa04g062310_1	---NA---	-2.40623	0.000468041	0.51312	0.213247	Down
Csa04g038760_1	beta-galactosidase 2-like	-2.5939	0.0326608	0.5119	0.197348	Down
Csa07g026200_1	PREDICTED: uncharacterized protein LOC104701043	-3.25994	0.00142135	0.511865	0.157017	Down
Csa04g030390_1	cation-chloride cotransporter 1-like	-1.74233	0.0393229	0.509307	0.292314	Down
Csa03g004180_1	late embryogenesis abundant D-34-like	-2.37026	0.0487706	0.50679	0.213812	Down
Csa13g018900_1	LOB domain-containing 41-like	-2.43998	0.0415984	0.506078	0.207411	Down
Csa07g005400_1	salutaridine reductase-like	-2.56732	0.0409722	0.505875	0.197044	Down
Csa03g036890_1	---NA---	-4.2417	0.0181398	0.504118	0.118848	Down
Csa14g008010_1	---NA---	-1.52465	0.0242241	0.49991	0.327885	Down
Csa08g053500_1	GDSL esterase lipase At4g01130-like	-2.63068	0.0147046	0.495456	0.188338	Down
Csa12g004310_1	uncharacterized membrane At3g27390-like	-2.41763	0.0151257	0.492269	0.203617	Down
Csa10g032600_1	probable xyloglucan endotransglucosylase hydrolase 15	-2.79032	0.0310416	0.479375	0.171799	Down
Csa11g091440_1	PREDICTED: uncharacterized protein LOC104761870 isoform X1	-2.35635	0.0499341	0.476999	0.202431	Down
Csa12g051160_1	metalloendo ase 1-like	-1.75189	0.00142208	0.475525	0.271436	Down
Csa16g049560_1	cinnamoyl- reductase 2	-3.21016	0.0226686	0.475228	0.148039	Down
Csa03g036990_1	PREDICTED: uncharacterized protein OsI_027940-like isoform X1	-1.76077	0.0279495	0.472591	0.268399	Down
Csa03g018370_1	Myb family transcription factor At1g14600 isoform X1	-2.07901	0.0102663	0.471941	0.227003	Down
Csa03g003010_1	glutathione S-transferase F4-like isoform X3	-2.19526	0.000320537	0.471049	0.214576	Down
Csa18g030490_1	---NA---	-1.6356	0.0111648	0.469567	0.287091	Down
Csa18g020120_1	UDP-glycosyltransferase 91C1	-2.41673	0.0231505	0.469502	0.194272	Down
Csa12g041800_1	fe(2+) transport 1-like	-2.50031	0.0408453	0.468727	0.187467	Down
Csa05g052500_1	AC082643_5xylan endohydrolase	-1.68429	0.0335834	0.468586	0.278209	Down
Csa14g060070_1	core-2 I-branching beta-1,6-N-acetylglucosaminyltransferase family	-2.12835	0.0475039	0.465642	0.218781	Down
Csa13g015500_1	DNA-damage-repair toleration DRT100-like isoform X1	-2.33185	0.00656096	0.464674	0.199273	Down
Csa08g056770_1	F box family	-2.02689	0.00620734	0.459971	0.226934	Down
Csa19g053610_1	UDP-glycosyltransferase 90A1-like	-2.46896	0.0157132	0.458978	0.185899	Down
Csa06g040040_1	ABC transporter G family member 2-like	-2.35724	0.0467299	0.456762	0.193769	Down
Csa16g048060_1	PREDICTED: uncharacterized protein LOC104752278	-2.7864	0.0448088	0.455926	0.163625	Down
Csa04g002440_1	PREDICTED: uncharacterized protein At1g66480-like	-1.78192	0.0362548	0.45293	0.254181	Down
Csa05g035160_1	cytochrome family subfamily polypeptide 2	-3.55966	0.00843493	0.449668	0.126323	Down
Csa14g036960_1	---NA---	-2.52026	0.0138381	0.448242	0.177855	Down
Csa06g020500_1	UDP-glycosyltransferase 76E4-like	-2.14817	0.0273874	0.447112	0.208136	Down
Csa10g047000_1	PREDICTED: uncharacterized protein LOC104768512	-2.42033	0.00511002	0.44256	0.182851	Down
Csa17g024900_1	cysteine-rich receptor kinase 1	-1.92228	0.0134044	0.442532	0.230212	Down
Csa12g017370_1	plant intracellular Ras-group-related LRR 7-like	-2.5451	0.00517759	0.441273	0.173381	Down
Csa02g017390_1	flavonoid 3 -monooxygenase-like	-2.13386	0.0346164	0.436257	0.204446	Down
Csa14g005470_1	EST gb	-1.97264	0.00651225	0.436085	0.221067	Down
Csa07g045790_1	pentatricopeptide repeat-containing At1g74400	-1.68751	0.0133938	0.433004	0.256593	Down
Csa06g036890_1	high mobility group B 14-like	-1.81422	0.0330413	0.423005	0.233161	Down
Csa11g070990_1	PREDICTED: uncharacterized protein LOC104725069	-1.89789	0.0184364	0.42217	0.222442	Down
Csa20g006900_1	polyamine transporter RMV1-like	-1.89641	0.00811847	0.41843	0.220643	Down
Csa11g072180_1	uncharacterized acetyltransferase At3g50280-like	-1.69269	0.00338854	0.411274	0.24297	Down
Csa11g004570_1	uncharacterized membrane At3g27390-like	-2.39471	0.00420329	0.40915	0.170855	Down
Csa14g051330_1	---NA---	-1.75324	0.0114964	0.407667	0.232522	Down
Csa17g029880_1	RNA-binding 38-like isoform X2	-1.95328	0.0297368	0.405772	0.207739	Down
Csa11g065930_1	serine threonine- kinase ACR4	-1.80905	0.0349366	0.405728	0.224277	Down
Csa20g003680_1	GDSL esterase lipase At5g03610-like	-2.8152	0.0207757	0.401656	0.142674	Down
Csa13g010420_1	alpha-galactosidase 2-like	-2.48666	0.0498727	0.400335	0.160993	Down
Csa05g004080_1	14 kDa proline-rich -like	-1.6255	0.041808	0.399338	0.24567	Down
Csa14g010930_1	phytochrome interacting factor 3	-1.71413	0.015959	0.399174	0.232872	Down
Csa06g030370_1	replication factor C (DUF620)	-2.87161	0.0306894	0.397796	0.138527	Down
Csa10g030620_1	UDP-glycosyltransferase 84A4-like	-2.30606	9.87086e-05	0.396625	0.171992	Down
Csa09g068150_1	zinc finger CCCH domain-containing 47-like	-1.81942	0.0446521	0.395817	0.217551	Down
Csa12g065840_1	transcription factor BOA-like	-1.75548	0.0490177	0.389723	0.222004	Down
Csa11g069940_1	3-methyladenine glycosylase I	-3.40432	0.00843479	0.389417	0.114389	Down
Csa11g023510_1	somatic embryogenesis receptor kinase 4	-2.39116	0.0116886	0.383958	0.160574	Down
Csa03g015370_1	AC007296_14ESTs gb	-2.54253	0.0492995	0.382908	0.150601	Down
Csa05g093060_1	low-molecular-weight cysteine-rich 53	-2.15508	0.00975844	0.379843	0.176255	Down
Csa15g019650_1	CUP-SHAPED COTYLEDON 1-like	-2.29683	0.0104687	0.379678	0.165305	Down
Csa07g050100_1	NAC domain-containing 2-like	-2.96053	0.0483273	0.379252	0.128102	Down
Csa19g021260_1	C2 domain-containing At1g53590-like	-1.69054	0.0268093	0.370647	0.219247	Down
Csa19g054290_1	RING-H2 finger ATL44-like	-2.11908	0.0491472	0.359243	0.169528	Down
Csa14g007030_1	---NA---	-1.96203	0.0407365	0.359224	0.183088	Down
Csa18g031330_1	---NA---	-2.26884	0.0136012	0.353924	0.155994	Down
Csa20g077750_1	PREDICTED: uncharacterized protein LOC104771827	-1.70999	0.0268511	0.353055	0.206466	Down
Csa14g059900_1	exocyst complex component EXO70A1-like	-2.34586	0.0488481	0.352025	0.150062	Down
Csa04g009950_1	piriformospora indica-insensitive 2-like	-1.89199	0.0395628	0.350797	0.185412	Down
Csa05g016500_1	ABC transporter G family member 2-like	-2.80049	0.000342702	0.349368	0.124752	Down
Csa01g001150_1	ECA1-like gametogenesis related family	-2.43687	0.0228728	0.342919	0.140721	Down
Csa20g003730_1	serine threonine- kinase KIPK-like isoform X1	-2.45354	0.0321484	0.339637	0.138427	Down
Csa15g040600_1	---NA---	-2.71062	0.0448685	0.336246	0.124048	Down
Csa07g011920_1	F-box FBD LRR-repeat At1g22000	-1.99757	0.0307073	0.335257	0.167833	Down
Csa11g041460_1	reticuline oxidase	-2.03083	0.0373452	0.334626	0.164773	Down
Csa20g012150_1	probable splicing factor 3A subunit 1	-1.95761	0.0410158	0.334406	0.170823	Down
Csa07g053340_1	probable LRR receptor-like serine threonine- kinase At4g37250	-1.94481	0.0176707	0.334019	0.171749	Down
Csa20g028640_1	basic 7S globulin 2-like	-1.747	0.0252057	0.330635	0.189259	Down
Csa19g040700_1	serine threonine- kinase At5g01020-like isoform X1	-1.74751	0.0399954	0.32928	0.188428	Down
Csa17g094510_1	fasciclin-like arabinogalactan 2	-2.9263	0.0182463	0.325007	0.111064	Down
Csa08g037550_1	type I inositol 1,4,5-trisphosphate 5-phosphatase 1-like isoform X1	-1.5736	0.0107731	0.323357	0.205488	Down
Csa19g044930_1	---NA---	-1.70796	0.042391	0.321924	0.188484	Down
Csa13g025970_1	fatty acyl- reductase 1-like	-1.54225	0.0139434	0.320047	0.20752	Down
Csa20g024450_1	glutamine synthetase cytosolic isozyme 1-4-like	-2.11523	0.0419035	0.309253	0.146203	Down
Csa17g018570_1	piriformospora indica-insensitive 2-like	-2.75654	0.0308422	0.308532	0.111927	Down
Csa14g057540_1	---NA---	-1.99593	0.0114123	0.304731	0.152676	Down
Csa11g008760_1	receptor kinase At4g34220	-1.96394	0.0366965	0.304592	0.155092	Down
Csa17g083200_1	pollen-specific leucine-rich repeat extensin 2	-1.64351	0.0126496	0.304063	0.185009	Down
Csa13g006620_1	cytochrome P450 77A4-like	-2.83663	0.00803199	0.30369	0.10706	Down
Csa18g030950_1	---NA---	-1.6596	0.0228689	0.301879	0.181898	Down
Csa16g006390_1	PREDICTED: protein NLP9-like	-2.47687	0.0159721	0.299395	0.120876	Down
Csa09g072000_1	21 kDa -like	-2.48933	0.0432034	0.297053	0.119331	Down
Csa16g055190_1	---NA---	-1.50178	0.0264556	0.296198	0.197232	Down
Csa02g065260_1	1-aminocyclopropane-1-carboxylate oxidase homolog 12	-1.65017	0.0202667	0.291783	0.17682	Down
Csa20g010150_1	glycosyltransferase 3	-1.94175	0.0212559	0.287608	0.148118	Down
Csa09g004520_1	microtubule-associated 70-2-like	-2.40683	0.0263272	0.285622	0.118671	Down
Csa11g028160_1	pentatricopeptide repeat-containing mitochondrial-like	-1.78958	0.0342068	0.28133	0.157204	Down
Csa20g071680_1	---NA---	-1.67445	0.0250963	0.275934	0.164791	Down
Csa16g002720_1	metal tolerance A1	-1.66024	0.042263	0.275806	0.166125	Down
Csa14g010980_1	PREDICTED: uncharacterized protein LOC104739553	-1.52889	0.0402232	0.266456	0.174281	Down
Csa12g002960_1	RING-H2 finger ATL32-like	-2.24451	0.0175593	0.26255	0.116974	Down
Csa09g048140_1	---NA---	-1.84103	0.00243596	0.261752	0.142177	Down
Csa11g007190_1	SAUR-like auxin-responsive family	-1.6968	0.0105697	0.261408	0.15406	Down
Csa15g018530_1	inactive GDSL esterase lipase 25	-1.96315	0.0304601	0.259938	0.132409	Down
Csa06g001090_1	probable E3 ubiquitin- ligase RHA2B	-2.17833	0.00702294	0.253515	0.11638	Down
Csa03g011330_1	mitogen-activated kinase 13-like	-1.77315	0.0380179	0.244953	0.138145	Down
Csa08g060800_1	PAN domain-containing At5g03700	-2.22825	0.0482865	0.244848	0.109884	Down
Csa20g005250_1	argonaute 5-like	-1.78675	0.0497032	0.239109	0.133823	Down
Csa15g050040_1	probable esterase KAI2	-1.6379	0.0322237	0.228145	0.139291	Down

## Sheet: DGAT1 vs WT (16-21 DAF)
Table S2. List of differntially expressed genes in Camelina DGAT1 transgenic lines compared to the WT during seed development (16-21 days after flowering, DAF).
Gene ID	Gene description	Fold change	P-Value	RPKM		Regulation
				WT	DGAT1 #2
Csa05g006880_1	defensin 4	1.83516	0.032782	436.587	801.208	UP
Csa16g051630_1	proline-rich extensin EPR1	1.77063	0.0127138	118.795	210.343	UP
Csa07g063460_1	UPF0540 At1g62060-like	1.74502	0.000653409	29.8375	52.0672	UP
Csa15g026620_1	transmembrane 45A	1.5185	0.000461069	26.4377	40.1456	UP
Csa20g071700_1	CASP 1B1	1.67492	0.000682661	22.0078	36.8613	UP
Csa14g026530_1	transmembrane protein	1.64393	0.0488327	20.8857	34.3346	UP
Csa18g009130_1	CASP 1B1	1.70064	0.00138882	17.1501	29.1662	UP
Csa09g023050_1	---NA---	1.73243	0.0119658	14.1865	24.5772	UP
Csa09g075840_1	kunitz-type serine protease inhibitor -like	1.75754	0.0080403	13.0254	22.8926	UP
Csa12g022520_1	PREDICTED: uncharacterized protein LOC104788217	2.5068	0.0103694	7.57174	18.9808	UP
Csa11g070130_1	CASP 1B1	1.55976	0.0131888	11.9322	18.6114	UP
Csa17g013010_1	transcription repressor MYB6-like	1.53543	0.000531644	9.88733	15.1813	UP
Csa12g048450_1	MO25 At4g17270	1.55037	0.00727321	8.13608	12.614	UP
Csa11g093140_1	non-specific lipid-transfer 4-like	1.79965	0.0499023	6.34314	11.4154	UP
Csa05g083420_1	MORC family CW-type zinc finger 3-like isoform X1	1.57778	0.00425809	4.97712	7.85278	UP
Csa02827s010_1	actin family partial	1.55833	0.0115481	4.89475	7.62762	UP
Csa03g027020_1	MLP 28	1.64543	0.000377005	4.51433	7.428	UP
Csa00669s010_1	mannan endo-1,4-beta-mannosidase 6 isoform X3	1.71124	0.0378612	4.11574	7.043	UP
Csa14g051350_1	PREDICTED: uncharacterized protein LOC104743907	1.5074	0.0329371	4.61326	6.95405	UP
Csa02g055310_1	COP1-interactive 1	1.57408	0.0351959	3.82668	6.02351	UP
Csa03g020470_1	50S ribosomal L20-like	1.53653	0.00607102	3.84277	5.90453	UP
Csa03576s010_1	brefeldin A-inhibited guanine nucleotide-exchange 1-like	1.65926	0.0157168	3.21991	5.34268	UP
Csa17g007090_1	PREDICTED: uncharacterized protein LOC104754523	1.54361	0.0245224	3.33904	5.15417	UP
Csa19g056170_1	heavy metal ATPase partial	1.70582	0.00181517	3.00697	5.12935	UP
Csa03g030310_1	vinorine synthase-like	1.54167	0.00442459	3.14534	4.84908	UP
Csa05g081700_1	---NA---	2.07086	0.017167	2.32523	4.81524	UP
Csa11g008900_1	CBS domain-containing chloroplastic-like	1.65691	0.000247443	2.89778	4.80135	UP
Csa04g009700_1	chaperone dnaJ 50-like	1.53637	0.040906	3.06093	4.70273	UP
Csa17g047310_1	organic cation carnitine transporter 4	1.63152	0.043624	2.82737	4.61291	UP
Csa08g002490_1	inactive serine threonine- kinase At5g11400 isoform X2	1.64603	0.000385126	2.72094	4.47875	UP
Csa17g025250_1	probable methyltransferase PMT28	1.51328	0.0466047	2.84347	4.30298	UP
Csa04g008270_1	PREDICTED: uncharacterized protein LOC104780171	1.53431	0.0159225	2.72881	4.18685	UP
Csa19g039650_1	PREDICTED: uncharacterized protein LOC104766482 isoform X2	1.65344	0.00474854	2.45465	4.05863	UP
Csa08g012090_1	---NA---	1.56615	0.0294664	2.54631	3.9879	UP
Csa03g028290_1	valine--tRNA ligase-like	1.8317	0.00199395	2.16743	3.97007	UP
Csa02g065590_1	B3 domain-containing At5g60140-like	1.56269	0.0458477	2.4059	3.75968	UP
Csa12g075220_1	PREDICTED: uncharacterized protein At4g04775-like isoform X1	1.58443	0.0259288	2.35247	3.72734	UP
Csa01g041690_1	transcription initiation factor TFIID subunit 7-like	2.12763	0.0211256	1.725	3.67016	UP
Csa05g089090_1	cysteine histidine-rich C1 domain-containing	1.86933	0.00595453	1.95209	3.6491	UP
Csa13g048350_1	dirigent 12-like	1.86713	0.0129957	1.91	3.56621	UP
Csa01g031710_1	PREDICTED: uncharacterized protein LOC104790465	1.53151	0.0301562	2.27301	3.48115	UP
Csa02g073770_1	COP1-interacting 8	1.55583	0.00841449	2.22081	3.45521	UP
Csa15g010390_1	L-type lectin-domain containing receptor kinase -like	1.75699	0.0152028	1.93298	3.39623	UP
Csa11g054000_1	Thioredoxin superfamily	1.60169	0.000844831	2.0967	3.35825	UP
Csa17g091760_1	IAA-amino acid hydrolase ILR1-like 5	1.53444	0.00614389	2.13507	3.27615	UP
Csa04g068150_1	piezo-type mechanosensitive ion channel homolog isoform X2	1.51024	0.0418813	2.13792	3.22877	UP
Csa16g034590_1	uncharacterized membrane At4g09580-like	1.57668	0.00202759	2.03801	3.21328	UP
Csa02g065010_1	non-specific lipid-transfer 4-like	1.89727	0.0249659	1.66955	3.16758	UP
Csa16g048170_1	mechanosensitive ion channel domain-containing	1.55024	0.00590249	2.00407	3.1068	UP
Csa16g006290_1	glycine-rich	1.52281	0.00192894	2.00214	3.04887	UP
Csa20g026180_1	cardiomyopathy-associated 5-like isoform X1	1.59695	0.00721317	1.90407	3.04072	UP
Csa12g036380_1	GPN-loop GTPase 1 homolog	1.7518	0.0448319	1.73292	3.03573	UP
Csa18g003030_1	invertase inhibitor	1.57936	0.0145345	1.87742	2.96513	UP
Csa11g043000_1	gamma-interferon-inducible-lysosomal thiol reductase-like	2.00591	0.00585327	1.45999	2.92862	UP
Csa17g088360_1	PHD finger At3g20280-like isoform X3	1.52645	0.0218034	1.90857	2.91333	UP
Csa02g026130_1	subtilisin-like protease	1.61645	0.00538441	1.72734	2.79215	UP
Csa04g024560_1	splicing factor U2af small subunit B-like	1.75302	0.0364969	1.57963	2.76911	UP
Csa14g015310_1	Nucleotide excision subunit TTDA	1.5246	0.0241253	1.8097	2.75908	UP
Csa11g093550_1	heat shock 18	1.51176	0.0150369	1.80803	2.73332	UP
Csa02g051050_1	growth-regulating factor 7	1.51272	0.0140178	1.77529	2.6855	UP
Csa05g017890_1	1-(5-phosphoribosyl)-5-[(5-phosphoribosylamino)methylideneamino] imidazole-4-carboxamide chloroplastic-like	1.95644	0.037023	1.35103	2.6432	UP
Csa22372s010_1	ER membrane complex subunit 10-like	1.90441	0.0118677	1.38176	2.63144	UP
Csa01g018400_1	PREDICTED: uncharacterized protein LOC104780604 isoform X1	1.69053	0.045865	1.53821	2.60039	UP
Csa20g082220_1	SEC14 cytosolic factor-like	1.56297	0.00102885	1.64752	2.57503	UP
Csa19g005610_1	cytochrome P450 89A9-like	1.975	0.0196197	1.28913	2.54602	UP
Csa07g004020_1	---NA---	1.53159	0.0168653	1.64914	2.5258	UP
Csa05169s010_1	RNA exonuclease 1 homolog	1.5591	0.0249884	1.54252	2.40495	UP
Csa17g057110_1	PREDICTED: uncharacterized protein LOC104758217	1.65294	0.0269176	1.45113	2.39863	UP
Csa14g017850_1	probable transmembrane ascorbate ferrireductase 3	1.62023	0.00146205	1.46696	2.37681	UP
Csa14g031100_1	PREDICTED: uncharacterized protein At1g24010-like	1.58793	0.0338297	1.49616	2.37579	UP
Csa08g034680_1	PREDICTED: uncharacterized protein LOC104706001 isoform X1	1.52258	0.0102814	1.5602	2.37552	UP
Csa19g020870_1	GDSL esterase lipase ESM1-like	5.31325	7.19864e-05	0.445965	2.36953	UP
Csa02g067030_1	B3 domain-containing At5g60140-like	1.60588	0.00558561	1.46835	2.358	UP
Csa03g046590_1	PREDICTED: uncharacterized protein LOC104704642	2.17204	0.0200411	1.08527	2.35725	UP
Csa08g044780_1	lipid transfer EARLI 1-like	2.14605	0.000324147	1.08304	2.32427	UP
Csa17g043670_1	homeobox-leucine zipper ATHB-9	1.81396	0.00787351	1.27381	2.31065	UP
Csa16g034890_1	thionin- -like	1.58587	0.00781255	1.44638	2.29377	UP
Csa03561s010_1	coiled-coil domain-containing 132-like isoform X1	2.52781	0.00233544	0.90122	2.27812	UP
Csa13g015990_1	PREDICTED: uncharacterized protein LOC104735342	1.70854	0.0171125	1.31448	2.24583	UP
Csa18g031660_1	LIGHT-DEPENDENT SHORT HYPOCOTYLS 5-like	1.56311	0.0357096	1.4268	2.23024	UP
Csa11g040100_1	AF428471_1AT4g14220 dl3150w	1.58136	0.0137173	1.40356	2.21954	UP
Csa17g026920_1	PREDICTED: uncharacterized protein LOC104756462	1.61209	0.00239711	1.35701	2.18761	UP
Csa17g095000_1	PREDICTED: uncharacterized protein LOC104758795	1.67189	0.018457	1.30001	2.17348	UP
Csa01g044950_1	AP-5 complex subunit mu-like isoform X1	2.34058	0.0443821	0.907226	2.12343	UP
Csa02g065260_1	1-aminocyclopropane-1-carboxylate oxidase homolog 12	1.53613	0.00335194	1.38044	2.12053	UP
Csa16g042890_1	dirigent 23-like	1.50654	0.025497	1.40296	2.11361	UP
Csa05g081270_1	---NA---	1.69622	0.0258093	1.21703	2.06434	UP
Csa16g019950_1	alpha-(1,4)-fucosyltransferase-like isoform X1	1.80105	0.00797324	1.11801	2.0136	UP
Csa07g027960_1	ubiquitin carboxyl-terminal hydrolase-related	2.17358	0.0183004	0.92456	2.00961	UP
Csa10246s010_1	UDP-glycosyltransferase 79B8-like	3.04793	0.0209176	0.658545	2.0072	UP
Csa05g018100_1	PREDICTED: uncharacterized protein LOC104785931 isoform X2	1.54762	0.00471819	1.29167	1.99902	UP
Csa10g033570_1	PREDICTED: uncharacterized protein LOC104719134	1.74968	0.0102314	1.13935	1.9935	UP
Csa06g018570_1	PREDICTED: uncharacterized protein LOC104790744	2.11867	0.00982446	0.939411	1.9903	UP
Csa06g040180_1	type I inositol polyphosphate 5-phosphatase 8	1.99805	0.047795	0.983517	1.96512	UP
Csa13g028410_1	PREDICTED: uncharacterized protein LOC104706688	1.84327	0.0416411	1.06314	1.95966	UP
Csa12g039440_1	PREDICTED: uncharacterized protein At4g15970-like isoform X1	1.58197	0.0122045	1.19573	1.89161	UP
Csa05g095370_1	AC009323_8 retroelement poly	1.67687	0.0432325	1.1221	1.88161	UP
Csa15g027510_1	zinc finger AZF2-like	1.55023	0.0317661	1.20602	1.86962	UP
Csa11g013660_1	plant intracellular Ras-group-related LRR 7-like	1.55287	0.0340174	1.19666	1.85826	UP
Csa03g015810_1	14 kDa proline-rich -like	1.88947	0.00119196	0.98003	1.85174	UP
Csa19g036640_1	PREDICTED: uncharacterized protein LOC104747230	1.54113	0.049782	1.17342	1.80838	UP
Csa03g061540_1	60S ribosomal L18a isoform X2	1.90509	0.00846385	0.944478	1.79931	UP
Csa06g037130_1	kinase PINOID-like	1.95142	0.0290863	0.911447	1.77861	UP
Csa02g045480_1	NADH dehydrogenase subunit K (chloroplast)	1.69967	0.0296482	1.03811	1.76444	UP
Csa09g093740_1	metal tolerance 9 isoform X2	1.5283	0.0328636	1.15407	1.76377	UP
Csa17g095950_1	NAC domain-containing 21 22-like	1.50438	0.0441192	1.15678	1.74023	UP
Csa17g009860_1	probable sugar phosphate phosphate translocator At1g06470	1.62642	0.00286272	1.05873	1.72194	UP
Csa03g051360_1	lysine histidine transporter-like 8	1.64009	0.0182767	1.0463	1.71602	UP
Csa03240s010_1	callose synthase 3	2.04987	0.0470752	0.823475	1.68801	UP
Csa18g026320_1	UPF0725 At2g20620-like	1.52152	0.0122431	1.09984	1.67343	UP
Csa04g042620_1	---NA---	1.67638	0.0315887	0.984768	1.65085	UP
Csa05g093430_1	syntaxin-73 isoform X2	1.57949	0.0204305	1.0405	1.64345	UP
Csa09g062410_1	NRT1 PTR FAMILY -like	1.90261	0.0015869	0.859054	1.63445	UP
Csa01g021260_1	tetratricopeptide repeat-containing	1.75627	0.045427	0.923042	1.62111	UP
Csa20953s010_1	vinorine synthase-like	6.45564	0.000309067	0.250638	1.61803	UP
Csa05g068610_1	PREDICTED: uncharacterized protein LOC104748846	2.04119	0.0188812	0.790771	1.61412	UP
Csa12g013840_1	exosome complex component rrp40	1.83878	0.0306527	0.872973	1.6052	UP
Csa14g064310_1	DNA directed RNA 7 kDa subunit	1.79599	0.0444291	0.888657	1.59602	UP
Csa09g083840_1	---NA---	3.36454	0.033836	0.472844	1.5909	UP
Csa12g083850_1	translation initiation factor eIF-2B subunit delta-like	1.72143	0.00652614	0.922731	1.58841	UP
Csa07g016760_1	nucleobase-ascorbate transporter 6	1.51362	0.0236602	1.04824	1.58663	UP
Csa07g046950_1	ATP-dependent protease La domain-containing	1.7597	0.0090853	0.893833	1.57288	UP
Csa03g009940_1	glycerol-3-phosphate acyltransferase 1-like	1.76817	0.0367728	0.875167	1.54744	UP
Csa08g052330_1	---NA---	1.66384	0.0403786	0.925536	1.53994	UP
Csa01g028010_1	phosphate transporter PHO1-like isoform X1	1.8234	0.00309735	0.83809	1.52817	UP
Csa19g058560_1	nuclease HARBI1	2.37796	0.00119922	0.64105	1.52439	UP
Csa15g022890_1	defensin 47	2.67509	0.0116491	0.564159	1.50918	UP
Csa15g002830_1	PREDICTED: exportin-1-like	1.53771	0.0263304	0.976901	1.50219	UP
Csa11g083600_1	PREDICTED: uncharacterized protein LOC104728812	2.3634	0.00760968	0.631259	1.49192	UP
Csa13g052870_1	callose synthase 11-like isoform X1	1.70298	0.0491697	0.867115	1.47668	UP
Csa11g011060_1	PREDICTED: uncharacterized protein LOC104721607	1.52445	0.0472191	0.949182	1.44698	UP
Csa14g049770_1	---NA---	1.64612	0.0208964	0.853606	1.40514	UP
Csa01g007430_1	zinc finger CCCH domain-containing 34-like	1.55949	0.0304303	0.899582	1.40289	UP
Csa02g020500_1	dirigent 12-like	1.90988	0.019132	0.733968	1.40179	UP
Csa20g016860_1	inactive serine threonine- kinase At5g11400 isoform X2	1.62615	0.0202765	0.858144	1.39547	UP
Csa08g010630_1	---NA---	1.612	0.027798	0.861989	1.38952	UP
Csa02g006370_1	LRR receptor-like serine threonine- kinase ERL1	1.56033	0.00942355	0.880985	1.37463	UP
Csa01g001620_1	PREDICTED: uncharacterized protein LOC104728156	2.02057	0.00294013	0.672141	1.35811	UP
Csa19g028800_1	serine threonine- kinase OXI1-like	1.60124	0.0260041	0.838788	1.3431	UP
Csa10g049220_1	zinc finger family	1.67768	0.00522307	0.795704	1.33494	UP
Csa01g044560_1	PREDICTED: uncharacterized protein LOC104766842	1.95428	0.0102047	0.682816	1.33441	UP
Csa17g091910_1	glycosyltransferase-like KOBITO 1	1.52416	0.00338472	0.86803	1.32301	UP
Csa14g010790_1	Plant invertase pectin methylesterase inhibitor superfamily	1.8944	0.0240453	0.694836	1.31629	UP
Csa12g023140_1	---NA---	1.61852	0.0428148	0.813255	1.31627	UP
Csa03g056850_1	PREDICTED: uncharacterized protein LOC104778007	1.78813	0.0228326	0.727651	1.30113	UP
Csa12g067120_1	PREDICTED: uncharacterized protein LOC104732470	2.07378	0.0377478	0.622685	1.29131	UP
Csa11g010170_1	cell division cycle cofactor of APC complex-like isoform X1	1.51375	0.0277798	0.84985	1.28646	UP
Csa09g073980_1	hypothetical protein AXX17_AT1G65830	2.23294	0.04255	0.575385	1.2848	UP
Csa19g001120_1	probable adenylate kinase mitochondrial	1.83159	0.048527	0.689296	1.26251	UP
Csa05g086090_1	hypothetical protein B456_013G090500	1.65414	0.0311841	0.748916	1.23881	UP
Csa17g099290_1	pectinacetylesterase family	1.50034	0.000211846	0.824992	1.23777	UP
Csa06g027550_1	GDSL-motif lipase hydrolase family	1.53547	0.0411606	0.805632	1.23703	UP
Csa20g055620_1	kinesin-4-like isoform X2	1.50888	0.0226705	0.814746	1.22936	UP
Csa17g098450_1	---NA---	1.54298	0.00638511	0.789185	1.2177	UP
Csa03g015820_1	14 kDa proline-rich -like	1.60226	0.0083088	0.757828	1.21424	UP
Csa09g062870_1	PREDICTED: uncharacterized protein LOC104793881	1.6095	0.0138165	0.752349	1.21091	UP
Csa17g090270_1	photosystem II 5 kD	1.58131	0.0259997	0.754015	1.19233	UP
Csa14g058870_1	lysine decarboxylase	1.5962	0.0465234	0.738488	1.17877	UP
Csa09g035700_1	splicing factor U2af small subunit B-like	1.72422	0.0174835	0.682385	1.17658	UP
Csa04g054530_1	ethylene-responsive transcription factor ABI4-like	1.53874	0.0104703	0.761566	1.17185	UP
Csa11g092090_1	SNF2 domain-containing CLASSY 1-like	1.59739	0.0267272	0.728069	1.16301	UP
Csa09g002860_1	clathrin assembly At2g01600	1.62034	0.00893526	0.717357	1.16236	UP
Csa05g001000_1	ECERIFERUM 1-like	1.81103	0.0343638	0.629635	1.14029	UP
Csa10g029390_1	oligopeptide transporter	1.91253	0.0423585	0.594145	1.13632	UP
Csa17g013260_1	DNA binding	1.50958	0.0368039	0.7499	1.13203	UP
Csa19g015350_1	laccase-22-like isoform X1	1.57339	0.0070432	0.712734	1.12141	UP
Csa08g014910_1	PREDICTED: uncharacterized protein LOC104706460	2.37975	0.00202642	0.466735	1.11071	UP
Csa20g021480_1	esterase lipase thioesterase family	1.66053	0.0195183	0.665536	1.10514	UP
Csa07g021990_1	transcription factor bHLH96-like isoform X2	1.59426	0.0211208	0.6927	1.10434	UP
Csa14g038480_1	reticuline oxidase	1.84472	0.0334827	0.59765	1.1025	UP
Csa12g057220_1	integrator complex subunit 3 homolog	1.55776	0.0193836	0.7013	1.09245	UP
Csa08g048690_1	zinc ion binding	1.58017	0.0380384	0.68897	1.08869	UP
Csa07g050070_1	caffeoylshikimate esterase-like	1.51094	0.0465089	0.714323	1.0793	UP
Csa08g050700_1	---NA---	3.5984	0.0485855	0.298765	1.07508	UP
Csa12g036140_1	PREDICTED: uncharacterized protein LOC104702295 isoform X3	2.63627	0.0258522	0.407529	1.07436	UP
Csa11g002200_1	NAD(P)H isoflavone reductase	1.52828	0.0498816	0.70104	1.07138	UP
Csa11g009290_1	inositol-tetrakisphosphate 1-kinase 3-like	1.79241	0.000784055	0.597586	1.07112	UP
Csa07g004760_1	PREDICTED: uncharacterized protein LOC104699879	1.504	0.0181762	0.705272	1.06073	UP
Csa20g023160_1	TRIGALACTOSYLDIACYLGLYCEROL chloroplastic-like isoform X1	2.98745	0.0147059	0.353825	1.05703	UP
Csa20g010000_1	PREDICTED: LOW QUALITY PROTEIN: uncharacterized protein LOC104768967	1.57804	0.000901251	0.668599	1.05507	UP
Csa02g026620_1	kDa heat shock -like	1.89487	0.0258181	0.553513	1.04883	UP
Csa02g070850_1	HIPL2 -like isoform X2	1.52174	0.0055584	0.683015	1.03937	UP
Csa09g011880_1	iron-sulfur cluster assembly 2-like	2.06983	0.01491	0.496429	1.02752	UP
Csa04g054700_1	PRA1 family B2-like	2.15558	0.0255683	0.470264	1.01369	UP
Csa11g018330_1	mitogen-activated kinase kinase 1 isoform X1 [Tarenaya hassleriana]	1.96302	0.0380913	0.515722	1.01237	UP
Csa16g008970_1	probable beta-1,3-galactosyltransferase 3 isoform X1	2.00441	0.00410004	0.504689	1.0116	UP
Csa19g014460_1	transmembrane emp24 domain-containing p24delta6-like	1.6919	0.00259262	0.596451	1.00914	UP
Csa12g038760_1	reticuline oxidase	1.64844	0.0105174	0.605362	0.997904	UP
Csa01g008400_1	auxin-induced in root cultures 12-like	2.37996	0.0428622	0.409323	0.974174	UP
Csa11g081410_1	probable S-acyltransferase 9	1.81176	0.0342644	0.535887	0.970901	UP
Csa18g032800_1	suppressor of disruption of TFIIS-like	1.87305	0.00109643	0.518313	0.970826	UP
Csa06g007250_1	LAG1 and CLN8 (TLC) lipid-sensing domain containing	2.16499	0.00776906	0.44452	0.962379	UP
Csa05027s010_1	triacylglycerol lipase SDP1	2.87332	0.0168612	0.33453	0.961212	UP
Csa16g048840_1	---NA---	1.87517	0.037627	0.511256	0.95869	UP
Csa13g007370_1	laccase 12	2.07109	0.0146574	0.461927	0.956694	UP
Csa07g054670_1	transcriptional factor B3 family	1.59288	0.032062	0.595428	0.948446	UP
Csa20g009510_1	probable LRR receptor-like serine threonine- kinase At5g45840	1.87806	0.0106062	0.503463	0.945533	UP
Csa02g025980_1	IQ-DOMAIN 14-like	1.58727	0.027929	0.595313	0.944925	UP
Csa06g025440_1	POLLENLESS 3-LIKE 2-like	1.736	0.0266462	0.535252	0.929201	UP
Csa02g007770_1	UDP-glycosyltransferase 71B7-like	2.19989	0.00809049	0.417498	0.918448	UP
Csa06g038330_1	CASP 2B2	2.14755	0.0158389	0.423613	0.909731	UP
Csa02g037680_1	-l-isoaspartate methyltransferase 2	3.80852	0.00333131	0.236641	0.901253	UP
Csa17694s010_1	AF380650_1AT4g30010 F6G3_40	7.92954	0.00992779	0.11203	0.888346	UP
Csa20914s010_1	AF375436_1AT3g57880 T10K17_90	4.93162	0.0117705	0.179646	0.885944	UP
Csa02g055260_1	cytosolic phosphoglucose partial	1.59778	0.0233821	0.548946	0.877096	UP
Csa20g024080_1	MATE efflux family 5-like	2.53107	0.0140816	0.345496	0.874476	UP
Csa18g030260_1	PREDICTED: uncharacterized protein LOC104761804	1.68631	0.0303023	0.518216	0.873875	UP
Csa01g025840_1	non-specific lipid-transfer At2g13820	3.13092	0.0224397	0.277818	0.869825	UP
Csa17g034400_1	pentatricopeptide repeat-containing At1g26500	1.53266	0.0157655	0.566198	0.86779	UP
Csa15g031920_1	DEF (CLA1)	1.71033	0.0344205	0.505296	0.864224	UP
Csa16g002560_1	---NA---	1.68815	0.00919547	0.505904	0.854041	UP
Csa03g047560_1	signal anchor, putative	7.91046	0.00011449	0.107894	0.853493	UP
Csa01g041900_1	CHROMATIN REMODELING 8-like isoform X1	1.59017	0.0128525	0.535147	0.850977	UP
Csa20g029070_1	ABC transporter G family member 23-like	1.73998	0.0273095	0.488638	0.850221	UP
Csa01g021020_1	zinc finger rotund-like	2.16897	0.0412146	0.385272	0.835644	UP
Csa02g073890_1	PREDICTED: uncharacterized protein At5g64816 isoform X1	3.23622	0.0380017	0.258048	0.8351	UP
Csa14g017880_1	PREDICTED: uncharacterized protein LOC104740160 isoform X1	2.80679	0.0493564	0.297278	0.834398	UP
Csa16g005610_1	PREDICTED: uncharacterized protein LOC104749306	1.58402	0.0377816	0.520561	0.824582	UP
Csa11g026160_1	PREDICTED: uncharacterized protein LOC104723023	1.68972	0.0394868	0.483406	0.81682	UP
Csa14g064660_1	trihelix transcription factor ASIL1-like	1.54262	0.041561	0.526041	0.811482	UP
Csa09315s010_1	PREDICTED: uncharacterized protein LOC104775151, partial	2.08229	0.0254095	0.38728	0.80643	UP
Csa17g017170_1	ethylene-responsive transcription factor ERF088-like isoform X1	2.30448	0.047542	0.348409	0.802901	UP
Csa08g028110_1	P-loop containing nucleoside triphosphate hydrolases superfamily	1.80916	0.0420325	0.44296	0.801385	UP
Csa19g028360_1	hypothetical protein ARALYDRAFT_488696	1.85439	0.0125578	0.432138	0.801352	UP
Csa17g010590_1	PREDICTED: uncharacterized protein LOC104754886	1.53451	0.0367299	0.512844	0.786964	UP
Csa20g030330_1	galactose oxidase-like	2.19592	0.0223344	0.357683	0.785443	UP
Csa14g016080_1	cytochrome P450 71B2-like	1.81831	0.01276	0.429144	0.780316	UP
Csa19g026220_1	PREDICTED: uncharacterized protein LOC104783734	1.73062	0.0393355	0.448196	0.775656	UP
Csa20g055520_1	ATP-dependent DNA helicase Q-like SIM isoform X3	1.52012	0.0158443	0.50899	0.773725	UP
Csa08g007050_1	esterase lipase thioesterase family	2.59323	0.0442013	0.297909	0.772546	UP
Csa12g016760_1	RING-H2 finger ATL13-like	1.58119	0.0384827	0.485288	0.767331	UP
Csa04g047510_1	root and pollen arfgap	1.59231	0.0199814	0.481359	0.766473	UP
Csa08g014510_1	---NA---	2.30233	0.0061594	0.332461	0.765436	UP
Csa14g054380_1	probable metal-nicotianamine transporter YSL8	1.50681	0.012469	0.503627	0.758873	UP
Csa17g009220_1	signal peptide peptidase-like 5	1.55709	0.00305321	0.485361	0.755751	UP
Csa06g020470_1	PREDICTED: uncharacterized protein LOC104717751	2.11396	0.0211278	0.357152	0.755004	UP
Csa09g081130_1	---NA---	2.16179	0.0127528	0.347287	0.750761	UP
Csa10g010380_1	beta-1,3-N-Acetylglucosaminyltransferase family	3.053	0.00216511	0.245064	0.748179	UP
Csa08g007770_1	---NA---	1.98355	0.0053254	0.37707	0.747936	UP
Csa17g020050_1	Myb family transcription factor At1g14600 isoform X1	1.53519	0.0260398	0.479017	0.735379	UP
Csa07g033080_1	PREDICTED: uncharacterized protein LOC104701372	2.17095	0.00372547	0.338129	0.734061	UP
Csa15g017970_1	nucleosome assembly 1 4-like	1.56367	0.0451295	0.465248	0.727496	UP
Csa11g001360_1	heterodimeric geranylgeranyl pyrophosphate synthase small chloroplastic- partial	3.52204	0.0062484	0.206277	0.726516	UP
Csa20g006710_1	cytosolic endo-beta-N-acetylglucosaminidase-like	1.53133	0.0228949	0.473851	0.725623	UP
Csa10g018290_1	manganese-dependent ADP-ribose CDP-alcohol diphosphatase	1.55038	0.0452064	0.465935	0.722376	UP
Csa13g016990_1	triacylglycerol lipase 2-like	1.77169	0.0047662	0.407099	0.721252	UP
Csa07g010800_1	DNA topoisomerase 3-beta-like isoform X2	3.20771	0.000800186	0.224637	0.72057	UP
Csa08g061780_1	REVEILLE 4-like isoform X2	2.11928	0.0456263	0.337783	0.715855	UP
Csa09g019880_1	mitochondrial substrate carrier family E-like	1.59469	0.0236215	0.447998	0.714419	UP
Csa18g039230_1	classical arabinogalactan 7-like	1.61757	0.0319092	0.440991	0.713332	UP
Csa08g056440_1	probable ATP-dependent RNA helicase YTHDC2	1.84652	0.00448241	0.385907	0.712584	UP
Csa03g029740_1	PREDICTED: uncharacterized protein LOC104756965 isoform X1	1.7646	0.00836948	0.402883	0.710927	UP
Csa19g020460_1	ATPase E1-E2 type family haloacid dehalogenase-like hydrolase family	1.91295	0.00739359	0.37135	0.710376	UP
Csa06g009640_1	PREDICTED: uncharacterized protein LOC104790483 isoform X1	1.52041	0.01998	0.464004	0.705478	UP
Csa01g032050_1	pentatricopeptide repeat-containing At2g17670-like	1.80852	0.0152724	0.381169	0.689351	UP
Csa03g005020_1	monothiol glutaredoxin-S13-like	2.31706	0.0430136	0.297347	0.688972	UP
Csa04619s010_1	BEACH domain-containing lvsC-like	4.42176	0.0418212	0.154727	0.684168	UP
Csa13g017600_1	pentatricopeptide repeat-containing mitochondrial-like	1.76256	0.00167609	0.387701	0.683347	UP
Csa04g041380_1	exocyst complex component EXO70A1-like	1.68368	0.0149177	0.405248	0.682309	UP
Csa19g029320_1	ubiquitin carboxyl-terminal hydrolase 7	1.53859	0.0433685	0.443311	0.682073	UP
Csa11g017540_1	pentatricopeptide repeat-containing	1.71281	0.023231	0.396122	0.678483	UP
Csa19g034040_1	mate efflux family	1.56823	0.0345032	0.42482	0.666216	UP
Csa03g047400_1	triacylglycerol lipase-like 1	1.57089	0.0438218	0.422297	0.663384	UP
Csa16g029100_1	---NA---	2.59274	0.0200945	0.254854	0.660771	UP
Csa17g094110_1	glycine-rich RNA-binding blt801	2.06444	0.0190049	0.318327	0.657167	UP
Csa12g022430_1	PREDICTED: uncharacterized protein LOC104730539 isoform X1	1.91315	0.0351477	0.342651	0.655545	UP
Csa14g039120_1	auxin transport BIG	4.30683	0.0324	0.152082	0.65499	UP
Csa09g098340_1	PREDICTED: uncharacterized protein DDB_G0274915-like isoform X1	1.77248	0.0371139	0.368306	0.652816	UP
Csa11g066380_1	receptor like 55	1.8717	0.0406152	0.348606	0.652485	UP
Csa09g001130_1	probable E3 ubiquitin- ligase RHA2B	2.41132	0.0404494	0.267389	0.644762	UP
Csa14g054370_1	fanconi-associated nuclease 1 homolog isoform X1	1.75959	0.043235	0.366363	0.644648	UP
Csa05g035490_1	aminodeoxychorismate chloroplastic-like	1.55789	0.0126808	0.413351	0.643954	UP
Csa13g007080_1	transcription factor PCL1-like	1.80461	0.0213373	0.356731	0.643759	UP
Csa01482s010_1	DEHYDRATION-INDUCED 19 homolog 6	1.87471	0.0353928	0.338426	0.63445	UP
Csa12g002340_1	---NA---	1.68386	0.0112542	0.374335	0.630329	UP
Csa08g028040_1	protease Do-like 14	1.75229	0.0349241	0.357069	0.625689	UP
Csa04g044820_1	MATH domain and coiled-coil domain-containing At3g58280-like	2.0429	0.0355044	0.305861	0.624843	UP
Csa04g044440_1	PREDICTED: uncharacterized protein LOC104781704	2.30539	0.0387802	0.265285	0.611585	UP
Csa09g004860_1	PLASTID MOVEMENT IMPAIRED 2-like	1.76508	0.0124767	0.344258	0.607643	UP
Csa05g079700_1	---NA---	4.35979	0.00642491	0.138627	0.604383	UP
Csa20g015500_1	DNA-directed RNA polymerases I and III subunit RPAC2-like	3.98165	0.0281204	0.151342	0.60259	UP
Csa20g071260_1	ethylene-responsive transcription factor 9-like	1.52463	0.00671716	0.393268	0.599587	UP
Csa15g006820_1	PREDICTED: tafazzin-like	3.15977	0.0394271	0.189635	0.599205	UP
Csa07g063960_1	acid beta-fructofuranosidase vacuolar-like	2.97549	0.0168293	0.200352	0.596147	UP
Csa15g002150_1	PREDICTED: uncharacterized protein LOC104744327 isoform X3	2.58818	0.00798435	0.224874	0.582015	UP
Csa02g039310_1	HVA22E	2.27009	0.0383766	0.255307	0.579569	UP
Csa17g055690_1	pentatricopeptide repeat-containing At1g33350-like	1.56747	0.042427	0.364117	0.570741	UP
Csa01g012030_1	dehydration-responsive element-binding 2B-like	2.00133	0.0246747	0.284799	0.569977	UP
Csa14g011630_1	Uncharacterized conserved UCP031279	1.86142	0.0282425	0.305748	0.569125	UP
Csa03g027300_1	homeobox knotted-1-like 6	3.2465	0.0393123	0.174515	0.566561	UP
Csa11g003480_1	dof zinc finger -like	1.9278	0.0242704	0.291747	0.562432	UP
Csa03g010160_1	DNA-directed RNA polymerase III subunit RPC8-like	3.82276	0.00709008	0.146705	0.560816	UP
Csa12g051840_1	pentatricopeptide repeat-containing chloroplastic	2.429	0.0366137	0.229709	0.557964	UP
Csa18g034610_1	flavin-containing monooxygenase FMO GS-OX-like 8	1.70885	0.0055055	0.325411	0.556078	UP
Csa05g093640_1	delta(8)-fatty-acid desaturase 1-like	2.0037	0.00642256	0.276965	0.554956	UP
Csa12319s010_1	COPII coat assembly sec16-like isoform X2	2.02048	0.00740543	0.274301	0.55422	UP
Csa02428s010_1	ATPase plasma membrane-type	1.52367	0.0203282	0.363495	0.553847	UP
Csa05g044990_1	PREDICTED: uncharacterized protein LOC104787116 isoform X1	3.06301	0.00398745	0.179038	0.548395	UP
Csa06g002590_1	NAC domain-containing 55-like isoform X2	1.80486	0.045923	0.302407	0.545801	UP
Csa03790s010_1	ankyrin repeat-containing At5g02620-like	2.0298	0.0314836	0.261716	0.531232	UP
Csa09g021390_1	PREDICTED: uncharacterized protein LOC104770994	2.08274	0.021842	0.253888	0.528784	UP
Csa02g002370_1	dof zinc finger -like	2.16472	0.0381626	0.243495	0.527099	UP
Csa16g047320_1	molybdate transporter 1	1.89635	0.0191546	0.276973	0.525239	UP
Csa09g079470_1	two-component response regulator ARR15-like	3.39602	0.0236359	0.154433	0.524456	UP
Csa19g018420_1	serine acetyltransferase mitochondrial-like	1.52431	0.0206494	0.343033	0.522888	UP
Csa07g040990_1	UDP-Glycosyltransferase superfamily	2.28094	0.00301416	0.228387	0.520937	UP
Csa14g034460_1	hypothetical protein CARUB_v10012415mg	3.59083	0.0378511	0.144662	0.519458	UP
Csa03g060910_1	glycine-rich RNA-binding blt801	3.17093	0.0228582	0.163408	0.518157	UP
Csa06g022240_1	RPM1-interacting 4-like	4.22557	0.0259705	0.122204	0.516383	UP
Csa19g003200_1	PREDICTED: uncharacterized protein LOC104774449, partial	3.09103	0.0349582	0.165596	0.511862	UP
Csa07g026270_1	purple acid phosphatase 25-like	2.43389	0.0473552	0.209389	0.509631	UP
Csa17g016290_1	14 kDa proline-rich -like	1.69492	0.0293511	0.299984	0.508448	UP
Csa00738s010_1	serine threonine- kinase BRI1-like 2	2.03488	0.0089835	0.249387	0.507473	UP
Csa01g009270_1	PREDICTED: uncharacterized protein LOC104743636	1.81461	0.0269336	0.278268	0.504947	UP
Csa06g047010_1	hypothetical protein ARALYDRAFT_483184	2.05844	0.0299131	0.240953	0.495987	UP
Csa10g031880_1	transcription factor bHLH77-like	3.5036	0.0265142	0.140985	0.493954	UP
Csa19g008390_1	PREDICTED: uncharacterized protein LOC104764261	2.86262	0.0120821	0.171835	0.491899	UP
Csa17g009360_1	PREDICTED: uncharacterized protein LOC104754750	1.82661	0.0366261	0.269009	0.491375	UP
Csa12g023070_1	probable importin subunit beta- partial	3.40093	0.0228749	0.142762	0.485525	UP
Csa20g056010_1	D111 G-patch domain-containing	2.04509	0.047602	0.234002	0.478556	UP
Csa02g006240_1	PREDICTED: cullin-1	2.47634	0.00946267	0.19281	0.477464	UP
Csa11g099620_1	1-deoxy-D-xylulose 5-phosphate chloroplastic	1.88926	0.0182613	0.250741	0.473715	UP
Csa05g085220_1	pentatricopeptide repeat-containing At1g68930	2.1747	0.0294404	0.217105	0.472138	UP
Csa07g061330_1	argonaute 10-like isoform X3	1.51898	0.0401748	0.310158	0.471124	UP
Csa03725s010_1	piezo-type mechanosensitive ion channel component	2.58382	0.0248672	0.181949	0.470125	UP
Csa01g006250_1	PWWP domain-containing	1.72686	0.023856	0.271701	0.46919	UP
Csa12g023310_1	2-isopropylmalate synthase	1.66083	0.0202586	0.282403	0.469023	UP
Csa04g044310_1	---NA---	1.82312	0.0452083	0.255568	0.465931	UP
Csa14g034500_1	probable E3 ubiquitin- ligase XERICO	2.30764	0.0470286	0.200383	0.462413	UP
Csa16g039390_1	uncharacterized bolA	2.35946	0.00915424	0.193546	0.456665	UP
Csa10g025250_1	PREDICTED: uncharacterized protein LOC104718422	3.05956	0.0343052	0.147464	0.451176	UP
Csa06g024470_1	pentatricopeptide repeat-containing	1.76915	0.0311538	0.254031	0.449419	UP
Csa17g018570_1	piriformospora indica-insensitive 2-like	3.28275	0.00553826	0.135942	0.446264	UP
Csa14g020320_1	probable phosphatase 2C 6	1.53905	0.0455422	0.289201	0.445094	UP
Csa17g015120_1	---NA---	2.86359	0.0344562	0.155346	0.444846	UP
Csa07g008100_1	two-component response regulator-like APRR7 isoform X2	1.70251	0.0131087	0.25993	0.442534	UP
Csa19g026070_1	PREDICTED: protein MKS1-like	2.32654	0.0229072	0.19013	0.442346	UP
Csa11g085880_1	CUP-SHAPED COTYLEDON2	2.31516	0.0260907	0.190244	0.440444	UP
Csa17g010630_1	UDP-glucosyl transferase 71C4	1.5175	0.0118592	0.285428	0.433137	UP
Csa14g038350_1	probable receptor kinase At1g30570	1.96689	0.0443812	0.219386	0.431509	UP
Csa16g049200_1	SUPPRESSOR OF npr1- CONSTITUTIVE 1-like isoform X1	1.55507	0.0094196	0.276573	0.43009	UP
Csa08g001970_1	mitogen-activated kinase 4	3.33067	0.0431208	0.128362	0.427532	UP
Csa02g026540_1	probable wound-induced	2.7948	0.0270928	0.151564	0.423591	UP
Csa02g074160_1	chromatin assembly factor 1 subunit FAS2-like isoform X1	2.33702	0.0259326	0.178219	0.416501	UP
Csa02g051830_1	At5g54141 $At5g54141	3.91892	0.0130827	0.106213	0.416242	UP
Csa05g086330_1	zinc-finger homeodomain 11-like isoform X2	2.18962	0.0391264	0.188802	0.413404	UP
Csa09g079890_1	---NA---	2.59714	0.0168554	0.158593	0.411889	UP
Csa15g026950_1	leucine-rich repeat receptor-like serine threonine- kinase At2g14440	1.55879	7.33832e-05	0.261617	0.407806	UP
Csa17g071110_1	PREDICTED: uncharacterized protein LOC104759786	3.37381	0.000211086	0.120538	0.406671	UP
Csa11018s010_1	pentatricopeptide repeat-containing mitochondrial	2.87428	0.0493143	0.140004	0.402412	UP
Csa09g097570_1	pentatricopeptide repeat-containing At1g64100-like	1.85151	0.0258895	0.216984	0.401747	UP
Csa11g036580_1	F-box LRR-repeat At4g15060	1.69924	0.0126768	0.235993	0.401009	UP
Csa19g001310_1	glycosyl transferase family 17	2.00435	0.0200115	0.199728	0.400324	UP
Csa10543s010_1	AT2G23450 partial	2.40321	0.0267724	0.166076	0.399117	UP
Csa08g061500_1	PREDICTED: uncharacterized protein LOC104708826	1.79084	0.031335	0.222783	0.398968	UP
Csa14g010180_1	clathrin interactor 1-like	1.94337	0.0150832	0.204399	0.397222	UP
Csa05g020200_1	urease accessory D-like isoform X1	2.8583	0.0403144	0.137044	0.391714	UP
Csa13g017840_1	signal recognition particle receptor beta subunit	3.03484	0.0278184	0.12531	0.380295	UP
Csa16g003780_1	---NA---	1.81535	0.0473794	0.207879	0.377372	UP
Csa05g084950_1	tetraketide alpha-pyrone reductase 2-like	2.89597	0.0431288	0.130231	0.377146	UP
Csa13g006990_1	type I inositol 1,4,5-trisphosphate 5-phosphatase CVP2-like isoform X2	1.99106	0.0128534	0.189358	0.377025	UP
Csa16g052930_1	lactosylceramide 4-alpha-galactosyltransferase-like	1.55899	0.0245133	0.233528	0.364067	UP
Csa16g047100_1	leucine-rich repeat receptor kinase PEPR2	1.98117	0.0409689	0.18365	0.363843	UP
Csa12g002700_1	PREDICTED: uncharacterized protein LOC104729301	2.35853	0.00018764	0.154171	0.363616	UP
Csa06g019630_1	ALBINO3 mitochondrial isoform X2	2.05131	0.0314551	0.176861	0.362798	UP
Csa09g093620_1	organic cation carnitine transporter5	2.57188	0.00792474	0.140985	0.362597	UP
Csa05g041060_1	surfeit locus 6-like	1.73726	0.0485947	0.206499	0.358744	UP
Csa12g025920_1	beta-galactosidase 12 isoform X1	1.74512	0.0214066	0.205305	0.358282	UP
Csa07g055300_1	PREDICTED: uncharacterized protein LOC104703058	2.43319	0.0440722	0.146636	0.356793	UP
Csa08203s010_1	serine threonine- kinase At5g01020	2.42033	0.0235173	0.147315	0.356553	UP
Csa07g049820_1	ethylene-responsive transcription factor ERF037-like	3.02353	0.0142803	0.117726	0.355948	UP
Csa11g085060_1	transcription factor TRY	2.25055	0.014272	0.156353	0.35188	UP
Csa11g074440_1	Portal 56	1.50765	0.0339358	0.232311	0.350244	UP
Csa06g006310_1	PREDICTED: uncharacterized protein At2g29880-like	2.08708	0.0414748	0.167353	0.349281	UP
Csa02g049000_1	DNA primase	3.05133	0.00175292	0.114321	0.34883	UP
Csa14g030360_1	MLP 34	1.91866	0.0457788	0.180926	0.347135	UP
Csa12g015820_1	PREDICTED: protein AIG2-like	2.36778	0.0468583	0.145802	0.345228	UP
Csa18g031790_1	PREDICTED: uncharacterized protein LOC104726435 isoform X2	1.88513	0.0174936	0.18182	0.342754	UP
Csa02g074610_1	L-type lectin-domain containing receptor kinase -like	2.21313	0.0280091	0.154483	0.341892	UP
Csa17g005630_1	pentatricopeptide repeat-containing	1.60253	0.00829046	0.210671	0.337608	UP
Csa16g014220_1	PREDICTED: uncharacterized protein LOC104733336	2.26519	0.00902223	0.147614	0.334375	UP
Csa06g046900_1	calmodulin binding 25	3.2752	0.00121576	0.101923	0.333819	UP
Csa09g039180_1	PREDICTED: uncharacterized protein LOC104772582	2.21495	0.0438991	0.14872	0.329408	UP
Csa20g018940_1	ABC transporter G family member 6-like	2.07239	0.000911223	0.156596	0.324528	UP
Csa17g002170_1	phosphatidylinositol N-acetyglucosaminlytransferase subunit P	2.57327	0.0264515	0.122702	0.315746	UP
Csa07g039950_1	disease resistance At4g11170	3.04837	0.0316525	0.103169	0.314496	UP
Csa19g010310_1	PREDICTED: uncharacterized protein LOC104764362	1.76175	0.0419083	0.177556	0.31281	UP
Csa16g043210_1	coatomer subunit alpha-2-like	1.55919	0.0288622	0.198231	0.309079	UP
Csa20g001440_1	gamma-interferon-inducible lysosomal thiol reductase-like	1.63511	0.0210262	0.188837	0.308769	UP
Csa04g046180_1	PREDICTED: uncharacterized protein LOC104781777 isoform X2	1.87202	0.0254164	0.162016	0.303296	UP
Csa04g029120_1	bifunctional dihydrofolate reductase-thymidylate synthase 1-like	2.86885	0.00855489	0.104773	0.300577	UP
Csa04g055270_1	phosphatidylinositol 4-kinase gamma 1-like	1.95565	0.0201997	0.153354	0.299907	UP
Csa07g040950_1	---NA---	1.79277	0.0497354	0.167243	0.299829	UP
Csa19g057760_1	phosphatidylinositol phosphatidylcholine transfer SFH10 isoform X1	1.8521	0.0282339	0.161734	0.299547	UP
Csa16g050070_1	cyclin-A2-4-like isoform X1	2.49317	0.00273441	0.118992	0.296667	UP
Csa03g046700_1	serine carboxypeptidase-like 44	1.59836	0.0291086	0.185233	0.29607	UP
Csa11g032410_1	cytochrome b561 and DOMON domain-containing At4g17280-like	2.01731	0.0349279	0.145104	0.292721	UP
Csa18g033630_1	hypothetical protein CARUB_v10015385mg, partial	1.69058	0.0458518	0.172956	0.292396	UP
Csa08g050490_1	---NA---	2.11356	0.0444386	0.138228	0.292154	UP
Csa03g005210_1	BREAST CANCER SUSCEPTIBILITY 1 homolog isoform X1	1.56777	0.0402822	0.186189	0.2919	UP
Csa17g088000_1	---NA---	1.65044	0.0246309	0.174262	0.287609	UP
Csa05g091690_1	proteasome subunit beta type-1	2.45996	0.0425726	0.115603	0.284379	UP
Csa12g081070_1	TMV resistance N-like isoform X1	2.50422	0.0206412	0.112278	0.281168	UP
Csa14g031920_1	dof zinc finger -like	2.08469	0.00719673	0.13041	0.271865	UP
Csa11g104070_1	zinc finger CCCH domain-containing 62-like	1.77111	0.0243228	0.153281	0.271478	UP
Csa03g023110_1	probable galacturonosyltransferase-like 1	1.95357	0.031171	0.138454	0.270481	UP
Csa16g004310_1	---NA---	2.1843	0.00551071	0.122706	0.268028	UP
Csa13g018190_1	pentatricopeptide repeat-containing mitochondrial-like	1.9348	0.00809533	0.137943	0.266893	UP
Csa15g084150_1	serine threonine- kinase tricorner-like	2.46522	0.0232618	0.103449	0.255025	UP
Csa07g032530_1	histone acetyltransferase HAC2-like	1.80107	0.0350346	0.141594	0.25502	UP
Csa18g005690_1	transmembrane (DUF594)	1.907	0.0107689	0.133431	0.254452	UP
Csa09g075660_1	RING-H2 finger ATL11-like isoform X1	2.03491	0.0395286	0.120457	0.245119	UP
Csa08g060190_1	Pectin lyase-like superfamily	1.63659	0.0480932	0.146883	0.240387	UP
Csa00717s010_1	receptor 12	2.04462	0.015661	0.109255	0.223386	UP
Csa15g031220_1	serine threonine- kinase Nek6-like	1.76774	0.00373965	0.12375	0.218757	UP
Csa12g021990_1	cruciferin 3	-3.44274	0.000431248	1851.77	537.876	Down
Csa05g012650_1	em GEA6	-15.6549	6.57057e-06	111.465	7.12011	Down
Csa14g064650_1	kDa class III heat shock -like	-1.55678	0.00552774	86.8039	55.7585	Down
Csa06g025990_1	em GEA1 isoform X1	-4.99209	0.00195945	86.4266	17.3127	Down
Csa08g062980_1	PEBP (phosphatidylethanolamine-binding ) family	-1.83191	0.00438019	77.6261	42.3744	Down
Csa09g061300_1	late embryogenesis abundant	-1.95681	0.0267349	73.0517	37.3321	Down
Csa20g001350_1	aldose reductase-like	-1.52502	0.0139768	66.7698	43.7828	Down
Csa04g037590_1	em GEA1	-5.39508	0.00104734	63.3978	11.751	Down
Csa08g063330_1	aldose reductase-like isoform X1	-1.68114	0.00670969	59.2296	35.2318	Down
Csa06g044510_1	em GEA6	-10.717	0.000151234	56.5256	5.27438	Down
Csa07g014960_1	kDa class I heat shock 2-like	-1.50981	0.000895851	51.4753	34.0939	Down
Csa18g035930_1	HVA22 b	-1.69157	0.0190671	49.1843	29.0762	Down
Csa08g057710_1	18 kDa seed maturation -like	-1.66771	0.00543012	45.0676	27.0236	Down
Csa12g069790_1	glycine-rich cell wall structural -like isoform X5	-4.62833	0.0295155	40.1457	8.67392	Down
Csa13g008780_1	18 kDa seed maturation -like	-1.92915	0.00209253	39.303	20.3732	Down
Csa15g076380_1	WEB family At2g17940-like	-2.10731	0.000661633	37.2027	17.6541	Down
Csa12g053650_1	late embryogenesis abundant Lea5-like	-3.1848	0.00253426	36.8706	11.5771	Down
Csa09g058740_1	em GEA1	-2.79687	0.0128726	34.6852	12.4014	Down
Csa18g042170_1	dehydrin Rab18-like	-3.96253	0.00273542	29.4497	7.43204	Down
Csa17g003670_1	GATA transcription factor	-1.53153	0.00624888	28.3643	18.5203	Down
Csa14g042760_1	cytochrome c oxidase subunit 6b-like	-1.51185	0.0168066	27.6261	18.273	Down
Csa19g031730_1	late embryogenesis abundant D-34-like	-2.04856	0.00440717	27.0505	13.2047	Down
Csa07g057130_1	heat stress transcription factor A-2-like isoform X2	-1.5291	0.00358038	25.5625	16.7174	Down
Csa06g025110_1	dehydrin Xero 1-like	-1.80163	0.00027976	23.5809	13.0886	Down
Csa16g047760_1	heat stress transcription factor A-2-like isoform X2	-1.73583	0.00278425	23.2737	13.4078	Down
Csa09g092310_1	heat stress transcription factor A-2-like isoform X2	-1.79729	6.81371e-05	23.0086	12.8018	Down
Csa07g023760_1	glucose and ribitol dehydrogenase homolog 1	-7.99346	0.000102664	22.4251	2.80543	Down
Csa03g001760_1	probable desiccation-related LEA14	-1.50819	0.0105016	21.2452	14.0865	Down
Csa11g015240_1	12S seed storage CRC-like	-3.40451	0.000862702	18.7878	5.51852	Down
Csa14g001670_1	probable desiccation-related LEA14	-1.68525	0.00267782	18.5765	11.023	Down
Csa15g026670_1	flavonol synthase flavanone 3-hydroxylase-like	-1.61015	0.000739273	17.6113	10.9376	Down
Csa05g060740_1	glucose and ribitol dehydrogenase homolog 1	-5.41313	0.000944954	17.5058	3.23395	Down
Csa17g098260_1	glucose and ribitol dehydrogenase homolog 1	-7.05488	0.00116023	17.3962	2.46584	Down
Csa17g013850_1	SKP1 18	-1.55273	0.00672828	16.483	10.6155	Down
Csa17g053140_1	cytochrome c oxidase subunit 6b-like isoform X2	-1.67738	0.00239069	16.2811	9.70625	Down
Csa11g034310_1	late embryogenesis abundant Lea5-like	-2.50288	0.00616144	16.176	6.46295	Down
Csa14g018110_1	---NA---	-1.89782	0.0122992	15.4497	8.14074	Down
Csa04g066340_1	galactinol synthase 1	-1.72134	0.0141715	15.1631	8.80887	Down
Csa00555s130_1	PREDICTED: uncharacterized protein LOC104774142	-1.82961	0.00260368	14.639	8.00114	Down
Csa15g019760_1	PREDICTED: uncharacterized protein LOC104745823	-2.89633	0.000109615	14.2622	4.92423	Down
Csa11g080050_1	ferric reduction oxidase chloroplastic-like	-1.5695	0.000927283	13.6473	8.69529	Down
Csa05g063400_1	galactinol synthase 2	-1.72058	0.00352715	13.4163	7.79753	Down
Csa03g013640_1	SKP1 18	-1.61731	0.00195792	13.3077	8.22827	Down
Csa12g057710_1	PREDICTED: uncharacterized protein LOC104732230	-1.50425	0.00194692	12.9818	8.63006	Down
Csa15g038120_1	late embryogenesis abundant D-34-like	-2.01811	0.0270146	12.9756	6.42958	Down
Csa18g023200_1	low-temperature-induced 65 kD	-1.86675	0.00988986	12.2017	6.53636	Down
Csa04g057480_1	plant EC metallothionein family	-1.54575	0.0319055	11.9068	7.70291	Down
Csa11g083980_1	---NA---	-2.70722	0.00535394	11.1293	4.11096	Down
Csa08g024050_1	#NAME?	-1.66841	0.00220156	11.0829	6.6428	Down
Csa05g074900_1	OPI10 homolog	-1.62714	0.00779167	10.6858	6.56722	Down
Csa05g001400_1	translocator homolog	-1.88279	0.00225437	10.6004	5.63014	Down
Csa17g098490_1	DF123_ARATH ame: Full=Defensin 123	-1.59373	0.00923988	10.4677	6.56808	Down
Csa01640s010_1	PREDICTED: uncharacterized protein LOC104774142	-2.11108	0.00285248	10.2085	4.83568	Down
Csa12g043150_1	transcription factor TGA6-like	-1.58574	0.00215339	9.7849	6.17056	Down
Csa20g009100_1	18 kDa seed maturation -like	-2.43614	0.00143793	9.46334	3.88455	Down
Csa07g004940_1	beta-glucosidase 30	-1.52935	0.00698937	9.45191	6.18033	Down
Csa01g025740_1	late embryogenesis abundant D-34-like	-2.70428	0.000935593	9.22499	3.41126	Down
Csa03g032550_1	cold-regulated 413 inner membrane chloroplastic-like	-1.5539	0.0101846	9.21168	5.92812	Down
Csa17g028580_1	vesicle-associated membrane 714	-1.90375	0.0231052	8.98389	4.71906	Down
Csa07g050620_1	transcription factor	-1.56144	0.000143615	8.87758	5.68549	Down
Csa16g015480_1	small heat shock	-1.94697	0.00149061	8.81037	4.52518	Down
Csa04g067860_1	translocator homolog	-5.34361	0.000172857	8.74372	1.63629	Down
Csa04g007600_1	low-molecular-weight cysteine-rich 69	-1.51972	0.0133966	8.70674	5.72916	Down
Csa19g016140_1	---NA---	-1.59093	0.00868509	8.48638	5.33424	Down
Csa19g012260_1	---NA---	-2.18771	0.00878829	8.33074	3.80798	Down
Csa02g065150_1	thymidylate kinase-like isoform X1	-1.50207	0.00980903	8.24061	5.48618	Down
Csa02g002150_1	G-box-binding factor 2 isoform X2	-1.56949	0.0156232	7.99851	5.09626	Down
Csa16g032460_1	MLP 31	-2.41431	0.0121681	7.73799	3.20505	Down
Csa11g104590_1	dehydrin Rab18-like	-2.55571	0.0469974	7.19788	2.81639	Down
Csa10g017330_1	low-temperature-induced 65 kDa -like isoform X1	-1.93153	0.00292574	7.07569	3.66326	Down
Csa06g004490_1	ureide permease 4	-1.7291	0.00192933	7.05369	4.07939	Down
Csa16g009260_1	cysteine-rich transmembrane domain A	-2.41521	0.00504874	6.67442	2.7635	Down
Csa16g016740_1	---NA---	-3.57035	0.000101168	6.64233	1.86041	Down
Csa10g032350_1	polyadenylate-binding interacting	-1.7648	0.0442624	6.55831	3.71619	Down
Csa14g055680_1	B3 domain-containing At1g49475-like	-1.57731	0.0363257	6.21331	3.93918	Down
Csa02g045340_1	low-temperature-induced 65 kDa -like	-5.78784	0.00065592	5.93926	1.02616	Down
Csa02g062450_1	F-box SKIP1-like isoform X1	-1.73548	0.00692895	5.87407	3.3847	Down
Csa11g086010_1	heat stress transcription factor A-9-like	-2.48607	0.0104978	5.71361	2.29825	Down
Csa13g048140_1	probable phosphatase 2C 54	-2.19484	0.013423	5.6395	2.56943	Down
Csa07g054640_1	B3 domain-containing REM14-like	-1.82868	0.00118524	5.63249	3.08009	Down
Csa06g054300_1	translocator homolog	-6.0635	9.06868e-05	5.56713	0.918137	Down
Csa09g084730_1	truncated transcription factor CAULIFLOWER D-like isoform X2	-1.81077	0.00137348	5.56452	3.07302	Down
Csa10g019430_1	MLP 328	-1.76156	0.0162493	5.23538	2.97202	Down
Csa07g059480_1	auxin-responsive IAA15-like	-1.84427	0.00236338	5.23105	2.83638	Down
Csa11g036940_1	Acyl- N-acyltransferase with RING FYVE PHD-type zinc finger	-1.54612	0.0329654	5.17066	3.34429	Down
Csa11g085920_1	codeine O-demethylase-like	-2.56229	0.00547582	5.14554	2.00818	Down
Csa09g048450_1	PREDICTED: uncharacterized protein LOC104711264	-1.86555	0.00179639	5.1137	2.74113	Down
Csa12g075210_1	EF hand calcium-binding family	-1.57536	0.0108944	5.11056	3.24406	Down
Csa08g055180_1	transcription factor bHLH143-like	-1.5433	0.000238373	4.96026	3.21407	Down
Csa19g021990_1	PREDICTED: uncharacterized protein LOC104765353	-2.21305	0.00748174	4.8818	2.20591	Down
Csa04g039670_1	PREDICTED: uncharacterized protein LOC104781221	-1.5569	0.0255844	4.87412	3.13065	Down
Csa16g056900_1	PREDICTED: uncharacterized protein LOC104753088	-1.58523	0.0088566	4.76114	3.00344	Down
Csa13g036150_1	Sm-like ribonucleo	-1.53529	0.0334232	4.72061	3.07474	Down
Csa09g069460_1	strictosidine synthase 3-like	-1.55916	0.00305682	4.70101	3.0151	Down
Csa01g030490_1	multi -bridging factor 1c	-1.60005	0.0108357	4.65261	2.9078	Down
Csa05g088760_1	actin cross-linking (DUF569)	-1.55944	0.00578874	4.61366	2.95853	Down
Csa05g034090_1	acyl-coenzyme A thioesterase 13-like	-1.51029	0.00294752	4.59671	3.0436	Down
Csa17g099230_1	40S ribosomal	-1.75642	0.0274712	4.53494	2.58192	Down
Csa16g056830_1	katanin p60 ATPase-containing subunit A1-like isoform X3	-3.41627	0.000352819	4.48349	1.3124	Down
Csa20g016960_1	PREDICTED: uncharacterized protein LOC104769372	-9.11425	0.000497258	4.4385	0.486985	Down
Csa06g051610_1	probable pectinesterase pectinesterase inhibitor 17	-1.51675	0.0142376	4.35587	2.87185	Down
Csa19g036400_1	multi -bridging factor 1c	-1.52782	0.04356	4.03797	2.64296	Down
Csa04g011610_1	---NA---	-1.71125	0.000939035	3.91977	2.29058	Down
Csa11g100200_1	hypothetical protein CARUB_v10027766mg	-1.62121	0.00536086	3.85753	2.37941	Down
Csa13g025730_1	NAC domain-containing 89-like	-1.51786	0.01854	3.83561	2.52698	Down
Csa19g021140_1	---NA---	-1.69973	0.00790749	3.82664	2.25133	Down
Csa11g103160_1	PREDICTED: uncharacterized protein LOC104727252 isoform X2	-1.51113	0.0193303	3.75316	2.48367	Down
Csa05g038190_1	lactoylglutathione lyase-like	-1.8783	0.00376704	3.72385	1.98256	Down
Csa11g005160_1	embryonic DC-8	-9.23256	4.13438e-05	3.7047	0.401265	Down
Csa03g028690_1	At1g26800 T24P13_21	-2.15525	0.00226114	3.70455	1.71885	Down
Csa18g030570_1	xyloglucan endotransglucosylase hydrolase 25	-1.63739	0.0043723	3.68142	2.24835	Down
Csa18g025310_1	heat stress transcription factor A-9-like	-2.38964	0.0102108	3.66717	1.53461	Down
Csa09g006840_1	ureide permease 4	-2.88712	0.00529088	3.65367	1.26551	Down
Csa04g007850_1	F-box PP2-B2	-2.27547	0.00329398	3.63681	1.59827	Down
Csa17g019320_1	oleosin-B3	-1.65809	0.0482121	3.61972	2.18307	Down
Csa07g050100_1	NAC domain-containing 2-like	-2.23618	0.00212034	3.55736	1.59082	Down
Csa06g023320_1	endonuclease or glycosyl hydrolase	-2.46124	0.00344513	3.5119	1.42688	Down
Csa06g053540_1	peptide chain release factor 1- mitochondrial isoform X1	-1.50207	0.00110764	3.47922	2.31628	Down
Csa17g027300_1	hypothetical protein CARUB_v10011688mg	-1.6369	0.00549725	3.4704	2.12011	Down
Csa16g042300_1	At1g78070 F28K19_28	-1.55434	0.000985883	3.44702	2.21768	Down
Csa02g072290_1	lactate dehydrogenase	-1.6819	0.0279237	3.44481	2.04817	Down
Csa10g003810_1	cytochrome P450 81D11-like	-2.43245	0.00368509	3.37509	1.38753	Down
Csa14g017150_1	glucose-methanol-choline oxidoreductase family	-1.54937	0.0170355	3.37461	2.17805	Down
Csa17g016200_1	PREDICTED: uncharacterized protein LOC104755465	-1.77865	0.00682237	3.36786	1.8935	Down
Csa08g043120_1	probable phosphatase 2C 54	-1.81269	0.0323273	3.36306	1.85529	Down
Csa04g037620_1	em GEA1 isoform X2	-4.04255	0.0090539	3.34911	0.828464	Down
Csa16g046390_1	B3 domain-containing REM10-like isoform X1	-1.50718	0.0108712	3.32002	2.20281	Down
Csa03g007140_1	PREDICTED: protein FAM136A-like	-1.54071	0.00842502	3.30597	2.14574	Down
Csa09g080580_1	defensin 1	-4.30012	0.000475141	3.25666	0.757341	Down
Csa02g075390_1	transcription factor MYB44-like	-1.60518	0.0330954	3.22958	2.01197	Down
Csa14g004860_1	zinc finger (CCCH-type) family	-1.99115	0.00272866	3.22397	1.61915	Down
Csa12g017650_1	PRA1 family C-like	-1.51549	0.0422769	3.17778	2.09687	Down
Csa19g031740_1	Seed maturation	-3.72234	0.00822588	3.16523	0.850333	Down
Csa03g018660_1	nudix hydrolase mitochondrial-like	-1.65291	0.0387707	3.14791	1.90446	Down
Csa20g012950_1	ribosomal L17 family	-1.785	0.0305351	3.08666	1.72922	Down
Csa04g061820_1	chromodomain-helicase-DNA-binding 1-like	-1.50159	0.000281223	3.06261	2.03958	Down
Csa17g025360_1	PREDICTED: uncharacterized protein LOC104756299	-4.08406	0.00272332	3.03501	0.743134	Down
Csa14g020230_1	wall-associated receptor kinase-like 22 isoform X1	-2.87874	0.000329592	3.03181	1.05318	Down
Csa11g016360_1	kDa heat shock chloroplastic-like	-1.97186	0.00728736	2.98398	1.51328	Down
Csa19g033430_1	auxin-responsive IAA7-like	-1.57084	0.00793445	2.95564	1.88157	Down
Csa03g018400_1	PREDICTED: uncharacterized protein LOC104773397	-1.61098	0.0213021	2.93639	1.82274	Down
Csa16g041630_1	NAC domain-containing 2-like	-1.78027	0.0280301	2.91624	1.63809	Down
Csa07g010530_1	cysteine-rich and transmembrane domain-containing A-like	-2.05438	0.0210838	2.90785	1.41544	Down
Csa08g052260_1	DEHYDRATION-INDUCED 19 homolog 5-like isoform X1	-1.50134	0.0482759	2.90666	1.93605	Down
Csa09g097060_1	DUF506 family (DUF506)	-1.77267	0.00486139	2.86802	1.61791	Down
Csa01g007820_1	AT3g06780 F3E22_8	-1.63904	0.0126925	2.85678	1.74296	Down
Csa09g069990_1	polygalacturonase ADPG1-like	-1.51451	0.0193967	2.85447	1.88475	Down
Csa16g005800_1	Glycosyl hydrolase superfamily	-1.72522	0.00564633	2.8519	1.65307	Down
Csa18g030690_1	ABC transporter C family member 4-like	-10.8654	0.0064025	2.84758	0.262077	Down
Csa00555s270_1	ribosome recycling factor	-1.54469	0.015581	2.8397	1.83836	Down
Csa11g012070_1	PREDICTED: uncharacterized protein LOC104721707	-1.76117	0.0148042	2.82966	1.60669	Down
Csa17g047430_1	---NA---	-5.74187	2.41128e-05	2.81978	0.49109	Down
Csa01g022070_1	---NA---	-1.50393	0.00097958	2.73592	1.81918	Down
Csa16g045150_1	Cyclin-dependent kinase inhibitor family	-1.55923	0.0462642	2.73072	1.75133	Down
Csa04g065540_1	PREDICTED: uncharacterized protein LOC104783223	-1.71437	0.00648483	2.72667	1.59048	Down
Csa18g002100_1	Calcium-dependent lipid-binding ( domain) family	-1.60918	0.0155026	2.70478	1.68085	Down
Csa11g097160_1	two-component response regulator-like APRR1	-1.58297	0.00499007	2.7015	1.7066	Down
Csa14g024850_1	isoflavone reductase homolog P3-like	-4.47792	0.0180811	2.68836	0.600359	Down
Csa16g043000_1	hypothetical protein AT2G21195	-1.50095	0.0250775	2.67128	1.77972	Down
Csa10g026480_1	PREDICTED: uncharacterized protein LOC104718445	-2.38841	0.0142259	2.63366	1.10268	Down
Csa20g025430_1	PREDICTED: uncharacterized protein LOC104770029	-2.97006	0.00206325	2.62351	0.883319	Down
Csa09g098960_1	---NA---	-5.63883	0.000133818	2.603	0.461621	Down
Csa09g099130_1	serine threonine- kinase Nek4-like	-1.53654	0.0174077	2.56788	1.67121	Down
Csa14g031540_1	PREDICTED: uncharacterized protein At1g27050-like	-2.09097	0.0120791	2.54829	1.21871	Down
Csa02g071530_1	PREDICTED: uncharacterized protein LOC104740863	-1.55395	0.00267227	2.54211	1.6359	Down
Csa18g027150_1	pyruvate cytosolic isozyme-like	-1.61073	0.0464828	2.53809	1.57574	Down
Csa03g023360_1	isoflavone reductase homolog P3 isoform X1	-2.23051	0.0365909	2.49929	1.1205	Down
Csa06g007130_1	PREDICTED: mavicyanin-like	-2.03259	0.00552443	2.48699	1.22356	Down
Csa17g015310_1	F-box and associated interaction domains-containing	-1.54102	0.00738805	2.46764	1.6013	Down
Csa16g003990_1	methyltransferase 13	-1.5864	0.0327668	2.44758	1.54286	Down
Csa16g040740_1	PREDICTED: uncharacterized protein LOC104751556	-1.50109	0.0446576	2.44693	1.63011	Down
Csa19g036440_1	Defensin-like (DEFL) family	-1.92261	0.00241179	2.44609	1.27227	Down
Csa04g011770_1	---NA---	-1.58063	0.0157455	2.4291	1.5368	Down
Csa10g003890_1	cysteine ase	-2.40835	0.026214	2.4227	1.00596	Down
Csa16g038290_1	---NA---	-1.75054	0.0461818	2.42079	1.38288	Down
Csa19g028780_1	lysine-specific demethylase JMJD5 isoform X2	-2.51308	0.000892503	2.41718	0.961838	Down
Csa18g012550_1	---NA---	-2.07146	0.00165155	2.38803	1.15282	Down
Csa04g009100_1	ureide permease 4	-11.7893	0.00183233	2.38446	0.202257	Down
Csa07g046290_1	PREDICTED: uncharacterized protein LOC104702216	-1.55463	0.0109548	2.38284	1.53274	Down
Csa12g024640_1	calcium-binding PBP1-like	-1.92242	0.0151514	2.38126	1.23867	Down
Csa20g038160_1	isochorismatase hydrolase family	-1.75716	0.0025747	2.35967	1.34289	Down
Csa16g048970_1	organic cation carnitine transporter partial	-1.78018	0.00764182	2.33291	1.31049	Down
Csa13g007380_1	dehydration-responsive element-binding 2A-like	-1.7445	0.00376016	2.30509	1.32134	Down
Csa20g071610_1	cannabidiolic acid synthase-like 1	-2.22759	0.000933309	2.24643	1.00846	Down
Csa07g015510_1	outer envelope pore 16- chloroplastic	-1.56979	0.0363821	2.2411	1.42765	Down
Csa11g004370_1	transcription factor MYB44-like	-1.64034	0.0253412	2.21288	1.34904	Down
Csa01g030020_1	hydroxyethylthiazole kinase-like	-1.56912	0.000655949	2.19963	1.40182	Down
Csa02g051330_1	PREDICTED: uncharacterized protein LOC104728946	-3.01103	0.0297674	2.17801	0.723343	Down
Csa13g014240_1	PREDICTED: uncharacterized protein LOC104735158	-8.13724	0.00161736	2.17189	0.266907	Down
Csa15g084450_1	probable RNA-dependent RNA polymerase 3 isoform X2	-1.60661	0.00443913	2.15493	1.34129	Down
Csa09g096960_1	disease resistance At4g11170 isoform X1	-1.7704	0.00171188	2.13007	1.20316	Down
Csa02g001080_1	probable plastid-lipid-associated 11	-1.51855	0.0303131	2.12457	1.39908	Down
Csa02g073290_1	DNA repair XRCC2 homolog isoform X3	-1.55043	0.0256836	2.11983	1.36726	Down
Csa12g025460_1	Late embryogenesis abundant (LEA) hydroxyproline-rich glyco family	-1.59312	0.00186774	2.07724	1.30388	Down
Csa06g044530_1	UPF0725 At3g19520-like	-1.64435	0.0234955	2.05941	1.25241	Down
Csa10g008790_1	PREDICTED: uncharacterized protein LOC104716811	-11.3891	0.00406408	2.04919	0.179926	Down
Csa11g016920_1	calcium-binding PBP1-like	-2.37263	0.00841828	1.99132	0.839286	Down
Csa04g049050_1	zeaxanthin chloroplastic-like isoform X2	-1.57145	0.00552446	1.98292	1.26184	Down
Csa02g045020_1	MATE efflux family 5-like	-1.64178	0.0116512	1.98063	1.20639	Down
Csa13g031480_1	dnaJ homolog subfamily B member 1-like	-1.51725	0.0170731	1.96064	1.29223	Down
Csa04g066280_1	short-chain dehydrogenase reductase 3c-like	-2.8564	0.00915758	1.96005	0.686196	Down
Csa11g101410_1	bifunctional riboflavin biosynthesis RIBA chloroplastic-like	-1.75874	0.0155853	1.95364	1.11082	Down
Csa02g061620_1	Tautomerase MIF superfamily	-2.03325	0.000256296	1.94252	0.955376	Down
Csa08g029900_1	ECERIFERUM 26-like	-1.69075	0.0164281	1.93521	1.14459	Down
Csa12g004140_1	cysteine ase	-8.04692	0.000697572	1.93354	0.240283	Down
Csa13g026190_1	histone deacetylase HDT2-like	-1.51639	0.00768974	1.92664	1.27054	Down
Csa04g054400_1	zinc finger CCCH domain-containing 29-like	-1.53668	0.00992853	1.92115	1.25019	Down
Csa02g024810_1	UDP-glucose:glyco glucosyltransferase	-1.62495	0.0185508	1.89633	1.16701	Down
Csa13g025650_1	---NA---	-2.7194	0.0170561	1.86474	0.685717	Down
Csa18g034940_1	ethylene-responsive transcription factor ERF104-like	-2.64886	0.0336203	1.86115	0.702621	Down
Csa03g058050_1	transcription factor bHLH122-like	-1.50414	0.0459235	1.83777	1.22181	Down
Csa08g058640_1	zinc finger family	-1.68886	0.0039834	1.83642	1.08737	Down
Csa03g019230_1	PREDICTED: uncharacterized protein At1g15400-like	-1.60816	0.034739	1.81724	1.13001	Down
Csa06g044320_1	EARLY FLOWERING 4	-4.07503	0.0163397	1.80658	0.44333	Down
Csa03g011880_1	aluminum-activated malate transporter 2-like isoform X1	-1.9169	0.0301016	1.80156	0.939829	Down
Csa18g038960_1	transcription factor TGA1-like	-1.5068	0.00784393	1.79725	1.19276	Down
Csa11g034520_1	60S ribosome subunit biogenesis NIP7 homolog	-1.82867	0.0232335	1.79027	0.979002	Down
Csa17g008680_1	cysteine-rich and transmembrane domain-containing A	-1.83282	0.000957212	1.78995	0.976606	Down
Csa14g055950_1	ABSCISIC ACID-INSENSITIVE 5 4 isoform X1	-1.53477	0.0103258	1.78254	1.16143	Down
Csa07g065640_1	AAA-type ATPase family	-5.09959	0.00583815	1.7744	0.34795	Down
Csa15g031170_1	2-oxoglutarate (2OG) and Fe(II)-dependent oxygenase superfamily	-2.47505	0.000880695	1.77241	0.716109	Down
Csa11g101350_1	1,8-cineole synthase	-2.02536	0.0344983	1.76159	0.869768	Down
Csa03g009980_1	PREDICTED: uncharacterized protein LOC104764466 isoform X1	-1.6727	0.0106693	1.72871	1.03348	Down
Csa19g003050_1	probable isoprenylcysteine alpha-carbonyl methylesterase ICMEL2	-1.61668	0.0248127	1.72568	1.06742	Down
Csa18g033540_1	dof zinc finger -like	-1.75604	0.0298571	1.71866	0.978709	Down
Csa02g045080_1	agenet domain-containing	-1.53617	0.0168279	1.71419	1.11589	Down
Csa09g005260_1	MTEF1_ARATH ame: Full=Transcription termination factor chloroplastic ame: Full=Mitochondrial transcription termination factor 1 ame: Full= EMBRYO DEFECTIVE 93 ame: Full= SINGLET OXYGEN-LINKED DEATH ACTIVATOR 10 Flags: Precursor	-1.55137	0.00867934	1.71252	1.10387	Down
Csa06g001260_1	PREDICTED: uncharacterized protein At1g66480-like	-2.539	0.0374638	1.70781	0.672631	Down
Csa01g017600_1	RNA exonuclease 4-like	-1.67429	0.0128425	1.70416	1.01784	Down
Csa04g063250_1	PREDICTED: uncharacterized protein LOC104783092	-1.53826	0.017095	1.68138	1.09304	Down
Csa20g077690_1	probable LRR receptor-like serine threonine- kinase partial	-2.36104	0.00295215	1.6748	0.709349	Down
Csa12g005040_1	ribosomal L12 family	-2.04519	0.0461953	1.63637	0.800107	Down
Csa06g052150_1	U-box domain-containing 15-like	-1.60307	0.0373682	1.62187	1.01173	Down
Csa15g023180_1	cell wall vacuolar inhibitor of fructosidase 1-like	-1.88559	0.0188856	1.59914	0.848085	Down
Csa14g024950_1	PREDICTED: chlorophyllase-1-like	-1.57356	0.0244963	1.59587	1.01418	Down
Csa09g070660_1	dirigent 17-like	-1.89797	0.00729057	1.59554	0.840657	Down
Csa16g044170_1	peroxidase 17-like	-1.68255	0.0448492	1.59083	0.945488	Down
Csa06g048480_1	T-complex 1 subunit alpha-like isoform X2	-1.5753	0.0480619	1.57944	1.00263	Down
Csa08g005980_1	histone-lysine N- H3 lysine-9 specific SUVH4-like	-1.55623	0.0109239	1.56196	1.00368	Down
Csa12g009380_1	upstream activation factor subunit UAF30-like	-1.89279	0.0361231	1.55698	0.822582	Down
Csa09g077850_1	#NAME?	-1.58404	0.0275343	1.54813	0.977331	Down
Csa19g040510_1	Glutaredoxin family	-2.65114	0.0400081	1.54726	0.583622	Down
Csa17g049970_1	glycine-rich A3	-2.101	0.0224884	1.52804	0.727289	Down
Csa04g040180_1	NRT1 PTR FAMILY -like	-1.90096	0.0131416	1.52623	0.802873	Down
Csa04g067910_1	PREDICTED: uncharacterized protein LOC104783370 isoform X3	-1.65063	0.0274271	1.52262	0.922447	Down
Csa04g051990_1	ammonium transporter 2-like	-1.57816	0.00366084	1.52041	0.963407	Down
Csa10g015600_1	calcium-binding PBP1-like	-1.7253	0.0251943	1.50089	0.869928	Down
Csa10g028000_1	---NA---	-1.67836	0.0334574	1.48514	0.884878	Down
Csa11g025140_1	At4g21323p	-1.50535	0.0386141	1.48357	0.98553	Down
Csa09g009970_1	cytochrome P450 71B26-like	-1.66357	0.011605	1.47817	0.888553	Down
Csa16g038690_1	probable beta-1,3-galactosyltransferase 18	-1.56653	0.0248376	1.47401	0.94094	Down
Csa18g026900_1	lipid-transfer DIR1	-1.77617	0.0439306	1.47395	0.829846	Down
Csa05g044630_1	plant-specific transcription factor YABBY family	-1.91766	0.00329044	1.46808	0.765559	Down
Csa16g015590_1	probable phosphatase 2C 24	-1.89294	0.0380883	1.46655	0.77475	Down
Csa07g003940_1	cytochrome P450 76C3	-8.52935	0.00016368	1.46595	0.171871	Down
Csa17g097060_1	RNA binding	-1.81964	0.0433824	1.46367	0.804377	Down
Csa07g007830_1	PREDICTED: uncharacterized protein LOC104700089	-2.06315	0.00522311	1.46065	0.707974	Down
Csa07g040280_1	PREDICTED: uncharacterized protein LOC104702006	-1.87553	0.035463	1.44876	0.772452	Down
Csa13g001690_1	---NA---	-1.50386	0.0459934	1.44444	0.960491	Down
Csa01g017210_1	cytochrome P450 72A15-like	-3.85551	0.000884938	1.43935	0.373324	Down
Csa20g040720_1	hydrolyzing O-glycosyl compounds	-1.68827	0.0292443	1.4387	0.85217	Down
Csa12g003770_1	BTB POZ and TAZ domain-containing 5-like	-1.51956	0.00112682	1.43265	0.942808	Down
Csa09g067610_1	ultraviolet-B receptor UVR8-like isoform X1	-1.69886	0.042712	1.41534	0.833117	Down
Csa07g040490_1	#NAME?	-1.56542	0.00703233	1.40507	0.897569	Down
Csa01g018710_1	F-box At3g16210	-1.64787	0.0473851	1.40175	0.850644	Down
Csa06g053680_1	short-chain dehydrogenase reductase 3a-like	-1.82303	0.00935617	1.38622	0.760391	Down
Csa01g001290_1	phosphate dikinase regulatory 2-like	-2.21715	0.0182612	1.38609	0.625169	Down
Csa01g024840_1	---NA---	-1.54663	0.0302685	1.37043	0.886078	Down
Csa11g093420_1	transcription factor BOA-like	-2.16514	0.0119309	1.36285	0.629451	Down
Csa03g058100_1	UDP-glycosyltransferase 89A2-like	-1.8538	0.00886093	1.35923	0.733213	Down
Csa03g058410_1	expressed protein	-1.59412	0.0286731	1.34805	0.845638	Down
Csa01g019610_1	---NA---	-2.07902	0.0151962	1.34475	0.646816	Down
Csa17g014280_1	probable xyloglucan endotransglucosylase hydrolase 33	-3.25827	0.038125	1.33872	0.410867	Down
Csa17g085630_1	---NA---	-1.5212	0.0208148	1.32295	0.869673	Down
Csa07g023480_1	esterase lipase thioesterase family	-1.50709	0.0244512	1.32096	0.876495	Down
Csa11g001900_1	PREDICTED: uncharacterized protein LOC104720807	-1.72433	0.0241371	1.31055	0.760031	Down
Csa17g023390_1	heterogeneous nuclear ribonucleo 1-like	-2.1081	0.0393071	1.30728	0.620124	Down
Csa13g009400_1	Amidase family	-1.64036	0.00734474	1.30476	0.795415	Down
Csa12g038910_1	LSD1-like isoform X1	-1.85004	0.00902006	1.28504	0.694604	Down
Csa14g001950_1	DNA-directed RNA polymerase III subunit RPC10-like	-2.37858	0.00158389	1.27388	0.535561	Down
Csa11g004290_1	cytochrome P450 81D11-like	-1.70137	0.0188482	1.26721	0.744817	Down
Csa01g019780_1	---NA---	-1.69576	0.0465442	1.26284	0.744707	Down
Csa10g017810_1	PREDICTED: uncharacterized protein LOC104717751	-4.8579	0.0086657	1.261	0.259577	Down
Csa07g026250_1	pseudouridine synthase family	-1.52405	0.0173083	1.25879	0.825953	Down
Csa01g032860_1	PREDICTED: uncharacterized protein LOC104791474	-1.67332	0.0297187	1.25324	0.748956	Down
Csa20g025540_1	ADP,ATP carrier ER-ANT1-like	-1.91802	0.0428593	1.22063	0.636401	Down
Csa16g048920_1	metacaspase 7	-1.72062	0.0333878	1.20244	0.698842	Down
Csa03g017770_1	[Fructose-bisphosphate aldolase]-lysine N- chloroplastic-like	-1.59778	0.0253499	1.18639	0.742521	Down
Csa17g025370_1	isoflavone reductase homolog P3-like isoform X1	-5.58132	2.78527e-05	1.16647	0.208995	Down
Csa13g052560_1	zinc ion binding	-1.65933	0.0265788	1.16617	0.702799	Down
Csa15g014330_1	transmembrane emp24 domain-containing p24delta6-like	-1.95904	0.00025935	1.16592	0.595147	Down
Csa18g019060_1	Zinc finger (C3HC4-type RING finger) family	-1.86334	0.029491	1.16208	0.623653	Down
Csa12g026580_1	low-temperature-induced 65 kDa -like isoform X1	-4.18729	0.000875918	1.16164	0.27742	Down
Csa20g052710_1	PREDICTED: uncharacterized protein LOC104728930 isoform X1	-2.83464	0.0499516	1.16028	0.409322	Down
Csa18g028790_1	major oleosin NAP-II	-1.90505	0.0474352	1.15438	0.605957	Down
Csa08g006980_1	gibberellin-regulated 14-like	-1.78011	0.0137513	1.15022	0.646152	Down
Csa20g062910_1	E3 ubiquitin- ligase ATL23-like	-1.79934	0.0300117	1.14697	0.63744	Down
Csa15g017850_1	lysine-specific histone demethylase 1 homolog 2-like	-1.83558	0.0476004	1.14456	0.623543	Down
Csa13g021750_1	Cox19-like CHCH family	-1.82945	0.0304098	1.14241	0.624456	Down
Csa11g005420_1	SHI RELATED SEQUENCE 2-like	-1.66691	0.0366954	1.13725	0.682251	Down
Csa05g033600_1	UDP-glycosyltransferase 87A1-like	-1.51347	0.0166268	1.13337	0.748859	Down
Csa12g081170_1	---NA---	-1.58844	0.00149027	1.13126	0.712184	Down
Csa12g074330_1	beta-glucosidase 42-like	-2.41377	0.00727267	1.12958	0.467975	Down
Csa02g055900_1	AT5g54630 MRB17_13	-1.76681	0.00100615	1.11111	0.628876	Down
Csa06g002920_1	DNA mismatch repair MLH3-like	-1.56901	0.0407028	1.10735	0.705763	Down
Csa02g049410_1	RING-H2 finger ATL20-like	-1.72076	0.0314641	1.10255	0.640733	Down
Csa19g022990_1	dynein light chain cytoplasmic-like	-2.90608	0.00686012	1.10159	0.379062	Down
Csa06g022400_1	nuclear transcription factor Y subunit C-1-like isoform X1	-1.51813	0.00531371	1.10139	0.725492	Down
Csa07g012250_1	pentatricopeptide repeat-containing At2g30780	-1.93337	0.00258458	1.09728	0.567547	Down
Csa01g024710_1	---NA---	-2.78992	0.0184145	1.08958	0.390541	Down
Csa09g058950_1	heat stress transcription factor A-7a-like	-2.40449	0.047546	1.06934	0.444726	Down
Csa11g097430_1	ethylene-responsive transcription factor ERF104-like	-6.19779	0.00159208	1.06339	0.171576	Down
Csa01g017640_1	serine arginine repetitive matrix	-2.35361	0.00838125	1.05829	0.449644	Down
Csa13g020170_1	ADP,ATP carrier ER-ANT1-like	-1.53682	0.00926832	1.05518	0.6866	Down
Csa02g006330_1	mitochondrial transcription termination factor family	-1.50664	0.00173091	1.0541	0.699634	Down
Csa20g038280_1	Nucleotidylyl transferase superfamily	-1.58609	0.0358481	1.05294	0.663861	Down
Csa15g050240_1	heat stress transcription factor C-1-like isoform X1	-2.13409	0.00393203	1.0525	0.493185	Down
Csa07g016110_1	lactoylglutathione lyase-like	-4.72565	0.00666654	1.05149	0.222506	Down
Csa06g047170_1	keratin-associated 5-2-like isoform X1	-4.88667	0.0199485	1.04822	0.214505	Down
Csa04g055840_1	probable calcium-binding CML35	-2.1919	0.0126321	1.04306	0.475868	Down
Csa01g039550_1	histone H1-3	-3.10541	0.0439724	1.03715	0.333982	Down
Csa20g046090_1	cytochrome P450 714A1-like	-4.74339	0.000338126	1.03691	0.218602	Down
Csa04g040750_1	PREDICTED: uncharacterized protein LOC104784068	-4.56747	0.0423823	1.03683	0.227003	Down
Csa19g029690_1	PREDICTED: uncharacterized protein LOC104766056	-3.22842	0.0176836	1.03111	0.319386	Down
Csa13g019970_1	PREDICTED: uncharacterized protein LOC104735753	-1.68734	0.0236575	1.02864	0.609621	Down
Csa08g057230_1	two-component response regulator ARR21	-1.81629	0.00666027	1.02686	0.565364	Down
Csa03g051560_1	transcription factor E2FC-like isoform X2	-1.64143	0.0252969	1.02478	0.624322	Down
Csa06g028680_1	cyclin-dependent kinase B1-1-like	-1.63427	0.0302612	1.01	0.618014	Down
Csa11g102430_1	transcription factor TGA1-like	-3.38515	0.0168371	1.00472	0.296802	Down
Csa05g002020_1	short-chain dehydrogenase reductase 3a-like	-1.91705	0.0304086	1.0028	0.523094	Down
Csa05g025630_1	F-box At2g19630	-1.74369	0.0285485	1.00166	0.574445	Down
Csa14g005070_1	G-box-binding factor 4-like	-2.07404	0.016011	0.997248	0.480825	Down
Csa12g028060_1	PREDICTED: uncharacterized protein LOC104730920	-4.2816	0.00121028	0.992609	0.231831	Down
Csa09g080790_1	24-methylenesterol C-methyltransferase 3-like	-1.991	0.00480291	0.991047	0.497764	Down
Csa02g068570_1	ethylene-responsive transcription factor ERF104-like	-6.93946	0.000984486	0.987858	0.142354	Down
Csa07g037720_1	---NA---	-1.70307	0.0168439	0.985844	0.578864	Down
Csa08g007980_1	E3 ubiquitin- ligase Praja-1-like isoform X1	-1.57066	0.0345544	0.98011	0.624013	Down
Csa07g003900_1	-ribulosamine 3- chloroplastic-like	-1.73033	0.00902582	0.977397	0.564862	Down
Csa11g023270_1	PREDICTED: uncharacterized protein LOC104718024	-1.98122	0.0182402	0.96513	0.487138	Down
Csa05g055900_1	NDH-dependent cyclic electron flow 1	-1.58426	0.0378423	0.963082	0.607905	Down
Csa09g072340_1	dnaJ homolog subfamily B member 7-like	-2.03889	0.0368013	0.961686	0.47167	Down
Csa19g021320_1	cytochrome P450 72A15-like	-1.5736	0.0267101	0.960339	0.610283	Down
Csa20g021100_1	high affinity nitrate transporter -like	-4.69096	0.0093619	0.942797	0.200982	Down
Csa17g093970_1	---NA---	-1.58542	0.0379701	0.941942	0.594126	Down
Csa20g041050_1	glutamate-rich WD repeat-containing 1-like	-1.8185	0.0436027	0.937843	0.515723	Down
Csa06g033910_1	dirigent 21-like	-1.60044	0.00131883	0.930726	0.581542	Down
Csa19g009930_1	---NA---	-1.59248	0.0228132	0.930211	0.584128	Down
Csa04g067870_1	Rubber elongation factor	-6.5332	0.0234718	0.923346	0.141331	Down
Csa04g043030_1	cytochrome P450 94B3-like	-1.63424	0.0334117	0.922328	0.564378	Down
Csa07g052680_1	KH domain-containing At4g18375-like	-1.60875	0.0143554	0.920636	0.572267	Down
Csa20g025900_1	F-box kelch-repeat At3g24610 isoform X3	-1.58993	0.0128479	0.919624	0.578407	Down
Csa03g013280_1	probable rhamnogalacturonate lyase B	-1.64808	0.0198185	0.917798	0.556889	Down
Csa15g019600_1	---NA---	-1.71032	0.0373019	0.916564	0.535903	Down
Csa12g004030_1	cytochrome P450 81D11-like	-1.74876	0.0467896	0.912294	0.521681	Down
Csa04g042190_1	Fasciclin-like arabinogalactan family	-2.22509	0.00773382	0.911423	0.409611	Down
Csa05g067330_1	PREDICTED: uncharacterized protein LOC104750317	-2.03598	0.0313231	0.906548	0.445264	Down
Csa11g082660_1	ankyrin repeat-containing At2g01680-like	-2.39283	0.00168396	0.896702	0.374745	Down
Csa15g008870_1	amino acid-ligase	-6.74129	0.00231768	0.890414	0.132084	Down
Csa03g016380_1	mitochondrial import receptor subunit TOM40-1-like	-3.47165	0.0161413	0.888756	0.256004	Down
Csa17g013470_1	rhamnogalacturonate lyase B-like isoform X2	-1.62118	0.00681211	0.887596	0.5475	Down
Csa22584s010_1	RING U-box superfamily	-3.43061	0.00364536	0.88603	0.258272	Down
Csa08g006650_1	tRNA (adenine(58)-N(1))-methyltransferase catalytic subunit TRMT61A-like	-1.78261	0.0134474	0.882883	0.495276	Down
Csa08g002360_1	ALG-2 interacting X-like	-2.25527	0.00716209	0.880038	0.390214	Down
Csa06g052320_1	O-glucosyltransferase rumi homolog isoform X1	-3.36395	0.0276699	0.878307	0.261094	Down
Csa09g072030_1	F-box At3g57580-like	-1.58514	0.0308659	0.876805	0.553141	Down
Csa10g023410_1	glycosyl hydrolase family 18	-1.69343	0.00818116	0.860834	0.508337	Down
Csa07g038010_1	probable ribose-5-phosphate isomerase 1	-1.66203	0.0364329	0.859138	0.51692	Down
Csa15g020580_1	pentatricopeptide repeat-containing At3g15930	-1.78403	0.0428316	0.857298	0.480541	Down
Csa06g015290_1	kinesin NACK2	-1.80057	0.0201806	0.8535	0.474016	Down
Csa11g006140_1	isocitrate dehydrogenase [NAD] regulatory subunit mitochondrial	-1.57119	0.0360748	0.851101	0.541693	Down
Csa07g061670_1	PREDICTED: uncharacterized protein LOC104703635	-1.65436	0.0255747	0.847736	0.512427	Down
Csa10g001320_1	zeaxanthin chloroplastic-like	-5.43216	0.0202294	0.839972	0.154629	Down
Csa01g013430_1	peptidyl-prolyl cis-trans isomerase FKBP43-like isoform X2	-1.81107	0.00850702	0.837501	0.462434	Down
Csa14g039280_1	argonaute 2-like	-1.9855	0.00320945	0.836235	0.42117	Down
Csa15g023840_1	PREDICTED: uncharacterized protein At3g17611-like	-2.28121	0.00368036	0.835998	0.36647	Down
Csa05463s010_1	E3 ubiquitin- ligase UPL5-like	-3.29933	0.0222429	0.835384	0.253198	Down
Csa03g001380_1	AP2-like ethylene-responsive transcription factor SNZ	-2.05124	0.0438572	0.829039	0.404165	Down
Csa07g065330_1	E3 ubiquitin- ligase RHA1B-like	-1.83604	0.0428192	0.82766	0.450786	Down
Csa05g094790_1	F-box At3g62430-like	-1.58496	0.0418068	0.825723	0.520974	Down
Csa13g014790_1	Thioredoxin superfamily	-1.79386	0.0411931	0.822194	0.458337	Down
Csa11g025440_1	BREAST CANCER SUSCEPTIBILITY 1 homolog	-1.95147	0.0173598	0.819144	0.419758	Down
Csa15g081230_1	CAAX amino terminal protease family	-1.72152	0.00406703	0.818157	0.475253	Down
Csa20g008550_1	NDR1 HIN1-like 3	-3.41355	0.00410322	0.816732	0.239262	Down
Csa08g028350_1	PREDICTED: uncharacterized protein LOC104709474	-2.20819	0.0376255	0.813187	0.36826	Down
Csa10g001180_1	MATE efflux family chloroplastic isoform X1 [Tarenaya hassleriana]	-1.57917	0.00326522	0.812186	0.514312	Down
Csa07g062720_1	---NA---	-1.52602	0.00875781	0.812182	0.532223	Down
Csa11g087300_1	cotton fiber (DUF761)	-2.48462	0.011506	0.809888	0.325961	Down
Csa11g045070_1	DNAJ heat shock N-terminal domain-containing	-2.03995	0.0129187	0.803002	0.393638	Down
Csa16g047270_1	histone deacetylase	-4.00121	0.0201562	0.795269	0.198757	Down
Csa13g030720_1	cytochrome P450 714A1-like	-3.11369	0.00701728	0.79029	0.253812	Down
Csa14g039040_1	F-box At1g30930	-1.99752	0.0455417	0.782155	0.391563	Down
Csa17g029360_1	UDP-glycosyltransferase 85A1-like	-1.62141	0.0429118	0.781876	0.48222	Down
Csa19g012530_1	---NA---	-6.88488	0.0419668	0.779641	0.11324	Down
Csa08g028420_1	FRIGIDA 5	-1.85326	0.00328928	0.777058	0.419293	Down
Csa04g050970_1	PREDICTED: uncharacterized protein LOC104782163 isoform X2	-1.89161	0.0230276	0.775514	0.409977	Down
Csa12g014490_1	GLUTAMINE DUMPER 1-like	-2.76342	0.0341809	0.772381	0.279502	Down
Csa17g002530_1	chalcone synthase family partial	-2.34021	0.0432448	0.764153	0.326532	Down
Csa09g058210_1	leucine-rich repeat receptor kinase EXS-like	-1.9854	0.0204712	0.762241	0.383924	Down
Csa17g028770_1	PREDICTED: uncharacterized protein LOC104756540	-1.70264	0.0297746	0.759894	0.446304	Down
Csa01g015270_1	organic cation carnitine transporter 7-like	-1.50384	0.00406874	0.754667	0.501827	Down
Csa13g025230_1	cytokinin dehydrogenase 7-like	-1.8831	0.0488388	0.754639	0.400743	Down
Csa14g016800_1	Restriction type II-like superfamily	-2.88992	0.0159757	0.75068	0.259758	Down
Csa13g008330_1	NDR1 HIN1-like 3	-4.07058	0.00137817	0.749807	0.184201	Down
Csa07g013400_1	ELF4-LIKE 1-like	-2.18094	0.0299647	0.745934	0.342024	Down
Csa19g056550_1	cytokinin dehydrogenase 2-like	-2.11311	0.0128866	0.743796	0.351992	Down
Csa16g040240_1	tRNA pseudouridine synthase mitochondrial-like	-1.99445	0.00528849	0.742432	0.372249	Down
Csa14g014150_1	G-type lectin S-receptor-like serine threonine- kinase At1g11410 isoform X1	-1.5566	0.0121438	0.739341	0.474972	Down
Csa16g003450_1	brassinosteroid-responsive RING-H2	-1.99331	0.008905	0.727466	0.364954	Down
Csa07g035820_1	squamosa promoter-binding 6	-1.77473	0.0479409	0.724382	0.408165	Down
Csa11g100060_1	probable pectate lyase 22	-2.06734	0.0045536	0.723353	0.349896	Down
Csa00590s070_1	kinase superfamily	-2.93375	0.0274279	0.722744	0.246355	Down
Csa06g049520_1	calmodulin 5	-3.12649	0.0332793	0.718191	0.229711	Down
Csa20g004010_1	PREDICTED: uncharacterized protein LOC104734420	-2.0904	0.0425423	0.71647	0.342743	Down
Csa19g028730_1	non-structural maintenance of chromosomes element 4 homolog B-like	-2.52365	0.00317032	0.714543	0.283139	Down
Csa09g007290_1	type-1 restriction enzyme mjaxp r (DUF668)	-3.05481	0.034754	0.713073	0.233426	Down
Csa13g034900_1	Galactose oxidase kelch repeat superfamily	-1.95018	0.0380492	0.695792	0.356783	Down
Csa06g022050_1	pentatricopeptide repeat-containing At3g49142	-2.50822	0.0198388	0.688064	0.274324	Down
Csa08g009370_1	PREDICTED: uncharacterized protein LOC104735753	-2.78679	0.0259692	0.685931	0.246136	Down
Csa11g089410_1	major oleosin NAP-II	-1.82993	0.0444687	0.684345	0.373974	Down
Csa07g017750_1	inositol-pentakisphosphate 2-kinase-like	-2.01023	0.0055303	0.680385	0.338462	Down
Csa12g054150_1	monothiol glutaredoxin-S7	-2.24216	0.0307721	0.679769	0.303175	Down
Csa04g042360_1	zinc finger CCCH domain-containing 47-like	-2.58755	0.00812549	0.679035	0.262424	Down
Csa09g093010_1	epidermis-specific secreted glyco EP1-like	-2.14108	0.0197763	0.677564	0.316458	Down
Csa11g104620_1	probable dimethyladenosine transferase	-2.04692	0.0324017	0.676995	0.330738	Down
Csa03g017540_1	defensin 260	-3.96645	0.047957	0.674739	0.170112	Down
Csa03g015940_1	disease resistance At4g10780	-1.77255	0.0047342	0.672137	0.379193	Down
Csa11g027700_1	nucleotide nucleic acid binding	-1.72509	0.0479059	0.671025	0.38898	Down
Csa19g048980_1	---NA---	-1.73092	0.0379084	0.668723	0.386341	Down
Csa11g085500_1	---NA---	-1.70452	0.0122645	0.66568	0.390537	Down
Csa03g055240_1	codeine O-demethylase-like	-2.22651	0.0265009	0.661612	0.297152	Down
Csa03g036790_1	---NA---	-1.97989	0.0446624	0.657014	0.331844	Down
Csa15g050170_1	F-box At3g23950	-1.71927	0.0371345	0.653572	0.380145	Down
Csa11g029830_1	replication A 14 kDa subunit B	-1.76045	0.0477943	0.653375	0.371141	Down
Csa09g059540_1	lipase-like PAD4	-1.57324	0.0317584	0.649786	0.413025	Down
Csa01579s010_1	Ribosomal L18p L5e family	-2.09722	0.0331647	0.647171	0.308585	Down
Csa09g069630_1	hypothetical protein CARUB_v10019634mg	-4.73519	0.0498501	0.644482	0.136105	Down
Csa16g032680_1	dnaJ homolog subfamily B member 7-like	-3.609	0.0158811	0.643525	0.178311	Down
Csa10g028700_1	PREDICTED: uncharacterized protein LOC104718677	-1.89917	0.0284618	0.640237	0.337115	Down
Csa06g040020_1	ALUMINUM SENSITIVE 3-like	-3.33497	0.00874003	0.639154	0.191652	Down
Csa11g019480_1	---NA---	-1.70568	0.0445308	0.638766	0.374494	Down
Csa09g077840_1	serine carboxypeptidase-like 2	-1.53825	0.0111374	0.63319	0.41163	Down
Csa04g026300_1	---NA---	-2.3114	0.0156577	0.629582	0.272381	Down
Csa09g041230_1	PREDICTED: uncharacterized protein LOC104711072	-2.26303	0.0156694	0.62553	0.276412	Down
Csa02g067840_1	---NA---	-2.84738	0.0348344	0.619551	0.217587	Down
Csa10g043040_1	PREDICTED: uncharacterized protein LOC104732344	-1.94274	0.0450802	0.619261	0.318756	Down
Csa07g046730_1	isoflavone reductase homolog P3-like	-2.79204	0.0345089	0.616384	0.220765	Down
Csa14g027610_1	UDP-glycosyltransferase 85A1-like	-4.06089	0.00791558	0.608723	0.149899	Down
Csa06g024560_1	very-long-chain 3-oxoacyl- reductase-A-like	-2.4706	0.0109391	0.603883	0.244427	Down
Csa09g017380_1	zinc finger AN1 domain-containing stress-associated 12-like	-4.4237	0.00160296	0.602673	0.136237	Down
Csa10g020050_1	PREDICTED: uncharacterized protein LOC104718002	-2.46599	0.0261972	0.599152	0.242966	Down
Csa17g026410_1	G2 mitotic-specific cyclin-2-like isoform X5	-1.84551	0.0128973	0.590476	0.319954	Down
Csa08g002430_1	pentatricopeptide repeat-containing mitochondrial-like	-1.56965	0.00120521	0.590319	0.376084	Down
Csa05g018480_1	Nucleotide-diphospho-sugar transferases superfamily	-1.64819	0.0336601	0.589664	0.357765	Down
Csa05g080080_1	PREDICTED: uncharacterized protein LOC104787723	-1.61582	0.0465367	0.588793	0.364392	Down
Csa04g062310_1	---NA---	-2.41731	0.0043815	0.588202	0.243329	Down
Csa13712s010_1	Mitochondrial transcription termination factor family	-2.9802	0.0134419	0.584362	0.196082	Down
Csa08859s010_1	topless-related 4 isoform X4	-3.46619	0.0136465	0.582989	0.168193	Down
Csa06g036890_1	high mobility group B 14-like	-2.3436	0.0119712	0.581767	0.248237	Down
Csa06g027600_1	UDP-glycosyltransferase 73C7 isoform X2	-1.61723	0.0476447	0.578295	0.357584	Down
Csa02g067200_1	---NA---	-1.94014	0.0407651	0.575882	0.296824	Down
Csa17g026300_1	dehydrin COR47-like	-2.47908	0.047834	0.575315	0.232068	Down
Csa05g029630_1	40S ribosomal S3-2-like	-1.84533	0.00937533	0.567647	0.307612	Down
Csa12g016740_1	WAT1-related At4g30420-like	-2.53703	0.0292039	0.56693	0.223462	Down
Csa13g016600_1	probable xyloglucan endotransglucosylase hydrolase 5	-2.03966	0.0396481	0.566369	0.277679	Down
Csa11g020050_1	PREDICTED: uncharacterized protein LOC104730984	-2.62191	0.0398621	0.565759	0.215781	Down
Csa17g099140_1	pentatricopeptide repeat-containing mitochondrial-like isoform X3	-2.41899	0.00613197	0.564923	0.233537	Down
Csa08g053480_1	PREDICTED: uncharacterized protein LOC104707995 isoform X1	-2.82903	0.0143838	0.564476	0.19953	Down
Csa13g024820_1	PREDICTED: uncharacterized protein LOC104709257	-1.83058	0.0235126	0.557757	0.304689	Down
Csa14g002870_1	probable pectinesterase pectinesterase inhibitor 7	-1.63628	0.0305177	0.555461	0.339467	Down
Csa12g043110_1	PREDICTED: uncharacterized protein LOC104731707	-1.72943	0.0456428	0.554166	0.320432	Down
Csa07g063390_1	ankyrin repeat domain-containing 13C-like	-1.50086	0.00134199	0.548718	0.365603	Down
Csa07g058000_1	beta-amyrin synthase	-1.95835	0.0440754	0.548255	0.279957	Down
Csa14g042260_1	mitogen-activated kinase kinase 10-like	-2.38323	0.032959	0.542679	0.227707	Down
Csa09g083940_1	PREDICTED: uncharacterized protein LOC104710954	-2.49883	0.0334553	0.539877	0.216052	Down
Csa10g001650_1	kelch repeat-containing F-box family	-1.97454	0.00145675	0.535281	0.271091	Down
Csa13g008630_1	PREDICTED: uncharacterized protein LOC104734672	-2.38898	0.0387456	0.52498	0.21975	Down
Csa14g010980_1	PREDICTED: uncharacterized protein LOC104739553	-2.40515	0.032379	0.523562	0.217684	Down
Csa05g072140_1	pre-mRNA cleavage complex 2 Pcf11-like	-1.93312	0.0314312	0.522018	0.270039	Down
Csa04g043660_1	Agamous-like MADS-box AGL16	-1.86387	0.0168749	0.521372	0.279726	Down
Csa02g058700_1	SGT1 homolog A isoform X1	-3.32304	0.00665032	0.519056	0.156199	Down
Csa16g040120_1	---NA---	-2.54015	0.00206757	0.518303	0.204044	Down
Csa20g031810_1	transducin family	-2.02929	0.00765621	0.517274	0.254904	Down
Csa17g002060_1	probable ferric reduction oxidase 1 isoform X2	-3.22863	0.0224632	0.512267	0.158664	Down
Csa10g010750_1	---NA---	-1.89356	0.0291135	0.511493	0.270122	Down
Csa06g031680_1	phosphatidylinositol 4-phosphate 5-kinase 4-like	-2.10455	0.00642441	0.510268	0.24246	Down
Csa05g081980_1	probable phosphatase 2C 14	-1.93224	0.0428737	0.509861	0.26387	Down
Csa19g006200_1	probable strigolactone esterase D14 homolog	-1.86683	0.00902718	0.507409	0.271803	Down
Csa11g093310_1	Mannose-P-dolichol utilization defect 1	-2.41186	0.00672946	0.505897	0.209754	Down
Csa11g004230_1	---NA---	-1.757	0.0213207	0.505477	0.287693	Down
Csa04g065760_1	polyadenylate-binding RBP45A-like	-1.8821	0.036486	0.503198	0.26736	Down
Csa09g072820_1	pentatricopeptide repeat-containing chloroplastic-like	-1.83589	0.0428894	0.497316	0.270885	Down
Csa14g020090_1	metal transporter Nramp6	-2.1773	0.019693	0.495911	0.227764	Down
Csa13g010330_1	pentatricopeptide repeat-containing mitochondrial	-1.63374	0.0416231	0.495246	0.303136	Down
Csa11g051350_1	pentatricopeptide repeat-containing At5g37570	-1.59823	0.0307565	0.49507	0.309761	Down
Csa04g054280_1	EARLY FLOWERING 4	-4.08098	0.039233	0.493075	0.120823	Down
Csa02g070190_1	peptidoglycan-binding domain-containing	-4.5969	0.0175112	0.492839	0.107211	Down
Csa09g087760_1	peroxisomal 2,4-dienoyl- reductase-like	-2.84666	0.0267883	0.490679	0.17237	Down
Csa16g001960_1	ABC transporter C family member 14	-2.41506	0.0168215	0.488596	0.202312	Down
Csa08g018060_1	WD repeat-containing RUP2-like	-1.599	0.0138482	0.488127	0.30527	Down
Csa20g038760_1	F-box LRR-repeat At3g48880-like	-3.52547	0.0481264	0.485785	0.137793	Down
Csa03g034200_1	PREDICTED: uncharacterized protein LOC104777125	-4.66224	0.0209299	0.485199	0.10407	Down
Csa02g044800_1	PREDICTED: uncharacterized protein LOC104726745	-1.70752	0.0214157	0.480868	0.281618	Down
Csa16g034310_1	probable choline kinase 1	-1.74043	0.0455323	0.477552	0.274387	Down
Csa16g048890_1	YTH domain-containing family 2-like isoform X1	-1.65304	0.00042342	0.474416	0.286997	Down
Csa09g077810_1	trypsin inhibitor -like	-3.04983	0.000271502	0.474068	0.155441	Down
Csa09g052440_1	Tetratricopeptide repeat (TPR)-like superfamily	-2.21108	0.0242626	0.473918	0.214338	Down
Csa20g009990_1	PREDICTED: LOW QUALITY PROTEIN: uncharacterized protein LOC104768967	-1.8401	0.0402376	0.473507	0.257327	Down
Csa11g045160_1	PREDICTED: uncharacterized protein LOC104728198	-1.92251	0.0463499	0.473062	0.246065	Down
Csa09g078160_1	PREDICTED: thaumatin-like protein	-2.1424	0.0293032	0.472624	0.220605	Down
Csa12g036170_1	PREDICTED: uncharacterized protein LOC104731328	-3.214	0.00190976	0.471451	0.146686	Down
Csa09g045180_1	Serine protease potato inhibitor I-type family	-2.38551	0.0199468	0.4711	0.197484	Down
Csa01g017260_1	Jade-1-like isoform X2	-2.19216	0.000400089	0.470376	0.214572	Down
Csa15g008550_1	PREDICTED: uncharacterized protein LOC104744866	-3.79653	0.022064	0.468951	0.123521	Down
Csa16g049230_1	PREDICTED: protein SOMBRERO-like	-2.41993	0.0474901	0.468488	0.193595	Down
Csa20g023760_1	root phototropism 3-like	-2.8193	0.00418307	0.468434	0.166153	Down
Csa17g010970_1	pentatricopeptide repeat-containing	-2.25495	0.0283474	0.468433	0.207736	Down
Csa13g008870_1	multiple C2 and transmembrane domain-containing 2-like	-2.71755	0.0115063	0.467502	0.17203	Down
Csa20g001710_1	trihelix transcription factor GT-3a	-2.62673	0.0361511	0.466127	0.177455	Down
Csa09g016200_1	bidirectional sugar transporter SWEET4-like isoform X1	-1.6731	0.0385121	0.464554	0.27766	Down
Csa01g030120_1	CTL DDB_G0274487	-2.67559	0.0486801	0.464263	0.173518	Down
Csa02g055710_1	calcium-binding PBP1-like	-2.34585	0.0400016	0.462755	0.197266	Down
Csa19g015000_1	---NA---	-2.61229	0.0375343	0.460318	0.176212	Down
Csa05g030570_1	PREDICTED: uncharacterized protein LOC104786537	-2.04654	0.0117414	0.449622	0.219699	Down
Csa08g056670_1	glycosyltransferase 3	-1.5828	0.00432452	0.44674	0.282247	Down
Csa10g014060_1	piriformospora indica-insensitive 2-like	-1.52672	0.0335228	0.44307	0.29021	Down
Csa05g080010_1	E3 ubiquitin- ligase RNF8-A-like	-1.84723	0.0392461	0.442422	0.239505	Down
Csa16g039930_1	defensin 1	-3.06495	0.0436737	0.44182	0.144152	Down
Csa16g052050_1	RING-H2 finger ATL57	-2.40929	0.037626	0.439253	0.182316	Down
Csa18g038940_1	short-chain dehydrogenase reductase family	-1.81969	0.0149776	0.436257	0.239743	Down
Csa06g001910_1	psbQ chloroplastic	-2.96687	0.0248966	0.434421	0.146424	Down
Csa16g036530_1	---NA---	-1.5698	0.0240996	0.431123	0.274635	Down
Csa13g020980_1	B3 domain-containing At5g18090-like	-1.7535	0.0472099	0.426159	0.243033	Down
Csa16g023030_1	---NA---	-1.84975	0.0341087	0.424895	0.229704	Down
Csa11g091690_1	---NA---	-2.57642	0.00473676	0.424769	0.164868	Down
Csa01g002430_1	TIMELESS-interacting -like	-2.29855	0.00843656	0.42282	0.183951	Down
Csa07g040400_1	F-box kelch-repeat At3g18720-like	-1.72328	0.00996687	0.416649	0.241777	Down
Csa02g020400_1	---NA---	-2.22022	0.0404825	0.416431	0.187563	Down
Csa15g006520_1	glucose and ribitol dehydrogenase homolog 2-like	-2.48737	0.0162792	0.410098	0.164872	Down
Csa09g093530_1	metacaspase 4	-2.86993	0.0267065	0.406068	0.14149	Down
Csa15g023980_1	NAC domain-containing 86-like	-3.73364	0.0148373	0.404132	0.108241	Down
Csa17g030090_1	U-box domain-containing 11-like	-1.65229	0.0478044	0.40232	0.243492	Down
Csa12g075200_1	dnaJ homolog subfamily C member 17-like	-1.89541	0.044803	0.401557	0.211857	Down
Csa11g019280_1	PREDICTED: uncharacterized protein LOC104717742 isoform X2	-2.15993	0.000587422	0.395731	0.183215	Down
Csa18g014300_1	indole-3-glycerol phosphate chloroplastic-like	-1.61917	0.0212315	0.39491	0.243896	Down
Csa11g092800_1	---NA---	-2.76952	0.00600863	0.394543	0.142459	Down
Csa10g049530_1	probable metal-nicotianamine transporter YSL4	-1.7488	0.00810501	0.393579	0.225057	Down
Csa07g051930_1	crossover junction endonuclease EME1A-like isoform X1	-1.51254	0.0104209	0.391524	0.258852	Down
Csa09g097370_1	pentatricopeptide repeat-containing At1g62720-like	-2.98286	0.0406416	0.389259	0.130499	Down
Csa09g048200_1	PLANT U-BOX 39	-2.2153	0.0396973	0.38908	0.175633	Down
Csa06g020500_1	UDP-glycosyltransferase 76E4-like	-1.80209	0.034083	0.384385	0.2133	Down
Csa05g094770_1	---NA---	-2.44896	0.000646921	0.378424	0.154525	Down
Csa17g019900_1	ankyrin repeat-containing At3g12360-like	-2.85336	0.0103898	0.378299	0.13258	Down
Csa15g041820_1	Tetratricopeptide repeat (TPR)-like superfamily	-1.57128	0.021245	0.374821	0.238545	Down
Csa15g050280_1	probable tRNA(Ile)-lysidine synthase	-1.59451	0.0117036	0.368598	0.231168	Down
Csa20g020680_1	ankyrin repeat family	-1.67133	0.0451886	0.362637	0.216975	Down
Csa05g020510_1	probable phosphatase 2C 28	-3.4219	0.014973	0.359131	0.104951	Down
Csa03g053860_1	PREDICTED: uncharacterized protein LOC104777816	-2.16907	0.0137123	0.353301	0.162881	Down
Csa10g009070_1	---NA---	-2.81388	0.0332399	0.346892	0.123279	Down
Csa06g005320_1	allene oxide cyclase chloroplastic-like	-2.44979	0.0113784	0.34552	0.141041	Down
Csa13g053950_1	PREDICTED: uncharacterized protein LOC104737451 isoform X2	-2.30177	0.00882287	0.341786	0.148488	Down
Csa14g013940_1	PREDICTED: uncharacterized protein LOC104739755	-1.74906	0.0488972	0.341673	0.195346	Down
Csa15g005060_1	beta glucosidase 25	-2.67568	0.00237914	0.33758	0.126166	Down
Csa19g002500_1	ODORANT1-like isoform X1	-1.71194	0.0176315	0.332791	0.194395	Down
Csa16g050640_1	RHO guanyl-nucleotide exchange factor 12	-2.05264	0.0380849	0.329134	0.160347	Down
Csa08g052320_1	PREDICTED: uncharacterized protein LOC104747696 isoform X3	-3.15966	0.0248524	0.327372	0.10361	Down
Csa04g065490_1	cyclic nucleotide gated channel 3	-1.89956	0.0322048	0.326598	0.171934	Down
Csa10g050140_1	PREDICTED: uncharacterized protein At5g41620-like	-2.00817	0.0348602	0.324654	0.161667	Down
Csa10g008330_1	PXMP2 4 family 4-like	-2.55093	0.0316729	0.324452	0.127189	Down
Csa11g066150_1	SGNH hydrolase-type esterase superfamily	-1.83411	0.0137166	0.317207	0.172949	Down
Csa15g005760_1	40s ribosomal SA B	-1.67949	0.0426154	0.315969	0.188133	Down
Csa01g036600_1	actin binding calponin homology domain-containing	-2.04957	0.0473261	0.313751	0.153082	Down
Csa11g003470_1	pentatricopeptide repeat-containing At4g38010-like isoform X1	-2.0135	0.00937432	0.313568	0.155733	Down
Csa16g001220_1	PREDICTED: uncharacterized protein LOC104748985 isoform X1	-2.70599	0.0308193	0.308945	0.11417	Down
Csa16g027070_1	PREDICTED: uncharacterized protein LOC104750524	-3.0228	0.0180698	0.305332	0.10101	Down
Csa10g047550_1	disease resistance At4g11170	-2.0701	0.00579864	0.302908	0.146326	Down
Csa10g015040_1	oligopeptide transporter 6	-1.94867	0.034818	0.30119	0.154562	Down
Csa09g094760_1	PREDICTED: uncharacterized protein LOC104714356	-2.04182	0.022612	0.300383	0.147116	Down
Csa08g044700_1	auxin-responsive family	-2.06856	0.0257539	0.299405	0.144741	Down
Csa19g025920_1	DNA mismatch repair MSH2	-1.90843	0.0230611	0.298575	0.156451	Down
Csa06g033480_1	kinase	-2.86498	0.0358345	0.297958	0.104	Down
Csa15g019540_1	serine arginine repetitive matrix	-2.44036	0.00291876	0.287363	0.117754	Down
Csa06g037410_1	PREDICTED: uncharacterized protein LOC104792249	-2.35471	0.0316725	0.281818	0.119683	Down
Csa10g028640_1	PREDICTED: uncharacterized protein LOC104718669 isoform X2	-2.14583	0.0243274	0.278556	0.129813	Down
Csa12g079580_1	Tetratricopeptide repeat (TPR)-like superfamily	-1.70791	0.0462457	0.276314	0.161785	Down
Csa04g066000_1	B3 domain-containing transcription factor NGA1-like isoform X1	-1.50607	0.020747	0.27416	0.182037	Down
Csa06g016990_1	F-box At3g44326-like	-1.92524	0.00449272	0.272345	0.14146	Down
Csa07g012810_1	CBL-interacting serine threonine- kinase 11-like	-1.94919	0.00836653	0.271903	0.139496	Down
Csa17g071340_1	PREDICTED: uncharacterized protein LOC104732581	-2.10137	0.0327869	0.271843	0.129364	Down
Csa08g001200_1	hypothetical protein CARUB_v10006114mg	-2.45694	0.0101447	0.26736	0.108818	Down
Csa19g022070_1	lectin At3g16530	-2.41682	0.00549688	0.262002	0.108408	Down
Csa04g037320_1	---NA---	-1.65881	0.0119823	0.242975	0.146475	Down
Csa02g059240_1	probable FBD-associated F-box At1g32375	-1.85966	0.0305662	0.236734	0.1273	Down
Csa17g019850_1	galactose oxidase-like	-2.15865	0.00960649	0.226614	0.10498	Down
Csa04g051020_1	Cystatin monellin superfamily	-1.68247	0.0169012	0.221954	0.131921	Down
Csa11g082060_1	triadin-like isoform X2	-1.8136	0.0318609	0.221173	0.121952	Down
Csa20g039020_1	---NA---	-1.53061	0.0280729	0.214719	0.140283	Down
Csa04g009460_1	---NA---	-1.71502	0.00471664	0.210213	0.122572	Down
Csa16g042880_1	pentatricopeptide repeat-containing At2g21090-like	-1.69407	0.0252182	0.209624	0.12374	Down
Csa03g037980_1	BAHD acyltransferase At5g47980-like isoform X1	-1.69031	0.0195192	0.205398	0.121515	Down

## Sheet: GPD1 vs WT (10-15 DAF)
Table S2. List of differntially expressed genes in Camelina GPD1 transgenic lines compared to the WT during seed development (10-15 days after flowering, DAF).
Gene ID	Gene description	Fold change	P-Value	RPKM		Regulation
				WT	GPD1 #2
Csa18g033140_1	gibberellin-regulated family	1.63219	0.0165164	606.993	990.727	Up
Csa15g026660_1	---NA---	2.03078	0.000518637	267.168	542.56	Up
Csa01g021930_1	---NA---	2.13463	0.000122173	104.546	223.167	Up
Csa10g017850_1	peptide methionine sulfoxide reductase chloroplastic-like	2.35869	0.000332607	93.6099	220.797	Up
Csa09g079870_1	isoflavone reductase homolog P3-like	5.58867	2.16043e-05	34.726	194.072	Up
Csa11g019470_1	---NA---	2.05368	0.000107616	78.8084	161.847	Up
Csa12g028100_1	peptide methionine sulfoxide reductase chloroplastic-like	2.24724	9.36859e-05	71.6945	161.114	Up
Csa05g034910_1	tropinone reductase homolog At1g07440-like	1.51675	0.00873497	67.5791	102.501	Up
Csa08g048840_1	peptide methionine sulfoxide reductase B5	2.32913	0.000186716	31.9112	74.3252	Up
Csa11g077010_1	SULFUR DEFICIENCY-INDUCED 1-like	2.21104	0.0101916	27.6577	61.1521	Up
Csa01g041760_1	---NA---	2.12007	0.0304626	28.3832	60.1743	Up
Csa18g021440_1	PREDICTED: uncharacterized protein LOC104761060 isoform X2	3.06586	0.00126727	19.1529	58.7201	Up
Csa16g053900_1	5 -adenylylsulfate reductase chloroplastic	1.80397	0.00390962	26.5265	47.853	Up
Csa11g059050_1	cystinosin homolog	1.58791	0.000707486	27.595	43.8184	Up
Csa07g046720_1	isoflavone reductase homolog P3-like	2.40132	0.0027836	18.243	43.8074	Up
Csa09g075800_1	kunitz-type serine protease inhibitor -like	32.4554	0.00236547	1.30335	42.3007	Up
Csa09g096770_1	---NA---	1.64002	0.000167135	24.3106	39.8699	Up
Csa19g058270_1	acireductone dioxygenase 3	1.84479	0.00534465	19.9906	36.8785	Up
Csa15g071070_1	gibberellin-regulated 7-like	1.59122	0.00613226	23.0404	36.6622	Up
Csa14g047330_1	serine hydroxymethyltransferase 7-like	1.58432	0.00160054	22.6529	35.8893	Up
Csa20g037970_1	probable acyl-activating enzyme peroxisomal	1.79647	0.00194945	17.138	30.7879	Up
Csa00722s010_1	response to low sulfur 2	1.86556	0.0156408	16.1293	30.0902	Up
Csa11g024260_1	5 -adenylylsulfate reductase chloroplastic-like	1.75781	0.00157929	16.8088	29.5466	Up
Csa15g079300_1	acireductone dioxygenase 3	2.02924	0.00381303	14.0246	28.4594	Up
Csa10g035930_1	gamma-interferon-inducible-lysosomal thiol reductase-like	1.73427	0.00984038	16.1424	27.9954	Up
Csa02g011240_1	peptide methionine sulfoxide reductase B5	1.66712	4.74276e-05	16.1807	26.9751	Up
Csa13g011190_1	periaxin-like isoform X2	1.51273	0.0179396	17.6656	26.7233	Up
Csa09g039770_1	---NA---	2.47595	5.10602e-06	10.5541	26.1315	Up
Csa03g006080_1	SULFUR DEFICIENCY-INDUCED 2-like	1.71311	0.00516536	14.6504	25.0977	Up
Csa16g050290_1	PREDICTED: uncharacterized protein LOC104752503	10.1984	0.000523857	2.42241	24.7046	Up
Csa12g078230_1	cystinosin homolog	1.55426	0.000877974	14.9864	23.2928	Up
Csa13g052370_1	5 -adenylylsulfate reductase chloroplastic-like	1.58417	0.000666511	14.4301	22.8596	Up
Csa05g091890_1	Glycosyl hydrolase superfamily	3.58308	0.00346437	6.26789	22.4584	Up
Csa05g058180_1	serine hydroxymethyltransferase 7-like	1.63692	0.000725874	13.3302	21.8205	Up
Csa12g036100_1	5 -adenylylsulfate reductase chloroplastic-like	1.55925	0.000331444	13.6572	21.295	Up
Csa11g022970_1	glutamate--cysteine chloroplastic-like isoform X1	1.76254	0.0368628	10.9908	19.3716	Up
Csa02g049580_1	arabinogalactan peptide 22-like	1.62745	0.0075785	11.8094	19.2192	Up
Csa12g053650_1	late embryogenesis abundant Lea5-like	1.8135	0.0161729	10.4509	18.9527	Up
Csa08g024050_1	#NAME?	5.58305	0.000227314	3.35215	18.7153	Up
Csa05g005820_1	beta glucosidase 28	7.44179	0.00143444	2.5107	18.6841	Up
Csa20g057120_1	probable pinoresinol-lariciresinol reductase 3	3.5794	0.000453804	5.06948	18.1457	Up
Csa13g052680_1	peptide methionine sulfoxide reductase B5	2.10661	0.00189306	8.51551	17.9388	Up
Csa04g035040_1	response to low sulfur 3	1.82635	0.0147646	9.06353	16.5531	Up
Csa03g039370_1	serine hydroxymethyltransferase 7-like	1.51351	0.00182032	10.5618	15.9855	Up
Csa10g021280_1	5 -adenylylsulfate reductase chloroplastic-like	2.21757	6.31116e-05	6.87002	15.2347	Up
Csa06g044850_1	---NA---	1.90184	0.00169477	7.94415	15.1085	Up
Csa01g013600_1	probable sulfate transporter isoform X1	1.94688	0.0012263	6.91324	13.4592	Up
Csa14g012180_1	gibberellin-regulated 8-like	1.56949	0.000925136	8.32539	13.0666	Up
Csa19g020870_1	GDSL esterase lipase ESM1-like	1.68563	0.0127541	7.65202	12.8984	Up
Csa02g053330_1	60S ribosomal L6-2-like	1.59882	0.0188344	8.0107	12.8077	Up
Csa02g005610_1	late embryogenesis abundant Lea5-like	1.90057	0.00474859	6.60094	12.5456	Up
Csa08g017410_1	acyl-activating enzyme peroxisomal	2.7409	0.00066777	4.51497	12.3751	Up
Csa13g034230_1	cation transport regulator 2	11.1211	0.00199947	1.0874	12.0931	Up
Csa08g021230_1	response to low sulfur 2	2.22307	0.000555191	5.24523	11.6605	Up
Csa06g051170_1	---NA---	5.93344	0.00113638	1.95151	11.5791	Up
Csa04g007950_1	glutathione S-transferase Z1-like	1.59955	0.0428661	7.08469	11.3324	Up
Csa12g001260_1	dehydrin ERD10-like	1.74838	0.000429488	6.33407	11.0744	Up
Csa03g062770_1	pectinesterase inhibitor-like	2.04868	0.0141171	4.84173	9.91916	Up
Csa11g093220_1	INVOLVED IN DE NOVO 2-like	1.60629	0.00535089	6.02615	9.67976	Up
Csa01622s010_1	probable acyl-activating enzyme peroxisomal	2.68163	0.00112838	3.30222	8.85531	Up
Csa03g015820_1	14 kDa proline-rich -like	1.84009	0.000223052	4.78943	8.813	Up
Csa09g022830_1	AT-rich interactive domain-containing 4	2.08835	0.0168944	4.18558	8.74094	Up
Csa02g035290_1	probable LRR receptor-like serine threonine- kinase At1g29720 isoform X4	1.68665	0.00114907	4.79002	8.07908	Up
Csa09g064570_1	PREDICTED: uncharacterized protein LOC104759865	14.0967	0.000420766	0.571022	8.04951	Up
Csa12g077980_1	pectinesterase inhibitor-like	1.52593	0.0147486	5.18657	7.91432	Up
Csa08g005450_1	sulfate transporter chloroplastic-like	1.6519	0.00525269	4.73644	7.82414	Up
Csa15g016450_1	probable sulfate transporter isoform X1	2.06686	0.000230284	3.56119	7.36048	Up
Csa09g002770_1	MLP 328	1.55298	0.00156734	4.49007	6.973	Up
Csa01g005960_1	sugar transporter ERD6-like 10 isoform X4	1.50385	0.0250059	4.50496	6.77478	Up
Csa18g010230_1	40S ribosomal S15	1.51945	0.0112696	4.36859	6.63788	Up
Csa13g016180_1	---NA---	1.80037	0.00445023	3.63121	6.53752	Up
Csa08g048550_1	5 -adenylylsulfate reductase chloroplastic-like	1.63167	0.00433603	3.8549	6.28994	Up
Csa11g071280_1	40S ribosomal S15	1.71137	0.0120183	3.46262	5.92584	Up
Csa08g001290_1	LOB domain-containing 30-like	1.70896	0.00639796	3.44996	5.89583	Up
Csa03g015810_1	14 kDa proline-rich -like	1.5265	0.013271	3.82248	5.835	Up
Csa19g056170_1	heavy metal ATPase partial	1.5452	0.0283284	3.55226	5.48894	Up
Csa15g064650_1	hypothetical protein ARALYDRAFT_480339	1.60636	0.0327256	3.39634	5.45575	Up
Csa10g016600_1	arabinogalactan peptide 13	1.59743	0.00571328	3.29395	5.26184	Up
Csa01g034840_1	HBL_TRETO ame: Full=Non-symbiotic hemoglobin ame: Full=TREto GLB1	1.82983	0.00688955	2.86817	5.24825	Up
Csa14g014890_1	phosphoenolpyruvate (DUF506)	4.99695	0.000136682	1.05001	5.24687	Up
Csa19g007730_1	sugar transporter ERD6-like 12 isoform X1	1.66515	0.0107104	3.14102	5.23026	Up
Csa05g073450_1	ribosomal S12 (mitochondrion)	1.52088	0.00389805	3.42374	5.20709	Up
Csa07g050670_1	sulfate transporter -like isoform X1	2.28009	7.64498e-05	2.16739	4.94185	Up
Csa20g016860_1	inactive serine threonine- kinase At5g11400 isoform X2	1.67984	0.00681476	2.90383	4.87799	Up
Csa03g015730_1	phosphoenolpyruvate (DUF506)	4.05062	0.000494189	1.18712	4.80856	Up
Csa05g041030_1	pentatricopeptide repeat-containing mitochondrial-like	1.52551	0.00426644	3.08524	4.70656	Up
Csa19g027340_1	leucine-rich repeat extensin 5	1.82483	0.0486359	2.54365	4.64172	Up
Csa14g014930_1	PREDICTED: uncharacterized protein LOC104788375	1.93639	0.0189436	2.36519	4.57994	Up
Csa06g048210_1	---NA---	1.61915	0.0220347	2.75359	4.45847	Up
Csa16g045540_1	NAD(P)-binding Rossmann-fold superfamily	1.54884	0.0170538	2.85052	4.41499	Up
Csa14g046670_1	EXS (ERD1 XPR1 SYG1) family	1.80658	0.000683423	2.38147	4.30231	Up
Csa17g016290_1	14 kDa proline-rich -like	1.93545	0.0424803	2.20494	4.26755	Up
Csa17g016210_1	PREDICTED: uncharacterized protein LOC104755466	4.04631	0.00182319	1.0272	4.15637	Up
Csa16g025330_1	MATE efflux family 9-like	1.55651	0.00223916	2.61737	4.07395	Up
Csa19g022340_1	indole-3-acetic acid inducible partial	1.85297	0.0129512	2.1009	3.8929	Up
Csa14g046660_1	phosphate transporter PHO1 homolog 8-like	1.58925	0.000646155	2.43797	3.87456	Up
Csa03g031990_1	---NA---	1.62614	0.0138759	2.31109	3.75816	Up
Csa11g022990_1	glutamate--cysteine chloroplastic-like	9.64899	1.22246e-05	0.389043	3.75387	Up
Csa09g084970_1	E3 ubiquitin- ligase	1.52355	0.0379315	2.46336	3.75306	Up
Csa04g002510_1	homeobox-leucine zipper ATHB-17-like isoform X1	1.58952	0.0310664	2.35931	3.75017	Up
Csa09g084780_1	sulfate transporter -like isoform X1	2.16591	0.000216734	1.7041	3.69093	Up
Csa04g030650_1	probable inactive poly [ADP-ribose] polymerase SRO4	2.0281	0.00111412	1.79569	3.64183	Up
Csa03g026360_1	---NA---	1.73224	0.0429639	2.02051	3.5	Up
Csa02g026130_1	subtilisin-like protease	2.00409	0.0133431	1.72554	3.45815	Up
Csa16g031550_1	serine threonine- phosphatase PP2A-5 catalytic subunit	1.52463	0.00392703	2.24343	3.42041	Up
Csa09g018520_1	probable galacturonosyltransferase-like 10	1.60974	0.00200081	2.04672	3.29469	Up
Csa03g028760_1	Arabinanase levansucrase invertase	1.57322	0.0417502	2.08529	3.28064	Up
Csa01g028010_1	phosphate transporter PHO1-like isoform X1	1.61177	0.0138058	1.98771	3.20372	Up
Csa11g101750_1	---NA---	1.54837	0.0199499	2.06413	3.19605	Up
Csa07g036220_1	methyltransferase 7A isoform X1	1.58907	0.0335538	2.00524	3.18646	Up
Csa16g009840_1	transcription factor bHLH113-like	1.53658	0.000909345	2.02238	3.10755	Up
Csa04g040750_1	PREDICTED: uncharacterized protein LOC104784068	3.27518	0.00519169	0.948124	3.10527	Up
Csa08g052090_1	late embryogenesis abundant Lea5-like	10.0771	0.0101097	0.307048	3.09415	Up
Csa20g080750_1	aluminum-activated malate transporter 14-like	5.92452	0.00501343	0.521355	3.08878	Up
Csa17g035450_1	caffeoyl- O-methyltransferase At1g67980	1.53962	0.00984579	1.99685	3.07439	Up
Csa11g029980_1	ethylene-responsive transcription factor ERF091-like	1.53044	0.00733763	1.96904	3.01351	Up
Csa02g023110_1	EXORDIUM isoform X1	1.51307	0.00903186	1.99012	3.0112	Up
Csa11g006340_1	tetraketide alpha-pyrone reductase 1-like	1.52294	0.0120388	1.95731	2.98086	Up
Csa09g068450_1	amino acid transporter family	4.43648	0.000805217	0.659052	2.92387	Up
Csa15g071960_1	hemoglobin 1	1.57404	0.00666296	1.85679	2.92266	Up
Csa08g049490_1	probable mitochondrial chaperone BCS1-A isoform X1	1.61918	0.000159834	1.77878	2.88016	Up
Csa06g021350_1	probable inactive poly [ADP-ribose] polymerase SRO4	2.34336	0.0084559	1.17805	2.76058	Up
Csa20g066450_1	Sugar isomerase (SIS) family	1.56063	0.043831	1.75021	2.73143	Up
Csa08g024030_1	solute carrier family 25 member 44-like	2.16417	0.010301	1.25688	2.72011	Up
Csa13g009510_1	Cu2+ plastocyanin-like	1.83571	0.0288639	1.44356	2.64997	Up
Csa10g046620_1	transcription factor PRE1	1.52425	0.0490976	1.68353	2.56613	Up
Csa05g060580_1	sugar transporter ERD6-like 5 isoform X1	1.56302	0.00493847	1.57602	2.46334	Up
Csa11g087390_1	PREDICTED: uncharacterized protein LOC103843755 isoform X2	1.93701	0.0309455	1.25814	2.43703	Up
Csa14g006620_1	myosin heavy embryonic smooth muscle isoform-like	1.57102	0.0170637	1.55122	2.437	Up
Csa14g014970_1	14 kDa proline-rich -like	1.75102	0.0026902	1.3634	2.38734	Up
Csa17g001470_1	NAC domain containing 3	1.73278	0.000427204	1.35974	2.35612	Up
Csa18g021620_1	transcription factor bHLH137-like isoform X1	4.38982	0.000244365	0.535592	2.35115	Up
Csa16g042240_1	sulfate transporter	2.59102	0.000342013	0.904427	2.34339	Up
Csa14g014960_1	14 kDa proline-rich -like	1.79237	0.0264748	1.3058	2.34048	Up
Csa06g029200_1	PREDICTED: uncharacterized protein LOC104791746	1.56153	0.00858275	1.48511	2.31905	Up
Csa14g015080_1	kDa heat shock -like	1.99075	0.00209191	1.16401	2.31726	Up
Csa05g073460_1	atp6-1 (mitochondrion)	2.49721	0.012873	0.914819	2.28449	Up
Csa04g036470_1	dnaJ homolog subfamily C member 17-like [Tarenaya hassleriana]	1.98935	0.0317122	1.12932	2.24661	Up
Csa17g024640_1	Transducin WD40 repeat-like superfamily	1.54446	0.00039696	1.44038	2.22461	Up
Csa10g029080_1	PREDICTED: uncharacterized protein LOC104731959 isoform X1	1.78972	0.0125385	1.24252	2.22375	Up
Csa18g003820_1	PREDICTED: uncharacterized protein LOC104724761	1.9286	0.0270267	1.12697	2.17347	Up
Csa15g010690_1	zinc finger family	1.84898	0.0391573	1.17429	2.17123	Up
Csa11g041670_1	F-box LRR-repeat 23	1.73478	0.0118409	1.2313	2.13604	Up
Csa03g030150_1	probable E3 ubiquitin- ligase XERICO	2.27781	0.0064301	0.933034	2.12527	Up
Csa06g042650_1	annexin 4	1.56995	0.00441129	1.33151	2.0904	Up
Csa14g055300_1	Phosphoethanolamine N-methyltransferase 1	1.50246	0.0173103	1.3867	2.08347	Up
Csa04g063650_1	AGAMOUS-like 20	1.56126	0.00725295	1.30931	2.04418	Up
Csa10g049500_1	transmembrane (DUF 3339)	1.68933	0.00887339	1.20748	2.03983	Up
Csa19g007440_1	sugar transporter ERD6-like 10 isoform X2	1.77245	0.0126484	1.14838	2.03544	Up
Csa07g030580_1	probable calcium-binding CML23	1.59736	0.0350855	1.27415	2.03526	Up
Csa13g011940_1	sulfate transporter	8.41537	0.0135597	0.236626	1.9913	Up
Csa11g091620_1	GTP-binding family	1.51485	0.0352193	1.31199	1.98747	Up
Csa03g037450_1	pyrophosphate-dependent phosphofructo-1-kinase	1.54672	0.0297662	1.28476	1.98717	Up
Csa16g017090_1	wall-associated receptor kinase-like 10	1.63415	0.0454083	1.20826	1.97447	Up
Csa05g033340_1	PREDICTED: uncharacterized protein LOC104786622	1.65921	0.031468	1.1884	1.9718	Up
Csa13g050280_1	partial (chloroplast)	2.35825	0.0165936	0.830165	1.95774	Up
Csa09g058810_1	PREDICTED: uncharacterized protein LOC104711723	1.6285	0.00443918	1.18266	1.92596	Up
Csa03g026480_1	---NA---	1.58835	0.00100648	1.19348	1.89566	Up
Csa17g083310_1	glycylpeptide N-tetradecanoyltransferase 1-like	1.92186	0.0461857	0.980761	1.88488	Up
Csa08g039050_1	---NA---	1.61391	0.0122262	1.15584	1.86543	Up
Csa13g011280_1	Octicosapeptide Phox Bem1p family	1.58514	0.0362041	1.1715	1.85699	Up
Csa03g016030_1	hsp70-Hsp90 organizing 2-like	1.51591	0.00398005	1.22242	1.85308	Up
Csa11g031190_1	deSI At4g17486	1.6661	0.00313056	1.10875	1.84729	Up
Csa03g026340_1	PREDICTED: uncharacterized protein LOC104776370	1.89774	0.0266484	0.971893	1.8444	Up
Csa02g005620_1	---NA---	1.98865	0.0215406	0.921154	1.83186	Up
Csa00518s060_1	PREDICTED: uncharacterized protein LOC104773342 isoform X2	1.68837	0.00626739	1.08493	1.83176	Up
Csa11g034300_1	cytochrome c oxidoreductase like	1.59756	0.00718503	1.13662	1.81582	Up
Csa04g013690_1	membrane-anchored ubiquitin-fold 4	1.52403	0.0345585	1.17545	1.79143	Up
Csa00382s230_1	lipoxygenase chloroplastic-like	1.63271	0.0107069	1.09491	1.78767	Up
Csa14g037680_1	TATA-box-binding -like isoform X2	1.70606	0.0304914	1.04561	1.78387	Up
Csa00495s140_1	photosystem II CP43 chlorophyll partial (chloroplast)	1.67573	0.0362197	1.05548	1.7687	Up
Csa20g019290_1	probable xyloglucan endotransglucosylase hydrolase 5	1.51386	0.0298702	1.16611	1.76533	Up
Csa11g023000_1	glutamate--cysteine chloroplastic-like	11.2504	0.0040837	0.156748	1.76348	Up
Csa04g046370_1	transcription factor PAR2-like	1.5306	0.00124421	1.12539	1.72253	Up
Csa11g028490_1	Integrin-linked kinase family	1.62082	0.000933177	1.04903	1.70029	Up
Csa10g014380_1	GPI-anchored LORELEI-like	1.8502	0.0137314	0.917131	1.69687	Up
Csa00441s160_1	1-aminocyclopropane-1-carboxylate oxidase 1-like	3.35104	0.00845511	0.505949	1.69546	Up
Csa18g028520_1	uncharacterized membrane At1g06890 [Erythranthe guttata]	1.60609	0.0465912	1.02361	1.64401	Up
Csa06g001780_1	zinc ion binding	1.93174	0.00698161	0.847895	1.63791	Up
Csa17g062220_1	14-3-3 GF14 omicron	1.53496	0.0267754	1.06557	1.6356	Up
Csa06g048480_1	---NA---	1.70606	0.0279782	0.941068	1.60552	Up
Csa17g040630_1	taxadien-5-alpha-ol O-acetyltransferase-like	1.61647	0.0172361	0.987926	1.59696	Up
Csa05g083310_1	RING FYVE PHD zinc finger superfamily	2.02621	0.0140223	0.787611	1.59587	Up
Csa11g010120_1	Thioredoxin superfamily	1.7064	0.0203923	0.930287	1.58744	Up
Csa10g006500_1	---NA---	1.52197	0.00272774	1.04276	1.58705	Up
Csa11g083400_1	gibberellin 20 oxidase 1-like	2.5429	0.00309124	0.618572	1.57297	Up
Csa05g018060_1	transcription repressor OFP15-like	1.68785	0.0207125	0.926416	1.56365	Up
Csa14g005120_1	PREDICTED: uncharacterized protein LOC104738910	1.54841	0.0431859	1.00854	1.56164	Up
Csa07g060810_1	fe(3+)-Zn(2+) purple acid phosphatase 12-like	1.55161	0.0358366	1.00634	1.56145	Up
Csa19g016570_1	peptidyl-prolyl cis-trans isomerase FKBP43-like isoform X2	1.79062	0.000143632	0.866053	1.55077	Up
Csa06g030890_1	amino acid transporter family	2.92803	0.00125934	0.528934	1.54873	Up
Csa09g041090_1	cold-inducible RNA-binding -like	1.51837	0.0408359	1.01685	1.54396	Up
Csa13g006370_1	salicylate benzoate carboxyl methyltransferase-like	1.75016	0.0329942	0.87814	1.53689	Up
Csa07g027960_1	Ubiquitin carboxyl-terminal hydrolase-related	1.50672	0.0211879	1.01792	1.53372	Up
Csa08g061240_1	Legume lectin family	2.03947	0.0233541	0.743376	1.51609	Up
Csa05g083090_1	glycosyl transferase family 17	1.60908	0.00960184	0.940286	1.51299	Up
Csa03g037200_1	tapetum determinant	2.24353	0.00880957	0.672114	1.5079	Up
Csa11g099230_1	21 kDa -like	1.67777	0.0255947	0.893968	1.49988	Up
Csa17g008840_1	SNF2 domain-containing CLASSY 3-like	1.5038	0.0117038	0.997029	1.49934	Up
Csa12g024640_1	calcium-binding PBP1-like	1.95123	0.0134148	0.764956	1.49261	Up
Csa09g087790_1	Zinc-finger domain of monoamine-oxidase A repressor R1	1.55099	0.00394978	0.960724	1.49007	Up
Csa00441s260_1	phospholipase A2-beta-like	1.61679	0.00873067	0.918407	1.48487	Up
Csa03g012910_1	pectin acetylesterase 12-like	2.49757	0.0093268	0.591658	1.47771	Up
Csa01g005090_1	cysteine-rich repeat secretory 39-like isoform X1	2.05008	0.0293778	0.716618	1.46913	Up
Csa12g055510_1	cytochrome P450 708A2-like	1.70412	0.00945914	0.858943	1.46374	Up
Csa11g038380_1	PREDICTED: uncharacterized protein LOC104723728 isoform X1	1.93015	0.00624993	0.746086	1.44005	Up
Csa18g034090_1	ATPase ASNA1 homolog 2-like	1.76012	0.0485919	0.815502	1.43538	Up
Csa14g055480_1	hypothetical protein CARUB_v10010781mg	1.74585	0.0496487	0.819174	1.43016	Up
Csa16g027190_1	HORMA domain-containing 1-like isoform X2	1.5109	0.000368849	0.93848	1.41795	Up
Csa03g022140_1	Mitochondrial import inner membrane translocase subunit Tim17 Tim22 Tim23 family	1.53483	0.044567	0.913107	1.40146	Up
Csa17g035560_1	probable E3 ubiquitin- ligase XERICO	2.54014	0.0194027	0.548608	1.39354	Up
Csa16g005800_1	Glycosyl hydrolase superfamily	13.3549	0.00797222	0.104166	1.39113	Up
Csa12g004810_1	probable polyol transporter 6	2.03102	0.00541773	0.683814	1.38884	Up
Csa05g009320_1	transcription factor bHLH130-like isoform X2	1.51352	0.0132856	0.909742	1.37691	Up
Csa03g046590_1	PREDICTED: uncharacterized protein LOC104704642	1.94696	0.0278175	0.705493	1.37356	Up
Csa03g037010_1	---NA---	1.7488	0.0369115	0.782803	1.36897	Up
Csa13g010000_1	glycerophosphodiester phosphodiesterase GDPD6-like	1.66979	8.13622e-05	0.814889	1.36069	Up
Csa17g014520_1	protease Do-like 14	1.52426	0.0254512	0.88279	1.3456	Up
Csa05g023180_1	auxin response factor 11	1.62075	0.0332913	0.820278	1.32947	Up
Csa02g059980_1	FBD-associated F-box At5g56700	1.52685	0.0179174	0.870605	1.32929	Up
Csa17g034830_1	---NA---	1.50241	0.00676801	0.882186	1.3254	Up
Csa19g006450_1	two-component response regulator ARR22-like	5.33965	8.98318e-05	0.247611	1.32216	Up
Csa03g010890_1	ROTUNDIFOLIA like 3	2.11522	0.0198533	0.62383	1.31954	Up
Csa19g039240_1	PREDICTED: uncharacterized protein LOC104766449	1.51514	0.0176897	0.870096	1.31832	Up
Csa18g025190_1	PREDICTED: uncharacterized protein LOC104761420	1.517	0.00630662	0.859048	1.30317	Up
Csa06g028960_1	DNA-directed RNA polymerase V subunit partial	1.51832	0.0118442	0.856715	1.30077	Up
Csa14g051820_1	F-box LRR-repeat At1g48400-like	1.56536	0.00240817	0.81928	1.28247	Up
Csa06g025660_1	F-box FBD LRR-repeat At3g51530-like	1.81777	0.00420131	0.704827	1.28122	Up
Csa18g022650_1	basic helix-loop-helix (bHLH) DNA-binding superfamily	1.66398	0.00534258	0.767015	1.2763	Up
Csa11g016890_1	PREDICTED: uncharacterized protein LOC104722198 isoform X1	3.09206	0.00217409	0.412597	1.27577	Up
Csa03g027120_1	---NA---	1.6176	0.00631829	0.78538	1.27043	Up
Csa10g040710_1	chaperonin mitochondrial-like	1.63877	0.00231754	0.771697	1.26464	Up
Csa03g028490_1	homeobox-leucine zipper ATHB-23	1.62663	0.00166539	0.774597	1.25998	Up
Csa11g001330_1	L-ascorbate oxidase homolog	1.65278	0.0115459	0.756531	1.25038	Up
Csa07g035730_1	ACT domain repeat 4	1.87685	0.016312	0.661868	1.24223	Up
Csa07g063400_1	PREDICTED: uncharacterized protein LOC104714543	1.68067	0.0493257	0.735912	1.23682	Up
Csa14g016800_1	Restriction type II-like superfamily	1.53545	0.0488587	0.800955	1.22982	Up
Csa16g022930_1	Six-hairpin glycosidases superfamily	2.2189	0.00842051	0.553452	1.22805	Up
Csa11g009430_1	costars family At4g33640-like	1.93769	0.0202651	0.633439	1.22741	Up
Csa16g038390_1	AGAMOUS-like 65	1.62579	0.0401332	0.752302	1.22308	Up
Csa12g004920_1	U-box domain-containing 5-like	1.55896	0.0104116	0.778727	1.214	Up
Csa07g023160_1	glucan endo-1,3-beta-glucosidase 8-like	3.33596	0.00787482	0.362602	1.20963	Up
Csa08g052950_1	NAC domain-containing 69-like	3.33914	0.0214868	0.362187	1.20939	Up
Csa11g088880_1	two-pore potassium channel 1-like	1.50616	0.0173961	0.801325	1.20692	Up
Csa04g012230_1	PREDICTED: uncharacterized protein LOC104783557	2.16875	0.000969822	0.549934	1.19267	Up
Csa13g001850_1	E3 ubiquitin- ligase MARCH1-like	1.83412	0.00745063	0.648567	1.18955	Up
Csa06g022720_1	probable phytol kinase chloroplastic	1.53165	0.0024106	0.77562	1.18798	Up
Csa04g050060_1	NLI interacting factor family	1.85512	0.0467084	0.622963	1.15567	Up
Csa07g010950_1	---NA---	1.93851	0.00118865	0.593716	1.15092	Up
Csa08g014910_1	PREDICTED: uncharacterized protein LOC104706460	1.52985	0.0141321	0.752048	1.15052	Up
Csa20g005220_1	defensin 301	1.78613	0.0309852	0.641926	1.14657	Up
Csa05g034560_1	cell division cycle cofactor of APC complex-like isoform X1	2.11024	0.0166472	0.543101	1.14607	Up
Csa20g078110_1	---NA---	1.98081	0.0271094	0.573964	1.13692	Up
Csa03g014740_1	PREDICTED: uncharacterized protein LOC104769760	2.05204	0.0130141	0.553775	1.13637	Up
Csa15g001580_1	iron-sulfur cluster assembly 2	1.50313	0.015447	0.754723	1.13445	Up
Csa16g030540_1	SPIRAL1-like 2	2.06434	0.00791984	0.548303	1.13189	Up
Csa18g041880_1	serine threonine- kinase HT1-like	1.83716	0.0272564	0.616038	1.13176	Up
Csa18g026460_1	Ribosomal L31	1.56146	0.0292072	0.72113	1.12602	Up
Csa20g054030_1	serine hydroxymethyltransferase 2	2.22444	0.0426757	0.504322	1.12184	Up
Csa07g017680_1	prothymosin alpha-B-like	1.61667	0.0283052	0.693572	1.12127	Up
Csa02g048960_1	Heavy metal transport detoxification superfamily	6.33297	0.0189055	0.176928	1.12048	Up
Csa16g053290_1	MLO 6	1.50081	0.0337774	0.745231	1.11845	Up
Csa10g031700_1	EPIDERMAL PATTERNING FACTOR 4	2.06828	0.0371104	0.536193	1.10899	Up
Csa11g023880_1	golgin family A	2.17058	0.0128085	0.510392	1.10785	Up
Csa18g014000_1	PREDICTED: uncharacterized protein LOC104760776	2.23892	0.0215791	0.494165	1.10639	Up
Csa16g006860_1	---NA---	1.74555	0.00891369	0.632477	1.10402	Up
Csa12g053640_1	cytochrome c oxidoreductase like	2.09578	0.0268382	0.525127	1.10055	Up
Csa17g011020_1	dof zinc finger -like isoform X1	1.60402	0.0401425	0.685758	1.09997	Up
Csa20g080760_1	aluminum-activated malate transporter 14-like	6.751	0.0149367	0.162587	1.09762	Up
Csa12g030100_1	PREDICTED: uncharacterized protein LOC104731028	1.73113	0.0113353	0.628459	1.08794	Up
Csa11g072320_1	glucan endo-1,3-beta-glucosidase 7-like	1.63159	0.00390937	0.663255	1.08216	Up
Csa05g081320_1	meiotic asynaptic mutant 1	1.85735	0.0102511	0.582082	1.08113	Up
Csa13g016600_1	probable xyloglucan endotransglucosylase hydrolase 5	1.71942	0.00234511	0.62861	1.08085	Up
Csa05g048380_1	transcription factor EMB1444- partial	1.55358	0.0108299	0.692834	1.07637	Up
Csa02830s010_1	F-box family	1.82155	0.0149508	0.590754	1.07609	Up
Csa14g030910_1	PREDICTED: uncharacterized protein LOC104741079	1.64653	0.0168286	0.652383	1.07417	Up
Csa14g064050_1	mechanosensitive ion channel 4-like	1.51258	0.0408125	0.708495	1.07166	Up
Csa06g033910_1	dirigent 21-like	1.93746	0.0130359	0.545373	1.05664	Up
Csa06g012640_1	zinc finger 571-like	1.64382	0.0247293	0.637189	1.04743	Up
Csa10g033160_1	pentatricopeptide repeat-containing	1.63473	0.00682094	0.638613	1.04396	Up
Csa19g023280_1	nitrile-specifier 1-like	2.84112	0.015806	0.365877	1.0395	Up
Csa05g021280_1	PREDICTED: uncharacterized protein LOC104786159	1.92968	0.0354993	0.537658	1.03751	Up
Csa11g005210_1	ATPase family AAA domain-containing 3C-like	1.61801	0.0182525	0.636725	1.03022	Up
Csa08g059090_1	prenylated rab receptor 2	1.65007	0.0483721	0.619602	1.02239	Up
Csa16g036380_1	PREDICTED: uncharacterized protein LOC104751216 isoform X1	2.03523	0.00229631	0.500127	1.01787	Up
Csa11g085820_1	PAM domain (PCI PINT associated module)	1.6894	0.0173674	0.602366	1.01764	Up
Csa01g032140_1	PREDICTED: uncharacterized protein LOC104747583	1.66059	0.03699	0.612409	1.01696	Up
Csa11g084520_1	Heavy metal transport detoxification superfamily	3.42786	0.0147723	0.295236	1.01203	Up
Csa17g015420_1	G-type lectin S-receptor-like serine threonine- kinase RKS1	2.04995	0.00408934	0.492336	1.00927	Up
Csa14g013640_1	LOV1	1.58639	0.00206231	0.635218	1.00771	Up
Csa06g026010_1	metallopeptidase M24 family	1.62778	0.0259601	0.618614	1.00697	Up
Csa09g067740_1	PREDICTED: uncharacterized protein LOC104712210 isoform X2	1.57366	0.020802	0.638839	1.00532	Up
Csa08g062280_1	cyclin-dependent kinase inhibitor SMR3-like	2.29101	0.0229562	0.435463	0.99765	Up
Csa06g052800_1	ethylene-responsive transcription factor CRF5	1.54082	0.00666308	0.644108	0.992457	Up
Csa10g008250_1	pollen-specific leucine-rich repeat extensin 4	1.57783	0.0242813	0.627089	0.98944	Up
Csa19g001220_1	PREDICTED: uncharacterized protein LOC104763717 isoform X4	1.61868	0.0398997	0.602942	0.975972	Up
Csa14g017020_1	PREDICTED: uncharacterized protein LOC104759211	1.57588	0.018002	0.61912	0.975659	Up
Csa09g068890_1	NAC transcription factor 29-like	2.16065	0.0087125	0.450301	0.972943	Up
Csa03g028130_1	probable galacturonosyltransferase-like 8	1.81535	0.00844151	0.533213	0.967968	Up
Csa14g035690_1	PREDICTED: uncharacterized protein LOC104741417 isoform X1	1.64858	0.0486866	0.583611	0.962127	Up
Csa02g065230_1	uncharacterized serine-rich -like	1.84569	0.00368333	0.520899	0.961418	Up
Csa15g055600_1	nudix hydrolase 6	1.80212	0.017054	0.532563	0.959744	Up
Csa06g023990_1	zinc finger AZF1-like	1.60488	0.0150274	0.596343	0.957057	Up
Csa01171s010_1	BEACH domain-containing lvsC-like	1.85189	0.00499274	0.516777	0.957017	Up
Csa19g005840_1	---NA---	2.32165	0.00319394	0.408481	0.94835	Up
Csa01g038470_1	---NA---	2.23203	0.0173989	0.423163	0.944513	Up
Csa02g072750_1	NAC domain-containing 78-like	1.88813	0.0104844	0.500204	0.944449	Up
Csa17g034300_1	C2H2-like zinc finger	1.72262	0.0448128	0.546671	0.941707	Up
Csa15g019870_1	PREDICTED: uncharacterized protein LOC104780066	1.52806	0.0108389	0.605288	0.924915	Up
Csa12g053730_1	DEAD-box ATP-dependent RNA helicase 1-like	1.96377	0.0331033	0.468495	0.920016	Up
Csa08g044680_1	21 kDa -like	1.53831	0.0108529	0.59782	0.919633	Up
Csa02g001000_1	radial spoke head 1 partial	1.90463	0.0486939	0.481232	0.916569	Up
Csa03g004570_1	calcium-transporting ATPase plasma membrane-type-like	1.62702	0.00949258	0.563182	0.916307	Up
Csa09g097140_1	---NA---	1.78858	0.029586	0.50318	0.899977	Up
Csa02g062840_1	ABC transporter B family member mitochondrial-like	1.98718	0.00705865	0.451907	0.89802	Up
Csa01g022090_1	---NA---	1.66961	0.0168051	0.537451	0.897334	Up
Csa18g023670_1	Heavy metal transport detoxification superfamily	3.6686	0.0413548	0.243432	0.893056	Up
Csa14g002180_1	NAC domain-containing 1-like	1.60271	0.0110934	0.556055	0.891194	Up
Csa01g038220_1	serine threonine- kinase At5g01020-like isoform X1	2.37565	0.00407841	0.374718	0.890199	Up
Csa19g006390_1	40S ribosomal S16-like isoform X2	2.25424	0.0423516	0.394464	0.889219	Up
Csa07g011120_1	---NA---	2.66614	0.0347633	0.333128	0.888166	Up
Csa05g041650_1	Calcium-binding EF-hand family	8.58886	0.00576299	0.103383	0.887942	Up
Csa17g029420_1	transcription factor bHLH94 isoform X2	1.56935	0.04626	0.558914	0.877129	Up
Csa08g054210_1	ATP synthase subunit B	2.53719	0.0141617	0.342834	0.869834	Up
Csa15g020120_1	indole-3-acetic acid inducible partial	3.7893	0.0102702	0.227971	0.863852	Up
Csa08g017800_1	ferredoxin-thioredoxin variable chain-like	1.54858	0.0289929	0.555659	0.860484	Up
Csa05g030210_1	ribosomal S8 (chloroplast)	2.03561	0.00187364	0.418295	0.851484	Up
Csa14g020320_1	probable phosphatase 2C 6	1.74587	0.0107616	0.486489	0.849345	Up
Csa20g067140_1	PREDICTED: uncharacterized protein LOC104771467	2.08194	0.0348607	0.407584	0.848563	Up
Csa10g028050_1	DNA mismatch repair MSH4-like	1.53339	0.036006	0.552352	0.846973	Up
Csa03g011060_1	TRM32-like isoform X1	1.5365	0.00732788	0.548695	0.843072	Up
Csa20g021630_1	homeobox-leucine zipper HAT7-like	1.6502	0.0025932	0.508761	0.839559	Up
Csa07g053250_1	cytochrome P450 86B1-like	4.33603	0.0067153	0.192556	0.834931	Up
Csa06g019900_1	PREDICTED: uncharacterized protein LOC104768233	2.17631	0.0432076	0.383509	0.834634	Up
Csa03g029640_1	3-ketoacyl- synthase 5	1.77587	0.0276456	0.469703	0.83413	Up
Csa20g038410_1	GRAM domain ABA-responsive	3.34173	0.0164571	0.249567	0.833986	Up
Csa04g051940_1	trihelix transcription factor GT-3b-like	1.64494	0.0208422	0.50696	0.83392	Up
Csa19g057990_1	60S ribosomal mitochondrial-like	3.02617	0.0102793	0.274888	0.831859	Up
Csa18936s010_1	chaperone dnaJ	4.00227	0.0397504	0.207799	0.831667	Up
Csa05g002740_1	#NAME?	1.73663	0.0224878	0.478818	0.831529	Up
Csa14g063400_1	lectin At1g53060	2.0264	0.0385356	0.409477	0.829762	Up
Csa09g086040_1	marker for oxidative stress response	3.73252	0.0306044	0.221414	0.826434	Up
Csa03g007340_1	PREDICTED: uncharacterized protein LOC104763812	1.75242	0.0189886	0.46856	0.821111	Up
Csa07g053900_1	glutamine amidotransferase YLR126C	2.34358	0.00378293	0.349542	0.819178	Up
Csa15g007130_1	ATP-dependent DNA helicase Q-like 1	1.53046	0.00838607	0.534859	0.818581	Up
Csa01g035990_1	---NA---	2.16574	0.0269578	0.376233	0.814824	Up
Csa07g051080_1	interactor of constitutive active ROPs 4-like	1.64678	0.00157788	0.491901	0.810051	Up
Csa11g016280_1	oligopeptide transporter 1	1.57536	0.0421336	0.507334	0.799233	Up
Csa14g001950_1	DNA-directed RNA polymerase III subunit RPC10-like	2.52667	0.0167399	0.313611	0.792392	Up
Csa11g016620_1	2-isopropylmalate synthase	1.85823	0.00685224	0.42544	0.790566	Up
Csa14g037010_1	WEB family chloroplastic-like	1.59868	0.039457	0.492795	0.787821	Up
Csa18g008930_1	plant thionin family	1.54573	0.0228464	0.501656	0.775427	Up
Csa16g055370_1	acid beta-fructofuranosidase vacuolar-like	1.96279	0.0189114	0.394872	0.77505	Up
Csa05g091430_1	Integrin-linked kinase family	1.67926	0.023491	0.461294	0.774632	Up
Csa10g016450_1	---NA---	1.63652	0.016036	0.471506	0.77163	Up
Csa20g063220_1	pentatricopeptide repeat-containing mitochondrial-like	1.65337	0.000921344	0.466226	0.770844	Up
Csa01g038400_1	---NA---	2.52044	0.0314867	0.304918	0.768526	Up
Csa07g007050_1	---NA---	3.13049	0.0344857	0.244981	0.766912	Up
Csa08g001920_1	starmaker-like isoform X1	1.55116	0.00842564	0.493351	0.765264	Up
Csa15g030660_1	glycine-rich cell wall structural -like	1.65067	0.0458514	0.463274	0.764711	Up
Csa12g013850_1	heat stress transcription factor B-2b-like	1.68519	0.0111712	0.44981	0.758017	Up
Csa20g010010_1	ethylene-responsive transcription factor ERF106	1.63551	0.00218924	0.45954	0.751582	Up
Csa17g007140_1	acid phosphatase 1-like	3.29001	0.0252473	0.227213	0.747535	Up
Csa08g062890_1	lactosylceramide 4-alpha-galactosyltransferase-like	1.6605	0.0131785	0.449689	0.746707	Up
Csa05g091820_1	magnesium-protoporphyrin IX monomethyl ester [oxidative] chloroplastic-like	2.19357	0.0321235	0.340093	0.746018	Up
Csa14g051680_1	hexokinase 3	1.79366	0.0387083	0.412121	0.739203	Up
Csa07g018010_1	transcription factor TGA4-like	3.88902	0.021319	0.18965	0.737553	Up
Csa12g079560_1	myb A	1.88672	0.0387203	0.389226	0.734363	Up
Csa17g036210_1	lecithin-cholesterol acyltransferase-like 1	1.60006	0.00119629	0.456238	0.730011	Up
Csa03g015890_1	flavin-containing monooxygenase FMO GS-OX-like 1	1.78008	0.0435804	0.408877	0.727835	Up
Csa07g058680_1	wall-associated receptor kinase-like 22	2.27968	0.0280485	0.317175	0.723059	Up
Csa19g027560_1	BTB POZ domain-containing At3g19850-like	1.84246	0.03922	0.391108	0.7206	Up
Csa02g052180_1	F-box At-B-like	1.69094	0.0111753	0.425381	0.719296	Up
Csa20g052920_1	notum homolog	1.70812	0.0442711	0.420017	0.71744	Up
Csa01g033020_1	basic helix-loop-helix (bHLH) DNA-binding superfamily	2.0113	0.0244862	0.35517	0.714355	Up
Csa09g091920_1	PREDICTED: uncharacterized protein LOC104714040	2.57447	0.0133408	0.276369	0.711504	Up
Csa17g098460_1	PREDICTED: uncharacterized protein LOC104701024	1.65171	0.0304224	0.430709	0.711406	Up
Csa04g011160_1	CLAVATA3 ESR-RELATED 27	1.8905	0.015341	0.375529	0.70994	Up
Csa00430s010_1	Alternative oxidase family	1.87001	0.0152796	0.376394	0.703859	Up
Csa19g007800_1	TRIGALACTOSYLDIACYLGLYCEROL chloroplastic-like	3.54454	0.0185507	0.197619	0.700469	Up
Csa17g058310_1	alliinase family	2.29301	0.0195367	0.305444	0.700385	Up
Csa14g009100_1	---NA---	2.09791	0.0140688	0.333271	0.699172	Up
Csa07g005420_1	---NA---	1.69985	0.048113	0.410099	0.697106	Up
Csa14g024120_1	AGAMOUS-like 65	1.6959	0.0118751	0.410546	0.696246	Up
Csa16g055510_1	aspartate cytoplasmic isozyme 2-like	1.92116	0.00955042	0.361187	0.693897	Up
Csa03g060690_1	probable LRR receptor-like serine threonine- kinase At1g53430	1.88027	0.0061758	0.368674	0.693206	Up
Csa13g016770_1	NAC domain-containing 68-like	2.19346	0.025938	0.315873	0.692855	Up
Csa04g051380_1	zinc-finger 10	2.39322	0.0444941	0.28931	0.692382	Up
Csa04g031130_1	two-component response regulator ARR5-like	1.87048	0.049658	0.365654	0.683946	Up
Csa04330s010_1	ethylene-responsive transcription factor CRF5- partial	1.6753	0.0202362	0.40614	0.680407	Up
Csa04g024040_1	nitrilase 3-like isoform X1	1.74553	0.0389432	0.388942	0.678909	Up
Csa20g018600_1	pentatricopeptide repeat-containing mitochondrial	1.74712	0.0121701	0.388195	0.678222	Up
Csa05g004080_1	14 kDa proline-rich -like	1.68723	0.0277862	0.40124	0.676983	Up
Csa14g006850_1	UDP-glucosyltransferase 75B1	1.62249	0.0191344	0.41717	0.676854	Up
Csa07g040240_1	disease resistance At4g11170	1.53363	0.0215783	0.44122	0.67667	Up
Csa08g010770_1	probable aquaporin SIP1-2	2.2762	0.00143483	0.296722	0.675398	Up
Csa07g040960_1	pentatricopeptide repeat-containing	1.7439	0.00771353	0.386419	0.673879	Up
Csa11g080010_1	DNA-binding ESCAROLA	1.59116	0.0180387	0.421741	0.671057	Up
Csa11g025630_1	PREDICTED: uncharacterized protein LOC104722974	1.66903	0.0353253	0.400474	0.668403	Up
Csa09g068970_1	WAT1-related At3g56620-like	1.79124	0.00139756	0.370282	0.663264	Up
Csa14g037580_1	gibberellin 2-oxidase	1.51395	0.0384825	0.437196	0.661894	Up
Csa00626s020_1	kinase superfamily	1.68469	0.0376027	0.39228	0.660869	Up
Csa09g039750_1	probable mitochondrial chaperone bcs1	2.18163	0.047088	0.301476	0.657709	Up
Csa16g048650_1	---NA---	1.87642	0.0118756	0.350304	0.657317	Up
Csa09g095630_1	NAC domain containing 25	1.65972	0.00101299	0.392805	0.651945	Up
Csa08g059300_1	probable leucine-rich repeat receptor kinase At5g05160	1.54489	0.00546762	0.421747	0.651553	Up
Csa08g002430_1	pentatricopeptide repeat-containing mitochondrial-like	1.71698	0.0163862	0.37653	0.646496	Up
Csa06g018800_1	P-loop containing nucleoside triphosphate hydrolases superfamily	1.50282	0.0245068	0.419163	0.629925	Up
Csa07g026490_1	Disease resistance (CC-NBS-LRR class) family	1.62479	0.0406456	0.382914	0.622154	Up
Csa04g053680_1	membrane lipo	2.38127	0.0485078	0.260625	0.620618	Up
Csa12g030510_1	nucleoside diphosphate kinase chloroplastic mitochondrial-like isoform X1	2.42307	0.0172568	0.254782	0.617354	Up
Csa19g001410_1	universal stress A	3.56392	0.0288556	0.172876	0.616117	Up
Csa14g023550_1	---NA---	3.06892	0.0410669	0.200549	0.615468	Up
Csa13g047580_1	PREDICTED: uncharacterized protein LOC104737045	2.12335	0.0271776	0.289221	0.614116	Up
Csa04g030640_1	transcription factor PRE4-like	2.11218	0.0316599	0.289819	0.612149	Up
Csa01g016270_1	LOB domain-containing 22-like isoform X2	1.5915	0.0157665	0.38403	0.611182	Up
Csa06g048810_1	myb family transcription factor	2.20852	0.0421053	0.276658	0.611006	Up
Csa05g038100_1	branched-chain amino acid aminotransferase 6	2.377	0.0445337	0.256815	0.610449	Up
Csa06g024450_1	dof zinc finger -like	1.69481	0.0272907	0.359904	0.609968	Up
Csa09g066260_1	---NA---	1.5069	0.030952	0.404729	0.609885	Up
Csa16g002560_1	transcription factor PIF6-like	1.81634	0.0459305	0.334313	0.607227	Up
Csa10g017830_1	acid phosphatase 1-like	2.019	0.0206543	0.299761	0.605218	Up
Csa08g049230_1	ankyrin repeat family	1.76199	0.0279468	0.343295	0.604881	Up
Csa09g068700_1	probable WRKY transcription factor 70	2.6393	0.0152114	0.227909	0.601521	Up
Csa13g053710_1	PREDICTED: uncharacterized protein LOC104737428	1.78165	0.0215918	0.335268	0.597331	Up
Csa05g023570_1	PREDICTED: uncharacterized protein LOC104789045	1.57681	0.0374362	0.378462	0.596763	Up
Csa04g038570_1	F-box FBD LRR-repeat At3g52680-like	1.7488	0.0171813	0.341133	0.596574	Up
Csa10g031740_1	early light-induced chloroplastic-like isoform X2	1.94844	0.0447198	0.305828	0.595887	Up
Csa07g057810_1	LIGHT-DEPENDENT SHORT HYPOCOTYLS 7-like	1.7129	0.0166376	0.347684	0.595547	Up
Csa10g042290_1	methyl- -binding domain-containing 9-like	2.12052	0.0133123	0.279187	0.592022	Up
Csa06g002590_1	NAC domain containing 35	1.8859	0.00137213	0.310503	0.585578	Up
Csa04859s010_1	cytidine deoxycytidylate deaminase family	2.17027	0.0454846	0.267553	0.580662	Up
Csa12g079520_1	cyclin-dependent kinase inhibitor SMR3-like	1.92769	0.0287109	0.300022	0.578349	Up
Csa20g038350_1	GRAM domain ABA-responsive	1.99178	0.0369513	0.286717	0.571078	Up
Csa08g062740_1	pentatricopeptide repeat-containing At5g01110	1.7086	0.048354	0.331501	0.566403	Up
Csa10g007110_1	glutathione S-transferase T3-like	1.90901	0.0298253	0.295745	0.564581	Up
Csa17g033710_1	Homeobox-leucine zipper family	1.8009	0.0214803	0.312841	0.563394	Up
Csa08g062880_1	like AUXIN RESISTANT 1	2.06291	0.0133695	0.270671	0.558371	Up
Csa12g016880_1	probable xyloglucan endotransglucosylase hydrolase 18	3.11042	0.00774222	0.178929	0.556544	Up
Csa20g005920_1	probable disease resistance At5g04720	2.02806	0.0126519	0.274304	0.556305	Up
Csa16g006480_1	FAR1-RELATED SEQUENCE 5-like isoform X2	1.87998	0.0324533	0.295684	0.555881	Up
Csa05g011260_1	Ankyrin repeat family BTB POZ domain-containing	1.58148	0.00635065	0.350306	0.554002	Up
Csa13g055420_1	PREDICTED: uncharacterized protein LOC104737601	1.70501	0.0146161	0.323233	0.551115	Up
Csa09g011670_1	ABC-2 type transporter family	2.69244	0.00217651	0.204673	0.55107	Up
Csa10g010810_1	glutamate receptor	1.90753	0.0180588	0.286442	0.546398	Up
Csa07g034080_1	PREDICTED: uncharacterized protein LOC104701467	3.12175	0.0333894	0.174932	0.546095	Up
Csa17g043770_1	probable histone chaperone ASF1A isoform X1	1.88952	0.0417926	0.288363	0.544869	Up
Csa03g018720_1	probable sodium-coupled neutral amino acid transporter 6	2.71193	0.00969399	0.199938	0.542218	Up
Csa09g050940_1	---NA---	2.03612	0.00180963	0.265868	0.541337	Up
Csa14g026660_1	2-oxoisovalerate dehydrogenase subunit alpha mitochondrial-like	2.13271	0.00168653	0.253401	0.540429	Up
Csa19g023260_1	polyadenylate-binding 6-like	1.54937	0.0266638	0.348014	0.539203	Up
Csa15g010450_1	PREDICTED: uncharacterized protein LOC104745074	2.68113	0.00212271	0.201101	0.539178	Up
Csa09g080160_1	SHI RELATED SEQUENCE 5-like	2.13765	0.0324063	0.25143	0.537468	Up
Csa04g006370_1	TET14_ARATH ame: Full=Tetraspanin-14	2.16741	0.0491008	0.24756	0.536565	Up
Csa13g003440_1	nucleolin 1-like	1.71331	0.0383581	0.312682	0.53572	Up
Csa07g064700_1	transcription elongation factor SPT6-like	2.5229	0.00605575	0.212306	0.535626	Up
Csa16g036610_1	mitotic-spindle organizing 1B (DUF3743)	3.65201	0.0136155	0.146105	0.533578	Up
Csa10g050070_1	disease resistance At4g11170	1.89806	0.01111	0.280455	0.532321	Up
Csa11g093290_1	scarecrow 11	2.66827	0.00886947	0.198595	0.529904	Up
Csa11g024120_1	#NAME?	2.38769	0.00474934	0.221847	0.529702	Up
Csa04g044600_1	dirigent 21-like	1.89269	0.0431123	0.277411	0.525052	Up
Csa10g007740_1	ethylene-responsive transcription factor ERF109-like	1.85884	0.0424443	0.281891	0.523991	Up
Csa05g080100_1	histone acetyltransferase HAC2-like	1.785	0.0275294	0.293069	0.523129	Up
Csa19g021360_1	pentatricopeptide repeat-containing At3g14730-like	1.56786	0.0318793	0.333466	0.522828	Up
Csa11g012540_1	PREDICTED: myosin-1-like	2.19716	0.0497674	0.23352	0.513081	Up
Csa13g006680_1	probable disease resistance At5g04720	4.13318	0.00187293	0.123786	0.51163	Up
Csa07g053950_1	PREDICTED: uncharacterized protein LOC104702921	2.3055	0.00706684	0.220858	0.509188	Up
Csa05g063250_1	pectinesterase 10	2.38785	0.00197367	0.213186	0.509056	Up
Csa17g035510_1	probable calcium-binding CML25	1.73831	0.0191295	0.292682	0.508772	Up
Csa07g030220_1	aspartic ase PCS1-like	2.06837	0.0461126	0.245428	0.507636	Up
Csa01g028130_1	MATE efflux family ALF5-like isoform X1	2.17673	0.00508388	0.232617	0.506345	Up
Csa08g032110_1	PREDICTED: uncharacterized protein LOC104736844	1.55296	0.0331045	0.323336	0.502127	Up
Csa09g019890_1	mitochondrial chaperone BCS1-like	1.56606	0.0186403	0.320407	0.501775	Up
Csa09384s010_1	transmembrane 9 superfamily member 4	3.04328	0.00880879	0.161384	0.491139	Up
Csa19g033390_1	Tetratricopeptide repeat (TPR)-like superfamily	1.53195	0.00932502	0.319934	0.490124	Up
Csa13g008010_1	eukaryotic translation initiation factor 3 subunit	2.79722	0.00459094	0.173347	0.484889	Up
Csa15g019790_1	PREDICTED: uncharacterized protein LOC104745826	2.28708	0.00538149	0.210693	0.481871	Up
Csa02g012780_1	PREDICTED: uncharacterized protein LOC104717059	2.00164	0.0172829	0.240173	0.480741	Up
Csa15g009870_1	probable 2,3-bisphosphoglycerate-independent phosphoglycerate mutase 2	1.66738	0.0384601	0.288068	0.48032	Up
Csa16g041210_1	chaperone dnaJ 10-like	1.90495	0.0361965	0.251844	0.47975	Up
Csa16g053070_1	PREDICTED: uncharacterized protein LOC104752784	3.22245	0.0172784	0.148138	0.477365	Up
Csa16g032080_1	homeobox knotted-1-like 2	2.19185	0.00643879	0.217766	0.477311	Up
Csa09g009170_1	PREDICTED: uncharacterized protein LOC104710380	1.80168	0.0321165	0.264123	0.475867	Up
Csa09g009060_1	histone-binding MSI1	1.59559	0.0419872	0.296438	0.472994	Up
Csa11g099160_1	IQ-DOMAIN 14-like	1.51883	0.0331963	0.311306	0.472819	Up
Csa04g016020_1	NADPH:quinone oxidoreductase-like	1.5261	0.0241555	0.309308	0.472035	Up
Csa08g056390_1	glycerophosphodiester phosphodiesterase GDPD6-like	1.94548	0.0428683	0.2418	0.470418	Up
Csa06g005800_1	cytochrome P450 86B1-like	2.41967	0.0141799	0.193843	0.469035	Up
Csa05g041060_1	surfeit locus 6-like	1.73217	0.0285645	0.27011	0.467878	Up
Csa11g032840_1	Tetratricopeptide repeat (TPR)-like superfamily	2.44712	0.0241476	0.190136	0.465286	Up
Csa11g069630_1	---NA---	3.23911	0.0358232	0.143434	0.464599	Up
Csa14g001530_1	BTB POZ domain-containing	3.88192	0.0419826	0.118383	0.459554	Up
Csa17g088000_1	---NA---	1.64295	0.0164668	0.278504	0.457567	Up
Csa05g073690_1	thioredoxin-dependent peroxidase	3.31751	0.0256218	0.137827	0.457241	Up
Csa12377s010_1	trihelix transcription factor ASIL1-like	2.03279	0.0177928	0.224048	0.455442	Up
Csa19g031460_1	cysteine-rich transmembrane domain PCC1	3.29145	0.0224262	0.136762	0.450145	Up
Csa18g014240_1	F-box SNE-like	4.18532	0.0146308	0.106497	0.445725	Up
Csa16g027240_1	ELMO domain-containing A isoform X1	1.84078	0.0124063	0.242122	0.445693	Up
Csa15g007240_1	---NA---	1.57727	0.0223441	0.282151	0.445028	Up
Csa14g043720_1	GDSL-like Lipase Acylhydrolase superfamily	1.6234	0.0423147	0.273337	0.443736	Up
Csa05g034450_1	3-isopropylmalate dehydrogenase	1.58455	0.0137179	0.277931	0.440395	Up
Csa11g003660_1	TNP1-like transposon	2.10688	0.0201993	0.208771	0.439856	Up
Csa08g018630_1	calcineurin B 4 isoform X1	2.50942	0.0231316	0.174992	0.439129	Up
Csa05g092880_1	tubulin-folding cofactor D-like	2.01307	0.0496183	0.215851	0.434523	Up
Csa07g001600_1	gibberellin receptor GID1B-like	1.84086	0.0114	0.234898	0.432415	Up
Csa12g008790_1	auxin-induced 15A-like	2.22873	0.00851138	0.192065	0.42806	Up
Csa04g033990_1	---NA---	2.04636	0.00424023	0.208518	0.426703	Up
Csa05g092890_1	PREDICTED: uncharacterized protein LOC104788379	1.6362	0.0140702	0.259653	0.424846	Up
Csa12g046890_1	homeobox-leucine zipper HDG4-like	1.57997	0.0156523	0.267923	0.42331	Up
Csa12g074720_1	PREDICTED: uncharacterized protein LOC104733847	1.60296	0.0365882	0.262913	0.421439	Up
Csa00517s060_1	inactive serine threonine- kinase At1g67470-like isoform X1	2.20071	0.0335003	0.190514	0.419266	Up
Csa06g052890_1	probable WRKY transcription factor 46	2.34588	0.0177814	0.178662	0.419119	Up
Csa05g059420_1	Duplicated homeodomain-like superfamily	1.82288	0.0421856	0.228678	0.416852	Up
Csa05g011810_1	phosphatidylinositol 4-kinase gamma 1-like	1.56929	0.000613706	0.264991	0.415847	Up
Csa16539s010_1	pectin methylesterase like	2.21246	0.0252314	0.186823	0.413338	Up
Csa19g001470_1	methyl- -binding domain-containing 9-like	2.03565	0.00689004	0.202833	0.412896	Up
Csa19g023210_1	PREDICTED: uncharacterized protein LOC104765470	3.43502	0.0123573	0.120092	0.412519	Up
Csa06g004360_1	pentatricopeptide repeat-containing mitochondrial	2.50574	0.020656	0.164608	0.412463	Up
Csa20g078070_1	ubiquitin-like modifier-activating enzyme atg7	1.91861	0.00829405	0.214507	0.411554	Up
Csa20g024010_1	FRIGIDA 1	1.8816	0.0245154	0.21752	0.409285	Up
Csa07g035810_1	PREDICTED: uncharacterized protein LOC104701540	1.55127	0.0247429	0.263336	0.408504	Up
Csa05g039770_1	hypothetical protein CARUB_v10024391mg	1.65782	0.0137251	0.246353	0.408409	Up
Csa02g059290_1	E3 ubiquitin- ligase RNF126-like	2.36535	0.0428132	0.172026	0.406902	Up
Csa04g037080_1	PREDICTED: uncharacterized protein LOC104780965	2.474	0.0176953	0.164163	0.40614	Up
Csa13g002280_1	TRM32-like isoform X2	2.04471	0.0345709	0.197387	0.403599	Up
Csa02g069960_1	---NA---	1.55857	0.0308742	0.258537	0.402948	Up
Csa11g072340_1	B3 domain-containing At5g42700-like	2.35191	0.0103856	0.168968	0.397398	Up
Csa17g035040_1	3-ketoacyl- synthase 5-like	2.87832	0.00208813	0.138033	0.397304	Up
Csa11g015060_1	PREDICTED: uncharacterized protein LOC104722020	1.85457	0.0257963	0.214006	0.396888	Up
Csa09g095670_1	serine carboxypeptidase-like 32	2.99245	0.00488601	0.132	0.395003	Up
Csa15066s010_1	pentatricopeptide repeat-containing mitochondrial-like	1.61223	0.0462432	0.244939	0.394897	Up
Csa14g007360_1	---NA---	1.69592	0.00049181	0.232369	0.394078	Up
Csa09g081080_1	serine threonine- kinase PBS1-like	2.00437	0.0213905	0.196541	0.393942	Up
Csa14g011380_1	pentatricopeptide repeat-containing	1.62391	0.0397651	0.242474	0.393754	Up
Csa05g004330_1	ethylene-responsive transcription factor ERF034-like	2.28852	0.0391605	0.171733	0.393016	Up
Csa01g015960_1	PREDICTED: uncharacterized protein LOC104778171 isoform X1	3.01136	0.0481954	0.129264	0.38926	Up
Csa03g028960_1	zinc finger ZAT1-like	1.9826	0.0315784	0.196003	0.388595	Up
Csa09g069900_1	pentatricopeptide repeat-containing chloroplastic-like	2.57268	0.00956845	0.150607	0.387463	Up
Csa09g034150_1	nitrilase 3 isoform X1	3.60489	0.00778891	0.10625	0.383019	Up
Csa18g029200_1	F-box family	1.61845	0.00589537	0.235998	0.381951	Up
Csa17g043000_1	gibberellin 2-oxidase	1.91029	0.00644342	0.199301	0.380723	Up
Csa13g008880_1	polygalacturonase inhibiting 1	3.06726	0.0057048	0.12391	0.380065	Up
Csa09g069610_1	triacylglycerol lipase SDP1-like	1.73769	0.0305103	0.216614	0.376409	Up
Csa13g003350_1	PREDICTED: uncharacterized protein LOC104734362	2.06618	0.0136684	0.179174	0.370206	Up
Csa10g012650_1	PREDICTED: uncharacterized protein LOC104720066	2.4598	0.00822124	0.150045	0.36908	Up
Csa19g027490_1	PREDICTED: uncharacterized protein LOC104767659	3.01516	0.00226826	0.122272	0.36867	Up
Csa17g009310_1	PREDICTED: uncharacterized protein LOC104754744	1.69442	0.00838479	0.214395	0.363274	Up
Csa20g066500_1	BRI1 kinase inhibitor 1	2.78424	0.0137309	0.129714	0.361156	Up
Csa06g013090_1	probable glycosyltransferase At3g42180	2.36901	0.00635131	0.152001	0.360093	Up
Csa03g060710_1	probable LRR receptor-like serine threonine- kinase At1g53440	2.04296	0.00542827	0.176106	0.359778	Up
Csa19g014140_1	non-symbiotic hemoglobin 2	3.07388	0.00226195	0.116887	0.359297	Up
Csa08g009970_1	mitochondrial chaperone BCS1-like isoform X1	2.07275	0.00644315	0.172692	0.357946	Up
Csa13677s010_1	Pyridoxal phosphate (PLP)-dependent transferases superfamily	3.14034	0.0195577	0.113468	0.356328	Up
Csa14g001130_1	transport Sec1a isoform X1	2.49177	0.0205366	0.138987	0.346324	Up
Csa19g040890_1	xyloglucan endotransglucosylase hydrolase 4	1.74552	0.0186561	0.19793	0.345492	Up
Csa02g023350_1	peroxidase 37-like	1.93296	0.0425614	0.17791	0.343892	Up
Csa06g009830_1	mitochondrial chaperone BCS1-like	2.36745	0.000478102	0.144471	0.342029	Up
Csa00595s020_1	Transmembrane amino acid transporter family	2.03543	0.0496454	0.167602	0.341142	Up
Csa12g004650_1	UPF0725 At4g29550-like	1.78005	0.0270753	0.190869	0.339757	Up
Csa09g068190_1	pentatricopeptide repeat-containing At3g56030-like	2.21172	0.0297459	0.151144	0.334288	Up
Csa06g038240_1	---NA---	1.50035	0.0436377	0.219453	0.329255	Up
Csa06g048760_1	ROS1-like	1.87126	0.0308922	0.174916	0.327313	Up
Csa03598s010_1	homeobox-leucine zipper ANTHOCYANINLESS 2-like	2.80661	0.0291858	0.116499	0.326967	Up
Csa06755s010_1	receptor-kinase isolog	2.77418	0.0127226	0.117376	0.325623	Up
Csa02g065420_1	probable receptor kinase At5g59700	1.83475	2.00372e-06	0.176153	0.323196	Up
Csa11g024540_1	beta-glucosidase 47-like	3.04033	0.0172289	0.10567	0.321272	Up
Csa10g040650_1	P-loop containing nucleoside triphosphate hydrolases superfamily	1.9822	0.0442022	0.160817	0.318771	Up
Csa15g073950_1	Major facilitator superfamily	2.48814	0.0456768	0.126542	0.314855	Up
Csa15g040580_1	heat stress transcription factor A-6b-like	2.20315	0.0423017	0.142881	0.314789	Up
Csa04g029560_1	UDP-glycosyltransferase 76E4-like isoform X3	1.80767	0.036466	0.173232	0.313146	Up
Csa18g027030_1	TORNADO 1-like	2.04952	0.0233371	0.152152	0.311838	Up
Csa17g014920_1	probable receptor kinase At1g11050	1.6192	0.0301538	0.19252	0.311728	Up
Csa20g068700_1	ubiquitin-specific protease 14	1.557	0.000420658	0.200065	0.3115	Up
Csa09g051890_1	kinase with adenine nucleotide alpha hydrolases-like domain-containing	1.7835	0.0155505	0.172836	0.308253	Up
Csa01g007600_1	poly(A) polymerase-like	1.50118	0.0498306	0.204845	0.307509	Up
Csa12g082450_1	---NA---	2.72426	0.0095728	0.111646	0.304152	Up
Csa13g013710_1	---NA---	1.85296	0.00467846	0.161421	0.299108	Up
Csa03g046730_1	PREDICTED: protein AIG2-like	1.54349	0.0331369	0.191994	0.29634	Up
Csa07g060020_1	rop guanine nucleotide exchange factor 12-like	2.38405	0.0428837	0.123861	0.29529	Up
Csa03g018550_1	PREDICTED: cyclin-SDS-like	2.48068	0.0359253	0.118671	0.294384	Up
Csa11g032830_1	PREDICTED: uncharacterized protein LOC104723417	2.63094	0.0449335	0.111226	0.292629	Up
Csa11g059170_1	arabinogalactan 24	2.31223	0.0214813	0.126551	0.292614	Up
Csa16g031830_1	cyclin-D1-1-like isoform X2	2.29375	0.0315982	0.126723	0.290672	Up
Csa06g009840_1	probable mitochondrial chaperone BCS1-B	1.93281	0.0160457	0.149334	0.288633	Up
Csa08g056610_1	B3 domain-containing Os02g0598200-like	2.41241	0.018499	0.118198	0.285143	Up
Csa11g004680_1	pre-mRNA-splicing factor SLU7-A-like	2.66018	0.00633717	0.106602	0.283581	Up
Csa15g008480_1	---NA---	1.51629	0.0203203	0.186658	0.283028	Up
Csa15g027080_1	UPF0496 At3g19330-like	2.3019	0.0370613	0.121627	0.279972	Up
Csa17g088280_1	cytochrome P450 705A20-like	2.46555	0.0308278	0.112155	0.276525	Up
Csa16g016450_1	3-ketoacyl- synthase 12	1.84749	0.04886	0.147683	0.272842	Up
Csa16g057020_1	pentatricopeptide repeat-containing At1g64310	2.67115	0.0128935	0.101387	0.270819	Up
Csa20g008460_1	B3 domain-containing At5g06250-like isoform X1	1.97702	0.0476779	0.136785	0.270426	Up
Csa12g058890_1	recombination initiation defect 1	1.69129	0.0440771	0.155456	0.262922	Up
Csa17g020820_1	PREDICTED: uncharacterized protein LOC104755838	1.63884	0.0168464	0.160371	0.262823	Up
Csa07g017960_1	glycosyl hydrolase family 10 carbohydrate-binding domain-containing	2.30521	0.0288152	0.113182	0.260909	Up
Csa11g024350_1	MATE efflux family	2.49207	0.0429592	0.104523	0.260478	Up
Csa14g024280_1	---NA---	1.66719	0.00296148	0.155953	0.260004	Up
Csa09g053360_1	dof zinc finger -like	2.19327	0.0212053	0.117632	0.257999	Up
Csa20g027120_1	hypothetical protein CARUB_v10003791mg, partial	1.76377	0.0273754	0.145737	0.257046	Up
Csa11g091140_1	hypothetical protein ARALYDRAFT_918934	2.09053	0.0116548	0.120281	0.251452	Up
Csa08g062710_1	PREDICTED: uncharacterized protein LOC104708952	1.61782	0.0355607	0.155345	0.251322	Up
Csa05g024530_1	Ubiquitin-like superfamily	1.55827	0.0237852	0.161194	0.251183	Up
Csa09g009000_1	1,8-cineole synthase chloroplastic-like	1.51376	0.0320358	0.165491	0.250514	Up
Csa07393s010_1	LIGHT-DEPENDENT SHORT HYPOCOTYLS 7-like	1.94523	0.00845402	0.128615	0.250187	Up
Csa11g103450_1	---NA---	2.33968	0.00510487	0.106656	0.24954	Up
Csa13g009150_1	laccase-13-like isoform X2	2.22186	0.022718	0.11105	0.246737	Up
Csa14g027820_1	transcription factor MYB3-like	1.53479	0.0376421	0.156432	0.240091	Up
Csa12g003900_1	calcium ion-binding	2.3458	0.0288016	0.100005	0.23459	Up
Csa14g030710_1	pentatricopeptide repeat-containing At5g27110-like	1.97513	0.0168623	0.118401	0.233858	Up
Csa17g088580_1	aminotransferase- mobile domain	1.87355	0.0274278	0.121605	0.227834	Up
Csa08g024140_1	myb-related Myb4-like	1.73442	0.0206473	0.129643	0.224855	Up
Csa15g031200_1	AP2-like ethylene-responsive transcription factor PLT1	1.88731	0.0415364	0.117845	0.222409	Up
Csa14g018850_1	transporter MCH1	1.87008	0.00395865	0.116988	0.218777	Up
Csa11g001830_1	kinesin NACK1 isoform X1	1.96801	0.0186419	0.107208	0.210987	Up
Csa05g018560_1	probable mannan synthase 7	1.69791	0.014759	0.116287	0.197446	Up
Csa17g005470_1	omega-hydroxypalmitate O-feruloyl transferase-like	1.68077	0.0373326	0.107938	0.18142	Up
Csa10g049120_1	BAG family molecular chaperone regulator 2-like	1.62963	0.048739	0.101076	0.164717	Up
Csa11g070590_1	12S seed storage	-1.72067	0.00123264	5890.48	3423.36	Down
Csa18g009670_1	12S seed storage	-2.16882	0.00346812	4562.97	2103.9	Down
Csa17g006950_1	12S seed storage	-1.66429	0.0224591	1573.02	945.157	Down
Csa14g004960_1	12S seed storage	-1.57414	0.00175972	791.534	502.834	Down
Csa12g024730_1	2S seed storage	-1.65185	0.00706127	746.679	452.027	Down
Csa11g017020_1	2S seed storage	-1.92119	0.00250724	541.907	282.069	Down
Csa10g035950_1	gamma-interferon-inducible-lysosomal thiol reductase-like	-2.23441	0.00112562	515.088	230.525	Down
Csa11g017000_1	2S seed storage	-1.51338	0.0133438	487.659	322.231	Down
Csa11g043000_1	gamma-interferon-inducible-lysosomal thiol reductase-like	-2.25787	0.000902321	469.763	208.056	Down
Csa01g038030_1	glycine-rich cell wall structural 2	-11.1349	0.00836032	284.922	25.5881	Down
Csa17g006960_1	12S seed storage CRD-like	-1.60473	0.0363832	267.334	166.591	Down
Csa14g004970_1	12S seed storage CRD-like	-1.64859	0.020891	258.64	156.886	Down
Csa04g015780_1	oleosin kDa-like	-2.74596	0.0247564	240.973	87.7552	Down
Csa19g023490_1	translationally-controlled tumor homolog	-15.0909	0.000137498	221.847	14.7007	Down
Csa06g008780_1	oleosin kDa-like	-2.9217	0.0389955	215.497	73.7573	Down
Csa09g014800_1	oleosin kDa-like	-2.92639	0.0378524	212.964	72.7735	Down
Csa17g076620_1	1-Cys peroxiredoxin PER1-like	-1.6887	0.0482053	205.475	121.677	Down
Csa06g049820_1	defensin 194	-1.82834	0.0365736	199.647	109.196	Down
Csa19g026130_1	60S ribosomal L30-1	-13.3631	0.000230618	194.206	14.5331	Down
Csa14g053080_1	---NA---	-1.68281	0.0366846	178.812	106.258	Down
Csa04g061210_1	trypsin inhibitor 3	-1.86262	0.000583273	166.539	89.4107	Down
Csa19g026450_1	1-aminocyclopropane-1-carboxylate oxidase 5-like	-17.3121	0.000276758	165.861	9.58064	Down
Csa03g005050_1	12S seed storage	-2.37007	0.000784032	156.295	65.9452	Down
Csa06g002160_1	low-molecular-weight cysteine-rich 69	-1.71108	0.00320223	155.045	90.6127	Down
Csa19g003140_1	---NA---	-5.57226	0.00854433	154.339	27.6978	Down
Csa10g016060_1	peroxygenase 1	-1.62721	0.0163102	151.962	93.3876	Down
Csa01g002040_1	---NA---	-11.4399	0.0186499	149.937	13.1065	Down
Csa16g035910_1	aquaporin TIP3-1-like	-1.74605	0.0306889	123.742	70.8696	Down
Csa07g002720_1	cytochrome P450 78A9-like	-1.82827	0.00584407	121.115	66.2457	Down
Csa19g023630_1	AP2 domain containing	-14.7239	0.000180837	117.741	7.99655	Down
Csa07g040360_1	aquaporin TIP3-1-like	-1.87024	0.0172052	117.417	62.7821	Down
Csa19g031870_1	vicilin C72-like	-1.80832	0.00128514	110.261	60.9741	Down
Csa01g019120_1	nitrile-specifier 1-like isoform X2	-19.527	0.00969204	108.648	5.56396	Down
Csa19g023820_1	defensin 47	-13.9022	0.00360138	107.144	7.70695	Down
Csa09g077750_1	aquaporin TIP3-1-like	-1.73387	0.0104132	107.01	61.7174	Down
Csa08g057250_1	PREDICTED: uncharacterized protein LOC104708383	-1.6149	0.0013335	104.857	64.9311	Down
Csa07g013360_1	fatty acid desaturase	-1.74245	0.0384765	100.051	57.4197	Down
Csa12g065470_1	gamma-interferon-inducible-lysosomal thiol reductase-like	-1.9214	0.0117601	99.2371	51.6484	Down
Csa19g024120_1	glutamic acid-rich -like	-8.19832	0.000663736	98.8853	12.0617	Down
Csa19g025880_1	ASPARTIC PROTEASE IN GUARD CELL 1-like	-13.3472	0.0001244	96.5947	7.23707	Down
Csa01g024880_1	dihydroneopterin aldolase-like	-1.99852	0.0105626	93.4231	46.7461	Down
Csa14g005770_1	AWPM-19-like family	-3.94634	0.00737154	89.3869	22.6506	Down
Csa11g066460_1	histone acetyltransferase (DUF1264)	-6.67671	0.0119986	88.1316	13.1998	Down
Csa19g026170_1	60S ribosomal L30-1	-15.217	0.000164698	87.2596	5.73436	Down
Csa16g014970_1	omega-3 fatty acid endoplasmic reticulum-like isoform X1	-1.63307	0.0227629	86.0987	52.7219	Down
Csa19g025230_1	methyl transferase	-16.5099	0.000464819	84.3197	5.10721	Down
Csa05g033930_1	omega-3 fatty acid endoplasmic reticulum	-1.60558	0.0324821	83.4075	51.9486	Down
Csa01g025880_1	vicilin C72-like	-2.17174	0.00298431	83.2726	38.3437	Down
Csa13g009210_1	PREDICTED: uncharacterized protein LOC104734736	-1.58183	0.019216	81.6901	51.6428	Down
Csa20g009540_1	embryo-specific 3	-1.5641	0.00272813	77.0006	49.2301	Down
Csa15g039290_1	vicilin C72-like	-2.10972	0.00222816	75.8932	35.9731	Down
Csa03g005870_1	AWPM-19-like family	-4.72583	0.0141048	72.1324	15.2635	Down
Csa20g077530_1	PREDICTED: uncharacterized protein LOC104771803	-4.61069	0.0110919	70.9871	15.3962	Down
Csa09g097360_1	vacuolar-processing enzyme beta-isozyme-like	-1.75791	0.0314284	69.7068	39.6532	Down
Csa08g057080_1	NFU1 iron-sulfur cluster	-1.57139	0.0267155	67.4593	42.9298	Down
Csa16g002790_1	cytochrome P450 78A9-like	-2.17526	0.00285438	59.901	27.5374	Down
Csa03g005060_1	12S seed storage CRD-like	-1.70484	0.0127972	59.8312	35.0949	Down
Csa18g005520_1	histone acetyltransferase (DUF1264)	-7.80525	0.00422443	57.4566	7.36127	Down
Csa19g025800_1	NADH dehydrogenase ubiquinone 1 beta subcomplex subunit 10-B (Complex I subunit NDUFS6)	-9.17845	0.000184044	57.4078	6.25463	Down
Csa04g061280_1	defensin 194	-2.08529	0.0238708	56.5117	27.1002	Down
Csa17g007790_1	AWPM-19-like family	-8.0193	0.0107573	55.0268	6.8618	Down
Csa18g021370_1	11-beta-hydroxysteroid dehydrogenase 1B	-2.25297	0.00333923	54.0413	23.9867	Down
Csa19g024980_1	glutamine synthetase cytosolic isozyme 1-3-like	-13.275	0.000154312	50.4026	3.79681	Down
Csa12g025120_1	caleosin CLO1-1	-1.63822	0.0212651	48.5314	29.6245	Down
Csa02g039290_1	11-beta-hydroxysteroid dehydrogenase 1B-like	-3.19942	0.0026097	46.2909	14.4685	Down
Csa17g023580_1	beta-tonoplast intrinsic	-3.55101	0.00911615	46.1461	12.9952	Down
Csa04g042760_1	Iron manganese superoxide dismutase family	-2.33893	0.0158328	45.8214	19.5907	Down
Csa19g025330_1	beta-glucosidase 44-like	-11.7433	0.000457573	45.2492	3.8532	Down
Csa12g037540_1	late embryogenesis abundant 1-like	-5.79999	0.0033061	44.8123	7.72627	Down
Csa19g024500_1	---NA---	-20.219	0.000457	43.4826	2.15058	Down
Csa16g043300_1	probable dehydrin LEA	-2.91211	0.019693	43.2471	14.8508	Down
Csa04g050220_1	PREDICTED: uncharacterized protein LOC104792448	-1.96281	0.00360754	42.895	21.8539	Down
Csa19g026240_1	ras-related Rab7	-16.7962	0.000144416	42.7182	2.54333	Down
Csa04g044980_1	Adenine nucleotide alpha hydrolases-like superfamily	-15.48	0.0112648	41.9594	2.71056	Down
Csa09g068650_1	superoxide dismutase [Mn] mitochondrial	-9.16899	0.00666546	40.5407	4.42151	Down
Csa10g028690_1	transferase family	-2.31789	0.0177581	39.9675	17.243	Down
Csa19g026480_1	flavonol synthase flavanone 3-hydroxylase-like	-16.572	8.65806e-05	39.7564	2.39901	Down
Csa13g047050_1	11-beta-hydroxysteroid dehydrogenase-like 5	-1.69149	0.0222174	39.46	23.3285	Down
Csa09g005290_1	expansin A15	-1.51341	0.0188311	37.115	24.5241	Down
Csa20g009730_1	NFU1 iron-sulfur cluster	-1.85537	0.00549567	36.9831	19.9329	Down
Csa19g023890_1	dihydrolipoyl dehydrogenase chloroplastic-like	-14.1805	0.000186916	36.868	2.59991	Down
Csa09g087850_1	reticulon B13	-2.1463	0.00906735	36.703	17.1006	Down
Csa05g095080_1	desiccation-related PCC13-62-like	-1.59296	0.00325084	36.5014	22.9142	Down
Csa03g021630_1	beta-tonoplast intrinsic	-1.83633	0.0124853	34.2742	18.6645	Down
Csa02g065020_1	non-specific lipid-transfer 4-like	-1.83604	0.0135646	33.94	18.4854	Down
Csa14g006800_1	naphthalene 1,2-dioxygenase subunit alpha (DUF1264)	-6.60868	0.00775652	33.7209	5.10252	Down
Csa02g026890_1	11-beta-hydroxysteroid dehydrogenase-like 5	-1.52237	0.0437249	33.1912	21.8023	Down
Csa08g043550_1	probable cysteine ase At4g11310	-1.98652	0.0139222	32.8724	16.5477	Down
Csa10g017780_1	kDa heat shock mitochondrial-like	-1.54631	0.0309244	31.8941	20.6259	Down
Csa17g010770_1	heat shock	-1.8281	0.0305183	31.0157	16.9661	Down
Csa14g022150_1	beta-tonoplast intrinsic	-3.31441	0.00560266	30.9493	9.3378	Down
Csa20g001790_1	PEBP (phosphatidylethanolamine-binding ) family	-1.52636	0.00186387	28.6963	18.8004	Down
Csa16g045330_1	reticulon B13	-2.56004	0.00921605	28.1392	10.9917	Down
Csa19g024940_1	purple acid phosphatase 17-like	-12.0444	0.00299352	27.919	2.31802	Down
Csa20g002300_1	PREDICTED: uncharacterized protein C24B11.05-like	-1.50538	0.032823	27.416	18.212	Down
Csa09g087480_1	terpene synthase cyclase family	-1.55065	0.0499363	27.012	17.4198	Down
Csa07g051650_1	probable dehydrin LEA	-2.19271	0.0271429	26.9785	12.3037	Down
Csa19g040490_1	glycine-rich cell wall structural -like	-6.27647	0.0182535	26.4722	4.21769	Down
Csa07g064030_1	vacuolar-processing enzyme beta-isozyme-like	-2.07003	0.0279368	26.2705	12.6909	Down
Csa10g029650_1	outer envelope pore 16- chloroplastic isoform X1	-9.71914	0.00491957	25.4733	2.62094	Down
Csa12g053140_1	outer envelope pore 16- chloroplastic isoform X1	-8.23698	0.00436648	25.4409	3.08862	Down
Csa19g026150_1	Translation elongation factor EF1B ribosomal S6 family	-12.094	0.000798275	25.0938	2.07489	Down
Csa19g025820_1	Calcium-binding EF-hand family	-8.8186	0.00109123	25.0611	2.84184	Down
Csa17g092740_1	Late embryogenesis abundant (LEA) family	-2.99302	0.0121415	24.7195	8.25905	Down
Csa10g022480_1	late embryogenesis abundant 1-like	-6.86355	0.0028085	24.4655	3.56456	Down
Csa03g037560_1	4-substituted benzoates-glutamate ligase -like	-1.70457	0.042896	23.502	13.7877	Down
Csa19g026200_1	actin 2	-10.0492	0.000107022	23.0705	2.29575	Down
Csa07g023750_1	uncharacterized GPI-anchored At5g19250-like	-1.74573	0.0169578	23.0668	13.2133	Down
Csa13g009370_1	NFU1 iron-sulfur cluster	-1.65048	0.00406787	22.3062	13.515	Down
Csa09g094950_1	---NA---	-1.86848	0.0232697	22.2401	11.9028	Down
Csa19g023960_1	PREDICTED: uncharacterized protein LOC104765545	-17.0303	0.000109793	22.0781	1.2964	Down
Csa19g026490_1	flavonol synthase flavanone 3-hydroxylase-like	-10.6492	9.3841e-05	22.0656	2.07204	Down
Csa14g061940_1	late embryogenesis-abundant	-3.28195	0.0120845	22.0157	6.70814	Down
Csa11g070350_1	embryonic DC-8-like	-2.51274	0.0182958	21.9409	8.73186	Down
Csa15g023720_1	late embryogenesis abundant D-29-like	-4.33059	0.0161829	21.8973	5.05644	Down
Csa19g025420_1	Transducin WD40 repeat-like superfamily	-15.1356	0.000105476	21.8688	1.44486	Down
Csa19g025180_1	aldose 1-epimerase-like	-13.2166	0.000235116	21.7939	1.64898	Down
Csa02g057710_1	peroxygenase 1 [Tarenaya hassleriana]	-2.73557	0.00732121	21.6854	7.92721	Down
Csa19g023640_1	Ribosomal L19e family	-17.7577	0.000527972	21.1375	1.19033	Down
Csa18g026690_1	PEROXYGENASE 2	-1.51196	0.000661582	20.5081	13.5639	Down
Csa07g053670_1	reticulon B13	-3.61003	0.0136075	20.2283	5.60335	Down
Csa14g043260_1	4-substituted benzoates-glutamate ligase -like	-1.76097	0.0117719	20.2201	11.4823	Down
Csa17g098240_1	uncharacterized GPI-anchored At5g19250-like	-1.70223	0.0163043	20.194	11.8632	Down
Csa10g014220_1	S-alkyl-thiohydroximate lyase SUR1-like	-3.83166	0.0044149	19.9856	5.21591	Down
Csa19g023290_1	nitrile-specifier 1-like isoform X1	-2.25655	0.00868517	19.3279	8.56526	Down
Csa15g002110_1	---NA---	-6.23841	0.0116324	19.1207	3.06499	Down
Csa19g025860_1	CCAAT-displacement alternatively spliced product	-13.8461	0.000300194	18.7977	1.35762	Down
Csa05g009000_1	---NA---	-46.7631	0.00695488	18.6108	0.397981	Down
Csa03g059660_1	late embryogenesis abundant 76-like	-1.71081	0.0091654	18.5948	10.869	Down
Csa19g026420_1	AP2 B3-like transcriptional factor family	-5.56577	0.00429808	18.3396	3.29506	Down
Csa02g051710_1	heat stress transcription factor A-9-like	-1.62966	0.0263223	18.3014	11.2302	Down
Csa02g039360_1	hydroxysteroid dehydrogenase 6	-1.69627	0.0202108	18.2948	10.7853	Down
Csa00607s020_1	PREDICTED: uncharacterized protein LOC104773659 isoform X1	-1.65781	0.0251215	18.2493	11.0081	Down
Csa13g002100_1	PREDICTED: uncharacterized protein C24B11.05-like	-1.77109	0.0390194	18.1796	10.2646	Down
Csa01g010850_1	---NA---	-1.77848	0.0112216	18.0527	10.1506	Down
Csa05g007410_1	---NA---	-2.08348	0.0319391	18.0087	8.64357	Down
Csa01g018050_1	stem-specific TSJT1-like	-1.57674	0.0496224	17.9354	11.375	Down
Csa09g041350_1	kDa class I small heat shock	-1.70649	0.0110162	17.8245	10.4452	Down
Csa03g011100_1	dessication-induced 1VOC superfamily	-2.84748	0.000223821	17.792	6.24832	Down
Csa10g002900_1	Iojap- mitochondrial-like	-1.59523	0.017179	17.6143	11.0418	Down
Csa06g020010_1	kDa class I small heat shock	-1.66931	0.00699233	17.5795	10.531	Down
Csa12g012920_1	vacuolar-processing enzyme gamma-isozyme-like	-2.18284	0.0022016	17.3433	7.94528	Down
Csa02g070290_1	chitin-binding lectin 1-like	-1.62271	0.0460207	16.929	10.4325	Down
Csa19g023480_1	ATKINESIN-13A KINESIN-13A	-5.23437	6.68768e-05	16.7111	3.19257	Down
Csa19g024960_1	dihydropyrimidine dehydrogenase [NADP(+)]-like	-14.4237	4.7017e-05	16.4727	1.14206	Down
Csa19g024730_1	chromatin structure-remodeling complex BSH-like	-9.47306	0.00150703	16.42	1.73334	Down
Csa04g029010_1	kDa class I small heat shock	-1.68462	0.0104112	16.2872	9.66813	Down
Csa11g025490_1	late embryogenesis abundant domain-containing	-14.635	0.0016148	15.8887	1.08567	Down
Csa17g035220_1	transcription factor MEE8-like	-2.20338	0.0343693	15.6863	7.11922	Down
Csa19g024950_1	PREDICTED: uncharacterized protein LOC104765624	-16.3672	0.000171228	15.5078	0.947497	Down
Csa10g035910_1	glutamate--cysteine chloroplastic-like	-1.86441	0.0273646	15.1786	8.14122	Down
Csa14g009030_1	lactoylglutathione lyase family	-3.35979	0.00048235	14.844	4.41812	Down
Csa15g012490_1	AT3g10020 T22K18_16	-1.78693	0.0320458	14.8347	8.30177	Down
Csa06g039320_1	RNHX1_ARATH ame: Full= ribonuclease H At1g65750	-1.98561	0.0104321	14.7615	7.43424	Down
Csa14g037230_1	histone acetyltransferase (DUF1264)	-2.58932	0.0111303	14.76	5.70032	Down
Csa17g042530_1	PREDICTED: uncharacterized protein LOC104757300	-5.07738	0.00973991	14.5927	2.87406	Down
Csa19g026610_1	RNA-binding 47B	-11.9884	0.000637646	14.5296	1.21197	Down
Csa17g071630_1	cysteine ase RD21A	-1.98742	0.0477498	14.2209	7.15543	Down
Csa11g082030_1	11-beta-hydroxysteroid dehydrogenase 1B	-2.18574	0.0125797	14.1906	6.49236	Down
Csa19g025000_1	probable inactive receptor kinase RLK902	-17.0927	0.000114975	14.1744	0.829268	Down
Csa05g022890_1	cysteine-rich transmembrane domain A	-2.07782	0.0107319	14.1477	6.80891	Down
Csa19g026140_1	probable serine threonine- kinase WNK6	-17.2263	0.000167391	14.092	0.818049	Down
Csa17g098210_1	uncharacterized GPI-anchored At5g19250-like	-2.2186	5.57738e-05	14.0131	6.31619	Down
Csa06g003040_1	expansin-A15- partial	-1.50104	0.0469787	13.9408	9.28737	Down
Csa09g057950_1	dehydrin Xero 1-like	-2.66086	0.0113251	13.5319	5.08554	Down
Csa02g020570_1	methyl- -binding domain-containing 1-like	-1.51096	0.00835953	13.4877	8.9266	Down
Csa07g014960_1	kDa class I heat shock 2-like	-1.50352	0.0433215	13.2365	8.80363	Down
Csa09g071050_1	Adenine nucleotide alpha hydrolases-like superfamily	-6.49076	0.00542928	13.2304	2.03834	Down
Csa09g042550_1	probable iron ascorbate oxidoreductase DDB_G0283291	-1.63394	0.0101481	13.2041	8.08113	Down
Csa03g006900_1	Calcium-dependent lipid-binding ( domain) family	-1.68459	0.00214658	13.1775	7.82241	Down
Csa07g059780_1	Cystathionine beta-synthase (CBS) family	-1.95122	0.0233096	13.1579	6.74342	Down
Csa19g024290_1	lipoamide dehydrogenase 2	-5.47036	0.000187146	13.1527	2.40436	Down
Csa06g034240_1	PREDICTED: uncharacterized protein LOC104781757 isoform X1	-36.9666	0.0111725	12.9804	0.351138	Down
Csa19g024180_1	E3 ubiquitin- ligase UPL6-like	-4.54281	0.000240956	12.8914	2.83776	Down
Csa19g026440_1	B3 domain-containing transcription factor partial	-1.72146	0.00208706	12.7977	7.43423	Down
Csa16g038570_1	gibberellin-regulated 6-like	-2.07048	0.0408943	12.5526	6.06263	Down
Csa18g021430_1	11-beta-hydroxysteroid dehydrogenase-like 6 isoform X1	-1.96861	0.00847784	12.434	6.31613	Down
Csa12g057470_1	gamma-interferon-inducible-lysosomal thiol reductase-like	-2.27189	0.0022515	12.4182	5.46602	Down
Csa14g024590_1	probable flavin-containing monooxygenase 1	-1.6888	0.00311078	12.1563	7.19822	Down
Csa14g050970_1	---NA---	-1.56926	0.0390005	12.0098	7.65315	Down
Csa19g025170_1	PREDICTED: uncharacterized protein LOC104765644	-15.101	0.000172698	11.9718	0.792786	Down
Csa19g026300_1	transducin family WD-40 repeat family	-11.4648	0.000118217	11.9367	1.04117	Down
Csa19g023350_1	probable mitochondrial-processing peptidase subunit alpha-2	-15.0452	0.000127204	11.8151	0.785307	Down
Csa19g025280_1	RNA exonuclease 1 homolog	-18.3822	0.000543799	11.7941	0.641605	Down
Csa20g012590_1	EXORDIUM-like 4	-1.5474	0.00224186	11.5599	7.47054	Down
Csa17g036180_1	PREDICTED: uncharacterized protein LOC104757070	-1.60967	0.0151852	11.5554	7.17872	Down
Csa14g042020_1	pinoresinol reductase 1-like	-1.54253	0.0256968	11.4726	7.4375	Down
Csa18g037160_1	flavonol synthase	-1.75438	0.00253455	11.2322	6.40236	Down
Csa19g023770_1	GATA transcription factor 17	-19.6526	0.00517977	11.1267	0.566171	Down
Csa17g008860_1	naphthalene 1,2-dioxygenase subunit alpha (DUF1264)	-7.72554	4.17216e-05	11.1224	1.43969	Down
Csa05g009550_1	plant EC metallothionein family	-28.676	0.0104153	11.1009	0.387116	Down
Csa15g032220_1	isocitrate lyase-like	-1.78354	0.0140262	11.0558	6.19881	Down
Csa06g026060_1	---NA---	-1.51451	0.0364178	11.0517	7.29718	Down
Csa17g055640_1	cystathionine gamma- chloroplastic-like isoform X1	-1.89943	0.00912187	10.9961	5.78915	Down
Csa02g028460_1	gibberellin-regulated 3-like	-29.5161	0.0146589	10.9111	0.369667	Down
Csa19g025980_1	---NA---	-14.4016	0.000234311	10.9047	0.757186	Down
Csa19g024590_1	50S ribosomal L3- chloroplastic-like	-19.6653	0.000161617	10.7432	0.5463	Down
Csa09g086190_1	seed maturation	-5.83021	0.000694599	10.4122	1.78591	Down
Csa19g023720_1	topless-related 2-like	-13.8366	0.000295769	10.2632	0.741745	Down
Csa07g046090_1	gibberellin-regulated 6-like	-3.51411	0.0136696	10.1788	2.89654	Down
Csa19g025070_1	F-box kelch-repeat At3g16740-like	-17.5583	5.1718e-05	10.1431	0.577681	Down
Csa19g025510_1	T-complex 1 subunit delta-like	-7.45984	4.51587e-05	10.0908	1.35268	Down
Csa02g070610_1	HVA22 b	-20.4767	0.0200513	10.0426	0.490443	Down
Csa16g004170_1	---NA---	-73.4282	0.00224273	9.98241	0.135948	Down
Csa04g059140_1	seed biotin-containing SBP65-like isoform X2	-16.3905	0.00326716	9.86629	0.601953	Down
Csa15g034700_1	kDa proline-rich	-1.66984	0.00617801	9.62537	5.76423	Down
Csa04g047620_1	Late embryogenesis abundant group 1	-2.9	0.0250396	9.61482	3.31545	Down
Csa10g009350_1	vacuolar-processing enzyme gamma-isozyme-like	-2.05213	0.00136246	9.61063	4.68324	Down
Csa02243s010_1	probable pectinesterase pectinesterase inhibitor 36	-30.5136	0.00350885	9.57829	0.313902	Down
Csa07g051940_1	seed maturation	-1.59753	0.0220422	9.50818	5.95181	Down
Csa09g085890_1	probable dehydrin LEA	-4.21489	0.0189411	9.50205	2.2544	Down
Csa11g051370_1	1804333BGln synthetase	-1.97274	0.00382071	9.38696	4.75834	Down
Csa01g003080_1	hypothetical protein AALP_AA3G028100	-2.32142	0.00914121	9.35413	4.02949	Down
Csa19g023930_1	seed maturation PM36 homolog	-22.2438	7.40231e-05	9.25608	0.416119	Down
Csa07g004180_1	probable pectinesterase pectinesterase inhibitor 36	-69.7528	0.00610298	9.2275	0.132289	Down
Csa18g038890_1	succinate dehydrogenase 2-3	-2.13	0.0181136	9.21103	4.32443	Down
Csa06g054190_1	21 kDa -like	-1.66516	0.0141772	9.20601	5.52861	Down
Csa16g016260_1	Pathogenesis-related thaumatin superfamily	-1.51605	0.0269284	9.19024	6.06197	Down
Csa13g025950_1	poly(ADP-ribose) polymerase domain	-1.70464	0.010375	9.13984	5.36175	Down
Csa17g021630_1	heat shock 70 kDa 5-like	-2.3802	0.00638188	9.12651	3.83434	Down
Csa04g036740_1	peroxidase 36-like	-2.54075	0.0489154	9.08792	3.57687	Down
Csa05g015580_1	heme-binding chloroplastic	-1.69236	0.00107261	8.88453	5.24978	Down
Csa06g039260_1	embryonic cell 63	-1.67435	0.0361435	8.79327	5.25175	Down
Csa19g025010_1	---NA---	-13.4397	0.00022736	8.77835	0.653164	Down
Csa19g024030_1	probable phosphatase 2C 42	-3.94003	0.000215054	8.76606	2.22487	Down
Csa04g052250_1	PREDICTED: uncharacterized protein LOC104782285	-1.75082	0.026573	8.64936	4.94019	Down
Csa02g058420_1	formin 5	-9.90853	0.00486707	8.63169	0.871138	Down
Csa09g034370_1	probable fatty acyl- reductase 5	-1.91008	0.0157353	8.58478	4.49447	Down
Csa19g024530_1	serine threonine kinase	-8.23429	0.000525788	8.55131	1.0385	Down
Csa08g060630_1	malate synthase-like	-1.58491	0.0105437	8.54095	5.38893	Down
Csa19g005540_1	probable calcium-binding CML34	-2.00958	0.00132512	8.4813	4.22043	Down
Csa03g032780_1	PREDICTED: uncharacterized protein LOC104776993	-5.15618	0.0230402	8.42806	1.63455	Down
Csa19g025410_1	guanine nucleotide-binding subunit beta C	-23.3121	2.64125e-05	8.33629	0.357594	Down
Csa19g025780_1	chloroplastic group IIA intron splicing facilitator chloroplastic-like isoform X2	-15.7744	8.54259e-05	8.31354	0.527028	Down
Csa19g023940_1	ubiquitin-conjugating enzyme E2 32	-22.7255	0.000262545	8.25884	0.363417	Down
Csa15g079780_1	---NA---	-2.05416	0.00176375	8.21053	3.99703	Down
Csa08g054990_1	serine carboxypeptidase-like 19	-2.78779	0.00503957	8.00747	2.87234	Down
Csa20g036110_1	poly ADP-ribose polymerase 3	-2.53914	0.0216751	7.99562	3.14894	Down
Csa20g005050_1	malate synthase-like	-1.57978	0.0226549	7.9903	5.05787	Down
Csa12g004600_1	---NA---	-1.57818	0.0110056	7.93394	5.02729	Down
Csa19g006370_1	germin subfamily 1 member 5	-39.3473	0.00129186	7.80014	0.198238	Down
Csa19g025480_1	pre-mRNA-splicing factor SPF27 homolog	-27.2684	0.00275538	7.76295	0.284687	Down
Csa10g021140_1	Glycosyl hydrolase superfamily	-2.51247	0.0147042	7.69575	3.06303	Down
Csa09g003320_1	purple acid phosphatase 8 isoform X1	-2.2806	0.000469542	7.64044	3.35019	Down
Csa11g099280_1	aldo keto reductase family	-1.7565	0.0108981	7.5739	4.31192	Down
Csa15g021280_1	nitrile-specifier 1-like isoform X2	-9.6383	0.00441084	7.48168	0.776246	Down
Csa18g020160_1	ferric reduction oxidase chloroplastic-like	-1.78668	0.00300857	7.41642	4.15095	Down
Csa06g001860_1	purple acid phosphatase 8-like	-1.51921	0.038766	7.36486	4.84781	Down
Csa14g035040_1	PREDICTED: uncharacterized protein LOC104741358	-1.93158	0.00486188	7.33572	3.79778	Down
Csa04g011970_1	BnaA06g07710D	-1.54209	0.0129865	7.18777	4.66104	Down
Csa12g034910_1	Glycosyl hydrolase superfamily	-1.70855	0.00430774	7.18179	4.20345	Down
Csa18g028310_1	probable calcium-binding CML49	-4.09671	0.0021295	7.15649	1.74689	Down
Csa08g015690_1	poly [ADP-ribose] polymerase 3-like	-1.71296	0.0307162	7.1442	4.17068	Down
Csa03g018350_1	zinc finger NUTCRACKER-like isoform X1	-1.51015	0.0127501	7.12919	4.72086	Down
Csa19g024190_1	heat stable 1	-13.1799	0.000627918	7.12747	0.540785	Down
Csa11g101300_1	PREDICTED: uncharacterized protein LOC104727051	-1.56324	0.00929738	7.12083	4.55517	Down
Csa20g046140_1	cytochrome P450 71A14-like	-5.10239	0.00112632	7.11546	1.39454	Down
Csa19g023620_1	Tetratricopeptide repeat (TPR)-like superfamily	-13.6291	0.000280878	7.08465	0.519817	Down
Csa19g025310_1	66 kDa stress -like	-17.9067	8.70556e-05	7.07704	0.395216	Down
Csa05g085820_1	Agamous-like MADS-box AGL8 isogeny	-1.94768	0.0262445	6.95044	3.56857	Down
Csa02g073550_1	probable trehalose-phosphate phosphatase J	-1.53304	0.0323212	6.92877	4.51964	Down
Csa01g018300_1	late embryogenesis abundant 76-like	-5.66197	0.0184348	6.92616	1.22328	Down
Csa19g025120_1	PREDICTED: uncharacterized protein LOC104765638	-8.14552	9.94562e-05	6.88865	0.845698	Down
Csa10g001880_1	late embryogenesis abundant -like	-1.58185	0.0181931	6.88439	4.35212	Down
Csa19g023840_1	defensin 47	-24.7618	0.000292951	6.84311	0.276357	Down
Csa20g020600_1	peroxidase 55-like	-1.56992	0.00829274	6.84257	4.35854	Down
Csa17g029510_1	Late embryogenesis abundant (LEA) family	-2.06525	0.0260964	6.83973	3.31182	Down
Csa17g030150_1	organic solute transporter ostalpha (DUF300)	-1.95312	0.00438311	6.75835	3.46029	Down
Csa11g004870_1	probable vacuolar amino acid transporter YPQ1 isoform X1	-1.6756	0.0155119	6.74833	4.0274	Down
Csa03g032090_1	MNN4-like isoform X2	-1.67847	0.0234549	6.70137	3.99256	Down
Csa15g005110_1	germin subfamily 1 member 3	-32.4829	0.000193298	6.67923	0.205623	Down
Csa05g044730_1	hypothetical protein ARALYDRAFT_892496	-1.7573	0.00505423	6.63926	3.7781	Down
Csa15g003190_1	probable calcium-binding CML34	-2.07132	0.0132107	6.61114	3.19174	Down
Csa17g029160_1	probable trehalose-phosphate phosphatase J	-1.72904	0.0333709	6.58028	3.80574	Down
Csa19g024930_1	PREDICTED: uncharacterized protein LOC104765623	-20.238	0.000820163	6.3944	0.31596	Down
Csa19g025960_1	single-stranded DNA-binding mitochondrial-like	-15.1642	0.000894884	6.39095	0.421451	Down
Csa19g026120_1	PREDICTED: protein TONSOKU	-17.8007	4.54209e-05	6.38952	0.358948	Down
Csa19g025570_1	Ribosomal S24 S35	-14.4025	0.000466444	6.36845	0.442177	Down
Csa19g024550_1	novel plant SNARE 13	-8.76019	0.000217382	6.34778	0.724617	Down
Csa13g001240_1	aldose reductase isoform X1	-9.1058	0.0266002	6.32756	0.694893	Down
Csa06g001720_1	vacuolar iron transporter 1	-1.52982	0.00769621	6.32309	4.13322	Down
Csa19g025530_1	uncharacterized PKHD-type hydroxylase At1g22950-like	-14.476	5.79571e-05	6.32035	0.436608	Down
Csa06g023320_1	endonuclease or glycosyl hydrolase	-1.5644	0.00214659	6.31703	4.03798	Down
Csa13g054870_1	PREDICTED: uncharacterized protein LOC104737543	-2.47592	0.0100497	6.31313	2.54981	Down
Csa03g026430_1	NRT1 PTR FAMILY isoform X2	-1.80916	0.01783	6.23111	3.4442	Down
Csa12g079670_1	cytochrome c oxidase subunit 5C-4	-4.62691	0.0085961	6.18745	1.33727	Down
Csa14g020170_1	---NA---	-2.24677	0.00371602	6.15483	2.73942	Down
Csa01g016990_1	GRIP coiled-coil	-1.58394	0.0144218	6.13176	3.8712	Down
Csa19g026590_1	CDPK-related kinase 5	-10.2027	0.000130802	6.06096	0.594055	Down
Csa19g023670_1	pumilio homolog 24 isoform X1	-16.4135	0.000482807	6.00839	0.366065	Down
Csa11g066300_1	partial	-1.73773	0.0203817	5.98859	3.44623	Down
Csa20g023510_1	kin2	-1.67247	0.0278689	5.95457	3.56034	Down
Csa05g002490_1	cytochrome P450	-1.8044	0.00592412	5.92862	3.28565	Down
Csa06g048690_1	seed biotin-containing SBP65-like isoform X2	-5.08636	0.0164528	5.91445	1.16281	Down
Csa20g001350_1	aldose reductase-like	-10.9155	0.0370576	5.90855	0.541299	Down
Csa06g017130_1	probable fatty acyl- reductase 4 isoform X2	-11.2358	0.000316691	5.87163	0.522582	Down
Csa18g005990_1	PREDICTED: uncharacterized protein LOC104760385	-1.60925	0.0130215	5.84388	3.63142	Down
Csa16g038410_1	GDSL esterase lipase At1g74460-like	-1.72247	0.0214845	5.81831	3.37788	Down
Csa01g044640_1	NADP-dependent malic enzyme-like isoform X1	-3.90068	0.00869931	5.78331	1.48264	Down
Csa13g001570_1	PEBP (phosphatidylethanolamine-binding ) family	-1.79405	0.00926509	5.77265	3.21766	Down
Csa19g024540_1	probable sugar phosphate phosphate translocator At3g17430	-12.2369	0.000349578	5.77258	0.471736	Down
Csa11g088480_1	peroxygenase 2 isoform X1	-2.23929	0.0235998	5.69393	2.54274	Down
Csa19g024910_1	dihydroxyacetone glycerone kinase	-12.4803	0.000221594	5.66784	0.454142	Down
Csa07g051840_1	hypothetical protein ARALYDRAFT_481037	-3.76721	0.010566	5.65527	1.50118	Down
Csa18g033960_1	PREDICTED: uncharacterized protein LOC104762168	-1.57465	0.0398285	5.6363	3.5794	Down
Csa03g026300_1	alcohol dehydrogenase-like 1	-5.90106	0.00649322	5.61584	0.951667	Down
Csa07g010810_1	PREDICTED: uncharacterized protein LOC106450068	-2.52746	0.00233594	5.59263	2.21274	Down
Csa13g007690_1	cytochrome P450 90A1-like	-1.79274	0.00989597	5.58273	3.11408	Down
Csa11g068050_1	AF375430_1AT5g45310 K9E15_9	-1.57078	0.00417643	5.56717	3.5442	Down
Csa09g098470_1	B3 domain-containing At1g08985-like	-3.03124	0.023568	5.56708	1.83657	Down
Csa04g004230_1	purple acid phosphatase 8-like	-1.76907	0.0102457	5.5026	3.11044	Down
Csa05g092550_1	probable pectinesterase pectinesterase inhibitor 36	-18.2498	0.00129263	5.46213	0.299298	Down
Csa20g055810_1	sugar-porter family 1	-1.93201	0.0366395	5.32557	2.75648	Down
Csa02g004530_1	hypoersensitive response	-1.66787	0.0435941	5.30838	3.18273	Down
Csa12g042820_1	PREDICTED: uncharacterized protein LOC104731684	-7.77266	0.00986597	5.30092	0.681996	Down
Csa16g034740_1	PREDICTED: uncharacterized protein LOC104753790, partial	-3.61156	0.00726796	5.27388	1.46028	Down
Csa19g025990_1	nucleolin 2-like	-4.96923	0.000618077	5.25184	1.05687	Down
Csa19g026630_1	KIP-related 6	-20.7374	0.000204378	5.22247	0.251838	Down
Csa08g028330_1	---NA---	-2.84831	0.00471457	5.21516	1.83097	Down
Csa19g023550_1	acylpyruvase mitochondrial-like	-16.8469	0.000698261	5.18762	0.307928	Down
Csa05g002630_1	PREDICTED: uncharacterized protein LOC104784658	-2.28241	0.00298845	5.12956	2.24743	Down
Csa14g002760_1	GATA transcription factor	-2.33282	0.0194204	5.12063	2.19504	Down
Csa03g026950_1	organic solute transporter ostalpha (DUF300)	-1.7652	0.0221956	5.11482	2.89759	Down
Csa10g031730_1	early light-induced chloroplastic-like	-1.70046	0.0304821	5.08139	2.98825	Down
Csa19g026390_1	PREDICTED: uncharacterized protein LOC104701723	-1.8268	0.019763	5.08059	2.78113	Down
Csa19g023420_1	threonyl and alanyl tRNA synthetase second additional domain-containing	-17.7054	8.82982e-05	5.079	0.286862	Down
Csa01g020210_1	late embryogenesis abundant D-29-like	-4.9897	0.0152153	5.07887	1.01787	Down
Csa14g033960_1	zinc finger CONSTANS-LIKE 16-like isoform X2	-1.55254	0.000176972	5.07534	3.26905	Down
Csa13g027540_1	sterol 14-demethylase-like	-1.64242	0.00171939	5.05643	3.07864	Down
Csa19g026060_1	aspartate glutamate uridylate kinase family	-8.61662	0.00105775	5.04956	0.586026	Down
Csa02g057580_1	PREDICTED: uncharacterized protein LOC104731468	-1.84179	0.00374131	5.04628	2.73988	Down
Csa15g032270_1	LOB domain-containing 9-like	-1.91046	0.0329148	5.04461	2.64053	Down
Csa07g045860_1	GDSL esterase lipase At1g74460-like	-2.38733	0.00912253	4.95473	2.07543	Down
Csa10g041110_1	glutamine synthetase cytosolic isozyme 1-1-like isoform X1	-1.61239	0.0392881	4.95422	3.0726	Down
Csa19g023270_1	nitrile-specifier 1-like isoform X2	-5.45572	0.00118418	4.94268	0.905962	Down
Csa08g063330_1	aldose reductase-like isoform X1	-4.43034	0.0353322	4.93634	1.11421	Down
Csa15g002290_1	plant stearoyl-acyl-carrier desaturase family	-1.83529	0.00542511	4.92984	2.68613	Down
Csa19g025910_1	histone deacetylase 15-like	-10.3608	0.00034403	4.91794	0.474667	Down
Csa18g028950_1	Ribonuclease E inhibitor Dimethylmenaquinone methyltransferase	-1.5054	0.0207395	4.83961	3.21483	Down
Csa09g079860_1	glutathione S-transferase DHAR2-like	-1.53325	0.0132181	4.83312	3.1522	Down
Csa13g016900_1	peroxidase 55-like	-1.80718	0.0100871	4.80122	2.65674	Down
Csa06g006010_1	PREDICTED: uncharacterized protein LOC104790263	-1.68545	7.02568e-05	4.79745	2.8464	Down
Csa19g025540_1	PREDICTED: uncharacterized protein LOC104765678	-12.8136	0.00192774	4.7378	0.369748	Down
Csa11g055740_1	PREDICTED: AIG2-like protein	-26.4192	0.0228771	4.67745	0.177047	Down
Csa17g023150_1	2-hydroxy-6-oxo-6-phenylhexa-2,4-dienoate hydrolase isoform X1	-1.58061	0.0241445	4.62667	2.92715	Down
Csa19g026340_1	TIC chloroplastic-like	-14.3715	0.00027372	4.58066	0.318731	Down
Csa05g018950_1	Late embryogenesis abundant group 1	-2.99733	0.0209137	4.57752	1.5272	Down
Csa19g023470_1	translocase of chloroplast chloroplastic-like	-10.9334	0.000592928	4.55031	0.416184	Down
Csa18g035240_1	PREDICTED: uncharacterized protein LOC104762299	-3.56932	0.00308073	4.54642	1.27375	Down
Csa04g023820_1	phosphatidylglycerol phosphatidylinositol transfer DDB_G0282179	-1.70087	0.0382993	4.53296	2.66508	Down
Csa17g023040_1	B3 domain	-3.91423	0.00973257	4.51596	1.15373	Down
Csa19g025150_1	26S proteasome non-ATPase regulatory subunit 4 homolog	-8.66347	4.38974e-05	4.4569	0.514447	Down
Csa03g012530_1	phloem 2-B15	-1.68686	0.00449255	4.42964	2.62596	Down
Csa11g033890_1	outer envelope pore 16- chloroplastic isoform X1	-15.4238	0.00796586	4.40614	0.285671	Down
Csa19g026380_1	proteasome assembly chaperone 2-like	-10.644	0.00207658	4.40539	0.413885	Down
Csa11g002070_1	late embryogenesis abundant -like	-7.18314	0.0128822	4.31629	0.600892	Down
Csa19g023610_1	condensin-2 complex subunit H2-like	-17.9902	0.000154391	4.3112	0.239642	Down
Csa14g063740_1	transcription factor TCP3-like	-1.53609	0.0232696	4.29056	2.79317	Down
Csa10g004010_1	heat stress transcription factor B-1-like	-1.64562	0.0110989	4.26623	2.59248	Down
Csa19g025200_1	outer envelope chloroplastic-like	-15.5081	0.00109226	4.2554	0.274398	Down
Csa02g033420_1	alpha-dioxygenase 1	-2.30201	0.00362932	4.25425	1.84806	Down
Csa01g011180_1	phenylalanine ammonia-lyase 4-like	-1.61482	0.0437879	4.2504	2.63211	Down
Csa19g026560_1	SWIB complex BAF60b domain-containing	-4.35662	0.00433961	4.22177	0.969049	Down
Csa19g023980_1	---NA---	-6.49176	0.000244143	4.20618	0.647926	Down
Csa09g079230_1	gibberellin-regulated 6	-27.632	0.0103947	4.20242	0.152085	Down
Csa19g025300_1	uncharacterized GPI-anchored At4g28100-like	-11.7369	0.00105557	4.16529	0.354889	Down
Csa09g086790_1	classical arabinogalactan 2-like	-2.05933	0.0125068	4.16156	2.02083	Down
Csa19g025470_1	peroxisome biogenesis 3-1-like	-24.5001	4.10142e-05	4.15704	0.169674	Down
Csa11g102360_1	---NA---	-2.39224	0.00195977	4.15468	1.73673	Down
Csa12g049610_1	ras-related RABB1a-like	-1.8974	0.0291881	4.13073	2.17705	Down
Csa19g025340_1	nuclear RNA polymerase D2B	-6.45643	0.000289034	4.12233	0.638484	Down
Csa03g031630_1	dormancy-associated -like 1	-1.71197	0.0306875	4.11943	2.40625	Down
Csa19g023810_1	acyl-activating enzyme 7	-21.9974	0.000207099	4.11098	0.186884	Down
Csa17g004160_1	late embryogenesis abundant D-34-like	-1.59019	0.0128785	4.07255	2.56104	Down
Csa16g043570_1	seed maturation	-6.29919	0.000269018	4.03184	0.640057	Down
Csa05g014640_1	PREDICTED: uncharacterized protein LOC104785578	-2.13922	0.013718	3.99367	1.86688	Down
Csa01g021440_1	---NA---	-3.50196	0.00130958	3.98126	1.13687	Down
Csa13g008780_1	18 kDa seed maturation -like	-3.80894	0.0101277	3.97861	1.04455	Down
Csa08g052550_1	probable galactinol--sucrose galactosyltransferase 4	-1.53374	0.0234945	3.95162	2.57647	Down
Csa11g102520_1	---NA---	-1.8511	0.0132258	3.94085	2.12892	Down
Csa15g084460_1	NADP-dependent malic enzyme-like isoform X1	-5.26286	0.00177794	3.90753	0.742471	Down
Csa09g071960_1	probable peroxygenase 4	-2.02979	0.03809	3.88219	1.91261	Down
Csa03g019850_1	---NA---	-2.68761	0.0301937	3.84731	1.4315	Down
Csa16g017100_1	probable thionin-	-4.1173	0.00196624	3.84088	0.932865	Down
Csa12g061440_1	hypothetical protein EUTSA_v10026792mg	-1.66103	0.0346792	3.82624	2.30353	Down
Csa19g024410_1	YTH domain-containing family 2-like	-10.1977	0.00125757	3.82259	0.374849	Down
Csa17g024290_1	PREDICTED: uncharacterized protein LOC104756187	-2.06573	0.0388079	3.81552	1.84705	Down
Csa02g073520_1	succinate dehydrogenase 2-3	-1.86992	0.041917	3.81016	2.03761	Down
Csa09g098980_1	PREDICTED: uncharacterized protein LOC104753082	-1.95697	0.00645166	3.80604	1.94487	Down
Csa08g057710_1	18 kDa seed maturation -like	-5.21215	0.0443029	3.80312	0.729664	Down
Csa19g025650_1	---NA---	-10.1049	0.000534134	3.80049	0.376106	Down
Csa01g042480_1	hypothetical protein CARUB_v10016384mg	-3.86105	0.0491288	3.7695	0.97629	Down
Csa19g026210_1	pre-mRNA-splicing factor ISY1	-15.6115	0.00144031	3.76577	0.241218	Down
Csa01g025350_1	kDa proline-rich	-1.53015	0.017011	3.76488	2.46047	Down
Csa15g039300_1	vicilin C72-like	-2.23032	0.0145797	3.75392	1.68313	Down
Csa05g033910_1	B3 domain-containing At4g12617	-2.00903	0.0110386	3.75353	1.86833	Down
Csa19g025580_1	Ribosomal S24 S35	-22.5482	0.00195159	3.72153	0.165048	Down
Csa03g031210_1	PREDICTED: uncharacterized protein LOC104776849	-5.52446	0.0111894	3.69049	0.668028	Down
Csa16g046390_1	B3 domain-containing REM10-like isoform X1	-1.72612	0.00735782	3.68992	2.13769	Down
Csa12g013010_1	lachrymatory-factor synthase-like	-1.50062	0.00485997	3.67555	2.44935	Down
Csa02g071830_1	probable inactive leucine-rich repeat receptor kinase At3g03770	-1.53435	0.0392149	3.65398	2.38146	Down
Csa07g006880_1	F-box FBD LRR-repeat At3g59240	-1.98001	0.025279	3.62407	1.83033	Down
Csa19g024520_1	pto-interacting 1-like	-19.1512	0.000218637	3.62224	0.189139	Down
Csa19g023410_1	rapid alkalinization factor 23-like	-12.8033	0.000177444	3.61035	0.281985	Down
Csa19g025560_1	octicosapeptide Phox Bem1p domain-containing	-13.8875	0.000618904	3.59948	0.259188	Down
Csa01g010240_1	---NA---	-1.53352	0.00891552	3.57169	2.32909	Down
Csa15g047090_1	RALF-like 24	-1.57792	0.00827067	3.55767	2.25465	Down
Csa11g051450_1	SGNH hydrolase-type esterase superfamily	-2.08417	0.0257659	3.53592	1.69656	Down
Csa13g009260_1	protease inhibitor seed storage lipid transfer family	-1.53815	0.0366706	3.53493	2.29817	Down
Csa18g024280_1	late embryogenesis abundant D-34-like	-2.86551	0.023692	3.51747	1.22752	Down
Csa19g024570_1	PREDICTED: uncharacterized protein LOC104765588 isoform X1	-11.9105	0.000246865	3.51263	0.294919	Down
Csa19g025730_1	F-box At3g18980-like	-6.72772	7.69644e-05	3.51024	0.521758	Down
Csa20g012820_1	sinapoylglucose:choline sinapoyltransferase	-2.31449	0.00316268	3.48177	1.50433	Down
Csa05g006000_1	PREDICTED: uncharacterized protein LOC104784910 isoform X1	-3.07882	0.00235459	3.47864	1.12986	Down
Csa09g085020_1	14-3-3 GF14 epsilon	-2.29995	0.0063061	3.47014	1.50879	Down
Csa19g025210_1	outer envelope chloroplastic-like	-4.42167	0.00244858	3.45289	0.780901	Down
Csa08g037380_1	gibberellin-regulated 3-like	-19.7188	0.0480983	3.44903	0.174911	Down
Csa11g091400_1	PREDICTED: uncharacterized protein LOC104726340 isoform X1	-1.61572	0.032155	3.41399	2.11299	Down
Csa19g024890_1	NRDE2 homolog isoform X1	-13.6662	0.000127551	3.3945	0.248387	Down
Csa19g023390_1	UDP-glycosyltransferase 88A1	-15.8275	0.00197862	3.39448	0.214468	Down
Csa02g028110_1	UDP-glycosyltransferase 79B8-like	-1.69617	0.0306912	3.34925	1.97459	Down
Csa19g024390_1	DNA (cytosine-5)-methyltransferase DRM2-like	-14.4047	0.000817983	3.34282	0.232064	Down
Csa15g079250_1	UDP-glucoronosyl UDP-glucosyl transferase family	-1.68588	0.0087664	3.33745	1.97965	Down
Csa12g040730_1	Glycosyl hydrolase family with chitinase insertion domain-containing	-30.4181	1.95945e-06	3.33468	0.109628	Down
Csa17g047430_1	F-box At1g30930	-2.67996	0.000694556	3.3131	1.23625	Down
Csa14g009430_1	PREDICTED: uncharacterized protein LOC104739382	-2.15489	0.0193694	3.28008	1.52216	Down
Csa05g023850_1	cysteine ase inhibitor 5-like	-2.0663	0.0228247	3.2762	1.58554	Down
Csa03g030690_1	PREDICTED: uncharacterized protein LOC104778901	-1.91683	0.0113463	3.25895	1.70018	Down
Csa03g028990_1	beta-glucosidase 40-like	-2.36196	0.00246735	3.22159	1.36394	Down
Csa19g025250_1	---NA---	-14.9041	4.69561e-05	3.21654	0.215816	Down
Csa11g029760_1	transcription factor TGA6-like	-2.95761	0.00335139	3.21416	1.08674	Down
Csa04g003070_1	low-molecular-weight cysteine-rich 73	-2.59332	0.0388628	3.21091	1.23814	Down
Csa16g007260_1	Nucleic acid- OB-fold	-1.55145	0.0142114	3.2065	2.06678	Down
Csa11g085890_1	probable aminotransferase TAT2	-2.07223	0.0244271	3.19374	1.54121	Down
Csa19g025160_1	serine threonine- kinase 11-interacting -like isoform X4	-20.5182	3.38875e-05	3.1908	0.15551	Down
Csa11g090070_1	inositol oxygenase 5-like	-2.11671	0.00158066	3.18868	1.50643	Down
Csa19g049010_1	NADP-dependent malic enzyme	-5.85557	0.0489489	3.18713	0.544291	Down
Csa19g024990_1	chaperone dnaJ mitochondrial-like	-13.4664	0.000845105	3.18312	0.236375	Down
Csa19g025130_1	surfeit locus 1-like	-4.0302	0.000374017	3.16992	0.78654	Down
Csa03g021210_1	PREDICTED: uncharacterized protein LOC104775854 isoform X1	-1.92702	0.0474238	3.15018	1.63474	Down
Csa19g024130_1	glutamic acid-rich -like	-8.05442	0.000906136	3.138	0.3896	Down
Csa19g024090_1	cell wall vacuolar inhibitor of fructosidase 1-like	-24.6556	6.28094e-05	3.12719	0.126835	Down
Csa19g024160_1	predicted protein	-7.91977	0.00477975	3.12164	0.394158	Down
Csa04g008810_1	transmembrane emp24 domain-containing p24delta8-like	-1.52892	0.0047886	3.12103	2.04133	Down
Csa11g083990_1	low-temperature-induced 78 kDa -like	-2.09716	0.0206275	3.10105	1.47869	Down
Csa19g025900_1	ATP-dependent helicase nuclease subunit	-5.76605	0.00152705	3.09391	0.536573	Down
Csa18g030590_1	xyloglucan endotransglucosylase hydrolase 24-like	-2.91792	0.0010453	3.09359	1.0602	Down
Csa15g045700_1	dienelactone hydrolase family	-3.37057	0.0178979	3.07739	0.913017	Down
Csa11g033090_1	VAN3-binding -like isoform X1	-1.52825	0.0219127	3.04499	1.99246	Down
Csa19g024440_1	---NA---	-17.9641	8.37848e-05	3.04333	0.169412	Down
Csa19g026290_1	lysophosphatidyl acyltransferase 5	-16.6452	0.000383613	3.01478	0.18112	Down
Csa18g039720_1	phytosulfokines 5-like	-2.14374	0.0210878	3.01003	1.4041	Down
Csa18g005540_1	nuclease HARBI1	-1.55118	0.0156436	2.99472	1.93061	Down
Csa19g024380_1	COMPLEX 1 LYR	-9.26371	0.00186694	2.99053	0.322823	Down
Csa06g049730_1	Plant regulator RWP-RK family	-1.87181	0.00314827	2.98741	1.596	Down
Csa16g023550_1	UPF0481 At3g47200-like	-2.70851	0.0168764	2.98304	1.10136	Down
Csa11g018940_1	low-temperature-induced 65 kDa -like isoform X1	-1.98235	0.00224573	2.98014	1.50334	Down
Csa10g030590_1	phosphate dikinase chloroplastic isoform X3	-4.53118	0.000442696	2.9757	0.656717	Down
Csa09g086110_1	hypothetical protein AXX17_AT2G17260	-10.0957	0.00701092	2.96332	0.293523	Down
Csa10g004380_1	PREDICTED: uncharacterized protein LOC104716451	-1.66401	0.0100038	2.95464	1.77561	Down
Csa05g001140_1	---NA---	-1.52064	0.0414171	2.95147	1.94094	Down
Csa19g025760_1	plant synaptotagmin	-24.9762	0.00046555	2.9087	0.116459	Down
Csa07g040150_1	inorganic pyrophosphatase 1-like	-1.53087	0.0330027	2.88957	1.88754	Down
Csa13g003960_1	malate synthase-like	-1.85828	0.0427732	2.88324	1.55156	Down
Csa19g025370_1	pentatricopeptide repeat-containing chloroplastic-like	-12.8336	0.00113824	2.87392	0.223937	Down
Csa07g010590_1	heat shock 70 kDa 8-like	-1.52735	0.00829454	2.86499	1.87579	Down
Csa05g034990_1	tropinone reductase homolog At1g07440-like	-5.00395	0.0168435	2.86458	0.572462	Down
Csa03g011430_1	PREDICTED: uncharacterized protein LOC104766108	-3.73576	0.0140541	2.86012	0.765606	Down
Csa19g024840_1	PREDICTED: uncharacterized protein LOC104765613 isoform X2	-8.12952	5.03611e-05	2.8515	0.350759	Down
Csa11g024130_1	beta glucosidase 2	-3.0495	0.0288292	2.84791	0.933892	Down
Csa19g026370_1	RING-H2 finger ATL65-like	-4.86964	0.00311712	2.83404	0.58198	Down
Csa19g025830_1	aluminum-activated malate transporter 9-like isoform X2	-12.5809	0.00036183	2.83072	0.225001	Down
Csa04g066090_1	PREDICTED: uncharacterized protein LOC104783280	-1.58036	0.0012302	2.82668	1.78863	Down
Csa03g029830_1	transcription factor MEE8-like	-4.20382	0.0156233	2.81808	0.670363	Down
Csa10g035900_1	peroxidase 17-like	-1.65387	0.0331547	2.79215	1.68826	Down
Csa19g025770_1	SAWADEE HOMEODOMAIN HOMOLOG 2-like isoform X1	-23.0501	9.17104e-05	2.78718	0.120918	Down
Csa19g024610_1	probable GTP diphosphokinase chloroplastic	-16.1635	0.000558102	2.73645	0.169298	Down
Csa13g055310_1	probable galactinol--sucrose galactosyltransferase 4	-1.86881	0.0109989	2.73168	1.46172	Down
Csa06g043740_1	PREDICTED: uncharacterized protein LOC104699330	-6.98617	0.0158592	2.72471	0.390015	Down
Csa19g026160_1	autophagy-related 13-like	-9.43641	0.000502274	2.71591	0.287812	Down
Csa06g044750_1	PREDICTED: uncharacterized protein LOC104792897	-1.79453	0.00494371	2.69717	1.50299	Down
Csa08g029660_1	MLP 31	-2.30212	0.002761	2.69108	1.16896	Down
Csa09g075450_1	PREDICTED: uncharacterized protein LOC104712790	-2.63498	0.0331057	2.68155	1.01767	Down
Csa06g037810_1	Late embryogenesis abundant group 1	-4.44006	0.00253087	2.66339	0.599854	Down
Csa19g026000_1	S-acyltransferase 11-like	-2.93467	0.00125016	2.65195	0.90366	Down
Csa09g095910_1	---NA---	-2.2092	0.00115787	2.62356	1.18756	Down
Csa19g025320_1	beta-glucosidase 44	-7.67478	0.000120433	2.6106	0.340153	Down
Csa19g024100_1	demeter-like 1	-3.23106	0.00231139	2.6088	0.807413	Down
Csa09g057940_1	dehydrin Xero 2-like isoform X1	-7.17752	0.00201233	2.60695	0.36321	Down
Csa16g044220_1	classical arabinogalactan 2-like	-6.36432	0.00193406	2.60123	0.408721	Down
Csa19g025700_1	PREDICTED: uncharacterized protein LOC104765692	-12.0682	0.000408902	2.597	0.215194	Down
Csa11g100230_1	PREDICTED: uncharacterized protein LOC104726942	-2.04296	0.00715461	2.57836	1.26207	Down
Csa14g024840_1	PREDICTED: uncharacterized protein LOC104740652	-3.97728	0.00110244	2.55145	0.641505	Down
Csa19g023880_1	calmodulin-binding transcription activator 6-like isoform X1	-20.5484	0.000142167	2.55082	0.124137	Down
Csa20g005700_1	glycosyltransferase family 64 C5-like	-2.20556	3.13213e-05	2.51782	1.14158	Down
Csa04g050740_1	aquaporin PIP2-2-like	-2.73351	0.00126272	2.51733	0.920915	Down
Csa11g014470_1	PREDICTED: uncharacterized protein LOC104715819	-1.582	0.0449012	2.51722	1.59117	Down
Csa07g053370_1	ethylene-responsive transcription factor ERF008-like	-1.66531	0.0144403	2.51472	1.51006	Down
Csa12g057710_1	PREDICTED: uncharacterized protein LOC104732230	-3.14816	0.00332948	2.5132	0.798307	Down
Csa19g007360_1	PREDICTED: uncharacterized protein LOC104764149	-1.50737	0.0248454	2.4958	1.65573	Down
Csa19g023650_1	---NA---	-6.61339	1.95848e-05	2.49522	0.377299	Down
Csa11g085100_1	late embryogenesis abundant D-34-like	-7.65738	0.0118366	2.4947	0.32579	Down
Csa02g045350_1	low-temperature-induced 78 kDa -like	-3.41557	0.0114363	2.4814	0.726496	Down
Csa17g011420_1	---NA---	-2.94449	0.0392425	2.46094	0.83578	Down
Csa19g025350_1	---NA---	-15.2496	7.63217e-05	2.45437	0.160947	Down
Csa16g007090_1	---NA---	-1.53602	0.00717251	2.44925	1.59455	Down
Csa09g005430_1	SKP1 14	-2.2872	0.00182172	2.44131	1.06738	Down
Csa12g051640_1	Cystatin monellin superfamily	-1.73908	0.00926629	2.43872	1.40231	Down
Csa13g011900_1	flowering locus partial	-1.83099	0.0420924	2.43196	1.32822	Down
Csa11g103140_1	---NA---	-2.59775	0.00547469	2.42599	0.93388	Down
Csa19g026250_1	polyol transporter 5-like	-18.0861	0.000708376	2.42507	0.134085	Down
Csa11g078670_1	Glycine-rich family	-4.31677	0.00151905	2.41672	0.559845	Down
Csa12g023610_1	serine threonine- kinase KIPK-like	-1.96641	0.0361703	2.41335	1.22729	Down
Csa03g028410_1	PREDICTED: uncharacterized protein At1g27050-like	-1.56668	0.0181004	2.41222	1.5397	Down
Csa19g026600_1	nuclease HARBI1	-12.7486	0.000451244	2.41215	0.189209	Down
Csa07g005430_1	G-type lectin S-receptor-like serine threonine- kinase SRK isoform X2	-1.57302	0.000163643	2.41168	1.53316	Down
Csa18g025150_1	PREDICTED: uncharacterized protein LOC104728970 isoform X2	-1.55603	0.00697815	2.40836	1.54776	Down
Csa17g093210_1	thioredoxin chloroplastic-like	-7.44608	6.94214e-05	2.38788	0.320689	Down
Csa05g001990_1	galactinol synthase 1	-5.86873	0.00359882	2.38775	0.40686	Down
Csa17g023650_1	probable zinc metallopeptidase chloroplastic	-2.12029	0.000344734	2.35066	1.10865	Down
Csa02g017650_1	orthophosphate dikinase	-1.74289	0.0220401	2.33282	1.33848	Down
Csa08g010570_1	PREDICTED: uncharacterized protein LOC104706118	-2.4176	0.00175219	2.31088	0.955858	Down
Csa12g009930_1	PREDICTED: uncharacterized protein LOC104729866 isoform X3	-2.04049	0.0214538	2.30786	1.13103	Down
Csa11g099340_1	HVA22 b	-19.2887	0.00874482	2.29016	0.11873	Down
Csa01g018090_1	NAC domain-containing 55-like	-2.23069	0.013806	2.27342	1.01915	Down
Csa03g059800_1	root phototropism 3-like	-2.2644	0.0156619	2.25507	0.995878	Down
Csa15g024470_1	nuclear RNA polymerase D2B	-1.79786	0.0104788	2.24106	1.24652	Down
Csa00595s060_1	low-molecular-weight cysteine-rich 24	-2.16194	0.0304254	2.24011	1.03616	Down
Csa04g047610_1	Late embryogenesis abundant group 1	-2.25175	0.0108227	2.2268	0.988919	Down
Csa13g021020_1	---NA---	-1.7411	0.00696704	2.21939	1.2747	Down
Csa05g012960_1	uncharacterized acetyltransferase At3g50280-like	-1.62362	0.0345405	2.19664	1.35293	Down
Csa12g001960_1	late embryogenesis abundant -like	-16.0304	0.00213823	2.19126	0.136694	Down
Csa01g005980_1	phosphoglycerate mutase AT74	-1.54262	0.0462474	2.19	1.41966	Down
Csa13g026120_1	hypothetical protein CARUB_v10005712mg	-2.00608	0.0475056	2.14944	1.07146	Down
Csa14g020870_1	---NA---	-3.58617	0.00498157	2.1401	0.596766	Down
Csa18g030690_1	ABC transporter C family member 4-like	-3.28099	0.000649079	2.13411	0.650445	Down
Csa03g001950_1	ethylene-responsive transcription factor ERF023-like	-1.60374	0.0178557	2.12945	1.3278	Down
Csa13g011330_1	serine carboxypeptidase-like 19	-1.64559	0.0366898	2.10888	1.28153	Down
Csa07g010820_1	xyloglucan galactosyltransferase KATAMARI1 homolog	-1.70626	0.00952722	2.10122	1.23148	Down
Csa10g025330_1	PREDICTED: uncharacterized protein LOC104718429	-8.47024	0.0234515	2.09111	0.246877	Down
Csa06g053710_1	galactinol synthase	-8.76265	0.017205	2.07765	0.237103	Down
Csa02g069860_1	PREDICTED: uncharacterized protein LOC104739210	-2.70559	0.0340108	2.07475	0.766836	Down
Csa02g034730_1	probable pectate lyase 20	-2.1997	0.00454822	2.06107	0.936976	Down
Csa20g057230_1	Polyketide cyclase dehydrase and lipid transport superfamily	-2.21009	0.012222	2.05945	0.931842	Down
Csa13g036510_1	sugar transporter ERD6-like 18 isoform X4	-1.55818	0.0343104	2.03805	1.30796	Down
Csa02g028520_1	cytosolic sulfotransferase 18-like	-5.50118	0.0160473	2.03409	0.369756	Down
Csa11g045250_1	kinase family	-3.12161	0.00512436	2.0297	0.65021	Down
Csa14g064290_1	peptide methionine sulfoxide reductase chloroplastic-like	-1.68558	0.0415263	2.02779	1.20302	Down
Csa14g008720_1	C2 domain-containing	-1.51302	0.00672435	2.02632	1.33925	Down
Csa12g005080_1	---NA---	-1.64585	0.0435386	2.02262	1.22892	Down
Csa05g016720_1	peroxidase ATP2a	-18.0488	0.000261968	2.01426	0.1116	Down
Csa11g073490_1	transcription activator	-1.8435	0.0283979	2.00357	1.08683	Down
Csa11g081800_1	von willebrand factor A domain	-1.88252	0.00710377	1.98646	1.05521	Down
Csa05g033980_1	ELF4-LIKE 1-like	-1.65254	0.00391473	1.97687	1.19626	Down
Csa14g043250_1	cystathionine gamma- chloroplastic-like isoform X1	-2.15295	0.0383619	1.96677	0.913526	Down
Csa11g014550_1	PREDICTED: uncharacterized protein LOC104775316, partial	-1.64409	0.00341191	1.9623	1.19355	Down
Csa19g025430_1	F-box At3g18980-like	-9.35094	0.000866759	1.96006	0.209611	Down
Csa06g048580_1	leucine aminopeptidase 1-like isoform X2	-1.62256	0.0161868	1.954	1.20426	Down
Csa01g011240_1	U11 U12 small nuclear ribonucleo 31 kDa -like	-2.02785	0.00203833	1.93396	0.953698	Down
Csa17g015600_1	Sulfite exporter family	-1.91635	0.0185764	1.91966	1.00173	Down
Csa07g061870_1	---NA---	-1.56119	0.00623245	1.91524	1.22678	Down
Csa05g028050_1	PREDICTED: uncharacterized protein LOC104786402	-6.81582	0.00142464	1.90857	0.280021	Down
Csa14g030310_1	transmembrane 184C-like	-1.66475	0.0311655	1.90647	1.1452	Down
Csa03g032550_1	cold-regulated 413 inner membrane chloroplastic-like	-2.02921	0.0110342	1.87775	0.925363	Down
Csa09g083980_1	probable acyl-activating enzyme 4	-2.17892	0.00129362	1.87751	0.861672	Down
Csa08g056830_1	PREDICTED: LOW QUALITY PROTEIN: uncharacterized protein LOC104768967	-5.86559	0.0424502	1.87574	0.319786	Down
Csa20g017080_1	L-gulonolactone oxidase-like	-1.87894	0.000515115	1.87093	0.995739	Down
Csa01g023190_1	---NA---	-2.57696	0.0359748	1.86938	0.725421	Down
Csa01g024910_1	LOB domain-containing 9-like	-2.88965	0.0345886	1.86661	0.645964	Down
Csa09g093150_1	beta-amyrin synthase	-2.60718	0.00605076	1.84264	0.706755	Down
Csa16g007190_1	---NA---	-1.68038	0.0464028	1.84215	1.09626	Down
Csa02g067170_1	PREDICTED: LOW QUALITY PROTEIN: tetraspanin-4-like	-2.47472	0.0278861	1.83196	0.74027	Down
Csa20g001990_1	predicted protein	-3.348	0.00514455	1.83187	0.547154	Down
Csa18g020820_1	-L-isoaspartate O-methyltransferase 2-like	-1.92727	0.0489786	1.83108	0.950095	Down
Csa04g008980_1	PREDICTED: uncharacterized protein LOC104710258 isoform X1	-1.51296	0.0293638	1.81393	1.19893	Down
Csa08g062560_1	hypothetical protein ARALYDRAFT_908071	-1.8595	0.00580666	1.80723	0.97189	Down
Csa02g005110_1	probable galactinol--sucrose galactosyltransferase 4	-1.6473	0.0111604	1.80458	1.09547	Down
Csa08g053860_1	chromo domain-containing cec-1-like	-1.75372	0.0279532	1.80305	1.02813	Down
Csa18g020620_1	PREDICTED: uncharacterized protein LOC104760995	-2.493	0.0166959	1.80273	0.723119	Down
Csa11g043280_1	glycine--tRNA ligase mitochondrial-like	-1.79631	0.0216515	1.79064	0.996839	Down
Csa03g014900_1	sugar transport 1	-1.56572	0.0131067	1.78113	1.13757	Down
Csa09g059190_1	PREDICTED: uncharacterized protein LOC104711768	-1.76284	0.0459892	1.76696	1.00234	Down
Csa04g065780_1	cytochrome P450 78A6- partial	-2.06856	0.0168102	1.75501	0.848421	Down
Csa08g044890_1	---NA---	-1.94307	0.0299983	1.7403	0.895644	Down
Csa09g083900_1	pentatricopeptide repeat-containing At1g77170-like	-1.56153	0.0100884	1.73139	1.10878	Down
Csa15g016910_1	Heavy metal transport detoxification superfamily	-1.98391	0.0279496	1.72402	0.869	Down
Csa09g090190_1	probable thionin-	-5.10274	0.000118927	1.72018	0.337108	Down
Csa19g023360_1	IQ-DOMAIN 14-like	-12.0453	0.000243457	1.71954	0.142756	Down
Csa19g024700_1	F-box kelch-repeat At3g17570	-6.22364	0.00118677	1.71624	0.275762	Down
Csa17g019620_1	ribonuclease 3-like	-7.25427	0.0026342	1.70789	0.235432	Down
Csa12g004230_1	mitogen-activated kinase kinase kinase 21	-1.79738	0.0170286	1.70052	0.946112	Down
Csa06g004330_1	probable WRKY transcription factor 3	-1.73113	0.0247567	1.7005	0.982307	Down
Csa12g020630_1	PREDICTED: uncharacterized protein LOC104727693	-3.29546	0.0355893	1.69575	0.514571	Down
Csa11g037230_1	early light-induced chloroplastic-like	-1.97585	0.00560119	1.69096	0.855816	Down
Csa09g009600_1	cytochrome P450 71B17-like	-10.3513	0.0321368	1.68869	0.163139	Down
Csa17g098430_1	basic salivary proline-rich 2-like	-2.54937	0.00788221	1.68863	0.662371	Down
Csa19g005080_1	transcription factor MYB3-like	-1.73458	0.00395451	1.68697	0.972553	Down
Csa19g026500_1	pollen-specific leucine-rich repeat extensin 1	-11.7098	0.000305076	1.68104	0.143558	Down
Csa11g052160_1	low-molecular-weight cysteine-rich 58	-1.76015	0.0137773	1.6632	0.944919	Down
Csa08g060520_1	PREDICTED: uncharacterized protein LOC104708724	-4.61564	0.0114744	1.66012	0.359674	Down
Csa03g002320_1	mannan endo-1,4-beta-mannosidase 1	-2.98584	0.0359104	1.65847	0.555445	Down
Csa08g059060_1	abscisic acid receptor PYL5	-1.61321	0.0314219	1.65313	1.02474	Down
Csa18g014860_1	alpha-dioxygenase 1-like	-8.60892	6.23668e-05	1.65119	0.1918	Down
Csa05g006690_1	Carbohydrate-binding X8 domain superfamily	-2.86636	0.00274428	1.64456	0.573746	Down
Csa06g053170_1	cytochrome P450 78A6-like	-5.12072	0.00036933	1.6309	0.31849	Down
Csa02g045460_1	Aminotransferase- plant mobile domain family	-1.63342	0.013743	1.63042	0.998167	Down
Csa16g050430_1	Cystathionine beta-synthase (CBS) family	-6.48437	0.00114946	1.62793	0.251055	Down
Csa06g041310_1	---NA---	-2.80814	0.0480231	1.61018	0.573398	Down
Csa12g074670_1	zinc finger ZPR1-like	-1.63387	0.00210323	1.60409	0.981775	Down
Csa11g089000_1	leucine-rich repeat extensin 5	-4.33755	0.00961553	1.60402	0.369798	Down
Csa10g007820_1	UPF0496 At4g34320-like	-1.73908	0.00583953	1.59088	0.91478	Down
Csa19g006210_1	short-chain type dehydrogenase reductase-like	-1.62893	0.0167727	1.58956	0.975832	Down
Csa14g016110_1	glycosyl hydrolase family 5	-1.58994	0.00854769	1.58838	0.999017	Down
Csa15g019760_1	PREDICTED: uncharacterized protein LOC104745823	-1.72293	0.0486742	1.57732	0.91549	Down
Csa16g051430_1	aluminum-activated malate transporter 7-like	-1.86187	0.019699	1.57562	0.84626	Down
Csa01g017820_1	PREDICTED: uncharacterized protein LOC104779966	-2.16265	0.0140912	1.57141	0.726613	Down
Csa19g022270_1	NAC domain-containing 55-like	-6.53739	0.00345727	1.56929	0.240049	Down
Csa05g021220_1	PREDICTED: ervatamin-B-like	-2.76275	0.000736483	1.56231	0.565491	Down
Csa10g020440_1	---NA---	-2.32629	0.00331069	1.52727	0.656526	Down
Csa19g024920_1	diacylglycerol kinase 3-like isoform X1	-3.00282	0.0240755	1.52462	0.507729	Down
Csa15g020040_1	NAC domain-containing 55-like	-4.55939	0.00857854	1.52431	0.334322	Down
Csa11g048650_1	nucleolin 2-like	-1.64457	0.0275912	1.51028	0.918345	Down
Csa07g038640_1	---NA---	-1.7626	0.018146	1.5093	0.85629	Down
Csa20g003140_1	receptor like kinase	-1.52703	0.0259507	1.50702	0.986896	Down
Csa19g013900_1	phenylalanine ammonia-lyase 4-like	-1.82574	0.0269239	1.50103	0.822149	Down
Csa19g023500_1	pleiotropic regulator PRL2-like	-7.84734	0.000520429	1.49768	0.190852	Down
Csa17g083060_1	2-oxoglutarate (2OG) and Fe(II)-dependent oxygenase superfamily	-1.55671	0.0313577	1.48811	0.955933	Down
Csa05g090220_1	PREDICTED: uncharacterized protein LOC104788214	-1.56973	0.0421608	1.4863	0.946853	Down
Csa19g025020_1	jasmonate-zim-domain 3	-10.5829	0.00189201	1.48585	0.140401	Down
Csa17g010800_1	---NA---	-2.06752	0.0306749	1.47893	0.715314	Down
Csa09g039280_1	zinc finger JACKDAW-like	-1.66801	0.0459285	1.47624	0.885033	Down
Csa07g013600_1	invertase inhibitor	-1.9377	0.0362092	1.47314	0.76025	Down
Csa01g021410_1	AF380644_1AT3g18560 K24M9_5	-1.74848	0.000542189	1.46869	0.839982	Down
Csa19g024490_1	---NA---	-13.3704	8.19472e-05	1.45889	0.109114	Down
Csa04g012540_1	acyltransferase chloroplastic isoform X4	-6.25603	0.00517619	1.45198	0.232092	Down
Csa10g001240_1	heterodimeric geranylgeranyl pyrophosphate synthase small chloroplastic-like	-1.63583	0.00076991	1.44641	0.884208	Down
Csa09g080130_1	dehydration-responsive element-binding 2D-like	-9.39319	0.0121535	1.44285	0.153606	Down
Csa17g056910_1	retrovirus-related POL poly s	-1.69101	0.00695424	1.43632	0.849384	Down
Csa02g044650_1	probable phosphatase 2C 75	-6.58966	0.00428616	1.43307	0.217473	Down
Csa13g034360_1	TRAF-like family	-1.56734	0.0378848	1.43012	0.912451	Down
Csa19g031730_1	late embryogenesis abundant D-34-like	-12.1939	0.0406143	1.42902	0.117191	Down
Csa16g009520_1	xyloglucan galactosyltransferase KATAMARI1 homolog	-1.57075	0.0103165	1.42849	0.909433	Down
Csa01g035790_1	PREDICTED: uncharacterized protein LOC104793383 isoform X1	-1.86831	0.0324771	1.4268	0.763683	Down
Csa07g052560_1	classical arabinogalactan 2-like	-4.10075	0.000117897	1.42621	0.347791	Down
Csa08g003120_1	TMV resistance N-like isoform X2	-1.815	0.0214028	1.42359	0.784348	Down
Csa00462s060_1	LON peptidase N-terminal domain and RING finger 3-like	-1.59941	0.0409875	1.42073	0.888284	Down
Csa12g003950_1	cytochrome P450 81F1-like	-2.63521	0.00187773	1.41502	0.536967	Down
Csa11g004200_1	cytochrome P450 81F1-like	-2.11327	0.0284925	1.40471	0.664709	Down
Csa17g095230_1	probable LRR receptor-like serine threonine- kinase At1g56140 isoform X2	-4.54556	0.0318267	1.39916	0.307807	Down
Csa19g039950_1	F-box At2g16290	-1.87345	0.0119775	1.39324	0.74368	Down
Csa01g025630_1	linoleate 9S-lipoxygenase chloroplastic isoform X1	-2.59363	0.0224971	1.38427	0.533721	Down
Csa01g018200_1	root phototropism 3-like	-1.74864	0.0333265	1.38113	0.789827	Down
Csa00395s020_1	cytochrome P450 708A2-like	-3.08435	0.0150659	1.37673	0.44636	Down
Csa17g001260_1	Polyketide cyclase dehydrase and lipid transport superfamily	-1.87717	0.0470249	1.37234	0.731068	Down
Csa15g018460_1	PREDICTED: uncharacterized protein LOC104745688	-1.935	0.00415573	1.37028	0.708152	Down
Csa19g023370_1	auxin-responsive IAA26-like	-9.8522	0.00955455	1.36573	0.138622	Down
Csa07g038920_1	PREDICTED: uncharacterized protein LOC104701860	-7.25615	0.0294711	1.35159	0.186269	Down
Csa17g026480_1	PREDICTED: uncharacterized protein LOC104756422	-2.10058	0.0301014	1.34983	0.642598	Down
Csa20g046130_1	cytochrome P450 71A14-like	-4.91722	0.0329453	1.34906	0.274354	Down
Csa07g053150_1	Late embryogenesis abundant group 6	-2.10872	0.0253741	1.34435	0.63752	Down
Csa01g019190_1	IQ-DOMAIN 14-like	-1.57156	0.0287076	1.33238	0.847804	Down
Csa17g025050_1	probable flavin-containing monooxygenase 1	-1.55412	0.00902703	1.32394	0.851885	Down
Csa09g064260_1	CSC1 At3g54510	-2.11785	0.00469652	1.31808	0.622367	Down
Csa19g023560_1	pentatricopeptide repeat-containing mitochondrial isoform X1	-11.7969	0.00130039	1.2972	0.109961	Down
Csa01g002670_1	PREDICTED: uncharacterized protein LOC104781999	-1.61121	0.0393095	1.28179	0.795541	Down
Csa16g042470_1	14-3-3 GF14 epsilon	-2.17705	0.00360582	1.27205	0.5843	Down
Csa19g025810_1	tetratricopeptide repeat-containing	-7.52101	0.0222438	1.25934	0.167443	Down
Csa18g009130_1	CASP 1B1	-4.49813	0.0100776	1.25426	0.27884	Down
Csa08g054710_1	ABC transporter F family member 2-like isoform X3	-3.34488	0.00104654	1.25058	0.373877	Down
Csa19g023430_1	rapid alkalinization factor 23-like	-6.29682	0.0376849	1.23794	0.196598	Down
Csa06g040730_1	---NA---	-6.54161	0.000763783	1.23451	0.188716	Down
Csa09g009780_1	conserved hypothetical protein	-2.20989	0.0289224	1.23313	0.558007	Down
Csa13g048820_1	osmotin OSM34	-11.7207	0.00020094	1.23173	0.10509	Down
Csa11g009220_1	PREDICTED: uncharacterized protein LOC104721431	-1.61308	0.026123	1.22911	0.761962	Down
Csa14g055160_1	probable indole-3-pyruvate monooxygenase YUCCA10	-1.71467	0.0249599	1.22835	0.716374	Down
Csa09g088620_1	CUP-SHAPED COTYLEDON 3-like	-1.67428	0.017385	1.22325	0.730611	Down
Csa18g037910_1	EXORDIUM-like 2	-1.63217	0.0267431	1.22009	0.747525	Down
Csa10g030800_1	PREDICTED: uncharacterized protein LOC104718868	-1.71676	0.0245101	1.20179	0.700033	Down
Csa19g047720_1	PREDICTED: uncharacterized protein LOC103842581	-1.56376	0.00861648	1.19253	0.762602	Down
Csa15271s010_1	PREDICTED: uncharacterized protein LOC104717904	-1.83332	0.036172	1.187	0.647461	Down
Csa10g003820_1	cytochrome P450 81D11-like	-2.47794	0.0112166	1.17521	0.47427	Down
Csa10g021230_1	myrosinase 4-like	-6.70149	9.40042e-05	1.17315	0.175058	Down
Csa11g059070_1	histone-lysine N-methyltransferase trithorax-like	-2.64768	0.00145622	1.17217	0.442716	Down
Csa05g022810_1	alcohol dehydrogenase-like 7	-2.19511	0.01481	1.16474	0.530609	Down
Csa15g074520_1	SUPPRESSOR OF NIM1 1-like	-1.72597	0.043263	1.15827	0.671087	Down
Csa12g036040_1	myrosinase 4-like	-2.14611	0.0105455	1.15743	0.539312	Down
Csa17g011960_1	---NA---	-1.8673	0.0370094	1.14811	0.614851	Down
Csa16g014940_1	B3 domain-containing At4g12617	-2.7842	0.0128879	1.14503	0.411259	Down
Csa15g071680_1	C2H2-like zinc finger	-1.71052	0.0272049	1.13744	0.664966	Down
Csa15g031000_1	organic cation carnitine transporter 4-like	-2.27386	0.00024825	1.13651	0.499816	Down
Csa15g072060_1	glycosyl hydrolase family 17	-4.10141	0.00152274	1.13469	0.276657	Down
Csa09g058970_1	trinucleotide repeat-containing gene 6B	-1.50149	0.00220741	1.13313	0.75467	Down
Csa19g005770_1	splicing factor 3B subunit 2-like	-1.86316	0.03129	1.12654	0.604637	Down
Csa07g039630_1	PREDICTED: uncharacterized protein At3g15000, mitochondrial-like isoform X2	-1.56743	0.00464433	1.12395	0.717062	Down
Csa19g024790_1	probable metal-nicotianamine transporter YSL5 isoform X1	-6.42532	0.00901006	1.11998	0.174307	Down
Csa02g071940_1	DEAD-box ATP-dependent RNA helicase 31	-2.09485	0.0016891	1.11551	0.532504	Down
Csa05g015570_1	hypothetical protein CARUB_v10022799mg	-2.50462	0.0150359	1.11403	0.444791	Down
Csa17g022360_1	PREDICTED: uncharacterized protein LOC104756000	-9.97154	0.0140532	1.10547	0.110862	Down
Csa13g009230_1	two-component response regulator ARR21	-1.62786	0.0162717	1.10501	0.67881	Down
Csa19g023870_1	---NA---	-9.52954	0.00179692	1.09836	0.115258	Down
Csa14g010330_1	myb-related 306-like	-3.22071	0.0143519	1.09061	0.338625	Down
Csa07g002280_1	F-box At1g71320	-2.33564	0.00302227	1.08959	0.466506	Down
Csa05g011430_1	ORGAN SIZE RELATED 1-like	-2.07226	0.0196626	1.08731	0.524699	Down
Csa10g019280_1	trichome birefringence-like 24	-1.67492	0.0360064	1.08105	0.645434	Down
Csa13g022930_1	GDP-mannose transporter GONST4-like	-1.64009	0.00951013	1.07563	0.655835	Down
Csa08g053040_1	WAT1-related At4g01450-like	-2.27469	0.00964312	1.07234	0.471425	Down
Csa07g049860_1	probable acyl-activating enzyme 4	-2.4186	0.00187334	1.07107	0.442845	Down
Csa12g034750_1	serine arginine repetitive matrix	-1.56702	0.0240298	1.06398	0.678987	Down
Csa13g025710_1	AT5g22270 MWD9_5	-1.98069	0.0351795	1.06294	0.536652	Down
Csa10g030500_1	PREDICTED: uncharacterized protein LOC104723598 isoform X1	-2.37186	0.00150151	1.06147	0.447525	Down
Csa01g002850_1	PREDICTED: uncharacterized protein LOC104744406	-2.94349	0.00872182	1.05929	0.359874	Down
Csa17g074290_1	PREDICTED: uncharacterized protein LOC104742289	-1.57996	0.0347545	1.04496	0.661383	Down
Csa05g072040_1	transcription factor MYB114-like	-2.80437	0.0126689	1.04391	0.372243	Down
Csa16g053030_1	terpene synthase cyclase family	-2.18743	0.00911457	1.0434	0.476997	Down
Csa11g078410_1	DNA replication complex GINS SLD5-like	-1.67815	0.0390864	1.03991	0.61968	Down
Csa15g003730_1	adenylyl-sulfate kinase 3	-3.36984	0.0202057	1.03774	0.307948	Down
Csa20g005170_1	PREDICTED: uncharacterized protein LOC104768590	-7.5877	0.00231889	1.03254	0.13608	Down
Csa19g034060_1	endo-1,3 1,4-beta-D-glucanase-like isoform X1	-2.37262	0.00761145	1.02559	0.43226	Down
Csa16g002620_1	PREDICTED: uncharacterized protein LOC104749115	-3.37035	0.033494	1.01081	0.299911	Down
Csa05g016300_1	short-chain dehydrogenase TIC chloroplastic-like	-1.94186	0.0426224	1.00207	0.516038	Down
Csa14g038740_1	PREDICTED: uncharacterized protein LOC104741695	-4.44458	0.0166574	0.999461	0.224872	Down
Csa04g032380_1	---NA---	-1.87644	0.0305272	0.998474	0.532111	Down
Csa05g089590_1	transcription factor PIF5-like	-1.77877	0.0461553	0.996481	0.560206	Down
Csa03g015400_1	---NA---	-1.98497	0.018559	0.987551	0.497514	Down
Csa15g002660_1	transcription factor MYB3-like	-2.41844	0.00694163	0.981907	0.406009	Down
Csa02g049200_1	F-box (DUF295)	-3.65275	0.00321875	0.978969	0.268009	Down
Csa01g016730_1	GDSL-like Lipase Acylhydrolase superfamily	-1.60844	0.000462337	0.970885	0.603617	Down
Csa07g037070_1	---NA---	-4.60532	0.0129525	0.970826	0.210806	Down
Csa16g044360_1	dirigent 4-like	-2.3684	0.0117273	0.96936	0.409288	Down
Csa16g004120_1	PREDICTED: uncharacterized protein LOC104749255	-1.8662	0.0139232	0.969121	0.519302	Down
Csa16g016670_1	---NA---	-2.68149	0.045135	0.961275	0.358485	Down
Csa07g015070_1	tropinone reductase homolog At1g07440-like	-4.64306	0.00598493	0.960363	0.206838	Down
Csa10g040720_1	sucrose synthase 5-like isoform X1	-7.68343	0.00549159	0.946813	0.123228	Down
Csa01g003220_1	non-specific phospholipase C4-like	-3.69938	0.000110475	0.946558	0.25587	Down
Csa10g020980_1	---NA---	-1.52906	0.00253298	0.945038	0.61805	Down
Csa10g010610_1	ARM repeat superfamily	-2.36478	0.00704657	0.941376	0.398082	Down
Csa18g018770_1	Glycine-rich family	-6.01031	0.00722128	0.938084	0.156079	Down
Csa06607s010_1	abc transporter family	-1.71274	0.0317117	0.93467	0.545716	Down
Csa08g058060_1	lysine--tRNA ligase-like isoform X2	-1.64705	0.0379762	0.930442	0.564913	Down
Csa04g047170_1	CTP synthase family	-1.71713	0.0461629	0.924038	0.53813	Down
Csa17g028380_1	F-box kelch-repeat At1g20940	-2.03662	0.000465182	0.913787	0.448678	Down
Csa04g060520_1	pentatricopeptide repeat-containing chloroplastic-like isoform X1	-1.86625	0.0200723	0.912037	0.488699	Down
Csa08g014100_1	Exostosin family	-1.72638	0.00991212	0.910907	0.527639	Down
Csa17g089840_1	Heavy metal transport detoxification superfamily	-2.49148	0.000728098	0.909504	0.365046	Down
Csa03g056020_1	---NA---	-2.80246	0.0357615	0.909303	0.324467	Down
Csa12g032120_1	eukaryotic translation initiation factor 3 subunit A-like	-1.76764	0.0253312	0.90223	0.510416	Down
Csa03g010800_1	heat shock	-2.13534	0.00505534	0.901874	0.422356	Down
Csa01g024530_1	probable serine threonine- kinase NAK	-2.28995	0.0412387	0.899739	0.392908	Down
Csa02g059740_1	Bifunctional inhibitor lipid-transfer seed storage 2S albumin superfamily	-3.38173	0.00908075	0.897276	0.26533	Down
Csa09g051990_1	F-box At3g49450-like	-2.47515	0.0133464	0.886492	0.358157	Down
Csa17g037740_1	PREDICTED: uncharacterized protein LOC104741405	-7.33721	0.0229376	0.870824	0.118686	Down
Csa20g023560_1	kinase family	-1.95994	0.033273	0.864607	0.44114	Down
Csa06g051150_1	PREDICTED: uclacyanin-2-like	-2.48205	0.0179271	0.864074	0.348129	Down
Csa09g004540_1	PREDICTED: uncharacterized protein LOC104777507 isoform X2	-2.61306	0.0112039	0.861949	0.329861	Down
Csa06g047810_1	DTW domain-containing	-2.07106	0.0050799	0.861419	0.415931	Down
Csa06g053670_1	NAD(P)-binding Rossmann-fold superfamily	-1.96715	0.0160732	0.852638	0.433438	Down
Csa09g014400_1	PREDICTED: uncharacterized protein LOC104767079	-1.78656	0.0479293	0.852544	0.477199	Down
Csa10g019350_1	glucose-6-phosphate 1-epimerase	-1.87722	0.00331504	0.84705	0.451226	Down
Csa08g058180_1	cytokinin riboside 5 -monophosphate phosphoribohydrolase LOG7	-1.82068	0.031549	0.846058	0.464693	Down
Csa02g043460_1	PREDICTED: uncharacterized protein LOC104763381	-3.0738	0.000709577	0.844883	0.274867	Down
Csa09g008710_1	piriformospora indica-insensitive 2-like	-2.26273	0.0108951	0.84284	0.372489	Down
Csa05g002760_1	cyclic nucleotide-gated ion channel 11	-1.57331	0.0206971	0.841756	0.535024	Down
Csa20g021350_1	UDP-glycosyltransferase 90A1-like	-1.93739	0.0132597	0.838177	0.432632	Down
Csa04g024610_1	hypothetical protein ARALYDRAFT_893861	-2.76629	0.00186833	0.836404	0.302356	Down
Csa11g061620_1	PREDICTED: uncharacterized protein LOC104719851	-1.90155	0.028051	0.835079	0.439158	Down
Csa09g029520_1	PREDICTED: uncharacterized protein LOC104783505	-2.06386	0.0150147	0.832963	0.403595	Down
Csa20g075970_1	PREDICTED: uncharacterized protein LOC104771746	-2.09461	0.0266665	0.832235	0.397322	Down
Csa11g089690_1	alpha carbonic anhydrase 8-like	-6.6525	0.0446648	0.819298	0.123157	Down
Csa07g055120_1	CBL-interacting serine threonine- kinase 16-like	-1.64183	0.0188023	0.812635	0.494957	Down
Csa00519s030_1	PREDICTED: uncharacterized protein LOC104766284	-3.91162	0.00680127	0.808434	0.206675	Down
Csa10g030780_1	ribonuclease 3 3	-1.95144	0.0123242	0.805949	0.413002	Down
Csa08g060940_1	GDSL esterase lipase At5g03610-like	-2.27098	0.00786875	0.802105	0.353198	Down
Csa11g092980_1	---NA---	-1.61574	0.0236624	0.800353	0.495348	Down
Csa10g024770_1	PREDICTED: uncharacterized protein LOC104718378	-1.79723	0.000751783	0.784448	0.436476	Down
Csa14g067880_1	PREDICTED: uncharacterized protein LOC104743041	-1.81469	0.0245997	0.783077	0.431522	Down
Csa12g077620_1	PREDICTED: uncharacterized protein LOC104702028 isoform X3	-1.80556	0.0354455	0.781088	0.432603	Down
Csa06g029500_1	AP2-like ethylene-responsive transcription factor SMZ	-1.90407	0.00968044	0.780617	0.409972	Down
Csa09g059960_1	ATPAP20 PAP20	-2.14786	0.0281788	0.778797	0.362592	Down
Csa03g051260_1	E3 ubiquitin- ligase CHFR-like	-1.54242	0.00852754	0.771576	0.500239	Down
Csa20g032480_1	Brevis radix-like 4	-1.75159	0.0182439	0.771391	0.440396	Down
Csa19g024040_1	transcription factor bHLH147-like	-7.14811	0.0395095	0.770506	0.107792	Down
Csa05g088760_1	actin cross-linking (DUF569)	-2.07094	0.00936179	0.767555	0.370632	Down
Csa20g021430_1	senescence-associated carboxylesterase 101-like isoform X1	-1.6434	0.037643	0.761695	0.463488	Down
Csa19g025950_1	AF380644_1AT3g18560 K24M9_5	-2.3603	0.040696	0.758757	0.321467	Down
Csa02g057470_1	GTP-binding nuclear Ran-2-like isoform X1	-2.85738	0.0231449	0.758087	0.265309	Down
Csa07g040500_1	bifunctional nuclease 1	-2.32299	0.0323232	0.753194	0.324235	Down
Csa18g003840_1	PREDICTED: uncharacterized protein LOC104771883	-4.1576	0.0191573	0.749714	0.180324	Down
Csa10g045000_1	low-molecular-weight cysteine-rich 24	-4.71948	0.01667	0.748902	0.158683	Down
Csa10g013590_1	PREDICTED: uncharacterized protein LOC104775316, partial	-2.75	0.0424831	0.744684	0.270794	Down
Csa00582s010_1	fasciclin-like arabinogalactan 2	-2.0004	0.0425467	0.743058	0.371455	Down
Csa13g016630_1	lipid transfer VAS	-2.43535	0.00671946	0.738579	0.303274	Down
Csa11g024220_1	myrosinase 4-like	-3.35002	0.00189324	0.738165	0.220346	Down
Csa14g014490_1	AC007296_14ESTs gb	-3.82771	0.000269068	0.73717	0.192587	Down
Csa19g033960_1	(S)-tetrahydroprotoberberine N-methyltransferase-like	-6.12126	3.42234e-05	0.737099	0.120416	Down
Csa06g053690_1	probable phosphatase 2C 49	-1.57368	0.0275715	0.73424	0.466575	Down
Csa03g014290_1	ESFL1_ARATH ame: Full=EMBRYO SURROUNDING FACTOR 1 1 Flags: Precursor	-3.06668	0.0433503	0.72761	0.237263	Down
Csa18g025650_1	C2H2 and C2HC zinc fingers superfamily	-3.10271	0.0282012	0.727012	0.234315	Down
Csa04g040620_1	CSC1 At3g54510	-1.74108	0.0253987	0.724937	0.416373	Down
Csa15g012820_1	phenylalanine ammonia-lyase 4-like	-2.95569	0.00788192	0.71791	0.242891	Down
Csa15g002020_1	alpha beta-Hydrolases superfamily	-1.86275	0.0258378	0.716069	0.384416	Down
Csa19g020990_1	pectinesterase 1-like	-1.83722	0.027393	0.711781	0.387423	Down
Csa19g023450_1	uncharacterized ATP-dependent helicase -like	-6.38488	0.00771496	0.711697	0.111466	Down
Csa19g026280_1	F-box kelch-repeat At3g16740-like	-5.68742	0.00234559	0.704169	0.123812	Down
Csa17g016540_1	PREDICTED: uncharacterized protein LOC104755499	-3.89969	0.00386954	0.701948	0.180001	Down
Csa11g094500_1	probable aquaporin PIP2-4	-2.21815	0.0426967	0.701923	0.316446	Down
Csa15g011470_1	equilibrative nucleotide transporter 3-like	-2.3746	0.0448811	0.699522	0.294585	Down
Csa01g024920_1	LOB domain-containing 9-like	-6.67397	0.0398276	0.695224	0.10417	Down
Csa18g040390_1	E3 ubiquitin ligase BIG BROTHER-like	-3.09291	0.0253149	0.695093	0.224737	Down
Csa07g007510_1	squamosa promoter-binding 3	-2.32717	0.0317527	0.692559	0.297597	Down
Csa08g018750_1	O-Glycosyl hydrolases family 17	-1.76387	0.0102908	0.690421	0.391423	Down
Csa15g076330_1	Chaperone -domain superfamily	-1.57664	0.0188169	0.687954	0.436343	Down
Csa07g017650_1	thionin-like isoform X1	-1.71958	0.00618215	0.687087	0.399566	Down
Csa02g061390_1	PREDICTED: uncharacterized protein LOC104761768 isoform X2	-2.9125	0.0391061	0.68546	0.235351	Down
Csa11g051290_1	NEP-interacting (DUF239)	-2.22247	0.020203	0.680726	0.306293	Down
Csa15g019030_1	cytochrome family subfamily polypeptide 13	-2.31257	0.0183006	0.679614	0.293878	Down
Csa02g034780_1	defensin 80	-2.65153	0.0406007	0.67931	0.256196	Down
Csa03g060060_1	PREDICTED: uncharacterized protein LOC104778225	-3.9358	0.0245149	0.674765	0.171443	Down
Csa19g027810_1	F-box At3g20030	-2.0475	0.00889011	0.674247	0.329302	Down
Csa06g034280_1	glutathione S-transferase T3-like	-2.11558	0.0305824	0.670016	0.316706	Down
Csa10g051740_1	E3 ubiquitin- ligase SINA-like 7	-1.89727	0.020377	0.669805	0.353036	Down
Csa20g015990_1	chromo domain-containing cec-1-like	-2.44559	0.00582265	0.663752	0.271408	Down
Csa08g044380_1	---NA---	-1.53617	0.0160502	0.662639	0.431357	Down
Csa05g001300_1	---NA---	-3.28765	0.00404801	0.659797	0.20069	Down
Csa11g020420_1	ROOT PRIMORDIUM DEFECTIVE 1-like	-1.54383	0.00315063	0.659605	0.427251	Down
Csa07g019240_1	mechanosensitive ion channel chloroplastic-like isoform X1	-1.71747	0.0333177	0.655798	0.381839	Down
Csa19g036430_1	F-box At3g23950	-1.66842	0.0129394	0.653976	0.391973	Down
Csa14g061840_1	phospholipase D alpha 2	-1.74243	0.0121559	0.65054	0.373353	Down
Csa10g011850_1	Low temperature and salt responsive family	-1.98917	0.0215576	0.64963	0.326584	Down
Csa13g011890_1	flowering locus C	-1.90538	0.0381295	0.649537	0.340896	Down
Csa04g051790_1	glycerol-3-phosphate 2-O-acyltransferase 6-like	-2.14119	0.0054379	0.643565	0.300565	Down
Csa05g089840_1	solute carrier family 35 (DUF914)	-1.50998	0.0437929	0.641762	0.425013	Down
Csa05g091920_1	RING-H2 finger ATL36	-1.85315	0.0288743	0.637297	0.343899	Down
Csa16g029100_1	---NA---	-3.27398	0.0317644	0.636897	0.194533	Down
Csa04g053240_1	AP2-like ethylene-responsive transcription factor SNZ	-3.22825	0.00922854	0.63377	0.19632	Down
Csa15g007300_1	agamous-like MADS-box AGL80	-1.85941	0.0290778	0.631508	0.339629	Down
Csa03g033840_1	RNA polymerase I-specific transcription initiation factor rrn3-like isoform X1	-1.63136	0.0134784	0.628041	0.384979	Down
Csa08g059130_1	Peroxidase superfamily	-2.66837	0.0384086	0.626626	0.234835	Down
Csa10g019060_1	RING-H2 zinc finger RHA4a-like	-2.12812	0.0324291	0.626611	0.294444	Down
Csa10g004050_1	uncharacterized membrane At3g27390-like	-3.49914	0.000687843	0.62493	0.178595	Down
Csa20g024880_1	NADP-dependent alkenal double bond reductase P2-like	-2.17772	0.00305876	0.620125	0.284758	Down
Csa05g089090_1	Cysteine Histidine-rich C1 domain family	-1.64963	0.0119661	0.617281	0.374194	Down
Csa05g017850_1	ABSCISIC ACID-INSENSITIVE 5-like	-2.3327	0.0375222	0.616682	0.264364	Down
Csa14g018040_1	PLANT CADMIUM RESISTANCE 2-like	-1.69435	0.0239235	0.611479	0.360894	Down
Csa17g015260_1	F-box At1g61340-like	-1.78422	0.0135515	0.60838	0.340979	Down
Csa04649s010_1	UDP-glycosyltransferase 71B7-like	-2.5236	0.0433014	0.607361	0.240672	Down
Csa03g018660_1	---NA---	-2.33774	0.0417607	0.606658	0.259506	Down
Csa19g007850_1	PREDICTED: uncharacterized protein LOC104764200	-3.05212	0.0235314	0.606658	0.198766	Down
Csa10g006050_1	Pathogenesis-related thaumatin superfamily	-1.68124	0.000632328	0.604061	0.359294	Down
Csa08g022580_1	enhanced disease resistance (DUF1336)	-2.6568	0.0170615	0.603748	0.227247	Down
Csa15g010930_1	pectate lyase 21	-2.31088	0.000149762	0.601901	0.260464	Down
Csa18g009890_1	cytochrome P450 89A2-like	-2.16553	0.0340046	0.600816	0.277445	Down
Csa20g066510_1	PREDICTED: uncharacterized protein LOC104771409	-1.68094	0.0170792	0.600148	0.357032	Down
Csa14g010910_1	cinnamoyl- reductase 1-like	-1.66053	0.0158598	0.592648	0.356903	Down
Csa11g081540_1	ferric reduction oxidase mitochondrial-like isoform X1	-2.74461	0.0207236	0.591806	0.215625	Down
Csa17g039500_1	GDSL-like Lipase Acylhydrolase superfamily	-3.48677	0.0289835	0.590445	0.169339	Down
Csa15g011460_1	equilibrative nucleotide transporter 2-like	-1.64198	0.0261103	0.585042	0.356303	Down
Csa01g018970_1	ethylene-responsive transcription factor ERF036-like	-2.09893	0.00507834	0.574529	0.273724	Down
Csa04g066300_1	---NA---	-1.66546	0.0349268	0.572776	0.343915	Down
Csa01g016670_1	PREDICTED: uncharacterized protein LOC104778976 isoform X4	-4.4296	0.0140665	0.571106	0.128929	Down
Csa03g018540_1	F-box At2g02030	-2.08249	0.00221312	0.570625	0.274012	Down
Csa03g018590_1	MACPF domain-containing At1g14780-like	-1.50552	0.00654956	0.568776	0.377793	Down
Csa19g023400_1	phosphatase 2C family	-2.41603	0.015742	0.568268	0.235207	Down
Csa02g001430_1	hypothetical protein ARALYDRAFT_912209	-3.48778	0.00128181	0.567341	0.162665	Down
Csa17g023780_1	UNC93 1	-1.90055	0.0324326	0.565325	0.297454	Down
Csa18g009420_1	embryonic DC-8-like	-1.75379	0.00399298	0.564706	0.321992	Down
Csa16g036630_1	DNA binding	-2.82877	0.0372208	0.563768	0.199298	Down
Csa16g017110_1	PREDICTED: uncharacterized protein LOC104749533	-2.10813	0.000305967	0.56237	0.266762	Down
Csa11g028080_1	PREDICTED: uncharacterized protein LOC104723114 isoform X1	-5.19293	0.0132378	0.562243	0.108271	Down
Csa16g005700_1	---NA---	-2.67692	0.00172812	0.554803	0.207254	Down
Csa03g019430_1	---NA---	-1.60952	0.0118606	0.554044	0.344228	Down
Csa11g015440_1	S-alkyl-thiohydroximate lyase SUR1-like isoform X1	-2.5895	0.00228251	0.551309	0.212901	Down
Csa18g038930_1	U-box domain-containing 38-like	-1.84134	0.0111674	0.550227	0.298818	Down
Csa08g007000_1	senescence-associated carboxylesterase 101-like	-2.84454	0.0265448	0.544241	0.191329	Down
Csa16g017520_1	PREDICTED: uncharacterized protein LOC104700767 isoform X1	-1.8134	0.0233036	0.540934	0.298298	Down
Csa08g043120_1	probable phosphatase 2C 54	-4.87047	0.0351731	0.539929	0.110858	Down
Csa12g025730_1	phosphofructokinase family	-1.82915	0.0310679	0.539182	0.294772	Down
Csa20g066710_1	ABSCISIC ACID-INSENSITIVE 5 8	-4.70838	0.00131543	0.536178	0.113877	Down
Csa11g083980_1	low-temperature-induced 65 kDa -like	-2.8906	0.00551739	0.536016	0.185434	Down
Csa19g053500_1	probable gluconokinase isoform X1	-3.25022	0.0175853	0.535982	0.164906	Down
Csa02g001260_1	LOB domain-containing 31-like	-1.67714	0.00312911	0.535743	0.319438	Down
Csa01g024160_1	---NA---	-1.92821	0.0401933	0.535671	0.277808	Down
Csa09g051170_1	probable polygalacturonase	-3.46141	0.0445796	0.533558	0.154145	Down
Csa01g017480_1	phosphoenolpyruvate carboxylase 3	-1.79073	0.0268535	0.533078	0.297687	Down
Csa16g001740_1	Pentatricopeptide repeat (PPR) superfamily	-1.6311	0.0466765	0.531102	0.32561	Down
Csa10g008390_1	---NA---	-2.29731	0.000258247	0.526322	0.229103	Down
Csa16g055520_1	primary amine oxidase-like	-1.80089	0.0336416	0.525572	0.29184	Down
Csa07g033910_1	---NA---	-2.05248	0.0390021	0.5242	0.255399	Down
Csa14g036010_1	ethylene-responsive transcription factor 11-like	-1.58313	0.0206951	0.523772	0.330845	Down
Csa09g067560_1	nuclear transport factor 2 (NTF2) family	-1.64207	0.0461761	0.52183	0.317787	Down
Csa05g015440_1	glycerol-3-phosphate 2-O-acyltransferase 6-like	-2.59621	0.0253627	0.518095	0.199558	Down
Csa07g026200_1	PREDICTED: uncharacterized protein LOC104701043	-2.02751	0.0196074	0.516007	0.254503	Down
Csa11g035190_1	cytochrome family subfamily polypeptide 2	-2.12401	0.0045407	0.515548	0.242724	Down
Csa09g015870_1	---NA---	-1.66017	0.0337818	0.514002	0.309608	Down
Csa12g039290_1	polygalacturonase QRT3-like	-3.13697	0.0355451	0.510875	0.162856	Down
Csa15g071490_1	E3 ubiquitin- ligase arkadia-like	-2.19388	0.020466	0.506208	0.230737	Down
Csa08g060860_1	serine threonine- kinase KIPK-like isoform X1	-1.78391	0.00264126	0.505366	0.283291	Down
Csa00558s020_1	carbon catabolite repressor 4 homolog 6-like	-1.69015	0.031926	0.504366	0.298415	Down
Csa01g019130_1	PYK10-binding 1-like	-2.31727	0.0198378	0.5035	0.217282	Down
Csa19g057870_1	syntaxin of plants 112	-3.31184	0.025112	0.496674	0.149969	Down
Csa12g004310_1	uncharacterized membrane At3g27390-like	-1.96201	0.00745438	0.495679	0.252639	Down
Csa12g025520_1	F-box At4g21240	-2.67599	0.0183653	0.492514	0.18405	Down
Csa08g002540_1	B3 domain-containing At1g08985-like	-2.45952	0.0256383	0.490069	0.199254	Down
Csa04g030310_1	peroxisomal membrane 11B-like	-4.23385	0.0172108	0.483351	0.114164	Down
Csa14g010430_1	phosphoglycerate mutase AT74H	-1.72973	0.0163099	0.47961	0.277275	Down
Csa13g019360_1	glutamine synthetase cytosolic isozyme 1-4	-1.62983	0.00502166	0.479187	0.29401	Down
Csa06g039410_1	UDP-glycosyltransferase 73C1-like	-1.58015	0.0451971	0.470408	0.297698	Down
Csa07g061980_1	cytosolic sulfotransferase 18-like	-1.99534	0.0243643	0.466274	0.233682	Down
Csa12g061660_1	probable magnesium transporter NIPA2 [Tarenaya hassleriana]	-1.76505	0.010389	0.465917	0.263969	Down
Csa18g025310_1	heat stress transcription factor A-9-like	-3.43939	0.0278023	0.449084	0.130571	Down
Csa12g017370_1	plant intracellular Ras-group-related LRR 7-like	-2.47188	0.0224892	0.443813	0.179544	Down
Csa19g008480_1	germin subfamily 2 member 3	-3.69257	0.00511862	0.441454	0.119552	Down
Csa02g017390_1	flavonoid 3 -monooxygenase-like	-1.85994	0.0436688	0.43899	0.236023	Down
Csa16g005730_1	---NA---	-1.55956	0.00378555	0.438437	0.281129	Down
Csa05g090170_1	jacalin-related lectin 38-like	-2.93449	0.0377503	0.438431	0.149406	Down
Csa14g005470_1	EST gb	-1.7458	0.00253344	0.438208	0.251006	Down
Csa11g072090_1	ABSCISIC ACID-INSENSITIVE 5 8	-2.4505	0.0446931	0.43709	0.178368	Down
Csa05g024370_1	mitogen-activated kinase kinase kinase ANP1-like	-2.17649	0.013875	0.436132	0.200383	Down
Csa03g029670_1	PREDICTED: uncharacterized protein LOC104775657, partial	-2.44001	0.0432523	0.432543	0.177271	Down
Csa02g037650_1	nitrate transmembrane transporter	-1.66287	0.00942652	0.430102	0.25865	Down
Csa11g070990_1	PREDICTED: uncharacterized protein LOC104725069	-2.44025	0.0094975	0.423934	0.173726	Down
Csa12g074340_1	hypothetical protein AXX17_AT5G33830	-2.1768	0.022517	0.418994	0.192482	Down
Csa16g002760_1	auxin-induced 15A-like	-2.1604	0.013535	0.415066	0.192124	Down
Csa11g011340_1	PPPDE thiol peptidase family	-1.96322	0.0242249	0.414567	0.211167	Down
Csa17g085850_1	F-box At1g49990-like	-1.70942	0.0252879	0.409658	0.239648	Down
Csa06g007250_1	LAG1 and CLN8 (TLC) lipid-sensing domain containing	-2.1454	0.0132531	0.409632	0.190935	Down
Csa16g051760_1	vacuolar sorting-associated 4- partial	-2.32003	0.0102	0.404473	0.17434	Down
Csa20g003680_1	GDSL esterase lipase At5g03610-like	-2.42717	0.0107369	0.403832	0.16638	Down
Csa17g069300_1	PLATZ transcription factor family	-2.07933	0.0265518	0.398582	0.191688	Down
Csa10g030620_1	UDP-glycosyltransferase 84A4-like	-1.72206	0.00398238	0.398188	0.231228	Down
Csa04g040780_1	probable alpha-mannosidase I MNS4	-3.24659	0.00590507	0.396278	0.12206	Down
Csa16g039440_1	dehydration-responsive element-binding 2D-like	-2.92856	0.0155065	0.38919	0.132894	Down
Csa10g007830_1	UPF0496 At4g34320-like	-1.81442	0.0134161	0.388342	0.21403	Down
Csa16g052330_1	galactinol synthase 4	-1.75597	0.00587999	0.387719	0.220801	Down
Csa05g093060_1	low-molecular-weight cysteine-rich 53	-1.79698	0.0229449	0.381227	0.212149	Down
Csa14g059100_1	hypothetical protein CARUB_v10011068mg, partial	-2.52446	0.00105531	0.379585	0.150363	Down
Csa01g020070_1	ACT domain repeat 5	-1.99844	0.0334056	0.379351	0.189823	Down
Csa05g011400_1	transcription factor bHLH100-like	-2.95753	0.00327388	0.376734	0.127381	Down
Csa13g052340_1	Myb family transcription factor At1g14600	-2.40922	0.0278236	0.374042	0.155254	Down
Csa17174s010_1	PREDICTED: uncharacterized protein LOC104779966	-3.24465	0.0324716	0.371271	0.114426	Down
Csa01g044330_1	UPF0725 At4g11700-like	-3.48834	0.0295989	0.369871	0.106031	Down
Csa00511s210_1	transmembrane (DUF1068)	-2.27329	0.0283087	0.36883	0.162245	Down
Csa20g048940_1	dnaJ homolog subfamily B member 1-like	-2.76118	0.037845	0.366489	0.132729	Down
Csa09g069910_1	pentatricopeptide repeat-containing chloroplastic-like	-2.30406	0.0209808	0.366286	0.158974	Down
Csa20g020530_1	Thioredoxin superfamily	-1.72828	0.037182	0.362581	0.209793	Down
Csa06g051810_1	DNA-binding ESCAROLA	-1.52059	0.0304579	0.361826	0.237952	Down
Csa01g011480_1	transcription factor DIVARICATA-like	-2.14709	0.00082333	0.360118	0.167724	Down
Csa04g013600_1	F-box FBD LRR-repeat At4g13965 isoform X1	-1.75796	0.0443082	0.359435	0.204462	Down
Csa18g031330_1	---NA---	-2.26318	0.0190903	0.355277	0.156981	Down
Csa04g009950_1	piriformospora indica-insensitive 2-like	-1.60944	0.0102601	0.352126	0.218788	Down
Csa05g016500_1	ABC transporter G family member 2-like	-1.60983	0.00288883	0.350665	0.217827	Down
Csa08g060960_1	iron regulated 2	-1.69726	0.0247946	0.345812	0.203747	Down
Csa16g040850_1	eukaryotic translation initiation factor 2 (eIF-2) family	-1.77332	0.00261253	0.345636	0.194909	Down
Csa06g022060_1	histone-lysine N- H3 lysine-9 specific SUVH7-like	-1.80455	0.0228235	0.345239	0.191316	Down
Csa07g032600_1	F-box At1g67623	-2.42491	0.0489969	0.338801	0.139717	Down
Csa15g017410_1	cleavage and polyadenylation specificity factor subunit 6-like	-2.44028	0.038711	0.337623	0.138354	Down
Csa12g001570_1	proline-rich 4-like	-2.33652	0.0352349	0.331928	0.142061	Down
Csa11g020820_1	cellulose synthase isolog	-2.19096	0.0200551	0.33155	0.151326	Down
Csa11g060110_1	probable WRKY transcription factor 24 isoform X2	-1.90003	0.0340082	0.32822	0.172744	Down
Csa03g005490_1	partial	-2.51594	0.0278998	0.325415	0.129341	Down
Csa20g039320_1	alcohol dehydrogenase-like 7	-1.8785	0.0323542	0.323806	0.172375	Down
Csa04g028850_1	UDP-galactose transporter 5	-2.09745	0.0441726	0.316336	0.15082	Down
Csa16g057480_1	---NA---	-1.80824	0.00214036	0.316162	0.174845	Down
Csa20g024450_1	glutamine synthetase cytosolic isozyme 1-4-like	-2.22736	0.0165822	0.310157	0.139249	Down
Csa10g016870_1	plant intracellular Ras-group-related LRR 8-like	-2.49077	0.00799763	0.300498	0.120645	Down
Csa10g006660_1	RING-H2 finger ATL45-like	-1.80127	0.0373311	0.299564	0.166308	Down
Csa09g009740_1	cytochrome P450 71B4-like	-1.64911	0.0116353	0.291537	0.176784	Down
Csa15g014480_1	tropomyosin-2-like isoform X2	-2.71027	0.0372043	0.290501	0.107185	Down
Csa09g008610_1	ABC transporter G family member 21 isoform X1	-1.65551	0.0201467	0.290201	0.175294	Down
Csa09g098550_1	PREDICTED: uncharacterized protein At1g76660-like isoform X4	-2.35596	0.0481546	0.286308	0.121525	Down
Csa09g048140_1	---NA---	-1.60141	0.0193656	0.26239	0.163849	Down
Csa19g028800_1	serine threonine- kinase OXI1-like	-2.03095	0.0277521	0.251757	0.123961	Down
Csa08g015740_1	Contains reverse transcriptase domain (rvt) PF	-1.71006	0.0310716	0.246242	0.143996	Down
Csa14g011460_1	transcription factor TGA4-like	-2.01723	0.0215396	0.24338	0.12065	Down
Csa12g085470_1	PREDICTED: uncharacterized protein LOC104733026	-1.95608	0.00189366	0.242411	0.123927	Down
Csa07g003370_1	syntaxin-73 isoform X2	-1.74412	0.0359767	0.228237	0.130861	Down
Csa17g090650_1	dof zinc finger -like	-1.8005	0.0126023	0.226941	0.126043	Down
Csa09g079250_1	IQ-DOMAIN 31- partial	-2.0988	0.0417817	0.222241	0.10589	Down
Csa20g057270_1	bifunctional cystathionine gamma-lyase cysteine synthase-like	-1.67668	0.0322966	0.21949	0.130907	Down
Csa05g033530_1	F-box At1g50870	-1.6654	0.00914751	0.218162	0.130997	Down
Csa17g065900_1	PREDICTED: uncharacterized protein LOC104710982	-1.84594	0.017468	0.214085	0.115976	Down
Csa11g009820_1	UDP-glucuronate:xylan alpha-glucuronosyltransferase 2-like isoform X1	-1.86098	0.00297297	0.208553	0.112066	Down

## Sheet: GPD1 vs WT (16-21 DAF)
Table S2. List of differntially expressed genes in Camelina GPD1 transgenic lines compared to the WT during seed development (16-21 days after flowering, DAF).
Gene ID	Gene description	Fold change	P-Value	RPKM		Regulation
				WT	GPD1 #2
Csa05g006880_1	defensin 4	2.04596	0.000390031	440.013	900.249	Up
Csa04g061220_1	defensin 4	2.38951	0.000469213	211.596	505.611	Up
Csa11g017010_1	2S seed storage 2-like	2.06233	0.000195696	228.463	471.167	Up
Csa06g049800_1	defensin 4	2.57214	0.000550383	68.9796	177.425	Up
Csa09g086190_1	seed maturation	1.53675	0.0423166	88.291	135.681	Up
Csa01g035680_1	gibberellin-regulated 7-like	1.58209	0.00054564	52.4626	83.0006	Up
Csa15g071070_1	gibberellin-regulated 7-like	1.5518	0.00170255	38.8601	60.3032	Up
Csa15g024360_1	phosphoethanolamine N-methyltransferase 1-like	1.5461	0.00169373	32.2521	49.865	Up
Csa13g047350_1	kDa heat shock -like	1.71166	1.7516e-05	28.6746	49.081	Up
Csa18g021440_1	PREDICTED: uncharacterized protein LOC104761060 isoform X2	4.69154	0.000103501	10.3345	48.4847	Up
Csa20g071700_1	CASP 1B1	1.85905	0.0104706	22.0763	41.041	Up
Csa18g009130_1	CASP 1B1	1.95848	0.014485	17.1723	33.6315	Up
Csa16g041700_1	caffeic acid 3-O-methyltransferase-like	1.5187	3.671e-05	18.9953	28.8481	Up
Csa18g030580_1	xyloglucan endotransglucosylase hydrolase 22	1.53622	0.0140877	18.1901	27.9441	Up
Csa13g050370_1	PREDICTED: uncharacterized protein LOC104707510	1.6535	0.00265191	16.6191	27.4796	Up
Csa13g023120_1	SPX domain-containing 1	1.64967	0.00871899	15.859	26.1621	Up
Csa15g076290_1	rhodanese-like domain-containing 17	1.75367	0.0108682	13.7193	24.0592	Up
Csa20g017730_1	elongation factor 1-beta 1-like	1.52469	0.000212088	15.1415	23.0861	Up
Csa17g050420_1	pinoresinol reductase 1-like	1.57009	0.0017908	13.9643	21.9253	Up
Csa16g050290_1	PREDICTED: uncharacterized protein LOC104752503	22.3256	0.000170336	0.978778	21.8518	Up
Csa16g012900_1	glutathione S-transferase F9	1.70825	0.000427407	12.1896	20.8229	Up
Csa20g057120_1	probable pinoresinol-lariciresinol reductase 3	6.81452	0.000156325	2.97609	20.2806	Up
Csa09g034350_1	probable fatty acyl- reductase 4 isoform X2	1.51173	0.00277416	13.2693	20.0595	Up
Csa09g039770_1	---NA---	5.09221	0.000296899	3.62996	18.4845	Up
Csa19g046200_1	gibberellin-regulated 7-like	1.79707	0.0242961	10.2094	18.347	Up
Csa12g016480_1	UPF0057 membrane At4g30660-like isoform X2	1.5039	0.00394535	12.0054	18.0548	Up
Csa02g053330_1	60S ribosomal L6-2-like	2.60331	1.3963e-06	6.73066	17.522	Up
Csa09g069120_1	---NA---	1.60043	0.00283984	10.1696	16.2758	Up
Csa05g041300_1	probable thionin-	2.06262	0.000551141	7.53039	15.5323	Up
Csa19g058270_1	acireductone dioxygenase 3	1.61401	0.00568404	9.5417	15.4004	Up
Csa17g039360_1	bark lectin isoform 2-like	1.61461	0.000823905	9.29948	15.015	Up
Csa06g019720_1	expansin-like A1	1.83921	0.00229509	7.48137	13.7598	Up
Csa10g030990_1	---NA---	1.52205	0.00366576	7.82298	11.907	Up
Csa02g075830_1	L-ascorbate oxidase homolog	1.68879	0.000106727	6.95255	11.7414	Up
Csa09g086500_1	Lipase PLAT LH2 family	1.59766	0.00834317	7.0416	11.2501	Up
Csa07g052560_1	classical arabinogalactan 2-like	1.6597	0.0423035	6.77347	11.2419	Up
Csa14g027390_1	---NA---	1.6661	0.000121115	6.47197	10.783	Up
Csa06g051170_1	---NA---	3.21908	0.00155726	3.32128	10.6915	Up
Csa07g051290_1	dirigent 23-like	1.52318	0.00247751	7.00427	10.6688	Up
Csa04g016270_1	PREDICTED: uncharacterized protein LOC104759349	1.78234	0.0104554	5.5897	9.96272	Up
Csa08g039180_1	kDa heat shock isoform X1	2.48828	0.0047622	3.98188	9.90803	Up
Csa09g075930_1	alanine aminotransferase mitochondrial-like	1.91673	0.000188329	5.15783	9.88615	Up
Csa07g006910_1	PRN1_ARATH ame: Full=Pirin-1 ame: Full= irin1	1.85317	0.0033214	5.11774	9.48404	Up
Csa08g038640_1	UDP-glycosyltransferase 79B8-like	1.58313	0.000633135	5.91221	9.3598	Up
Csa14g034180_1	PREDICTED: uncharacterized protein LOC104741285, partial	1.53054	0.0100974	6.06786	9.28712	Up
Csa02827s010_1	actin family partial	1.88577	0.0100843	4.87981	9.20217	Up
Csa05g060580_1	sugar transporter ERD6-like 5 isoform X1	2.21391	0.00212661	4.14754	9.18227	Up
Csa15g077900_1	lipid transfer	1.55761	7.17664e-05	5.89166	9.17689	Up
Csa09g060040_1	probable thionin-	7.86825	1.32995e-07	1.15558	9.09241	Up
Csa10g003030_1	cornifin alpha-like	1.76234	0.0150065	5.03384	8.87135	Up
Csa01g006820_1	AT3g05880 F10A16_18	1.52535	0.016289	5.70464	8.70156	Up
Csa11g029730_1	PREDICTED: uncharacterized protein LOC104723191	1.89904	0.000643074	4.52489	8.59293	Up
Csa05g015090_1	peroxidase 22-like	5.28435	0.000236528	1.51961	8.03015	Up
Csa04g007950_1	glutathione S-transferase Z1-like	1.71783	0.0242424	4.38299	7.52925	Up
Csa11g093220_1	INVOLVED IN DE NOVO 2-like	5.61278	0.00232807	1.33489	7.49244	Up
Csa05g083420_1	MORC family CW-type zinc finger 3-like isoform X1	1.50253	0.00231512	4.96324	7.45742	Up
Csa05g062120_1	PREDICTED: uncharacterized protein LOC104787388	1.58808	0.0230362	4.69215	7.45153	Up
Csa12g031790_1	cystine lyase CORI3-like	1.77453	0.0038098	4.10558	7.28548	Up
Csa06g041180_1	peroxidase 22-like	4.58518	0.000673318	1.54703	7.0934	Up
Csa13g014160_1	inactive serine threonine- kinase At5g11400 isoform X1	1.92663	0.039342	3.67348	7.07742	Up
Csa02g005480_1	probable sucrose-phosphatase 2	1.89349	0.0373926	3.57148	6.76256	Up
Csa09g041380_1	kDa class I heat shock -like	1.86835	0.00157545	3.57714	6.68335	Up
Csa14g034680_1	vinorine synthase-like	1.56645	0.00116547	4.25235	6.66107	Up
Csa05g094340_1	phytochrome interacting factor 3-like 2	1.52464	0.0100692	4.33445	6.60848	Up
Csa16g031230_1	HVA22 c	1.54566	0.0335479	4.21222	6.51064	Up
Csa05g089710_1	F-box LRR-repeat At3g59200-like	1.50596	0.00477562	4.29741	6.47174	Up
Csa17g047310_1	organic cation carnitine transporter 4	2.29728	0.0154997	2.81424	6.46509	Up
Csa17g055680_1	kDa heat shock -like	2.1665	0.00488818	2.93836	6.36597	Up
Csa05g014730_1	non-specific lipid-transfer 1-like	1.66579	0.0155667	3.78942	6.31236	Up
Csa17g018890_1	phytosulfokines 1-like	1.52914	0.00132125	4.12767	6.31177	Up
Csa07g005180_1	---NA---	2.95786	0.00317661	2.11811	6.26508	Up
Csa14g034350_1	caffeoyl- O-methyltransferase At1g67980	1.78933	0.00992408	3.47119	6.21109	Up
Csa01g019100_1	GDSL-motif lipase hydrolase family	1.77514	0.0127649	3.45499	6.13309	Up
Csa02g005610_1	late embryogenesis abundant Lea5-like	3.18816	0.000148967	1.83102	5.83759	Up
Csa07g060470_1	ATPDR4 PDR4	1.50236	0.00165543	3.85549	5.79233	Up
Csa14g022050_1	Pyridoxal phosphate phosphatase-related	2.15802	0.0174334	2.6319	5.67969	Up
Csa01g038020_1	---NA---	3.16462	0.0454658	1.77471	5.61628	Up
Csa14g004990_1	Unknown protein	1.94708	0.00764977	2.85699	5.56278	Up
Csa19g035430_1	probable xyloglucan endotransglucosylase hydrolase 16	2.48018	0.00182647	2.23099	5.53326	Up
Csa12g011830_1	UDP-sulfoquinovose chloroplastic-like	1.73762	0.00997252	3.11782	5.41758	Up
Csa08g002490_1	inactive serine threonine- kinase At5g11400 isoform X2	1.9302	0.000588358	2.70676	5.22458	Up
Csa01g001740_1	UDP-arabinopyranose mutase 1-like	1.59701	0.0198651	3.23289	5.16295	Up
Csa04g009700_1	chaperone dnaJ 50-like	1.67665	0.0435287	3.04555	5.10633	Up
Csa09g077690_1	mucin-1-like isoform X1	1.57462	0.000298577	3.20164	5.04136	Up
Csa12g026670_1	PREDICTED: uncharacterized protein LOC104730880 isoform X1	1.61841	0.0105474	3.11293	5.03799	Up
Csa20g023230_1	PREDICTED: uncharacterized protein LOC104769816	1.75423	0.0157428	2.81853	4.94434	Up
Csa10g010820_1	caffeic acid 3-O-methyltransferase-like isoform X1	1.579	0.000731086	3.11422	4.91734	Up
Csa16g015160_1	zinc finger family	1.52951	0.00280454	3.19472	4.88635	Up
Csa01g020970_1	uncharacterized PKHD-type hydroxylase At1g22950-like	1.54904	0.0193601	3.15396	4.88563	Up
Csa06g054160_1	caffeoylshikimate esterase	1.522	0.00109831	3.20896	4.88403	Up
Csa03g058550_1	exocyst complex component EXO70A1-like	1.87359	0.0179796	2.60507	4.88085	Up
Csa06g034330_1	Bifunctional inhibitor lipid-transfer seed storage 2S albumin superfamily	2.22538	0.00519567	2.1877	4.86845	Up
Csa14g009690_1	Transmembrane amino acid transporter family	1.51828	0.0390449	3.16262	4.80174	Up
Csa07g044270_1	strictosidine synthase 1-like	1.55345	0.0422156	3.07926	4.78346	Up
Csa04g025920_1	cytosolic sulfotransferase 5-like	1.86562	0.0233534	2.51712	4.696	Up
Csa17g031220_1	Polyketide cyclase dehydrase and lipid transport superfamily	1.53976	0.00406864	3.0323	4.66903	Up
Csa15g071960_1	hemoglobin 1	3.00763	0.00429683	1.54686	4.65239	Up
Csa07g046370_1	cyclin-dependent (DUF581)	1.71684	0.0290934	2.68303	4.60632	Up
Csa11g099210_1	21 kDa -like	1.79592	0.0185139	2.52605	4.5366	Up
Csa09g064570_1	---NA---	19.303	0.00245184	0.234239	4.52152	Up
Csa11g001410_1	INO80 complex subunit C-like	1.78158	0.00521229	2.48917	4.43466	Up
Csa08g007310_1	GAST1 homolog 4	2.88474	0.00768303	1.53597	4.43089	Up
Csa15g024960_1	NAC domain-containing 100-like	1.54289	0.0111124	2.86473	4.41998	Up
Csa02g065590_1	B3 domain-containing At5g60140-like	1.82555	0.0284876	2.393	4.36855	Up
Csa15g043100_1	PREDICTED: uncharacterized protein At4g14450, chloroplastic-like	1.57974	0.0468236	2.76166	4.36272	Up
Csa10g019550_1	cystine lyase CORI3-like	1.98595	0.0252214	2.17437	4.31819	Up
Csa15g005270_1	cysteine-rich repeat secretory 39	1.6154	0.0205094	2.66579	4.30631	Up
Csa18g040600_1	L-ascorbate oxidase homolog	2.10296	0.00162915	2.02764	4.26404	Up
Csa16g034890_1	thionin- -like	2.96481	0.00543859	1.4376	4.26221	Up
Csa03g055010_1	serine threonine- kinase ULK3-like isoform X1	2.45744	0.0129976	1.71536	4.21539	Up
Csa13g048350_1	dirigent 12-like	2.1952	0.0178369	1.89905	4.16879	Up
Csa13g025650_1	---NA---	2.23338	0.0249699	1.85381	4.14025	Up
Csa12g081510_1	transcription factor PRE1	1.54687	0.0108395	2.66038	4.11527	Up
Csa20g067590_1	40S ribosomal S15-5-like	1.65219	0.00835923	2.47963	4.09681	Up
Csa11g085560_1	growth-regulating factor 7	1.57085	0.0134725	2.57063	4.03807	Up
Csa09g011700_1	membrane-anchored ubiquitin-fold 4	1.56864	0.0453968	2.56919	4.03013	Up
Csa11g013130_1	probable xyloglucan endotransglucosylase hydrolase 18	8.37884	0.000100421	0.479051	4.01389	Up
Csa11g104010_1	multi-copper oxidase type 1 family	1.54727	0.0419992	2.52626	3.9088	Up
Csa15g071980_1	---NA---	1.60773	0.0200721	2.4025	3.86258	Up
Csa08g054480_1	ETHYLENE INSENSITIVE 3-like 4	1.6379	0.0326931	2.35693	3.86042	Up
Csa08g007090_1	PREDICTED: uncharacterized protein LOC104705774	1.60202	0.0207286	2.40768	3.85715	Up
Csa04g068150_1	piezo-type mechanosensitive ion channel homolog isoform X2	1.78943	0.0474372	2.12584	3.80404	Up
Csa19g022340_1	indole-3-acetic acid inducible partial	1.67705	0.0150002	2.26004	3.79021	Up
Csa18g027050_1	---NA---	1.88828	0.0297764	1.99755	3.77194	Up
Csa06g037040_1	hypothetical protein CARUB_v10024431mg	1.5521	0.0028922	2.41854	3.75383	Up
Csa17g031190_1	PREDICTED: uncharacterized protein At1g24010-like	2.05169	0.00739703	1.80783	3.70909	Up
Csa09g047740_1	glycerol-3-phosphate transporter 1	1.51413	0.00651159	2.44336	3.69955	Up
Csa08g049490_1	probable mitochondrial chaperone BCS1-A isoform X1	3.06325	9.28522e-05	1.2009	3.67865	Up
Csa12g026220_1	DNA-binding DDB_G0278111-like	2.2643	0.0119779	1.623	3.67497	Up
Csa01g028140_1	endo-1,3 1,4-beta-D-glucanase-like	1.61708	0.0121369	2.2668	3.66559	Up
Csa09g084970_1	E3 ubiquitin- ligase	1.59087	0.0335185	2.29744	3.65493	Up
Csa11g093550_1	heat shock 18	1.96732	0.0223377	1.79805	3.53734	Up
Csa03g018520_1	probable transmembrane ascorbate ferrireductase 3	1.7667	0.0278906	1.97929	3.4968	Up
Csa16g020060_1	HNH endonuclease	1.52593	0.0143142	2.24854	3.43111	Up
Csa19g004620_1	Disease resistance (CC-NBS-LRR class) family	1.76509	0.0360331	1.9381	3.42091	Up
Csa19g050740_1	hemoglobin 1	2.88847	0.00138711	1.16065	3.3525	Up
Csa12g002540_1	hypothetical protein CARUB_v10006339mg	1.921	0.00340279	1.73856	3.33977	Up
Csa01g015320_1	---NA---	1.66094	0.00264826	2.00437	3.32915	Up
Csa02g023110_1	EXORDIUM isoform X1	1.65464	0.00185657	2.00443	3.31662	Up
Csa11g026520_1	glycosyl hydrolase family 18	1.88785	0.0407977	1.7372	3.27958	Up
Csa02g065010_1	non-specific lipid-transfer 4-like	1.97098	0.0193514	1.65971	3.27127	Up
Csa14g008190_1	RNA polymerase Rpb7 N-terminal domain-containing	1.54423	0.00160484	2.10148	3.24517	Up
Csa16g016750_1	PREDICTED: uncharacterized protein LOC104750055	1.66487	0.0270197	1.94794	3.24306	Up
Csa06g021400_1	---NA---	1.62975	0.00226934	1.98513	3.23526	Up
Csa13g015290_1	O-acyltransferase WSD1-like	1.75993	0.006563	1.8273	3.21592	Up
Csa11g013110_1	probable xyloglucan endotransglucosylase hydrolase 18	4.53186	0.00174151	0.698191	3.1641	Up
Csa20g024450_1	glutamine synthetase cytosolic isozyme 1-4-like	1.62663	0.0420794	1.92574	3.13247	Up
Csa15g018530_1	inactive GDSL esterase lipase 25	2.36727	0.00222297	1.30874	3.09814	Up
Csa01g043830_1	PREDICTED: uncharacterized protein LOC104701650	1.56711	0.0380457	1.97619	3.09692	Up
Csa05g050840_1	nuclear pore complex Nup98-Nup96-like	1.66803	0.0321467	1.84315	3.07444	Up
Csa20g012600_1	classical arabinogalactan 1-like	2.27611	0.0131994	1.33723	3.04369	Up
Csa14g053090_1	dolichol-phosphate mannosyltransferase	1.96498	0.0332407	1.54265	3.03128	Up
Csa00495s070_1	PSII D2 (chloroplast)	2.69924	0.0337175	1.11137	2.99986	Up
Csa09g071700_1	probable inactive poly [ADP-ribose] polymerase SRO3	1.61121	0.00352001	1.84756	2.9768	Up
Csa08g052950_1	NAC domain-containing 69-like	4.65248	0.00259555	0.638044	2.96849	Up
Csa11g066030_1	transport and Golgi organization 2 homolog	1.98544	0.0460229	1.48714	2.95264	Up
Csa17g050460_1	plant viral-response family	1.61898	0.0385031	1.80739	2.92613	Up
Csa17g030310_1	probable cytoplasmic 1	2.66633	0.0210384	1.07953	2.87838	Up
Csa07g057140_1	cytochrome P450 711A1-like	1.58788	0.00483786	1.78591	2.83583	Up
Csa13g022350_1	ABC transporter G family member 23-like	1.51123	0.0150183	1.86818	2.82325	Up
Csa05g034410_1	small zinc finger TIM9	1.75632	0.00268119	1.60258	2.81464	Up
Csa17g029210_1	pumilio homolog chloroplastic	1.62777	0.0109256	1.72853	2.81366	Up
Csa02g026620_1	kDa heat shock -like	5.08428	0.00329531	0.551581	2.80439	Up
Csa14g015310_1	Nucleotide excision subunit TTDA	1.51832	0.00313662	1.79874	2.73107	Up
Csa16g031400_1	alpha-amylase chloroplastic-like	1.53259	0.0241786	1.74907	2.68061	Up
Csa12g011510_1	probable disease resistance At4g33300	1.51627	0.00885344	1.76272	2.67276	Up
Csa20g041270_1	probably inactive leucine-rich repeat receptor kinase At5g48380	1.5129	0.00895102	1.7629	2.66708	Up
Csa19g040470_1	glycine-rich 3 short isoform-like isoform X2	2.18216	0.0310854	1.21185	2.64445	Up
Csa01g009420_1	UPF0202 At3g57940-like isoform X2	1.53553	0.00546772	1.70393	2.61642	Up
Csa11g090240_1	F-box FBD LRR-repeat At5g56420-like	1.62734	0.0104686	1.5867	2.58211	Up
Csa18g029410_1	pumilio homolog 12-like	1.56707	0.00600348	1.63883	2.56816	Up
Csa00495s140_1	photosystem II CP43 chlorophyll partial (chloroplast)	2.67566	0.00105149	0.959394	2.56701	Up
Csa14g010370_1	---NA---	1.52144	0.00134411	1.66028	2.52602	Up
Csa18g024410_1	O-acyltransferase WSD1-like	2.14891	0.00181264	1.17269	2.52	Up
Csa11g021150_1	glucose-6-phosphate 1-epimerase	1.97592	0.0182544	1.27146	2.51231	Up
Csa13g019350_1	transcription repressor KAN1-like	1.51435	0.0229999	1.6305	2.46915	Up
Csa11g088170_1	GDSL esterase lipase At5g55050-like	3.02285	0.00148521	0.812923	2.45734	Up
Csa05g089920_1	glycosyltransferase family	1.58031	0.0185647	1.54608	2.44327	Up
Csa10g020240_1	bile acid:sodium symporter family	1.86879	0.00878117	1.30728	2.44304	Up
Csa10g018990_1	short-chain dehydrogenase TIC chloroplastic-like	1.76188	0.0119695	1.38293	2.43656	Up
Csa03g046590_1	PREDICTED: uncharacterized protein LOC104704642	2.25314	0.0477709	1.07893	2.43099	Up
Csa10g007790_1	endothelin-converting enzyme 2	1.9262	0.0046598	1.24374	2.39569	Up
Csa06g012460_1	kxDL motif-containing 1 isoform X1 [Tarenaya hassleriana]	1.5314	0.0316794	1.56291	2.39344	Up
Csa07g053360_1	probable WRKY transcription factor 15	1.58688	0.00915249	1.49234	2.36817	Up
Csa13g005070_1	PREDICTED: uncharacterized protein LOC104737826	1.67619	0.001909	1.41085	2.36486	Up
Csa16g051300_1	xylogen 11 isoform X2	1.83968	0.0169879	1.27503	2.34566	Up
Csa20g018580_1	TIFY 9-like isoform X1	1.91112	0.016734	1.21847	2.32863	Up
Csa11g090390_1	Cystatin monellin superfamily	1.57446	0.0382839	1.47439	2.32137	Up
Csa15g038250_1	non-specific lipid-transfer At2g13820	1.72058	0.0206951	1.3466	2.31693	Up
Csa02g055460_1	histone H2AX-like	1.53749	0.0391254	1.47948	2.27469	Up
Csa08g004600_1	---NA---	1.51484	0.0194128	1.48952	2.25639	Up
Csa08g005930_1	metal tolerance A2-like [Tarenaya hassleriana]	1.72827	0.0168249	1.30228	2.25068	Up
Csa00382s230_1	lipoxygenase chloroplastic-like	1.66904	0.0270911	1.34356	2.24244	Up
Csa07g032330_1	peptidase M50B	1.62776	0.00127403	1.36256	2.21791	Up
Csa05g063490_1	GDSL-motif lipase hydrolase family	1.54223	0.00689485	1.42797	2.20226	Up
Csa11g013660_1	plant intracellular Ras-group-related LRR 7-like	1.85007	0.0350367	1.18886	2.19947	Up
Csa13g006120_1	cysteine-rich TM module stress tolerance	3.55098	0.0267165	0.618649	2.19681	Up
Csa01g018170_1	indole-3-acetic acid inducible partial	1.92675	0.0465302	1.13967	2.19585	Up
Csa11g034790_1	PREDICTED: uncharacterized protein LOC104723588	1.53379	0.0357748	1.42875	2.1914	Up
Csa12g016880_1	probable xyloglucan endotransglucosylase hydrolase 18	5.87618	0.00928663	0.371982	2.18584	Up
Csa14g016950_1	ARF guanine-nucleotide exchange factor GNOM-like	1.59668	0.04798	1.36774	2.18384	Up
Csa19g011110_1	auxin-induced in root cultures 12-like	1.58403	0.00546177	1.37836	2.18337	Up
Csa17g009910_1	glycerol-3-phosphate acyltransferase 1-like	1.57939	0.0120718	1.37937	2.17855	Up
Csa10246s010_1	UDP-Glycosyltransferase superfamily	3.29062	0.000739175	0.655456	2.15685	Up
Csa20g028930_1	caffeoylshikimate esterase-like	1.542	0.00161182	1.38311	2.13275	Up
Csa01g027510_1	auxin-responsive IAA2-like	2.18408	0.00783443	0.969574	2.11763	Up
Csa04g030650_1	probable inactive poly [ADP-ribose] polymerase SRO4	2.62825	0.0167235	0.801276	2.10595	Up
Csa06g053270_1	L-gulonolactone oxidase-like	1.50229	0.0214578	1.38914	2.08689	Up
Csa20g027030_1	RING finger and CHY zinc finger domain-containing 1-like	1.6806	0.0490114	1.23026	2.06757	Up
Csa00441s160_1	1-aminocyclopropane-1-carboxylate oxidase 1-like	3.14801	0.00332274	0.656364	2.06624	Up
Csa15g012630_1	purple acid phosphatase 16	1.50731	0.00784251	1.36957	2.06437	Up
Csa10g018520_1	hydroxyproline-rich glyco family	1.51527	0.0078061	1.35742	2.05687	Up
Csa13g014960_1	elongation factor 1-beta 1-like	1.53506	0.0300561	1.33743	2.05303	Up
Csa02g071380_1	PREDICTED: uncharacterized protein LOC104740733	1.54887	0.0377828	1.32133	2.04658	Up
Csa02g059780_1	pumilio homolog 12-like	1.88911	0.00835308	1.06451	2.01097	Up
Csa08g052090_1	late embryogenesis abundant Lea5-like	9.00483	0.00132283	0.221125	1.9912	Up
Csa19g020870_1	GDSL esterase lipase ESM1-like	4.47224	0.00167625	0.444647	1.98857	Up
Csa12g078020_1	S-adenosyl-L-methionine-dependent methyltransferases superfamily	1.71	0.0115697	1.16009	1.98376	Up
Csa16g035030_1	alanine aminotransferase mitochondrial-like	2.05643	0.015693	0.955929	1.9658	Up
Csa03g027760_1	PREDICTED: uncharacterized protein At1g24000-like	3.30618	0.00109285	0.587113	1.9411	Up
Csa19g020510_1	amyloid beta A4 precursor -binding family B member 1-interacting -like	1.54622	0.0469536	1.24985	1.93254	Up
Csa11g019620_1	DNA polymerase epsilon catalytic subunit A-like	2.21317	0.0484892	0.871224	1.92817	Up
Csa18g039980_1	---NA---	1.60078	0.023079	1.20042	1.9216	Up
Csa13g050640_1	PREDICTED: uncharacterized protein LOC104737240	2.00118	0.0112199	0.95984	1.92082	Up
Csa06436s010_1	probable glutathione peroxidase 4	5.6213	0.0086573	0.341687	1.92072	Up
Csa02g055330_1	myosin heavy chain	1.50847	0.0339032	1.27102	1.91729	Up
Csa13g009970_1	PLASMODESMATA CALLOSE-BINDING PROTEIN 2	1.79675	0.0119665	1.05796	1.90089	Up
Csa14g055300_1	Phosphoethanolamine N-methyltransferase 1	1.62426	0.0372069	1.16153	1.88662	Up
Csa18g026320_1	UPF0725 At2g20620-like	1.72084	0.0102794	1.09325	1.88131	Up
Csa02g073960_1	root meristem growth factor	1.55168	0.039499	1.19803	1.85896	Up
Csa03g005950_1	ribonuclease P family Rpp14 family	1.90349	0.0101879	0.974663	1.85526	Up
Csa05g018900_1	ubiquitin family	1.51719	0.0291486	1.22193	1.8539	Up
Csa02g051970_1	---NA---	2.56844	0.00563125	0.720228	1.84987	Up
Csa04g043270_1	VQ motif-containing	1.58322	0.0334213	1.1459	1.8142	Up
Csa16g030260_1	pentatricopeptide repeat-containing At5g24830-like isoform X2	1.59783	0.0450966	1.13293	1.81022	Up
Csa10g045590_1	predicted protein	1.66784	0.0330237	1.08422	1.8083	Up
Csa02g073020_1	classical arabinogalactan 1-like	2.60639	0.00281133	0.692834	1.8058	Up
Csa07g048140_1	PREDICTED: uncharacterized protein LOC104743131	1.93164	0.0125084	0.928871	1.79424	Up
Csa10g044440_1	F-box LRR-repeat At5g38396-like	1.59252	0.0406979	1.12558	1.79251	Up
Csa05g089460_1	citrate synthase mitochondrial-like	1.66679	0.0244633	1.05396	1.75673	Up
Csa10g006780_1	AF361581_1AT4g35320 F23E12_120	1.6633	0.0170264	1.05093	1.74802	Up
Csa09g088010_1	5 -nucleotidase domain-containing DDB_G0275467-like	1.50771	0.0115615	1.15477	1.74106	Up
Csa09g028460_1	---NA---	2.10702	0.0404227	0.825976	1.74035	Up
Csa20g059900_1	PREDICTED: uncharacterized protein LOC104706786 isoform X1	1.53723	0.0190043	1.1291	1.73569	Up
Csa04g051120_1	short-chain dehydrogenase TIC chloroplastic-like	1.7063	0.0279818	1.01377	1.7298	Up
Csa19g031770_1	heat shock	1.54463	0.0396246	1.11529	1.72271	Up
Csa05g060590_1	Major facilitator superfamily	2.39977	0.0273919	0.710761	1.70566	Up
Csa02g057440_1	GDSL esterase lipase At5g55050-like	2.10259	0.000397276	0.811095	1.7054	Up
Csa03g009940_1	glycerol-3-phosphate acyltransferase 1	1.95606	0.0440552	0.869573	1.70094	Up
Csa16g032340_1	IFH1-like isoform X2	1.5778	0.000204438	1.07317	1.69325	Up
Csa07g062980_1	PREDICTED: uncharacterized protein LOC104703767	1.66412	0.0128167	1.0092	1.67942	Up
Csa02g018710_1	probable thionin-	6.35332	0.00760798	0.262833	1.66986	Up
Csa07g040610_1	transcription factor WER-like	1.6848	0.0249262	0.97714	1.64629	Up
Csa03g046680_1	FBD-associated F-box At1g60410-like	1.66755	0.0162054	0.9848	1.6422	Up
Csa08g008760_1	glutamine synthetase cytosolic isozyme 1-4 isoform X2	1.80805	0.0251442	0.901568	1.63008	Up
Csa02g045480_1	NADH dehydrogenase subunit K (chloroplast)	1.57525	0.0216801	1.03114	1.6243	Up
Csa08g043990_1	probable thionin-	4.07852	0.00166615	0.396871	1.61865	Up
Csa20080s010_1	eukaryotic peptide chain release factor subunit 1-2	4.36576	0.00854418	0.370483	1.61744	Up
Csa11g062820_1	chromatin associated	1.98974	0.0214302	0.806824	1.60537	Up
Csa19g014660_1	Reticulon family	2.04077	0.0110836	0.786277	1.60461	Up
Csa11g005690_1	calmodulin-lysine N-methyltransferase-like	1.57372	0.00235001	1.01198	1.59258	Up
Csa14g037680_1	TATA-box-binding -like isoform X2	2.20033	0.00359966	0.718823	1.58165	Up
Csa11g091620_1	GTP-binding family	1.6224	0.0464645	0.965903	1.56708	Up
Csa09g062420_1	rop guanine nucleotide exchange factor 5-like	2.26373	0.0119351	0.691763	1.56597	Up
Csa17g005610_1	xylosyltransferase 1-like	1.60876	0.0281701	0.972535	1.56457	Up
Csa07g052280_1	PREDICTED: uncharacterized protein LOC104751859	2.21008	0.00481782	0.705891	1.56007	Up
Csa13g037980_1	ECERIFERUM 26-like	1.83044	0.000763303	0.848934	1.55392	Up
Csa07g027960_1	Ubiquitin carboxyl-terminal hydrolase-related	1.68615	0.00551881	0.918429	1.54861	Up
Csa10g011280_1	probable nucleoredoxin 3	1.54255	0.0212817	0.993671	1.53278	Up
Csa01g010440_1	L-ascorbate peroxidase cytosolic-like	2.29299	0.00813052	0.66631	1.52784	Up
Csa17g019070_1	cytochrome P450 78A5-like	1.64973	0.0374007	0.923935	1.52424	Up
Csa19g012130_1	non-specific lipid-transfer 6-like	2.14464	0.00482636	0.704652	1.51123	Up
Csa06g037850_1	pre-mRNA-splicing factor ATP-dependent RNA helicase DHX16	1.60665	0.047601	0.923759	1.48416	Up
Csa17g080430_1	non-specific lipid-transfer 2-like	2.12399	0.0464512	0.698159	1.48289	Up
Csa24034s010_1	probable sugar phosphate phosphate translocator At2g25520	5.7536	0.000153573	0.256528	1.47596	Up
Csa07g027680_1	probable receptor kinase At5g18500	1.55739	0.0348312	0.942629	1.46804	Up
Csa03g017500_1	cytochrome P450 78A5-like	1.58751	0.00469355	0.920561	1.4614	Up
Csa07g059580_1	glycosyltransferase family 64 C3-like	1.53807	0.0208363	0.947658	1.45756	Up
Csa10g018310_1	pachytene checkpoint 2 homolog	1.65906	0.0411972	0.872337	1.44726	Up
Csa05975s010_1	probable ADP-ribosylation factor GTPase-activating AGD8	3.5559	0.00392946	0.406899	1.44689	Up
Csa02g005620_1	poly [ADP-ribose] polymerase 2-like isoform X2	1.60619	0.000875852	0.897219	1.4411	Up
Csa03g021300_1	PREDICTED: uncharacterized protein LOC104720234 isoform X1	3.0142	0.00899606	0.477974	1.44071	Up
Csa08g005080_1	GEM 5	1.6398	0.0236276	0.878439	1.44046	Up
Csa11g006160_1	phosphoserine aminotransferase chloroplastic-like	2.77929	0.00238943	0.518175	1.44016	Up
Csa10g024760_1	pentatricopeptide repeat-containing chloroplastic	1.50976	0.0304094	0.946691	1.42928	Up
Csa19g013960_1	U11 U12 small nuclear ribonucleo 31 kDa -like	1.90297	0.0425834	0.743388	1.41464	Up
Csa20g017900_1	Tetratricopeptide repeat (TPR)-like superfamily	1.97406	0.000202207	0.714351	1.41017	Up
Csa03g015820_1	14 kDa proline-rich -like	1.86277	0.0319492	0.753794	1.40414	Up
Csa18g037950_1	---NA---	2.06093	0.0380653	0.677859	1.39702	Up
Csa15g027020_1	ABSCISIC ACID-INSENSITIVE 5 7 isoform X1	2.76576	0.0129868	0.503256	1.39189	Up
Csa07g001650_1	RING finger and CHY zinc finger domain-containing 1-like	1.64058	0.0341853	0.84329	1.38349	Up
Csa07g051860_1	---NA---	2.74528	0.0106517	0.50381	1.3831	Up
Csa07g003830_1	---NA---	2.36224	0.000992616	0.583884	1.37928	Up
Csa19g012600_1	PREDICTED: uncharacterized protein LOC104764608	1.6756	0.0187983	0.819339	1.37289	Up
Csa09g002860_1	clathrin assembly At2g01600	1.90237	0.0289685	0.713428	1.3572	Up
Csa10g027550_1	---NA---	2.69052	0.0208377	0.503266	1.35404	Up
Csa05g002800_1	probable WRKY transcription factor 46	3.38119	0.00990389	0.397023	1.34241	Up
Csa08g041650_1	ABC transporter E family member 1-like	1.87832	0.0128263	0.708146	1.33012	Up
Csa07g048430_1	sm LSM3B	1.56037	0.0106055	0.849177	1.32503	Up
Csa14g049770_1	triacylglycerol lipase-like 1	1.54753	0.0461959	0.848046	1.31237	Up
Csa19g013100_1	L-ascorbate peroxidase cytosolic-like	2.73236	0.0345641	0.47759	1.30495	Up
Csa05g001000_1	ECERIFERUM 1-like	2.08175	0.0151422	0.626563	1.30435	Up
Csa17694s010_1	ATP-dependent RNA helicase	11.5747	0.00164655	0.112336	1.30025	Up
Csa11g074510_1	---NA---	2.28356	0.00774123	0.568163	1.29743	Up
Csa04g043630_1	predicted protein	1.60313	0.00397063	0.808159	1.29558	Up
Csa11g064390_1	pentatricopeptide repeat-containing	1.82974	0.0230944	0.706372	1.29248	Up
Csa05g089480_1	F-box LRR-repeat At3g58980-like	1.61205	0.0146954	0.800624	1.29064	Up
Csa02g007570_1	GRR1 1	1.76077	0.00267959	0.731687	1.28833	Up
Csa06g039250_1	---NA---	1.57115	0.0351156	0.817988	1.28518	Up
Csa10g047670_1	26S protease regulatory subunit 6A homolog	1.74405	0.00491169	0.736042	1.28369	Up
Csa11g098580_1	ABC transporter A family member 12	1.56195	0.0156623	0.821021	1.2824	Up
Csa20g077910_1	nudix hydrolase 11	3.14633	0.0390207	0.405362	1.2754	Up
Csa03g012400_1	amidase 1-like	1.61134	0.0496578	0.789247	1.27174	Up
Csa19g022040_1	proton pump-interactor 2-like	1.54762	0.0417152	0.819404	1.26813	Up
Csa01g039980_1	zinc finger CCCH domain-containing 25-like	1.76185	0.0213273	0.716566	1.26248	Up
Csa19g015350_1	laccase-22-like isoform X1	1.76818	0.029792	0.708595	1.25292	Up
Csa08g050430_1	RNA-directed DNA polymerase (reverse transcriptase)-related family	1.85405	0.00460385	0.673628	1.24894	Up
Csa10g012220_1	probable xyloglucan endotransglucosylase hydrolase 18	5.64353	0.00518736	0.220661	1.24531	Up
Csa17g070840_1	Eukaryotic aspartyl protease family	2.22516	0.0133479	0.559437	1.24484	Up
Csa12g017100_1	cadmium zinc-transporting ATPase HMA2-like	1.70695	0.0434097	0.728866	1.24413	Up
[truncated: 1,218 more rows]
