# Supplementary material for: Comparative transcriptome and metabolome analysis suggests bottlenecks that limit seed and oil yields in transgenic Camelina sativa expressing diacylglycerol acyltransferase 1 and glycerol-3-phosphate dehydrogenase
Source: Biotechnol Biofuels. 2018 Dec 19;11:335. doi: 10.1186/s13068-018-1326-2 (PMC6299664; doi:10.1186/s13068-018-1326-2)
Supplement: Supplementary file 3 — Additional file 3: Table S3. GO classification and KEGG metabolic pathways for the DEGs up-regulated in DGAT1 lines at 10–15 DAF. [file 13068_2018_1326_MOESM3_ESM.xlsx]

## Sheet: Molecular Function
Table S3. GO classification and KEGG metabolic pathways for the differentially expressed genes DEGs up regulated in DGAT1m #2 at 10-15 days after flowering DAF. Gene ontology distribution of the transcripts into molecular function, biological process, cellular component, and metabolic pathways . The number of transcripts encoded for each category is represented as well as the GO level for each ca…
GO Level	Term ID	Term (Name)	#Seqs	Sequences Names
1	GO:0003674	molecular_function	156	Csa15g047190, Csa16g002560, Csa13g029000, Csa19g023380, Csa07g027960, Csa09g075800, Csa12g061490, Csa14g011790, Csa07g047970, Csa04g008480, Csa09g059390, Csa05g033280, Csa04g016780, Csa19g040320, Csa17g022610, Csa15g074280, Csa15g079210, Csa05g033550, Csa14g051680, Csa13g029110, Csa05g004330, Csa06g021350, Csa11g089530, Csa11g003940, Csa12g051840, Csa01g025530, Csa01g024200, Csa18g033990, Csa02g0…
2	GO:0005488	binding	80	Csa15g047190, Csa07g027960, Csa07g064700, Csa12g061490, Csa14g011790, Csa07g047970, Csa04g033800, Csa05g041140, Csa04g008480, Csa05g033280, Csa06g019050, Csa04g016780, Csa17g094780, Csa03g015890, Csa14g053140, Csa15g079210, Csa14g051680, Csa05g004330, Csa15g006450, Csa11g066870, Csa15g010030, Csa05g080100, Csa11g003940, Csa11g004710, Csa17g039230, Csa01g024200, Csa02g026400, Csa04g051940, Csa18g0…
2	GO:0003824	catalytic activity	68	Csa20g078070, Csa13g029000, Csa19g023380, Csa04g039500, Csa04g030650, Csa08g011730, Csa04g063050, Csa04g033800, Csa09g084670, Csa05g041140, Csa04g008480, Csa18g033260, Csa09g018520, Csa12g023340, Csa04g016780, Csa17g094780, Csa19g040320, Csa03g015890, Csa09g097870, Csa17g022610, Csa15g074280, Csa04g039910, Csa14g051680, Csa15g006450, Csa06g009520, Csa03g062490, Csa06g021350, Csa01g029770, Csa05g0…
3	GO:0043167	ion binding	52	Csa07g027960, Csa12g061490, Csa14g011790, Csa07g047970, Csa04g033800, Csa05g041140, Csa06g019050, Csa04g016780, Csa17g094780, Csa03g015890, Csa14g053140, Csa14g051680, Csa15g006450, Csa11g003940, Csa11g004710, Csa01g024200, Csa02g026400, Csa18g034240, Csa20g001120, Csa01g017680, Csa12g039170, Csa06g030230, Csa04g009830, Csa05g080090, Csa08g006200, Csa07g026490, Csa04g026250, Csa09g014540, Csa0373…
3	GO:0016740	transferase activity	28	Csa06g030230, Csa13g029000, Csa19g023380, Csa04g030650, Csa04g063050, Csa05g041140, Csa09g014540, Csa09g018520, Csa12g023340, Csa05g091430, Csa06g015190, Csa17g022610, Csa01g038220, Csa15g074280, Csa17g024160, Csa14g051680, Csa06g009520, Csa14g012010, Csa06g021350, Csa05g080100, Csa11g003940, Csa17g015420, Csa20g071870, Csa17g083090, Csa02g026400, Csa07g010690, Csa13g027630, Csa11g097360
3	GO:0097159	organic cyclic compound binding	24	Csa06g032970, Csa15g047190, Csa14g027760, Csa07g064700, Csa04g008480, Csa20g071260, Csa05g033280, Csa01g033020, Csa20g010010, Csa06g002590, Csa15g079210, Csa05g004330, Csa11g066870, Csa05g080100, Csa07g063560, Csa09g015880, Csa17g039230, Csa04g051940, Csa06g042730, Csa16g014470, Csa11g055880, Csa11g093740, Csa04g055100, Csa05g018150
3	GO:1901363	heterocyclic compound binding	24	Csa06g032970, Csa15g047190, Csa14g027760, Csa07g064700, Csa04g008480, Csa20g071260, Csa05g033280, Csa01g033020, Csa20g010010, Csa06g002590, Csa15g079210, Csa05g004330, Csa11g066870, Csa05g080100, Csa07g063560, Csa09g015880, Csa17g039230, Csa04g051940, Csa06g042730, Csa16g014470, Csa11g055880, Csa11g093740, Csa04g055100, Csa05g018150
4	GO:0003676	nucleic acid binding	24	Csa06g032970, Csa15g047190, Csa14g027760, Csa07g064700, Csa04g008480, Csa20g071260, Csa05g033280, Csa01g033020, Csa20g010010, Csa06g002590, Csa15g079210, Csa05g004330, Csa11g066870, Csa05g080100, Csa07g063560, Csa09g015880, Csa17g039230, Csa04g051940, Csa06g042730, Csa16g014470, Csa11g055880, Csa11g093740, Csa04g055100, Csa05g018150
5	GO:0003677	DNA binding	23	Csa06g032970, Csa20g010010, Csa15g047190, Csa06g002590, Csa15g079210, Csa05g004330, Csa14g027760, Csa07g064700, Csa11g066870, Csa05g080100, Csa07g063560, Csa09g015880, Csa17g039230, Csa04g051940, Csa06g042730, Csa16g014470, Csa20g071260, Csa05g033280, Csa11g055880, Csa11g093740, Csa04g055100, Csa01g033020, Csa05g018150
3	GO:0016787	hydrolase activity	21	Csa12g036720, Csa04g039500, Csa04g009830, Csa16g036640, Csa02g064480, Csa08g011730, Csa13g054940, Csa19g031930, Csa09g084670, Csa04g008480, Csa03739s010, Csa18g033260, Csa09g015880, Csa01g024200, Csa09g011670, Csa18g034240, Csa05g016640, Csa19g041000, Csa04g016780, Csa17g094780, Csa09g097870
3	GO:0016491	oxidoreductase activity	16	Csa04g039910, Csa11g010120, Csa08g050110, Csa08g006200, Csa03g046720, Csa04g033800, Csa08g017800, Csa01g029770, Csa06g023070, Csa17g068060, Csa02g072160, Csa03g059930, Csa19g052370, Csa03g015890, Csa19g040320, Csa05g035000
4	GO:0016772	transferase activity, transferring phosphorus-containing groups	15	Csa06g030230, Csa01g038220, Csa15g074280, Csa17g024160, Csa14g051680, Csa14g012010, Csa04g063050, Csa05g041140, Csa09g014540, Csa17g015420, Csa17g083090, Csa02g026400, Csa05g091430, Csa06g015190, Csa11g097360
2	GO:0001071	nucleic acid binding transcription factor activity	14	Csa06g032970, Csa20g010010, Csa06g002590, Csa05g004330, Csa14g027760, Csa11g066870, Csa07g063560, Csa19g013530, Csa11g093290, Csa17g039230, Csa04g051940, Csa20g071260, Csa04g055100, Csa01g033020
5	GO:0016301	kinase activity	13	Csa01g038220, Csa15g074280, Csa17g024160, Csa14g051680, Csa14g012010, Csa05g041140, Csa09g014540, Csa17g015420, Csa17g083090, Csa02g026400, Csa05g091430, Csa06g015190, Csa11g097360
2	GO:0005215	transporter activity	12	Csa06g030890, Csa20g012870, Csa16g049550, Csa09g068450, Csa09g084780, Csa13g011940, Csa08g062880, Csa01g024200, Csa09g011670, Csa17g095850, Csa17g094780, Csa09g091780
3	GO:0022857	transmembrane transporter activity	12	Csa06g030890, Csa20g012870, Csa08g062880, Csa01g024200, Csa16g049550, Csa09g011670, Csa09g068450, Csa17g095850, Csa17g094780, Csa09g084780, Csa13g011940, Csa09g091780
4	GO:0016817	hydrolase activity, acting on acid anhydrides	9	Csa03739s010, Csa09g015880, Csa01g024200, Csa09g011670, Csa04g009830, Csa18g034240, Csa04g016780, Csa17g094780, Csa19g031930
5	GO:0016818	hydrolase activity, acting on acid anhydrides, in phosphorus-containing anhydrides	9	Csa03739s010, Csa09g015880, Csa01g024200, Csa09g011670, Csa04g009830, Csa18g034240, Csa04g016780, Csa17g094780, Csa19g031930
6	GO:0016462	pyrophosphatase activity	9	Csa03739s010, Csa09g015880, Csa01g024200, Csa09g011670, Csa04g009830, Csa18g034240, Csa04g016780, Csa17g094780, Csa19g031930
7	GO:0017111	nucleoside-triphosphatase activity	9	Csa03739s010, Csa09g015880, Csa01g024200, Csa09g011670, Csa04g009830, Csa18g034240, Csa04g016780, Csa17g094780, Csa19g031930
4	GO:0016757	transferase activity, transferring glycosyl groups	7	Csa09g018520, Csa19g023380, Csa04g030650, Csa06g009520, Csa12g023340, Csa06g021350, Csa17g022610
8	GO:0016887	ATPase activity	7	Csa01g024200, Csa09g015880, Csa09g011670, Csa04g009830, Csa04g016780, Csa17g094780, Csa19g031930
4	GO:0008233	peptidase activity	5	Csa12g036720, Csa02g064480, Csa08g011730, Csa09g097870, Csa09g084670
3	GO:0016874	ligase activity	4	Csa20g078070, Csa15g006450, Csa03g062490, Csa08g017800
3	GO:0008289	lipid binding	4	Csa15g010030, Csa08g055280, Csa05g079530, Csa02g065010
4	GO:0016788	hydrolase activity, acting on ester bonds	4	Csa18g033260, Csa16g036640, Csa19g041000, Csa04g008480
4	GO:0016746	transferase activity, transferring acyl groups	4	Csa11g003940, Csa07g010690, Csa13g027630, Csa05g080100
2	GO:0098772	molecular function regulator	3	Csa09g075800, Csa11g082600, Csa09g075790
2	GO:0000988	transcription factor activity, protein binding	3	Csa11g003940, Csa01g025530, Csa05g080100
3	GO:0030234	enzyme regulator activity	3	Csa09g075800, Csa11g082600, Csa09g075790
4	GO:0016798	hydrolase activity, acting on glycosyl bonds	3	Csa04g039500, Csa05g016640, Csa13g054940
5	GO:0003723	RNA binding	3	Csa09g015880, Csa07g064700, Csa04g008480
3	GO:0005515	protein binding	2	Csa06g032970, Csa14g060290
4	GO:0016741	transferase activity, transferring one-carbon groups	2	Csa20g071870, Csa13g029000
5	GO:0008168	methyltransferase activity	2	Csa20g071870, Csa13g029000
5	GO:0016779	nucleotidyltransferase activity	2	Csa06g030230, Csa04g063050
5	GO:0004518	nuclease activity	2	Csa18g033260, Csa04g008480
5	GO:0042578	phosphoric ester hydrolase activity	2	Csa16g036640, Csa19g041000
6	GO:0016791	phosphatase activity	2	Csa16g036640, Csa19g041000
8	GO:0004386	helicase activity	2	Csa03739s010, Csa09g015880
2	GO:0005198	structural molecule activity	1	Csa12g057610
2	GO:0004871	signal transducer activity	1	Csa14g060290
3	GO:0016829	lyase activity	1	Csa19g040320
3	GO:0003735	structural constituent of ribosome	1	Csa12g057610
4	GO:0032182	ubiquitin-like protein binding	1	Csa14g060290
4	GO:0008134	transcription factor binding	1	Csa06g032970
6	GO:0008135	translation factor activity, RNA binding	1	Csa07g064700
6	GO:0019843	rRNA binding	1	Csa09g015880
8	GO:0003924	GTPase activity	1	Csa18g034240

## Sheet: Biological Process
Table S3. GO classification and KEGG metabolic pathways for the differentially expressed genes DEGs Up regulated in DGAT1m #2 at 10-15 days after flowering DAF. Gene ontology distribution of the transcripts into molecular function, biological process, cellular component, and metabolic pathways . The number of transcripts encoded for each category is represented as well as the GO level for each ca…
GO Level	Term ID	Term (Name)	#Seqs	Sequences Names
1	GO:0008150	biological_process	137	Csa15g047190, Csa07g026110, Csa17g024870, Csa19g023380, Csa12g061490, Csa14g011790, Csa07g047970, Csa06g005490, Csa08g024050, Csa05g014080, Csa01g008520, Csa05g033280, Csa04g016780, Csa19g040320, Csa17g022610, Csa15g079210, Csa05g033550, Csa13g029110, Csa14g051680, Csa05g004330, Csa13g055420, Csa20g051580, Csa06g021350, Csa11g003940, Csa09g086360, Csa12g051840, Csa01g025530, Csa15g038220, Csa18g0…
2	GO:0008152	metabolic process	72	Csa15g047190, Csa04g039500, Csa14g036530, Csa12g061490, Csa07g047970, Csa04g063050, Csa05g041140, Csa19g013530, Csa18g033260, Csa11g093290, Csa01g008520, Csa12g023340, Csa05g033280, Csa17g094780, Csa19g040320, Csa17g022610, Csa15g079210, Csa13g029110, Csa14g051680, Csa05g004330, Csa15g006450, Csa03g062490, Csa05g080100, Csa12g011620, Csa11g003940, Csa15g017220, Csa12g051840, Csa17g039230, Csa02g0…
2	GO:0009987	cellular process	71	Csa20g078070, Csa15g047190, Csa17g024870, Csa14g036530, Csa12g061490, Csa07g047970, Csa05g041140, Csa19g013530, Csa18g033260, Csa11g093290, Csa01g008520, Csa05g033280, Csa17g094780, Csa19g040320, Csa15g079210, Csa13g029110, Csa14g051680, Csa05g004330, Csa15g006450, Csa03g062490, Csa11g066870, Csa05g080100, Csa11g003940, Csa15g017220, Csa09g086360, Csa12g051840, Csa01g025530, Csa17g039230, Csa02g0…
2	GO:0044699	single-organism process	33	Csa04g035320, Csa17g024870, Csa08g060920, Csa07g064700, Csa08g006200, Csa12g061490, Csa04g063050, Csa02g008460, Csa09g014540, Csa10g046880, Csa20g071260, Csa11g003030, Csa05g033280, Csa17g094780, Csa19g040320, Csa20g010010, Csa17g024160, Csa20g054030, Csa13g029110, Csa14g051680, Csa14g012010, Csa11g066870, Csa03g046720, Csa08g017800, Csa14g060290, Csa17g068060, Csa09g086360, Csa01g025530, Csa09g0…
2	GO:0050896	response to stimulus	28	Csa19g001410, Csa07g026110, Csa17g024870, Csa05g041140, Csa07g026490, Csa05g014080, Csa19g013530, Csa20g071260, Csa11g003030, Csa04g016780, Csa09g058680, Csa20g010010, Csa17g024160, Csa10g040460, Csa15g006450, Csa14g012010, Csa14g060290, Csa06g023070, Csa07g063560, Csa11g046570, Csa01g025530, Csa02g026400, Csa18g034240, Csa05g011260, Csa06g051520, Csa19g052370, Csa11g097360, Csa05g059420
2	GO:0051179	localization	20	Csa08g024030, Csa04g009830, Csa15g010030, Csa20g051580, Csa09g088360, Csa02g065010, Csa05g014080, Csa16g042240, Csa14g046670, Csa18g033990, Csa18g034240, Csa11g003030, Csa11g093310, Csa20g080750, Csa20g041660, Csa20g021410, Csa17g094780, Csa08g055280, Csa05g079530, Csa19g056170
2	GO:0032502	developmental process	19	Csa06g032970, Csa17g024160, Csa04g035320, Csa06g002590, Csa14g036530, Csa07g064700, Csa14g012010, Csa11g066870, Csa14g060290, Csa06g005490, Csa08g062880, Csa10g046880, Csa06g042730, Csa05g011260, Csa05g033280, Csa17g094780, Csa19g040320, Csa07g030580, Csa01g033020
2	GO:0000003	reproduction	14	Csa06g032970, Csa17g024160, Csa07g064700, Csa14g012010, Csa14g060290, Csa17g015420, Csa09g015880, Csa10g046880, Csa06g042730, Csa05g011260, Csa17g094780, Csa19g040320, Csa07g030580, Csa01g033020
2	GO:0065007	biological regulation	12	Csa20g010010, Csa11g010120, Csa17g024160, Csa14g051680, Csa17g024870, Csa16g049550, Csa14g012010, Csa01g025530, Csa18g034240, Csa20g071260, Csa05g011260, Csa11g003030
2	GO:0071840	cellular component organization or biogenesis	9	Csa11g003940, Csa09g086360, Csa09g015880, Csa06g042730, Csa04g009830, Csa14g011790, Csa05g033280, Csa17g094780, Csa14g060290
2	GO:0050789	regulation of biological process	9	Csa20g010010, Csa17g024160, Csa01g025530, Csa17g024870, Csa18g034240, Csa20g071260, Csa05g011260, Csa11g003030, Csa14g012010
2	GO:0023052	signaling	9	Csa20g010010, Csa17g024160, Csa01g025530, Csa17g024870, Csa18g034240, Csa20g071260, Csa05g011260, Csa11g003030, Csa14g012010
2	GO:0032501	multicellular organismal process	4	Csa10g046880, Csa07g064700, Csa14g012010, Csa19g040320
2	GO:0040007	growth	3	Csa11g066870, Csa17g094780, Csa14g060290
2	GO:0002376	immune system process	2	Csa15g006450, Csa05g011260
3	GO:0044237	cellular metabolic process	57	Csa15g047190, Csa14g036530, Csa12g061490, Csa07g047970, Csa05g041140, Csa19g013530, Csa18g033260, Csa11g093290, Csa01g008520, Csa05g033280, Csa19g040320, Csa15g079210, Csa14g051680, Csa13g029110, Csa05g004330, Csa15g006450, Csa03g062490, Csa05g080100, Csa11g003940, Csa15g017220, Csa12g051840, Csa17g039230, Csa02g026400, Csa04g051940, Csa05g011260, Csa04g055100, Csa06g030230, Csa06g032970, Csa14g0…
3	GO:0044238	primary metabolic process	40	Csa08g060920, Csa08g006200, Csa12g061490, Csa12g057610, Csa07g047970, Csa04g063050, Csa13g054940, Csa05g041140, Csa04g026250, Csa18g033260, Csa12g023340, Csa17g094780, Csa11g082600, Csa19g040320, Csa05g091430, Csa06g015190, Csa17g022610, Csa01g038220, Csa17g024160, Csa20g054030, Csa13g029110, Csa14g051680, Csa15g006450, Csa03g062490, Csa14g012010, Csa16g036640, Csa03g046720, Csa08g017800, Csa11g0…
3	GO:0071704	organic substance metabolic process	40	Csa08g060920, Csa08g006200, Csa12g061490, Csa12g057610, Csa07g047970, Csa13g054940, Csa04g063050, Csa05g041140, Csa04g026250, Csa18g033260, Csa12g023340, Csa11g082600, Csa17g094780, Csa19g040320, Csa05g091430, Csa06g015190, Csa17g022610, Csa01g038220, Csa17g024160, Csa20g054030, Csa13g029110, Csa14g051680, Csa15g006450, Csa03g062490, Csa14g012010, Csa16g036640, Csa03g046720, Csa08g017800, Csa11g0…
3	GO:0009058	biosynthetic process	40	Csa06g030230, Csa06g032970, Csa15g047190, Csa04g039500, Csa14g036530, Csa14g027760, Csa08g006200, Csa12g057610, Csa04g063050, Csa05g041140, Csa09g014540, Csa19g013530, Csa11g093290, Csa01g008520, Csa12g023340, Csa20g071260, Csa05g016640, Csa05g033280, Csa19g040320, Csa01g033020, Csa17g022610, Csa20g010010, Csa06g002590, Csa08g050110, Csa15g079210, Csa05g004330, Csa03g046720, Csa08g017800, Csa05g0…
3	GO:0006807	nitrogen compound metabolic process	40	Csa06g030230, Csa06g032970, Csa15g047190, Csa14g036530, Csa14g027760, Csa08g006200, Csa12g061490, Csa12g057610, Csa05g041140, Csa09g014540, Csa19g013530, Csa18g033260, Csa11g093290, Csa01g008520, Csa20g071260, Csa05g033280, Csa19g040320, Csa01g033020, Csa20g010010, Csa06g002590, Csa08g050110, Csa15g079210, Csa13g029110, Csa14g051680, Csa20g054030, Csa05g004330, Csa16g036640, Csa05g080100, Csa17g0…
3	GO:0006950	response to stress	23	Csa19g001410, Csa17g024160, Csa07g026110, Csa10g040460, Csa15g006450, Csa14g060290, Csa06g023070, Csa05g041140, Csa07g026490, Csa07g063560, Csa05g014080, Csa19g013530, Csa11g046570, Csa01g025530, Csa02g026400, Csa20g071260, Csa05g011260, Csa06g051520, Csa04g016780, Csa19g052370, Csa09g058680, Csa11g097360, Csa05g059420
3	GO:0044763	single-organism cellular process	21	Csa20g010010, Csa17g024160, Csa04g035320, Csa17g024870, Csa20g054030, Csa08g006200, Csa14g012010, Csa12g061490, Csa11g066870, Csa14g060290, Csa02g008460, Csa09g086360, Csa01g025530, Csa09g015880, Csa18g034240, Csa20g071260, Csa05g011260, Csa11g003030, Csa05g033280, Csa17g094780, Csa19g040320
3	GO:0051234	establishment of localization	20	Csa08g024030, Csa04g009830, Csa15g010030, Csa20g051580, Csa09g088360, Csa02g065010, Csa05g014080, Csa16g042240, Csa14g046670, Csa18g033990, Csa18g034240, Csa11g003030, Csa11g093310, Csa20g080750, Csa20g041660, Csa20g021410, Csa17g094780, Csa08g055280, Csa05g079530, Csa19g056170
3	GO:0048856	anatomical structure development	19	Csa06g032970, Csa17g024160, Csa04g035320, Csa06g002590, Csa14g036530, Csa07g064700, Csa14g012010, Csa11g066870, Csa14g060290, Csa06g005490, Csa08g062880, Csa10g046880, Csa06g042730, Csa05g011260, Csa05g033280, Csa17g094780, Csa19g040320, Csa07g030580, Csa01g033020
3	GO:0044710	single-organism metabolic process	15	Csa13g029110, Csa14g051680, Csa08g060920, Csa20g054030, Csa08g006200, Csa03g046720, Csa12g061490, Csa08g017800, Csa04g063050, Csa17g068060, Csa09g014540, Csa13g027630, Csa17g094780, Csa19g040320, Csa05g059420
3	GO:0050794	regulation of cellular process	9	Csa20g010010, Csa17g024160, Csa01g025530, Csa17g024870, Csa18g034240, Csa20g071260, Csa05g011260, Csa11g003030, Csa14g012010
3	GO:0044767	single-organism developmental process	9	Csa04g035320, Csa10g046880, Csa07g064700, Csa14g012010, Csa05g033280, Csa11g066870, Csa17g094780, Csa19g040320, Csa14g060290
3	GO:0051716	cellular response to stimulus	9	Csa20g010010, Csa17g024160, Csa01g025530, Csa17g024870, Csa18g034240, Csa20g071260, Csa05g011260, Csa11g003030, Csa14g012010
3	GO:0044700	single organism signaling	9	Csa20g010010, Csa17g024160, Csa01g025530, Csa17g024870, Csa18g034240, Csa20g071260, Csa05g011260, Csa11g003030, Csa14g012010
3	GO:0016043	cellular component organization	8	Csa11g003940, Csa09g086360, Csa09g015880, Csa06g042730, Csa04g009830, Csa05g033280, Csa17g094780, Csa14g060290
3	GO:0009056	catabolic process	7	Csa08g060920, Csa14g051680, Csa11g082600, Csa13g054940, Csa14g060290, Csa06g023070, Csa12g011620
3	GO:0044085	cellular component biogenesis	4	Csa09g086360, Csa09g015880, Csa14g011790, Csa14g060290
3	GO:0009653	anatomical structure morphogenesis	4	Csa05g011260, Csa05g033280, Csa17g094780, Csa14g060290
3	GO:0044707	single-multicellular organism process	4	Csa10g046880, Csa07g064700, Csa14g012010, Csa19g040320
3	GO:0065008	regulation of biological quality	3	Csa11g010120, Csa14g051680, Csa16g049550
3	GO:0071554	cell wall organization or biogenesis	2	Csa11g082600, Csa13g054940
3	GO:0048646	anatomical structure formation involved in morphogenesis	2	Csa05g011260, Csa14g060290
3	GO:0051641	cellular localization	1	Csa18g034240
3	GO:0008283	cell proliferation	1	Csa04g035320
3	GO:0006914	autophagy	1	Csa20g078070
3	GO:0022402	cell cycle process	1	Csa09g086360
4	GO:0034641	cellular nitrogen compound metabolic process	37	Csa06g030230, Csa06g032970, Csa15g047190, Csa14g036530, Csa14g027760, Csa12g057610, Csa12g061490, Csa05g041140, Csa09g014540, Csa18g033260, Csa19g013530, Csa11g093290, Csa01g008520, Csa20g071260, Csa05g033280, Csa01g033020, Csa20g010010, Csa06g002590, Csa08g050110, Csa15g079210, Csa13g029110, Csa14g051680, Csa05g004330, Csa16g036640, Csa05g080100, Csa17g068060, Csa07g063560, Csa11g003940, Csa12g0…
4	GO:0043170	macromolecule metabolic process	25	Csa12g057610, Csa07g047970, Csa05g041140, Csa04g026250, Csa18g033260, Csa05g091430, Csa06g015190, Csa01g038220, Csa17g024160, Csa15g006450, Csa03g062490, Csa14g012010, Csa16g036640, Csa08g017800, Csa11g003940, Csa15g017220, Csa17g015420, Csa17g083090, Csa12g051840, Csa09g015880, Csa02g026400, Csa06g042730, Csa05g011260, Csa19g041000, Csa11g097360
4	GO:0044260	cellular macromolecule metabolic process	25	Csa12g057610, Csa07g047970, Csa05g041140, Csa04g026250, Csa18g033260, Csa05g091430, Csa06g015190, Csa01g038220, Csa17g024160, Csa15g006450, Csa03g062490, Csa14g012010, Csa16g036640, Csa08g017800, Csa11g003940, Csa15g017220, Csa17g015420, Csa17g083090, Csa12g051840, Csa09g015880, Csa02g026400, Csa06g042730, Csa05g011260, Csa19g041000, Csa11g097360
4	GO:0019538	protein metabolic process	22	Csa01g038220, Csa17g024160, Csa15g006450, Csa03g062490, Csa14g012010, Csa16g036640, Csa12g057610, Csa07g047970, Csa08g017800, Csa05g041140, Csa04g026250, Csa11g003940, Csa15g017220, Csa17g015420, Csa17g083090, Csa12g051840, Csa02g026400, Csa05g011260, Csa19g041000, Csa05g091430, Csa06g015190, Csa11g097360
4	GO:0006810	transport	20	Csa08g024030, Csa04g009830, Csa20g051580, Csa15g010030, Csa09g088360, Csa02g065010, Csa05g014080, Csa16g042240, Csa14g046670, Csa18g033990, Csa18g034240, Csa11g003030, Csa11g093310, Csa20g080750, Csa20g041660, Csa17g094780, Csa20g021410, Csa08g055280, Csa05g079530, Csa19g056170
4	GO:0044281	small molecule metabolic process	12	Csa09g014540, Csa20g054030, Csa13g029110, Csa14g051680, Csa08g006200, Csa12g061490, Csa03g046720, Csa13g027630, Csa19g040320, Csa08g017800, Csa17g068060, Csa05g059420
4	GO:0007165	signal transduction	9	Csa20g010010, Csa17g024160, Csa01g025530, Csa17g024870, Csa18g034240, Csa20g071260, Csa05g011260, Csa11g003030, Csa14g012010
4	GO:0007154	cell communication	9	Csa20g010010, Csa17g024160, Csa01g025530, Csa17g024870, Csa18g034240, Csa20g071260, Csa05g011260, Csa11g003030, Csa14g012010
4	GO:0005975	carbohydrate metabolic process	6	Csa13g029110, Csa14g051680, Csa12g023340, Csa11g082600, Csa13g054940, Csa17g022610
4	GO:0006629	lipid metabolic process	6	Csa08g060920, Csa03g046720, Csa17g094780, Csa04g063050, Csa08g017800, Csa05g059420
4	GO:1901564	organonitrogen compound metabolic process	6	Csa12g051840, Csa20g054030, Csa08g006200, Csa12g061490, Csa12g057610, Csa19g040320
4	GO:0051186	cofactor metabolic process	5	Csa08g050110, Csa13g029110, Csa14g051680, Csa12g061490, Csa08g017800
4	GO:1901360	organic cyclic compound metabolic process	5	Csa18g033260, Csa09g015880, Csa06g042730, Csa16g036640, Csa05g041140
4	GO:0006139	nucleobase-containing compound metabolic process	5	Csa18g033260, Csa09g015880, Csa06g042730, Csa16g036640, Csa05g041140
4	GO:0046483	heterocycle metabolic process	5	Csa18g033260, Csa09g015880, Csa06g042730, Csa16g036640, Csa05g041140
4	GO:0006725	cellular aromatic compound metabolic process	5	Csa18g033260, Csa09g015880, Csa06g042730, Csa16g036640, Csa05g041140
4	GO:0048869	cellular developmental process	5	Csa04g035320, Csa05g033280, Csa11g066870, Csa17g094780, Csa14g060290
4	GO:0006520	cellular amino acid metabolic process	4	Csa20g054030, Csa08g006200, Csa12g061490, Csa19g040320
4	GO:0006082	organic acid metabolic process	4	Csa20g054030, Csa08g006200, Csa12g061490, Csa19g040320
4	GO:0006996	organelle organization	4	Csa11g003940, Csa09g086360, Csa09g015880, Csa06g042730
4	GO:0007275	multicellular organism development	4	Csa10g046880, Csa07g064700, Csa14g012010, Csa19g040320
4	GO:0007049	cell cycle	3	Csa09g086360, Csa09g015880, Csa02g008460
4	GO:0042592	homeostatic process	3	Csa11g010120, Csa14g051680, Csa16g049550
4	GO:0022607	cellular component assembly	3	Csa09g086360, Csa09g015880, Csa14g060290
4	GO:0070271	protein complex biogenesis	2	Csa09g086360, Csa14g060290
4	GO:0032989	cellular component morphogenesis	2	Csa05g033280, Csa17g094780
4	GO:0061024	membrane organization	2	Csa04g009830, Csa17g094780
4	GO:0044249	cellular biosynthetic process	2	Csa12g051840, Csa12g057610
4	GO:1901576	organic substance biosynthetic process	2	Csa12g051840, Csa12g057610
4	GO:0021700	developmental maturation	2	Csa11g066870, Csa14g060290
4	GO:0006091	generation of precursor metabolites and energy	2	Csa14g051680, Csa08g017800
4	GO:0043933	macromolecular complex subunit organization	2	Csa09g086360, Csa14g060290
4	GO:0051649	establishment of localization in cell	1	Csa18g034240
4	GO:0015979	photosynthesis	1	Csa08g017800
4	GO:0006790	sulfur compound metabolic process	1	Csa08g017800
4	GO:0007059	chromosome segregation	1	Csa09g015880
4	GO:1903047	mitotic cell cycle process	1	Csa09g086360
4	GO:0022613	ribonucleoprotein complex biogenesis	1	Csa14g011790
4	GO:0019748	secondary metabolic process	1	Csa05g059420
4	GO:0051301	cell division	1	Csa09g086360
4	GO:0071941	nitrogen cycle metabolic process	1	Csa17g068060
4	GO:0007568	aging	1	Csa14g060290
4	GO:0046907	intracellular transport	1	Csa18g034240
5	GO:0044267	cellular protein metabolic process	22	Csa01g038220, Csa17g024160, Csa15g006450, Csa03g062490, Csa14g012010, Csa16g036640, Csa12g057610, Csa07g047970, Csa08g017800, Csa05g041140, Csa04g026250, Csa11g003940, Csa15g017220, Csa17g015420, Csa17g083090, Csa12g051840, Csa02g026400, Csa05g011260, Csa19g041000, Csa05g091430, Csa06g015190, Csa11g097360
5	GO:0043412	macromolecule modification	20	Csa01g038220, Csa17g024160, Csa15g006450, Csa03g062490, Csa14g012010, Csa16g036640, Csa07g047970, Csa08g017800, Csa05g041140, Csa04g026250, Csa11g003940, Csa15g017220, Csa17g015420, Csa17g083090, Csa02g026400, Csa05g011260, Csa19g041000, Csa05g091430, Csa06g015190, Csa11g097360
5	GO:0036211	protein modification process	20	Csa01g038220, Csa17g024160, Csa15g006450, Csa03g062490, Csa14g012010, Csa16g036640, Csa07g047970, Csa08g017800, Csa05g041140, Csa04g026250, Csa11g003940, Csa15g017220, Csa17g015420, Csa17g083090, Csa02g026400, Csa05g011260, Csa19g041000, Csa05g091430, Csa06g015190, Csa11g097360
5	GO:0090304	nucleic acid metabolic process	5	Csa18g033260, Csa09g015880, Csa06g042730, Csa16g036640, Csa05g041140
5	GO:0030154	cell differentiation	5	Csa04g035320, Csa05g033280, Csa11g066870, Csa17g094780, Csa14g060290
5	GO:0009790	embryo development	4	Csa10g046880, Csa07g064700, Csa14g012010, Csa19g040320
5	GO:0043436	oxoacid metabolic process	4	Csa20g054030, Csa08g006200, Csa12g061490, Csa19g040320
5	GO:0010467	gene expression	3	Csa12g051840, Csa16g036640, Csa12g057610
5	GO:0051276	chromosome organization	3	Csa11g003940, Csa09g015880, Csa06g042730
5	GO:0006259	DNA metabolic process	3	Csa09g015880, Csa06g042730, Csa05g041140
5	GO:0055085	transmembrane transport	3	Csa05g014080, Csa08g024030, Csa20g051580
5	GO:0016070	RNA metabolic process	2	Csa18g033260, Csa16g036640
5	GO:0006518	peptide metabolic process	2	Csa12g051840, Csa12g057610
5	GO:0034645	cellular macromolecule biosynthetic process	2	Csa12g051840, Csa12g057610
5	GO:1901566	organonitrogen compound biosynthetic process	2	Csa12g051840, Csa12g057610
5	GO:0044271	cellular nitrogen compound biosynthetic process	2	Csa12g051840, Csa12g057610
5	GO:0071822	protein complex subunit organization	2	Csa09g086360, Csa14g060290
5	GO:0000902	cell morphogenesis	2	Csa05g033280, Csa17g094780
5	GO:0065003	macromolecular complex assembly	2	Csa09g086360, Csa14g060290
5	GO:0006461	protein complex assembly	2	Csa09g086360, Csa14g060290
5	GO:0043603	cellular amide metabolic process	2	Csa12g051840, Csa12g057610
5	GO:0009059	macromolecule biosynthetic process	2	Csa12g051840, Csa12g057610
5	GO:0051169	nuclear transport	1	Csa18g034240
5	GO:0007067	mitotic nuclear division	1	Csa09g086360
5	GO:0000278	mitotic cell cycle	1	Csa09g086360
5	GO:0048285	organelle fission	1	Csa09g086360
5	GO:0016192	vesicle-mediated transport	1	Csa17g094780
5	GO:0007010	cytoskeleton organization	1	Csa09g086360
5	GO:0042254	ribosome biogenesis	1	Csa14g011790
6	GO:0006464	cellular protein modification process	20	Csa01g038220, Csa17g024160, Csa15g006450, Csa03g062490, Csa14g012010, Csa16g036640, Csa07g047970, Csa08g017800, Csa05g041140, Csa04g026250, Csa11g003940, Csa15g017220, Csa17g015420, Csa17g083090, Csa02g026400, Csa05g011260, Csa19g041000, Csa05g091430, Csa06g015190, Csa11g097360
6	GO:0019752	carboxylic acid metabolic process	4	Csa20g054030, Csa08g006200, Csa12g061490, Csa19g040320
6	GO:0006412	translation	2	Csa12g051840, Csa12g057610
6	GO:0043604	amide biosynthetic process	2	Csa12g051840, Csa12g057610
6	GO:0043043	peptide biosynthetic process	2	Csa12g051840, Csa12g057610
6	GO:0006913	nucleocytoplasmic transport	1	Csa18g034240
6	GO:0034660	ncRNA metabolic process	1	Csa18g033260
6	GO:0006396	RNA processing	1	Csa16g036640
6	GO:0016071	mRNA metabolic process	1	Csa16g036640
6	GO:0000280	nuclear division	1	Csa09g086360
7	GO:0006397	mRNA processing	1	Csa16g036640
7	GO:0006399	tRNA metabolic process	1	Csa18g033260

## Sheet: Cellular Component
Table S3. GO classification and KEGG metabolic pathways for the differentially expressed genes DEGs up regulated in DGAT1m #2 at 10-15 days after flowering DAF . Gene ontology distribution of the transcripts into molecular function, biological process, cellular component, and metabolic pathways . The number of transcripts encoded for each category is represented as well as the GO level for each c…
GO Level	Term ID	Term (Name)	#Seqs	Sequences Names
1	GO:0005575	cellular_component	164	Csa03g011770, Csa15g047190, Csa07g026110, Csa17g024870, Csa13g029000, Csa02g061510, Csa07g027960, Csa14g007290, Csa14g011790, Csa07g047970, Csa06g005490, Csa20g011690, Csa05g014080, Csa01g008520, Csa09g059390, Csa05g033280, Csa18g023700, Csa04g016780, Csa10g014380, Csa19g040320, Csa01g032590, Csa11g084880, Csa15g079210, Csa13g029110, Csa14g051680, Csa05g004330, Csa08g053840, Csa20g051580, Csa11g0…
2	GO:0005623	cell	117	Csa03g011770, Csa15g047190, Csa17g024870, Csa02g061510, Csa07g027960, Csa14g007290, Csa14g011790, Csa07g047970, Csa06g005490, Csa20g011690, Csa05g014080, Csa01g008520, Csa05g033280, Csa04g016780, Csa10g014380, Csa19g040320, Csa01g032590, Csa11g084880, Csa15g079210, Csa13g029110, Csa14g051680, Csa05g004330, Csa08g053840, Csa11g003940, Csa09g086360, Csa12g051840, Csa01g025530, Csa02g026400, Csa04g0…
2	GO:0044464	cell part	117	Csa03g011770, Csa15g047190, Csa17g024870, Csa02g061510, Csa07g027960, Csa14g007290, Csa14g011790, Csa07g047970, Csa06g005490, Csa20g011690, Csa05g014080, Csa01g008520, Csa05g033280, Csa04g016780, Csa10g014380, Csa19g040320, Csa01g032590, Csa11g084880, Csa15g079210, Csa13g029110, Csa14g051680, Csa05g004330, Csa08g053840, Csa11g003940, Csa09g086360, Csa12g051840, Csa01g025530, Csa02g026400, Csa04g0…
3	GO:0005622	intracellular	104	Csa03g011770, Csa15g047190, Csa17g024870, Csa02g061510, Csa07g027960, Csa14g007290, Csa14g011790, Csa07g047970, Csa06g005490, Csa20g011690, Csa05g014080, Csa01g008520, Csa05g033280, Csa04g016780, Csa19g040320, Csa01g032590, Csa11g084880, Csa15g079210, Csa13g029110, Csa14g051680, Csa05g004330, Csa08g053840, Csa11g003940, Csa09g086360, Csa12g051840, Csa01g025530, Csa02g026400, Csa04g051940, Csa05g0…
3	GO:0044424	intracellular part	102	Csa03g011770, Csa15g047190, Csa02g061510, Csa07g027960, Csa14g007290, Csa14g011790, Csa07g047970, Csa06g005490, Csa20g011690, Csa05g014080, Csa01g008520, Csa05g033280, Csa04g016780, Csa19g040320, Csa01g032590, Csa11g084880, Csa15g079210, Csa13g029110, Csa14g051680, Csa05g004330, Csa08g053840, Csa11g003940, Csa09g086360, Csa12g051840, Csa01g025530, Csa02g026400, Csa04g051940, Csa05g011260, Csa20g0…
2	GO:0043226	organelle	92	Csa03g011770, Csa15g047190, Csa08g049270, Csa02g061510, Csa07g027960, Csa14g036530, Csa18g002360, Csa07g064700, Csa08g002220, Csa14g007290, Csa14g011790, Csa07g047970, Csa06g005490, Csa20g011690, Csa05g041140, Csa05g014080, Csa19g013530, Csa11g093290, Csa01g008520, Csa12g023340, Csa17g009310, Csa05g033280, Csa04g016780, Csa17g094780, Csa19g040320, Csa18g031810, Csa11g084880, Csa15g079210, Csa13g0…
3	GO:0043229	intracellular organelle	92	Csa03g011770, Csa15g047190, Csa08g049270, Csa02g061510, Csa07g027960, Csa14g036530, Csa18g002360, Csa07g064700, Csa08g002220, Csa14g007290, Csa14g011790, Csa07g047970, Csa06g005490, Csa20g011690, Csa05g041140, Csa05g014080, Csa19g013530, Csa11g093290, Csa01g008520, Csa12g023340, Csa17g009310, Csa05g033280, Csa04g016780, Csa17g094780, Csa19g040320, Csa18g031810, Csa11g084880, Csa15g079210, Csa13g0…
3	GO:0043227	membrane-bounded organelle	89	Csa03g011770, Csa15g047190, Csa08g049270, Csa02g061510, Csa07g027960, Csa14g036530, Csa18g002360, Csa07g064700, Csa08g002220, Csa14g007290, Csa14g011790, Csa07g047970, Csa06g005490, Csa20g011690, Csa05g041140, Csa05g014080, Csa19g013530, Csa11g093290, Csa01g008520, Csa12g023340, Csa17g009310, Csa05g033280, Csa04g016780, Csa17g094780, Csa19g040320, Csa18g031810, Csa11g084880, Csa15g079210, Csa13g0…
4	GO:0043231	intracellular membrane-bounded organelle	89	Csa03g011770, Csa15g047190, Csa08g049270, Csa02g061510, Csa07g027960, Csa14g036530, Csa18g002360, Csa07g064700, Csa08g002220, Csa14g007290, Csa14g011790, Csa07g047970, Csa06g005490, Csa20g011690, Csa05g041140, Csa05g014080, Csa19g013530, Csa11g093290, Csa01g008520, Csa12g023340, Csa17g009310, Csa05g033280, Csa04g016780, Csa17g094780, Csa19g040320, Csa18g031810, Csa11g084880, Csa15g079210, Csa13g0…
4	GO:0005737	cytoplasm	59	Csa03g011770, Csa20g078070, Csa15g047190, Csa18g002360, Csa08g002220, Csa06g005490, Csa20g011690, Csa05g041140, Csa05g014080, Csa12g023340, Csa04g016780, Csa17g094780, Csa19g040320, Csa01g032590, Csa04g039910, Csa18g031810, Csa13g029110, Csa14g051680, Csa08g053840, Csa11g066870, Csa17g008190, Csa12g051840, Csa09g086360, Csa18g034240, Csa05g011260, Csa20g041660, Csa07g010690, Csa06g030230, Csa11g0…
5	GO:0005634	nucleus	55	Csa08g049270, Csa02g061510, Csa07g027960, Csa14g036530, Csa07g064700, Csa14g007290, Csa14g011790, Csa07g047970, Csa05g041140, Csa19g013530, Csa11g093290, Csa01g008520, Csa17g009310, Csa05g033280, Csa11g084880, Csa15g079210, Csa05g004330, Csa11g066870, Csa05g080100, Csa12g011620, Csa11g003940, Csa17g008190, Csa01g025530, Csa17g039230, Csa02g026400, Csa04g051940, Csa05g011260, Csa11g093740, Csa06g0…
4	GO:0044444	cytoplasmic part	50	Csa03g011770, Csa15g047190, Csa18g002360, Csa08g002220, Csa06g005490, Csa20g011690, Csa05g041140, Csa05g014080, Csa12g023340, Csa04g016780, Csa17g094780, Csa19g040320, Csa01g032590, Csa04g039910, Csa18g031810, Csa13g029110, Csa14g051680, Csa08g053840, Csa11g066870, Csa17g008190, Csa12g051840, Csa18g034240, Csa20g041660, Csa08g018190, Csa04g035320, Csa16g049550, Csa12g086610, Csa12g057610, Csa09g0…
3	GO:0071944	cell periphery	24	Csa06g030890, Csa08g018190, Csa16g049550, Csa09g068450, Csa05g041140, Csa07g026490, Csa19g013530, Csa09g011670, Csa17g095850, Csa04g016780, Csa10g014380, Csa17g094780, Csa11g082600, Csa12g014060, Csa17g024160, Csa15g006450, Csa05g085910, Csa11g066870, Csa09g084780, Csa17g015420, Csa17g083090, Csa14g046670, Csa18g034240, Csa09g038180
2	GO:0016020	membrane	22	Csa06g030890, Csa17g024160, Csa08g018190, Csa15g006450, Csa16g049550, Csa05g085910, Csa09g068450, Csa11g066870, Csa05g041140, Csa07g026490, Csa09g084780, Csa17g015420, Csa19g013530, Csa17g083090, Csa14g046670, Csa09g011670, Csa18g034240, Csa17g095850, Csa04g016780, Csa10g014380, Csa17g094780, Csa12g014060
3	GO:0005886	plasma membrane	22	Csa06g030890, Csa17g024160, Csa08g018190, Csa15g006450, Csa16g049550, Csa05g085910, Csa09g068450, Csa11g066870, Csa05g041140, Csa07g026490, Csa09g084780, Csa17g015420, Csa19g013530, Csa17g083090, Csa14g046670, Csa09g011670, Csa18g034240, Csa17g095850, Csa04g016780, Csa10g014380, Csa17g094780, Csa12g014060
2	GO:0005576	extracellular region	18	Csa17g024160, Csa04g035320, Csa07g026110, Csa08g050110, Csa08g060920, Csa01g019620, Csa15g006450, Csa08g053840, Csa13g054940, Csa06g005490, Csa14g060290, Csa06g023070, Csa09g009250, Csa11g089390, Csa15g038220, Csa11g082600, Csa05g079530, Csa19g023840
5	GO:0009536	plastid	18	Csa18g031810, Csa08g050110, Csa13g029110, Csa14g051680, Csa16g049550, Csa03g046720, Csa08g017800, Csa05g014080, Csa09g014540, Csa17g008190, Csa20g071870, Csa12g051840, Csa19g033390, Csa20g018570, Csa09g011670, Csa20g041660, Csa19g040320, Csa20g008770
5	GO:0005739	mitochondrion	15	Csa03g011770, Csa15g047190, Csa08g018190, Csa20g054030, Csa18g002360, Csa08g053840, Csa08g002220, Csa06g005490, Csa20g011690, Csa11g002540, Csa19g033390, Csa10g046880, Csa19g041000, Csa10g022750, Csa20g028400
3	GO:0012505	endomembrane system	11	Csa20g012870, Csa11g046570, Csa04g035320, Csa10g040460, Csa12g023340, Csa06g051520, Csa11g066870, Csa20g041660, Csa04g016780, Csa17g094780, Csa05g041140
5	GO:0005829	cytosol	11	Csa04g039910, Csa09g014540, Csa13g029110, Csa14g051680, Csa20g054030, Csa12g086610, Csa18g034240, Csa05g016640, Csa19g040320, Csa14g060290, Csa01g032590
2	GO:0032991	macromolecular complex	7	Csa09g086360, Csa20g054030, Csa04g051940, Csa06g042730, Csa11g093740, Csa12g057610, Csa14g060290
3	GO:0043228	non-membrane-bounded organelle	7	Csa09g086360, Csa05g085910, Csa04g051940, Csa06g042730, Csa14g011790, Csa12g057610, Csa11g093740
4	GO:0043232	intracellular non-membrane-bounded organelle	7	Csa09g086360, Csa05g085910, Csa04g051940, Csa06g042730, Csa14g011790, Csa12g057610, Csa11g093740
4	GO:0005783	endoplasmic reticulum	7	Csa20g012870, Csa11g046570, Csa10g040460, Csa06g051520, Csa11g066870, Csa20g041660, Csa04g016780
3	GO:0043234	protein complex	6	Csa09g086360, Csa20g054030, Csa04g051940, Csa06g042730, Csa11g093740, Csa14g060290
2	GO:0031974	membrane-enclosed lumen	3	Csa04g051940, Csa06g042730, Csa14g011790
2	GO:0044422	organelle part	3	Csa04g051940, Csa06g042730, Csa14g011790
3	GO:0044446	intracellular organelle part	3	Csa04g051940, Csa06g042730, Csa14g011790
3	GO:0043233	organelle lumen	3	Csa04g051940, Csa06g042730, Csa14g011790
4	GO:0070013	intracellular organelle lumen	3	Csa04g051940, Csa06g042730, Csa14g011790
4	GO:0005794	Golgi apparatus	3	Csa04g035320, Csa12g023340, Csa17g094780
4	GO:0044428	nuclear part	3	Csa04g051940, Csa06g042730, Csa14g011790
5	GO:0031981	nuclear lumen	3	Csa04g051940, Csa06g042730, Csa14g011790
5	GO:0005773	vacuole	3	Csa08g018190, Csa14g060290, Csa05g041140
5	GO:0005730	nucleolus	3	Csa04g051940, Csa06g042730, Csa14g011790
3	GO:0030312	external encapsulating structure	2	Csa09g038180, Csa11g082600
4	GO:0005618	cell wall	2	Csa09g038180, Csa11g082600
5	GO:0005694	chromosome	2	Csa06g042730, Csa11g093740
5	GO:0005856	cytoskeleton	2	Csa09g086360, Csa05g085910
2	GO:0044421	extracellular region part	1	Csa06g005490
3	GO:0005615	extracellular space	1	Csa06g005490
3	GO:1990904	ribonucleoprotein complex	1	Csa12g057610
4	GO:0030529	intracellular ribonucleoprotein complex	1	Csa12g057610
4	GO:0005768	endosome	1	Csa05g041140
5	GO:0005840	ribosome	1	Csa12g057610
5	GO:0000228	nuclear chromosome	1	Csa06g042730
5	GO:0005654	nucleoplasm	1	Csa04g051940
5	GO:0042579	microbody	1	Csa09g058680
6	GO:0005777	peroxisome	1	Csa09g058680

## Sheet: Metabolic Pathways
Table S3. GO classification and KEGG metabolic pathways for the differentially expressed genes DEGs up regulated in DGAT1m #2 at 10-15 days after flowering DAF . Gene ontology distribution of the transcripts into molecular function, biological process, cellular component, and metabolic pathways . The number of transcripts encoded for each category is represented as well as the GO level for each c…
Pathway	Seqs in Pathway	Enzyme	Ezyme ID	Seqs of Enzyme	Sequences Names
Thiamine metabolism	9	phosphatase	ec:3.6.1.15	9	Csa03739s010, Csa01g024200, Csa09g015880, Csa09g011670, Csa04g009830, Csa18g034240, Csa04g016780, Csa17g094780, Csa19g031930
Purine metabolism	9	phosphatase	ec:3.6.1.15	9	Csa03739s010, Csa01g024200, Csa09g015880, Csa09g011670, Csa04g009830, Csa18g034240, Csa04g016780, Csa17g094780, Csa19g031930
Purine metabolism	9	adenylpyrophosphatase	ec:3.6.1.3	7	Csa01g024200, Csa09g015880, Csa09g011670, Csa04g009830, Csa04g016780, Csa17g094780, Csa19g031930
Drug metabolism - other enzymes	4	ali-esterase	ec:3.1.1.1	3	Csa20g054030, Csa12g061490
Biosynthesis of antibiotics	5	hydroxymethyltransferase	ec:2.1.2.1	2	Csa19g040320
One carbon pool by folate	2	hydroxymethyltransferase	ec:2.1.2.1	2	Csa13g029110
Aminobenzoate degradation	2	nitrophenyl phosphatase	ec:3.1.3.41	2	Csa14g051680
T cell receptor signaling pathway	2	phosphatase	ec:3.1.3.16	2	Csa19g040320
Methane metabolism	2	hydroxymethyltransferase	ec:2.1.2.1	2	Csa19g040320
Glycine, serine and threonine metabolism	2	hydroxymethyltransferase	ec:2.1.2.1	2	Csa14g051680
Cyanoamino acid metabolism	2	hydroxymethyltransferase	ec:2.1.2.1	2	Csa08g060920, Csa13g029110, Csa11g082600
Phenylpropanoid biosynthesis	2	lactoperoxidase	ec:1.11.1.7	2	Csa09g014540
Glyoxylate and dicarboxylate metabolism	2	hydroxymethyltransferase	ec:2.1.2.1	2	Csa13g054940
Biosynthesis of antibiotics	5	dehydrogenase	ec:1.1.1.282	1	Csa17g022610
Biosynthesis of antibiotics	5	phosphogluconolactonase	ec:3.1.1.31	1	Csa11g082600
Biosynthesis of antibiotics	5	glucokinase (phosphorylating)	ec:2.7.1.2	1	Csa14g051680
Biosynthesis of antibiotics	5	dehydrogenase	ec:1.1.1.25	1	Csa14g051680
Biosynthesis of antibiotics	5	dehydratase	ec:4.2.1.10	1	Csa14g051680
Biosynthesis of antibiotics	5	hexokinase type IV glucokinase	ec:2.7.1.1	1	Csa20g054030, Csa12g061490
Drug metabolism - other enzymes	4	kinase	ec:2.7.1.48	1	Csa16g036640, Csa19g041000
Starch and sucrose metabolism	4	endo-1,4-beta-D-glucanase	ec:3.2.1.4	1	Csa16g036640, Csa19g041000
Starch and sucrose metabolism	4	synthase (UDP-forming)	ec:2.4.1.15	1	Csa20g054030, Csa12g061490
Starch and sucrose metabolism	4	pectin demethoxylase	ec:3.1.1.11	1	Csa20g054030, Csa12g061490
Starch and sucrose metabolism	4	glucokinase (phosphorylating)	ec:2.7.1.2	1	Csa20g054030, Csa12g061490
Starch and sucrose metabolism	4	hexokinase type IV glucokinase	ec:2.7.1.1	1	Csa19g052370, Csa06g023070
Starch and sucrose metabolism	4	fructokinase (phosphorylating)	ec:2.7.1.4	1	Csa20g054030, Csa12g061490
Fructose and mannose metabolism	2	guanylyltransferase	ec:2.7.7.13	1	Csa06g030230
Fructose and mannose metabolism	2	hexokinase type IV glucokinase	ec:2.7.1.1	1	Csa14g051680
Fructose and mannose metabolism	2	mannokinase (phosphorylating)	ec:2.7.1.7	1	Csa14g051680
Fructose and mannose metabolism	2	fructokinase (phosphorylating)	ec:2.7.1.4	1	Csa14g051680
Amino sugar and nucleotide sugar metabolism	2	guanylyltransferase	ec:2.7.7.13	1	Csa06g030230
Amino sugar and nucleotide sugar metabolism	2	glucokinase (phosphorylating)	ec:2.7.1.2	1	Csa14g051680
Amino sugar and nucleotide sugar metabolism	2	hexokinase type IV glucokinase	ec:2.7.1.1	1	Csa14g051680
Amino sugar and nucleotide sugar metabolism	2	mannokinase (phosphorylating)	ec:2.7.1.7	1	Csa14g051680
Amino sugar and nucleotide sugar metabolism	2	fructokinase (phosphorylating)	ec:2.7.1.4	1	Csa14g051680
Lipoic acid metabolism	1	synthase	ec:2.8.1.8	1	Csa08g017800
Biosynthesis of unsaturated fatty acids	1	9-desaturase	ec:1.14.19.2	1	Csa03g046720
Ascorbate and aldarate metabolism	1	peroxidase	ec:1.11.1.11	1	Csa19g052370
Galactose metabolism	1	glucokinase (phosphorylating)	ec:2.7.1.2	1	Csa14g051680
Galactose metabolism	1	hexokinase type IV glucokinase	ec:2.7.1.1	1	Csa14g051680
Drug metabolism - cytochrome P450	1	monooxygenase	ec:1.14.13.8	1	Csa03g015890
Glycerophospholipid metabolism	1	cytidylyltransferase	ec:2.7.7.41	1	Csa04g063050
Glutathione metabolism	1	peroxidase	ec:1.11.1.11	1	Csa19g052370
Phosphatidylinositol signaling system	1	cytidylyltransferase	ec:2.7.7.41	1	Csa04g063050
Fatty acid biosynthesis	1	9-desaturase	ec:1.14.19.2	1	Csa03g046720
Pentose phosphate pathway	1	phosphogluconolactonase	ec:3.1.1.31	1	Csa13g029110
Phenylalanine, tyrosine and tryptophan biosynthesis	1	dehydrogenase	ec:1.1.1.282	1	Csa19g040320
Phenylalanine, tyrosine and tryptophan biosynthesis	1	dehydrogenase	ec:1.1.1.25	1	Csa19g040320
Phenylalanine, tyrosine and tryptophan biosynthesis	1	dehydratase	ec:4.2.1.10	1	Csa19g040320
Nitrogen metabolism	1	reductase (NADPH)	ec:1.7.1.3	1	Csa17g068060
Nitrogen metabolism	1	reductase	ec:1.7.99.4	1	Csa17g068060
Glycolysis / Gluconeogenesis	1	glucokinase (phosphorylating)	ec:2.7.1.2	1	Csa14g051680
Glycolysis / Gluconeogenesis	1	hexokinase type IV glucokinase	ec:2.7.1.1	1	Csa14g051680
Neomycin, kanamycin and gentamicin biosynthesis	1	glucokinase (phosphorylating)	ec:2.7.1.2	1	Csa14g051680
Neomycin, kanamycin and gentamicin biosynthesis	1	hexokinase type IV glucokinase	ec:2.7.1.1	1	Csa14g051680
Pentose and glucuronate interconversions	1	pectin demethoxylase	ec:3.1.1.11	1	Csa11g082600
Streptomycin biosynthesis	1	glucokinase (phosphorylating)	ec:2.7.1.2	1	Csa14g051680
Streptomycin biosynthesis	1	hexokinase type IV glucokinase	ec:2.7.1.1	1	Csa14g051680
Pyrimidine metabolism	1	kinase	ec:2.7.1.48	1	Csa09g014540
Porphyrin and chlorophyll metabolism	1	oxidase	ec:1.3.3.3	1	Csa08g050110
