# Supplementary material for: Comparative transcriptome and metabolome analysis suggests bottlenecks that limit seed and oil yields in transgenic Camelina sativa expressing diacylglycerol acyltransferase 1 and glycerol-3-phosphate dehydrogenase
Source: Biotechnol Biofuels. 2018 Dec 19;11:335. doi: 10.1186/s13068-018-1326-2 (PMC6299664; doi:10.1186/s13068-018-1326-2)
Supplement: Supplementary file 4 — Additional file 4: Table S4. GO classification and KEGG metabolic pathways for the DEGs down-regulated in DGAT1 lines at 10–15 DAF. [file 13068_2018_1326_MOESM4_ESM.xlsx]

## Sheet: Molecular Function
Table S4. GO classification and KEGG metabolic pathways for the differentially expressed genes DEGs down regulated in DGAT1m #2 at 10-15 days after flowering DAF. Gene ontology distribution of the transcripts into molecular function, biological process, cellular component, and metabolic pathways . The number of transcripts encoded for each category is represented as well as the GO level for each …
GO Level	Term ID	Term (Name)	Number of Sequences	Sequences Names
1	GO:0003674	molecular_function	434	Csa09g028410, Csa17g005710, Csa20g036110, Csa10g009350, Csa11g091860, Csa07g045790, Csa16g038230, Csa14g023300, Csa01g023190, Csa02g051710, Csa11g017010, Csa05g016300, Csa11g005280, Csa00395s020, Csa16g005780, Csa11g069940, Csa18g021370, Csa19g013900, Csa04g041110, Csa04g065780, Csa02g001440, Csa17g011040, Csa19g006370, Csa11g017020, Csa18g020130, Csa15g012820, Csa09g086550, Csa16g043970, Csa08g0…
2	GO:0003824	catalytic activity	282	Csa09g028410, Csa17g005710, Csa20g005050, Csa04g060660, Csa20g036110, Csa20g012820, Csa10004s010, Csa10g009350, Csa11g091860, Csa05g021220, Csa14g023300, Csa01g023190, Csa18g014140, Csa05g016300, Csa16523s010, Csa17g074290, Csa06g053690, Csa12g054150, Csa11g005280, Csa00395s020, Csa07g053620, Csa16g005780, Csa11g069940, Csa18g021370, Csa19g013900, Csa04g041110, Csa07g060270, Csa04g065780, Csa0224…
2	GO:0005488	binding	236	Csa09g028410, Csa10004s010, Csa07g045790, Csa16g038230, Csa01g023190, Csa02g051710, Csa18g014140, Csa07g050100, Csa16523s010, Csa17g074290, Csa12g002960, Csa06g053690, Csa00395s020, Csa16g005780, Csa07g060270, Csa04g065780, Csa17g011960, Csa02g001440, Csa08g062980, Csa19g006370, Csa06g044610, Csa10g006990, Csa17g024900, Csa17g021630, Csa06g006120, Csa05g009550, Csa18g020130, Csa06g005270, Csa15g0…
3	GO:0043167	ion binding	149	Csa09g028410, Csa06g053170, Csa09g068150, Csa10004s010, Csa14g024590, Csa20g020600, Csa07g045790, Csa06g006180, Csa08g062200, Csa16g040280, Csa03g006900, Csa11g019270, Csa04g044340, Csa16g038230, Csa11g025960, Csa07g062280, Csa01g023190, Csa18g014140, Csa08g055590, Csa13g003010, Csa16523s010, Csa07g015290, Csa17g074290, Csa12g002960, Csa06g053690, Csa16g002790, Csa07g053340, Csa00395s020, Csa16g0…
3	GO:1901363	heterocyclic compound binding	145	Csa09g028410, Csa06g053170, Csa14g024590, Csa20g020600, Csa06g029500, Csa17g029880, Csa15g013970, Csa06g006180, Csa08g062200, Csa04g044340, Csa16g038230, Csa12g074610, Csa11g025960, Csa01g023190, Csa02g051710, Csa11g029760, Csa13g003010, Csa07g050100, Csa16523s010, Csa07g015290, Csa16g002790, Csa07g053340, Csa20g010110, Csa00395s020, Csa16g005780, Csa07g060270, Csa04g065780, Csa02g001440, Csa15g0…
3	GO:0097159	organic cyclic compound binding	145	Csa09g028410, Csa06g053170, Csa14g024590, Csa20g020600, Csa06g029500, Csa17g029880, Csa15g013970, Csa06g006180, Csa08g062200, Csa04g044340, Csa16g038230, Csa12g074610, Csa11g025960, Csa01g023190, Csa02g051710, Csa11g029760, Csa13g003010, Csa07g050100, Csa16523s010, Csa07g015290, Csa16g002790, Csa07g053340, Csa20g010110, Csa00395s020, Csa16g005780, Csa07g060270, Csa04g065780, Csa02g001440, Csa15g0…
4	GO:0043169	cation binding	98	Csa09g028410, Csa06g053170, Csa09g068150, Csa10004s010, Csa20g020600, Csa07g045790, Csa06g006180, Csa08g062200, Csa16g040280, Csa03g006900, Csa11g019270, Csa07g062280, Csa01g023190, Csa18g014140, Csa08g055590, Csa16523s010, Csa07g015290, Csa17g074290, Csa12g002960, Csa06g053690, Csa16g002790, Csa00395s020, Csa16g024240, Csa04g065780, Csa17g011960, Csa19g054290, Csa02g001440, Csa17g089840, Csa15g0…
5	GO:0046872	metal ion binding	98	Csa09g028410, Csa06g053170, Csa09g068150, Csa10004s010, Csa20g020600, Csa07g045790, Csa06g006180, Csa16g040280, Csa08g062200, Csa03g006900, Csa11g019270, Csa07g062280, Csa01g023190, Csa18g014140, Csa08g055590, Csa16523s010, Csa07g015290, Csa12g002960, Csa17g074290, Csa06g053690, Csa16g002790, Csa00395s020, Csa16g024240, Csa04g065780, Csa17g011960, Csa19g054290, Csa02g001440, Csa15g018870, Csa17g0…
3	GO:0016787	hydrolase activity	89	Csa13g010420, Csa09g028410, Csa12g030270, Csa04g060660, Csa16g030350, Csa06g009530, Csa10g009350, Csa05g016500, Csa11g091860, Csa12g034910, Csa05g004080, Csa12g012920, Csa01g029460, Csa08g058180, Csa05g021220, Csa14g023300, Csa11g051450, Csa12g075100, Csa04g051790, Csa06g053690, Csa07g053620, Csa16g005780, Csa11g069940, Csa11g018430, Csa04g066310, Csa04g004230, Csa09g069830, Csa05650s010, Csa04g0…
3	GO:0016740	transferase activity	86	Csa11g065930, Csa03g011330, Csa17g005710, Csa20g005050, Csa20g036110, Csa00579s080, Csa20g012820, Csa10004s010, Csa01g029460, Csa04g044340, Csa11g025960, Csa11g045250, Csa04g051790, Csa13g027540, Csa10g030590, Csa13g003010, Csa08g015690, Csa17g074290, Csa15g003730, Csa11g085890, Csa07g053340, Csa01g033070, Csa11g005280, Csa14g006150, Csa13g028340, Csa16g024240, Csa03g011100, Csa14g060070, Csa20g0…
3	GO:0016491	oxidoreductase activity	81	Csa03g016900, Csa06g053170, Csa14g024590, Csa18g026690, Csa20g020600, Csa13g027780, Csa08g006140, Csa06g006180, Csa16g040280, Csa11g102360, Csa14g042020, Csa11g019270, Csa16g015670, Csa01g023190, Csa18g014140, Csa13g027540, Csa05g016300, Csa08g055590, Csa16523s010, Csa07g015290, Csa09g034370, Csa16g002790, Csa12g054150, Csa00395s020, Csa15g002290, Csa17g076620, Csa18g021370, Csa04g042760, Csa04g0…
6	GO:0046914	transition metal ion binding	61	Csa15g005110, Csa03g016900, Csa06g053170, Csa10004s010, Csa13g027780, Csa07g045790, Csa04g049790, Csa06g006180, Csa16g040280, Csa01g023190, Csa18g014140, Csa13g027540, Csa20g028650, Csa11g051370, Csa16523s010, Csa07g015290, Csa12g002960, Csa12g065800, Csa16g002790, Csa00395s020, Csa16g024240, Csa09g069830, Csa04g065780, Csa17g011960, Csa19g054290, Csa02g001440, Csa05g001300, Csa19g006370, Csa11g0…
3	GO:0036094	small molecule binding	54	Csa03g011330, Csa11g065930, Csa09g028410, Csa06g009530, Csa14g054520, Csa14g024590, Csa05g016500, Csa04g044340, Csa16g038230, Csa11g025960, Csa11g045250, Csa03g019850, Csa13g003010, Csa16g009310, Csa11g051370, Csa20g024450, Csa07g053340, Csa16g005780, Csa11g018430, Csa09g069830, Csa07g060270, Csa17g058170, Csa02g074240, Csa12g071030, Csa09g018530, Csa19g035670, Csa18g039050, Csa20g003140, Csa17g0…
4	GO:0003676	nucleic acid binding	54	Csa06g029500, Csa15g013970, Csa04g049790, Csa08g062200, Csa03g002180, Csa14g042020, Csa12g074610, Csa09g034290, Csa02g051710, Csa11g029760, Csa07g050100, Csa14g002120, Csa10g040760, Csa20g010110, Csa10g042300, Csa14g010930, Csa09g002470, Csa01g002590, Csa05g001300, Csa10g004010, Csa01g018090, Csa15g016690, Csa06g044610, Csa05g072040, Csa14g055080, Csa11g078560, Csa17g001720, Csa02g035390, Csa10g0…
4	GO:1901265	nucleoside phosphate binding	53	Csa03g011330, Csa11g065930, Csa09g028410, Csa14g024590, Csa06g009530, Csa14g054520, Csa05g016500, Csa04g044340, Csa16g038230, Csa11g025960, Csa11g045250, Csa03g019850, Csa13g003010, Csa16g009310, Csa11g051370, Csa20g024450, Csa07g053340, Csa16g005780, Csa11g018430, Csa09g069830, Csa07g060270, Csa17g058170, Csa02g074240, Csa12g071030, Csa09g018530, Csa19g035670, Csa18g039050, Csa20g003140, Csa17g0…
4	GO:0000166	nucleotide binding	53	Csa03g011330, Csa11g065930, Csa09g028410, Csa14g024590, Csa06g009530, Csa14g054520, Csa05g016500, Csa04g044340, Csa16g038230, Csa11g025960, Csa11g045250, Csa03g019850, Csa13g003010, Csa16g009310, Csa11g051370, Csa20g024450, Csa07g053340, Csa16g005780, Csa11g018430, Csa09g069830, Csa07g060270, Csa17g058170, Csa02g074240, Csa12g071030, Csa09g018530, Csa19g035670, Csa18g039050, Csa20g003140, Csa17g0…
4	GO:0043168	anion binding	53	Csa03g011330, Csa11g065930, Csa09g028410, Csa06g009530, Csa14g054520, Csa14g024590, Csa05g016500, Csa04g044340, Csa16g038230, Csa11g025960, Csa11g045250, Csa03g019850, Csa13g003010, Csa16g009310, Csa11g085890, Csa07g053340, Csa16g005780, Csa11g018430, Csa09g069830, Csa07g060270, Csa02g074240, Csa12g071030, Csa08g062980, Csa09g018530, Csa19g035670, Csa18g039050, Csa20g003140, Csa17g024900, Csa17g0…
5	GO:0003677	DNA binding	49	Csa06g029500, Csa15g013970, Csa04g049790, Csa08g062200, Csa03g002180, Csa14g042020, Csa12g074610, Csa09g034290, Csa02g051710, Csa11g029760, Csa07g050100, Csa14g002120, Csa10g040760, Csa20g010110, Csa10g042300, Csa14g010930, Csa09g002470, Csa01g002590, Csa05g001300, Csa10g004010, Csa01g018090, Csa15g016690, Csa06g044610, Csa05g072040, Csa11g078560, Csa17g001720, Csa02g035390, Csa10g014090, Csa05g0…
3	GO:0097367	carbohydrate derivative binding	46	Csa03g011330, Csa11g065930, Csa09g028410, Csa03g060520, Csa06g009530, Csa11g008760, Csa14g054520, Csa05g016500, Csa14g020170, Csa12g081160, Csa06g040040, Csa04g044340, Csa16g038230, Csa19g040700, Csa20g003730, Csa11g025960, Csa11g045250, Csa03g019850, Csa13g003010, Csa16g009310, Csa05g016560, Csa07g053340, Csa19g043380, Csa13g003680, Csa16g005780, Csa17g023790, Csa08g054710, Csa11g018430, Csa04g0…
4	GO:0032553	ribonucleotide binding	45	Csa03g011330, Csa11g065930, Csa09g028410, Csa03g060520, Csa06g009530, Csa11g008760, Csa14g054520, Csa05g016500, Csa14g020170, Csa12g081160, Csa06g040040, Csa04g044340, Csa16g038230, Csa19g040700, Csa20g003730, Csa11g025960, Csa11g045250, Csa03g019850, Csa13g003010, Csa16g009310, Csa05g016560, Csa07g053340, Csa19g043380, Csa13g003680, Csa16g005780, Csa17g023790, Csa08g054710, Csa11g018430, Csa04g0…
4	GO:0001882	nucleoside binding	44	Csa03g011330, Csa11g065930, Csa09g028410, Csa03g060520, Csa06g009530, Csa11g008760, Csa14g054520, Csa05g016500, Csa14g020170, Csa12g081160, Csa06g040040, Csa04g044340, Csa16g038230, Csa19g040700, Csa20g003730, Csa11g025960, Csa11g045250, Csa03g019850, Csa13g003010, Csa16g009310, Csa05g016560, Csa07g053340, Csa19g043380, Csa13g003680, Csa16g005780, Csa08g054710, Csa11g018430, Csa04g008290, Csa09g0…
5	GO:0035639	purine ribonucleoside triphosphate binding	44	Csa03g011330, Csa11g065930, Csa09g028410, Csa03g060520, Csa06g009530, Csa11g008760, Csa14g054520, Csa05g016500, Csa14g020170, Csa12g081160, Csa06g040040, Csa04g044340, Csa16g038230, Csa19g040700, Csa20g003730, Csa11g025960, Csa11g045250, Csa03g019850, Csa13g003010, Csa16g009310, Csa05g016560, Csa07g053340, Csa19g043380, Csa13g003680, Csa16g005780, Csa08g054710, Csa11g018430, Csa04g008290, Csa09g0…
5	GO:0032555	purine ribonucleotide binding	44	Csa03g011330, Csa11g065930, Csa09g028410, Csa03g060520, Csa06g009530, Csa11g008760, Csa14g054520, Csa05g016500, Csa14g020170, Csa12g081160, Csa06g040040, Csa04g044340, Csa16g038230, Csa19g040700, Csa20g003730, Csa11g025960, Csa11g045250, Csa03g019850, Csa13g003010, Csa16g009310, Csa05g016560, Csa07g053340, Csa19g043380, Csa13g003680, Csa16g005780, Csa08g054710, Csa11g018430, Csa04g008290, Csa09g0…
5	GO:0001883	purine nucleoside binding	44	Csa03g011330, Csa11g065930, Csa09g028410, Csa03g060520, Csa06g009530, Csa11g008760, Csa14g054520, Csa05g016500, Csa14g020170, Csa12g081160, Csa06g040040, Csa04g044340, Csa16g038230, Csa19g040700, Csa20g003730, Csa11g025960, Csa11g045250, Csa03g019850, Csa13g003010, Csa16g009310, Csa05g016560, Csa07g053340, Csa19g043380, Csa13g003680, Csa16g005780, Csa08g054710, Csa11g018430, Csa04g008290, Csa09g0…
5	GO:0017076	purine nucleotide binding	44	Csa03g011330, Csa11g065930, Csa09g028410, Csa03g060520, Csa06g009530, Csa11g008760, Csa14g054520, Csa05g016500, Csa14g020170, Csa12g081160, Csa06g040040, Csa04g044340, Csa16g038230, Csa19g040700, Csa20g003730, Csa11g025960, Csa11g045250, Csa03g019850, Csa13g003010, Csa16g009310, Csa05g016560, Csa07g053340, Csa19g043380, Csa13g003680, Csa16g005780, Csa08g054710, Csa11g018430, Csa04g008290, Csa09g0…
5	GO:0032549	ribonucleoside binding	44	Csa03g011330, Csa11g065930, Csa09g028410, Csa03g060520, Csa06g009530, Csa11g008760, Csa14g054520, Csa05g016500, Csa14g020170, Csa12g081160, Csa06g040040, Csa04g044340, Csa16g038230, Csa19g040700, Csa20g003730, Csa11g025960, Csa11g045250, Csa03g019850, Csa13g003010, Csa16g009310, Csa05g016560, Csa07g053340, Csa19g043380, Csa13g003680, Csa16g005780, Csa08g054710, Csa11g018430, Csa04g008290, Csa09g0…
6	GO:0030554	adenyl nucleotide binding	44	Csa03g011330, Csa11g065930, Csa09g028410, Csa03g060520, Csa06g009530, Csa11g008760, Csa14g054520, Csa05g016500, Csa14g020170, Csa12g081160, Csa06g040040, Csa04g044340, Csa16g038230, Csa19g040700, Csa20g003730, Csa11g025960, Csa11g045250, Csa03g019850, Csa13g003010, Csa16g009310, Csa05g016560, Csa07g053340, Csa19g043380, Csa13g003680, Csa16g005780, Csa08g054710, Csa11g018430, Csa04g008290, Csa09g0…
6	GO:0005524	ATP binding	44	Csa03g011330, Csa11g065930, Csa09g028410, Csa03g060520, Csa06g009530, Csa11g008760, Csa14g054520, Csa05g016500, Csa14g020170, Csa12g081160, Csa06g040040, Csa04g044340, Csa16g038230, Csa19g040700, Csa20g003730, Csa11g025960, Csa11g045250, Csa03g019850, Csa13g003010, Csa16g009310, Csa05g016560, Csa07g053340, Csa19g043380, Csa13g003680, Csa16g005780, Csa08g054710, Csa11g018430, Csa04g008290, Csa09g0…
6	GO:0032559	adenyl ribonucleotide binding	44	Csa03g011330, Csa11g065930, Csa09g028410, Csa03g060520, Csa06g009530, Csa11g008760, Csa14g054520, Csa05g016500, Csa14g020170, Csa12g081160, Csa06g040040, Csa04g044340, Csa16g038230, Csa19g040700, Csa20g003730, Csa11g025960, Csa11g045250, Csa03g019850, Csa13g003010, Csa16g009310, Csa05g016560, Csa07g053340, Csa19g043380, Csa13g003680, Csa16g005780, Csa08g054710, Csa11g018430, Csa04g008290, Csa09g0…
6	GO:0032550	purine ribonucleoside binding	44	Csa03g011330, Csa11g065930, Csa09g028410, Csa03g060520, Csa06g009530, Csa11g008760, Csa14g054520, Csa05g016500, Csa14g020170, Csa12g081160, Csa06g040040, Csa04g044340, Csa16g038230, Csa19g040700, Csa20g003730, Csa11g025960, Csa11g045250, Csa03g019850, Csa13g003010, Csa16g009310, Csa05g016560, Csa07g053340, Csa19g043380, Csa13g003680, Csa16g005780, Csa08g054710, Csa11g018430, Csa04g008290, Csa09g0…
4	GO:0016705	oxidoreductase activity, acting on paired donors, with incorporation or reduction of molecular oxygen	38	Csa08g001470, Csa03g016900, Csa06g006120, Csa06g053170, Csa18g026690, Csa14g024590, Csa13g027780, Csa06g006180, Csa12g027920, Csa11g019270, Csa01g023190, Csa18g009890, Csa20g046140, Csa18g032030, Csa13g027540, Csa07g002720, Csa13g006620, Csa05g035160, Csa18g037160, Csa16523s010, Csa11g004200, Csa11g092580, Csa07g015290, Csa12g003950, Csa16g002790, Csa13g010770, Csa13g057020, Csa00395s020, Csa15g0…
3	GO:0005515	protein binding	37	Csa05g085820, Csa08g001470, Csa13g005070, Csa12g008440, Csa06g025000, Csa06g005270, Csa15g012820, Csa11g007190, Csa03g010800, Csa14g042020, Csa18g039720, Csa15g072510, Csa06g017310, Csa18g009130, Csa02g059810, Csa04g009910, Csa11g051370, Csa14g010930, Csa09g002470, Csa09g052510, Csa20g071700, Csa02g004590, Csa17g071630, Csa05g004190, Csa18g036880, Csa02g074240, Csa11g103140, Csa03g029830, Csa01g0…
4	GO:0046906	tetrapyrrole binding	37	Csa08g001470, Csa13g016900, Csa03g016900, Csa06g006120, Csa06g053170, Csa05g016720, Csa13g027780, Csa20g020600, Csa08g006140, Csa06g006180, Csa10g035900, Csa01g023190, Csa18g009890, Csa20g046140, Csa18g032030, Csa07g002720, Csa13g027540, Csa05g035160, Csa13g006620, Csa16523s010, Csa11g004200, Csa11g092580, Csa07g015290, Csa12g003950, Csa16g002790, Csa13g057020, Csa00395s020, Csa20g038120, Csa05g0…
5	GO:0020037	heme binding	36	Csa08g001470, Csa13g016900, Csa03g016900, Csa06g006120, Csa06g053170, Csa05g016720, Csa13g027780, Csa20g020600, Csa08g006140, Csa06g006180, Csa10g035900, Csa01g023190, Csa18g009890, Csa20g046140, Csa18g032030, Csa07g002720, Csa13g027540, Csa05g035160, Csa13g006620, Csa16523s010, Csa11g004200, Csa11g092580, Csa07g015290, Csa12g003950, Csa16g002790, Csa13g057020, Csa00395s020, Csa20g038120, Csa05g0…
4	GO:0004497	monooxygenase activity	32	Csa08g001470, Csa03g016900, Csa06g006120, Csa06g053170, Csa18g026690, Csa14g024590, Csa13g027780, Csa06g006180, Csa01g023190, Csa18g009890, Csa20g046140, Csa18g032030, Csa13g027540, Csa07g002720, Csa13g006620, Csa05g035160, Csa16523s010, Csa11g004200, Csa11g092580, Csa12g003950, Csa16g002790, Csa13g057020, Csa00395s020, Csa20g038120, Csa05g094070, Csa05g002490, Csa04g065780, Csa02g001440, Csa20g0…
7	GO:0005506	iron ion binding	31	Csa08g001470, Csa03g016900, Csa06g006120, Csa06g053170, Csa13g027780, Csa06g006180, Csa01g023190, Csa18g009890, Csa20g046140, Csa18g032030, Csa07g002720, Csa13g027540, Csa05g035160, Csa13g006620, Csa16523s010, Csa11g004200, Csa11g092580, Csa07g015290, Csa12g003950, Csa16g002790, Csa13g057020, Csa00395s020, Csa20g038120, Csa05g094070, Csa05g002490, Csa04g065780, Csa02g001440, Csa20g046130, Csa09g0…
2	GO:0001071	nucleic acid binding transcription factor activity	29	Csa05g085820, Csa06g029500, Csa15g013970, Csa06g025000, Csa08g062200, Csa06g005270, Csa09g080130, Csa14g042020, Csa09g088620, Csa12g074610, Csa09g034290, Csa02g051710, Csa05g017850, Csa22397s010, Csa04g009910, Csa14g002120, Csa17g022060, Csa14g010930, Csa16g031310, Csa09g002470, Csa03g020380, Csa05g001300, Csa10g004010, Csa01g018090, Csa15g016690, Csa11g078560, Csa17g001720, Csa02g035390, Csa17g0…
3	GO:0003700	transcription factor activity, sequence-specific DNA binding	29	Csa05g085820, Csa06g029500, Csa15g013970, Csa06g025000, Csa08g062200, Csa06g005270, Csa09g080130, Csa14g042020, Csa09g088620, Csa12g074610, Csa09g034290, Csa02g051710, Csa05g017850, Csa22397s010, Csa04g009910, Csa14g002120, Csa17g022060, Csa14g010930, Csa16g031310, Csa09g002470, Csa03g020380, Csa05g001300, Csa10g004010, Csa01g018090, Csa15g016690, Csa11g078560, Csa17g001720, Csa02g035390, Csa17g0…
4	GO:0016788	hydrolase activity, acting on ester bonds	29	Csa04g060660, Csa05g007410, Csa07g060440, Csa17g069120, Csa17g019620, Csa02g064320, Csa14g023300, Csa08g016120, Csa17g039500, Csa11g051450, Csa12g075100, Csa13g022670, Csa04g051790, Csa06g053690, Csa07g053620, Csa14g036320, Csa08g053500, Csa04g066310, Csa04g004230, Csa20g050350, Csa06g049240, Csa02243s010, Csa15g018530, Csa01g003220, Csa09g079050, Csa08g012530, Csa06g040850, Csa18g033570, Csa05g0…
2	GO:0005215	transporter activity	28	Csa12g041800, Csa09g028410, Csa15g031000, Csa03g060520, Csa06g009530, Csa17g023580, Csa14g034230, Csa12g022190, Csa17g047290, Csa07g040360, Csa06g040020, Csa03g026430, Csa20g006900, Csa16g002720, Csa05g016560, Csa09g095210, Csa19g043380, Csa16g005780, Csa11g018430, Csa05g064690, Csa16g035910, Csa07g016350, Csa09g018530, Csa03g021630, Csa18g004050, Csa04g037370, Csa04g052970, Csa09g077750
4	GO:0016772	transferase activity, transferring phosphorus-containing groups	28	Csa11g065930, Csa03g011330, Csa11g008760, Csa12g081160, Csa04g044340, Csa19g040700, Csa20g003730, Csa11g025960, Csa11g045250, Csa10g030590, Csa13g003010, Csa07g053340, Csa13g003680, Csa03g011100, Csa07g062630, Csa04g008290, Csa07g060270, Csa17g011040, Csa02g074240, Csa12g071030, Csa19g035670, Csa13g001020, Csa20g003140, Csa02g071830, Csa18g039050, Csa12g023610, Csa17g024900, Csa11g023510
5	GO:0016301	kinase activity	27	Csa11g065930, Csa03g011330, Csa11g008760, Csa12g081160, Csa04g044340, Csa19g040700, Csa20g003730, Csa11g025960, Csa11g045250, Csa13g003010, Csa07g053340, Csa13g003680, Csa03g011100, Csa07g062630, Csa04g008290, Csa07g060270, Csa17g011040, Csa02g074240, Csa12g071030, Csa19g035670, Csa13g001020, Csa20g003140, Csa02g071830, Csa18g039050, Csa12g023610, Csa17g024900, Csa11g023510
4	GO:0016757	transferase activity, transferring glycosyl groups	25	Csa14g009730, Csa20g036110, Csa06g053710, Csa02g028110, Csa19g053610, Csa01g029460, Csa19g058220, Csa09g088500, Csa05g001990, Csa22397s010, Csa08g015690, Csa17g074290, Csa07g011070, Csa12g059980, Csa01g033070, Csa11g040200, Csa14g006150, Csa14g060070, Csa20g010150, Csa10g032600, Csa06g020500, Csa20g003900, Csa15g046990, Csa18g020120, Csa05233s010
5	GO:0016773	phosphotransferase activity, alcohol group as acceptor	24	Csa11g065930, Csa03g011330, Csa11g008760, Csa12g081160, Csa04g044340, Csa19g040700, Csa20g003730, Csa11g025960, Csa11g045250, Csa13g003010, Csa07g053340, Csa13g003680, Csa04g008290, Csa07g060270, Csa02g074240, Csa12g071030, Csa19g035670, Csa13g001020, Csa20g003140, Csa02g071830, Csa18g039050, Csa12g023610, Csa17g024900, Csa11g023510
6	GO:0004672	protein kinase activity	24	Csa03g011330, Csa11g065930, Csa07g053340, Csa11g008760, Csa13g003680, Csa04g008290, Csa07g060270, Csa12g081160, Csa04g044340, Csa19g040700, Csa02g074240, Csa12g071030, Csa20g003730, Csa11g025960, Csa11g045250, Csa19g035670, Csa13g001020, Csa20g003140, Csa02g071830, Csa18g039050, Csa13g003010, Csa12g023610, Csa17g024900, Csa11g023510
2	GO:0045735	nutrient reservoir activity	22	Csa15g005110, Csa11g005080, Csa11g017000, Csa19g031870, Csa03g005060, Csa03g005050, Csa11g070590, Csa01g025880, Csa12g024730, Csa18g009670, Csa19g006370, Csa11g017010, Csa12g004770, Csa15g079170, Csa11g017020, Csa15g039290, Csa19g058160, Csa12g024720, Csa14g004970, Csa17g006960, Csa14g004960, Csa17g006950
3	GO:0022857	transmembrane transporter activity	21	Csa12g041800, Csa09g028410, Csa15g031000, Csa19g043380, Csa03g060520, Csa06g009530, Csa16g005780, Csa17g023580, Csa14g034230, Csa11g018430, Csa12g022190, Csa05g064690, Csa07g016350, Csa06g040020, Csa09g018530, Csa03g021630, Csa20g006900, Csa16g002720, Csa04g052970, Csa05g016560, Csa09g095210
7	GO:0008270	zinc ion binding	20	Csa12g065800, Csa05g009550, Csa05g003460, Csa06g038920, Csa10004s010, Csa16g024240, Csa07g045790, Csa04g049790, Csa14g038740, Csa09g069830, Csa19g054290, Csa05g001300, Csa22397s010, Csa11g078560, Csa12g051160, Csa20g028650, Csa20g005400, Csa02g035390, Csa15g007700, Csa12g002960
3	GO:0016829	lyase activity	19	Csa15g082810, Csa15g032230, Csa16g053030, Csa15g032220, Csa19g030870, Csa19g030860, Csa14g009030, Csa19g013900, Csa15g012820, Csa08g058180, Csa17g011040, Csa15g018870, Csa07g062280, Csa01g024880, Csa01g024870, Csa09g087480, Csa01g017480, Csa02g034730, Csa01g011180
4	GO:0016798	hydrolase activity, acting on glycosyl bonds	19	Csa12g059980, Csa13g010420, Csa09g096370, Csa11g040200, Csa11g069940, Csa12g034910, Csa03g028990, Csa10g032600, Csa01g029460, Csa08g058180, Csa10g021230, Csa15g046990, Csa10g021140, Csa03g002320, Csa05g052500, Csa07g004940, Csa16g005810, Csa12g040730, Csa15g072060
5	GO:0016758	transferase activity, transferring hexosyl groups	19	Csa14g009730, Csa12g059980, Csa11g040200, Csa01g033070, Csa14g006150, Csa06g053710, Csa14g060070, Csa02g028110, Csa19g053610, Csa01g029460, Csa10g032600, Csa19g058220, Csa09g088500, Csa06g020500, Csa20g003900, Csa15g046990, Csa05233s010, Csa18g020120, Csa07g011070
4	GO:0008233	peptidase activity	17	Csa06g029440, Csa16g030350, Csa10g009350, Csa14g004270, Csa17g071630, Csa09g069830, Csa05650s010, Csa04g041110, Csa12g012920, Csa05g004080, Csa09g048450, Csa05g021220, Csa16g039410, Csa09g064720, Csa12g051160, Csa20g005400, Csa20g028640
5	GO:0004553	hydrolase activity, hydrolyzing O-glycosyl compounds	16	Csa12g059980, Csa09g096370, Csa11g040200, Csa12g034910, Csa03g028990, Csa10g032600, Csa01g029460, Csa10g021230, Csa15g046990, Csa10g021140, Csa03g002320, Csa05g052500, Csa07g004940, Csa16g005810, Csa12g040730, Csa15g072060
5	GO:0070011	peptidase activity, acting on L-amino acid peptides	16	Csa06g029440, Csa16g030350, Csa10g009350, Csa14g004270, Csa17g071630, Csa09g069830, Csa05650s010, Csa04g041110, Csa12g012920, Csa09g048450, Csa05g021220, Csa16g039410, Csa09g064720, Csa12g051160, Csa20g005400, Csa20g028640
3	GO:0022892	substrate-specific transporter activity	15	Csa12g041800, Csa09g028410, Csa17g023580, Csa11g018430, Csa12g022190, Csa05g064690, Csa07g016350, Csa06g040020, Csa09g018530, Csa03g021630, Csa20g006900, Csa04g037370, Csa16g002720, Csa04g052970, Csa09g095210
4	GO:0016746	transferase activity, transferring acyl groups	15	Csa17g005710, Csa20g005050, Csa00579s080, Csa08g060630, Csa16g045230, Csa10g028690, Csa09g087750, Csa00382s080, Csa04g019870, Csa06g040850, Csa04g051790, Csa05g015440, Csa11g007400, Csa13g003960, Csa11g072180
3	GO:0019825	oxygen binding	14	Csa08g001470, Csa16g002790, Csa03g016900, Csa05g094070, Csa05g002490, Csa20g046130, Csa01g023190, Csa09g087470, Csa18g009890, Csa20g046140, Csa17g018450, Csa13g027540, Csa05g035160, Csa13g006620
4	GO:0016817	hydrolase activity, acting on acid anhydrides	14	Csa09g028410, Csa19g043380, Csa03g060520, Csa06g009530, Csa16g005780, Csa05g016500, Csa08g054710, Csa11g018430, Csa09g069830, Csa06g040040, Csa16g039410, Csa09g018530, Csa05g016560, Csa09g078880
4	GO:0022891	substrate-specific transmembrane transporter activity	14	Csa12g041800, Csa09g028410, Csa17g023580, Csa11g018430, Csa12g022190, Csa05g064690, Csa07g016350, Csa06g040020, Csa09g018530, Csa03g021630, Csa20g006900, Csa16g002720, Csa04g052970, Csa09g095210
5	GO:0016709	oxidoreductase activity, acting on paired donors, with incorporation or reduction of molecular oxygen, NAD(P)H as one donor, and incorporation of one atom of oxygen	14	Csa16g002790, Csa03g016900, Csa14g024590, Csa05g094070, Csa05g002490, Csa20g046130, Csa01g023190, Csa09g087470, Csa18g009890, Csa20g046140, Csa17g018450, Csa13g027540, Csa05g035160, Csa13g006620
5	GO:0016818	hydrolase activity, acting on acid anhydrides, in phosphorus-containing anhydrides	14	Csa09g028410, Csa19g043380, Csa03g060520, Csa06g009530, Csa16g005780, Csa05g016500, Csa08g054710, Csa11g018430, Csa09g069830, Csa06g040040, Csa16g039410, Csa09g018530, Csa05g016560, Csa09g078880
6	GO:0016462	pyrophosphatase activity	14	Csa09g028410, Csa19g043380, Csa03g060520, Csa06g009530, Csa16g005780, Csa05g016500, Csa08g054710, Csa11g018430, Csa09g069830, Csa06g040040, Csa16g039410, Csa09g018530, Csa05g016560, Csa09g078880
7	GO:0017111	nucleoside-triphosphatase activity	14	Csa09g028410, Csa19g043380, Csa03g060520, Csa06g009530, Csa16g005780, Csa05g016500, Csa08g054710, Csa11g018430, Csa09g069830, Csa06g040040, Csa16g039410, Csa09g018530, Csa05g016560, Csa09g078880
8	GO:0016887	ATPase activity	14	Csa09g028410, Csa19g043380, Csa03g060520, Csa06g009530, Csa16g005780, Csa05g016500, Csa08g054710, Csa11g018430, Csa09g069830, Csa06g040040, Csa16g039410, Csa09g018530, Csa05g016560, Csa09g078880
2	GO:0016209	antioxidant activity	12	Csa13g016900, Csa17g076620, Csa05g016720, Csa20g020600, Csa07g034510, Csa08g006140, Csa04g042760, Csa10g035900, Csa09g068650, Csa16g028900, Csa06g031070, Csa14g053080
5	GO:0016747	transferase activity, transferring acyl groups other than amino-acyl groups	12	Csa17g005710, Csa00579s080, Csa04g019870, Csa06g040850, Csa04g051790, Csa16g045230, Csa05g015440, Csa11g007400, Csa10g028690, Csa11g072180, Csa09g087750, Csa00382s080
6	GO:0043565	sequence-specific DNA binding	12	Csa09g034290, Csa16g031310, Csa10g026510, Csa02g051710, Csa11g029730, Csa10g004010, Csa05g017850, Csa11g029760, Csa15g013970, Csa11g078560, Csa02g035390, Csa18g033090
5	GO:0052689	carboxylic ester hydrolase activity	11	Csa04g060660, Csa08g016120, Csa17g039500, Csa09g079050, Csa13g022670, Csa08g012530, Csa14g036320, Csa05g007410, Csa17g069120, Csa06g049240, Csa02243s010
3	GO:0016874	ligase activity	10	Csa06g053780, Csa20g036110, Csa16g041420, Csa14g054520, Csa10004s010, Csa16g024240, Csa11g051370, Csa20g024450, Csa20g009760, Csa09g083980
4	GO:0022804	active transmembrane transporter activity	10	Csa09g028410, Csa19g043380, Csa03g060520, Csa06g009530, Csa09g018530, Csa16g005780, Csa11g018430, Csa12g022190, Csa05g016560, Csa09g095210
4	GO:0016684	oxidoreductase activity, acting on peroxide as acceptor	9	Csa13g016900, Csa17g076620, Csa05g016720, Csa20g020600, Csa07g034510, Csa08g006140, Csa16g028900, Csa10g035900, Csa14g053080
4	GO:0046983	protein dimerization activity	9	Csa05g085820, Csa14g010930, Csa03g029830, Csa12g008440, Csa02g004590, Csa10g006990, Csa14g034140, Csa04g009910, Csa06g005270
5	GO:0015075	ion transmembrane transporter activity	9	Csa12g041800, Csa09g028410, Csa07g016350, Csa06g040020, Csa20g006900, Csa16g002720, Csa12g022190, Csa05g064690, Csa09g095210
5	GO:0042578	phosphoric ester hydrolase activity	9	Csa14g023300, Csa06g040850, Csa04g051790, Csa04g066310, Csa05g015440, Csa04g004230, Csa20g050350, Csa02g064320, Csa06g053690
6	GO:0004175	endopeptidase activity	9	Csa16g030350, Csa10g009350, Csa14g004270, Csa17g071630, Csa12g051160, Csa05650s010, Csa09g069830, Csa20g028640, Csa12g012920
6	GO:0008234	cysteine-type peptidase activity	9	Csa05g021220, Csa06g029440, Csa10g009350, Csa09g064720, Csa17g071630, Csa04g041110, Csa20g005400, Csa12g012920, Csa09g048450
7	GO:0004674	protein serine/threonine kinase activity	9	Csa03g011330, Csa07g053340, Csa02g074240, Csa12g071030, Csa11g025960, Csa11g045250, Csa20g003140, Csa13g003010, Csa07g060270
9	GO:0042623	ATPase activity, coupled	9	Csa09g028410, Csa19g043380, Csa16g039410, Csa03g060520, Csa06g009530, Csa09g018530, Csa16g005780, Csa11g018430, Csa05g016560
3	GO:0008289	lipid binding	8	Csa14g067880, Csa03g006900, Csa08g062980, Csa19g042120, Csa13g001570, Csa04g037370, Csa05g004080, Csa20g001790
4	GO:0016830	carbon-carbon lyase activity	8	Csa15g082810, Csa01g024880, Csa01g024870, Csa15g032230, Csa15g032220, Csa01g017480, Csa19g030870, Csa19g030860
5	GO:0016820	hydrolase activity, acting on acid anhydrides, catalyzing transmembrane movement of substances	8	Csa09g028410, Csa19g043380, Csa03g060520, Csa06g009530, Csa09g018530, Csa16g005780, Csa11g018430, Csa05g016560
5	GO:0015399	primary active transmembrane transporter activity	8	Csa09g028410, Csa19g043380, Csa03g060520, Csa06g009530, Csa09g018530, Csa16g005780, Csa11g018430, Csa05g016560
6	GO:0042626	ATPase activity, coupled to transmembrane movement of substances	8	Csa09g028410, Csa19g043380, Csa03g060520, Csa06g009530, Csa09g018530, Csa16g005780, Csa11g018430, Csa05g016560
6	GO:0015405	P-P-bond-hydrolysis-driven transmembrane transporter activity	8	Csa09g028410, Csa19g043380, Csa03g060520, Csa06g009530, Csa09g018530, Csa16g005780, Csa11g018430, Csa05g016560
6	GO:0016791	phosphatase activity	8	Csa14g023300, Csa06g040850, Csa04g051790, Csa04g066310, Csa04g004230, Csa05g015440, Csa20g050350, Csa06g053690
10	GO:0043492	ATPase activity, coupled to movement of substances	8	Csa09g028410, Csa19g043380, Csa03g060520, Csa06g009530, Csa09g018530, Csa16g005780, Csa11g018430, Csa05g016560
2	GO:0098772	molecular function regulator	7	Csa04g061210, Csa04g060660, Csa04g052840, Csa05g007410, Csa19g024080, Csa06g049240, Csa02243s010
3	GO:0048037	cofactor binding	7	Csa11g085890, Csa20g017080, Csa16g049560, Csa14g024590, Csa17g023790, Csa11g041460, Csa20g071610
3	GO:0004601	peroxidase activity	7	Csa13g016900, Csa05g016720, Csa20g020600, Csa07g034510, Csa08g006140, Csa16g028900, Csa10g035900
6	GO:0030599	pectinesterase activity	7	Csa04g060660, Csa13g022670, Csa08g012530, Csa05g007410, Csa17g069120, Csa06g049240, Csa02243s010
7	GO:0005507	copper ion binding	7	Csa05g012400, Csa04g002640, Csa18g014140, Csa17g069120, Csa11g051370, Csa16g040280, Csa17g011960
3	GO:0030246	carbohydrate binding	6	Csa03g012530, Csa07g062630, Csa20g003140, Csa10g019350, Csa13g003010, Csa17g012620
3	GO:0030234	enzyme regulator activity	6	Csa04g060660, Csa04g052840, Csa05g007410, Csa19g024080, Csa06g049240, Csa02243s010
3	GO:0016853	isomerase activity	6	Csa09g086550, Csa16g043970, Csa07g058010, Csa10g019350, Csa12g057390, Csa03g056880
4	GO:0004857	enzyme inhibitor activity	6	Csa04g060660, Csa04g052840, Csa05g007410, Csa19g024080, Csa06g049240, Csa02243s010
4	GO:0016627	oxidoreductase activity, acting on the CH-CH group of donors	6	Csa14g042020, Csa18g038890, Csa02g073520, Csa11g102360, Csa13g018810, Csa06g017140
4	GO:0051213	dioxygenase activity	6	Csa12g027920, Csa11g019270, Csa13g010770, Csa01g025630, Csa18g037160, Csa19g031620
5	GO:0016298	lipase activity	6	Csa08g016120, Csa17g039500, Csa11g051450, Csa12g075100, Csa14g036320, Csa02g064320
5	GO:0001067	regulatory region nucleic acid binding	6	Csa14g042020, Csa05g001300, Csa15g013970, Csa14g002120, Csa02g035390, Csa17g001540
5	GO:0045330	aspartyl esterase activity	6	Csa04g060660, Csa13g022670, Csa08g012530, Csa05g007410, Csa06g049240, Csa02243s010
6	GO:0000975	regulatory region DNA binding	6	Csa14g042020, Csa05g001300, Csa15g013970, Csa14g002120, Csa02g035390, Csa17g001540
7	GO:0044212	transcription regulatory region DNA binding	6	Csa14g042020, Csa05g001300, Csa15g013970, Csa14g002120, Csa02g035390, Csa17g001540
2	GO:0009055	electron carrier activity	5	Csa12g054150, Csa18g038890, Csa11g041460, Csa02g073520, Csa11g102360
4	GO:0022803	passive transmembrane transporter activity	5	Csa07g016350, Csa03g021630, Csa17g023580, Csa04g052970, Csa05g064690
4	GO:0050662	coenzyme binding	5	Csa20g017080, Csa16g049560, Csa14g024590, Csa11g041460, Csa20g071610
4	GO:0016741	transferase activity, transferring one-carbon groups	5	Csa11g005280, Csa12g008440, Csa13g027540, Csa10g006990, Csa20g066510
5	GO:0008168	methyltransferase activity	5	Csa11g005280, Csa12g008440, Csa13g027540, Csa10g006990, Csa20g066510
5	GO:0022838	substrate-specific channel activity	5	Csa07g016350, Csa03g021630, Csa17g023580, Csa04g052970, Csa05g064690
5	GO:0016763	transferase activity, transferring pentosyl groups	5	Csa20g036110, Csa22397s010, Csa08g015690, Csa20g010150, Csa17g074290
5	GO:0015267	channel activity	5	Csa07g016350, Csa03g021630, Csa17g023580, Csa04g052970, Csa05g064690
6	GO:0008324	cation transmembrane transporter activity	5	Csa12g041800, Csa09g028410, Csa16g002720, Csa05g064690, Csa09g095210
6	GO:0016762	xyloglucan:xyloglucosyl transferase activity	5	Csa12g059980, Csa11g040200, Csa15g046990, Csa01g029460, Csa10g032600
2	GO:0004871	signal transducer activity	4	Csa14g042020, Csa03g011330, Csa03g059800, Csa02g064320
3	GO:1901476	carbohydrate transporter activity	4	Csa03g021630, Csa17g023580, Csa04g052970, Csa09g095210
3	GO:0051540	metal cluster binding	4	Csa18g038890, Csa08g059910, Csa02g073520, Csa11g102360
4	GO:0015144	carbohydrate transmembrane transporter activity	4	Csa03g021630, Csa17g023580, Csa04g052970, Csa09g095210
4	GO:0005102	receptor binding	4	Csa11g103140, Csa18g039720, Csa06g017310, Csa09g052510
4	GO:0051536	iron-sulfur cluster binding	4	Csa18g038890, Csa08g059910, Csa02g073520, Csa11g102360
4	GO:0016835	carbon-oxygen lyase activity	4	Csa15g018870, Csa07g062280, Csa09g087480, Csa02g034730
5	GO:0046910	pectinesterase inhibitor activity	4	Csa04g060660, Csa05g007410, Csa19g024080, Csa06g049240
5	GO:0008083	growth factor activity	4	Csa11g103140, Csa18g039720, Csa06g017310, Csa09g052510
5	GO:0050660	flavin adenine dinucleotide binding	4	Csa20g017080, Csa14g024590, Csa11g041460, Csa20g071610
5	GO:0016706	oxidoreductase activity, acting on paired donors, with incorporation or reduction of molecular oxygen, 2-oxoglutarate as one donor, and incorporation of one atom each of oxygen into both donors	4	Csa12g027920, Csa11g019270, Csa13g010770, Csa18g037160
6	GO:0015926	glucosidase activity	4	Csa09g096370, Csa10g021140, Csa07g004940, Csa16g005810
6	GO:0008374	O-acyltransferase activity	4	Csa00579s080, Csa06g040850, Csa04g051790, Csa05g015440
6	GO:0003950	NAD+ ADP-ribosyltransferase activity	4	Csa20g036110, Csa22397s010, Csa08g015690, Csa17g074290
7	GO:0008422	beta-glucosidase activity	4	Csa09g096370, Csa10g021140, Csa07g004940, Csa16g005810
7	GO:0004721	phosphoprotein phosphatase activity	4	Csa14g023300, Csa04g066310, Csa20g050350, Csa06g053690
8	GO:0004722	protein serine/threonine phosphatase activity	4	Csa14g023300, Csa04g066310, Csa20g050350, Csa06g053690
3	GO:0004784	superoxide dismutase activity	3	Csa06g031070, Csa04g042760, Csa09g068650
4	GO:0016614	oxidoreductase activity, acting on CH-OH group of donors	3	Csa20g017080, Csa11g041460, Csa20g071610
4	GO:0005543	phospholipid binding	3	Csa08g062980, Csa13g001570, Csa20g001790
4	GO:0016840	carbon-nitrogen lyase activity	3	Csa19g013900, Csa15g012820, Csa01g011180
4	GO:1901618	organic hydroxy compound transmembrane transporter activity	3	Csa03g021630, Csa17g023580, Csa04g052970
4	GO:0016879	ligase activity, forming carbon-nitrogen bonds	3	Csa14g054520, Csa11g051370, Csa20g009760
4	GO:0019787	ubiquitin-like protein transferase activity	3	Csa10004s010, Csa15g074520, Csa16g024240
4	GO:0016721	oxidoreductase activity, acting on superoxide radicals as acceptor	3	Csa06g031070, Csa04g042760, Csa09g068650
5	GO:0015665	alcohol transmembrane transporter activity	3	Csa03g021630, Csa17g023580, Csa04g052970
5	GO:0003723	RNA binding	3	Csa14g055080, Csa20g012150, Csa17g019620
5	GO:0046912	transferase activity, transferring acyl groups, acyl groups converted into alkyl on transfer	3	Csa20g005050, Csa08g060630, Csa13g003960
5	GO:0016833	oxo-acid-lyase activity	3	Csa01g024870, Csa15g032220, Csa19g030860
5	GO:0016838	carbon-oxygen lyase activity, acting on phosphates	3	Csa15g018870, Csa07g062280, Csa09g087480
5	GO:0008194	UDP-glycosyltransferase activity	3	Csa14g006150, Csa06g053710, Csa14g060070
5	GO:0051539	4 iron, 4 sulfur cluster binding	3	Csa18g038890, Csa08g059910, Csa02g073520
5	GO:0016832	aldehyde-lyase activity	3	Csa01g024880, Csa15g032230, Csa19g030870
5	GO:0016841	ammonia-lyase activity	3	Csa19g013900, Csa15g012820, Csa01g011180
5	GO:0004842	ubiquitin-protein transferase activity	3	Csa10004s010, Csa15g074520, Csa16g024240
5	GO:0015168	glycerol transmembrane transporter activity	3	Csa03g021630, Csa17g023580, Csa04g052970
5	GO:0000104	succinate dehydrogenase activity	3	Csa18g038890, Csa02g073520, Csa11g102360
5	GO:0005372	water transmembrane transporter activity	3	Csa03g021630, Csa17g023580, Csa04g052970
5	GO:0008429	phosphatidylethanolamine binding	3	Csa08g062980, Csa13g001570, Csa20g001790
6	GO:0004474	malate synthase activity	3	Csa20g005050, Csa08g060630, Csa13g003960
6	GO:0045548	phenylalanine ammonia-lyase activity	3	Csa19g013900, Csa15g012820, Csa01g011180
6	GO:0015254	glycerol channel activity	3	Csa03g021630, Csa17g023580, Csa04g052970
6	GO:0004451	isocitrate lyase activity	3	Csa01g024870, Csa15g032220, Csa19g030860
6	GO:0070001	aspartic-type peptidase activity	3	Csa14g004270, Csa05650s010, Csa20g028640
6	GO:0000287	magnesium ion binding	3	Csa15g018870, Csa07g062280, Csa09g087480
6	GO:0010333	terpene synthase activity	3	Csa15g018870, Csa07g062280, Csa09g087480
6	GO:0015166	polyol transmembrane transporter activity	3	Csa03g021630, Csa17g023580, Csa04g052970
6	GO:0005509	calcium ion binding	3	Csa18g026690, Csa02g035600, Csa04g055840
6	GO:0004150	dihydroneopterin aldolase activity	3	Csa01g024880, Csa15g032230, Csa19g030870
6	GO:0015250	water channel activity	3	Csa03g021630, Csa17g023580, Csa04g052970
7	GO:0090447	glycerol-3-phosphate 2-O-acyltransferase activity	3	Csa06g040850, Csa04g051790, Csa05g015440
7	GO:0004190	aspartic-type endopeptidase activity	3	Csa14g004270, Csa05650s010, Csa20g028640
7	GO:0004197	cysteine-type endopeptidase activity	3	Csa10g009350, Csa17g071630, Csa12g012920
7	GO:0022890	inorganic cation transmembrane transporter activity	3	Csa12g041800, Csa09g028410, Csa05g064690
2	GO:0005198	structural molecule activity	2	Csa07g062720, Csa12g022190
3	GO:0003735	structural constituent of ribosome	2	Csa07g062720, Csa12g022190
3	GO:0005057	receptor signaling protein activity	2	Csa14g042020, Csa03g011330
3	GO:0044877	macromolecular complex binding	2	Csa10g007060, Csa02g035390
3	GO:0032451	demethylase activity	2	Csa13g027540, Csa18g033090
3	GO:0051920	peroxiredoxin activity	2	Csa17g076620, Csa14g053080
4	GO:0015562	efflux transmembrane transporter activity	2	Csa09g018530, Csa11g018430
4	GO:0003682	chromatin binding	2	Csa10g007060, Csa02g035390
4	GO:0016903	oxidoreductase activity, acting on the aldehyde or oxo group of donors	2	Csa06g017140, Csa09g034370
4	GO:0016701	oxidoreductase activity, acting on single donors with incorporation of molecular oxygen	2	Csa01g025630, Csa19g031620
4	GO:0019899	enzyme binding	2	Csa18g033090, Csa05g004190
4	GO:0005516	calmodulin binding	2	Csa13g005070, Csa11g007190
4	GO:0016679	oxidoreductase activity, acting on diphenols and related substances as donors	2	Csa05g012400, Csa18g014140
4	GO:0008134	transcription factor binding	2	Csa20g005400, Csa02g035390
4	GO:0016860	intramolecular oxidoreductase activity	2	Csa12g057390, Csa03g056880
4	GO:0016782	transferase activity, transferring sulfur-containing groups	2	Csa02g028520, Csa06g006190
4	GO:0008092	cytoskeletal protein binding	2	Csa15g072510, Csa05g032260
4	GO:0016872	intramolecular lyase activity	2	Csa09g086550, Csa16g043970
5	GO:0010329	auxin efflux transmembrane transporter activity	2	Csa09g018530, Csa11g018430
5	GO:0016880	acid-ammonia (or amide) ligase activity	2	Csa14g054520, Csa11g051370
5	GO:0015291	secondary active transmembrane transporter activity	2	Csa12g022190, Csa09g095210
5	GO:0051538	3 iron, 4 sulfur cluster binding	2	Csa18g038890, Csa02g073520
5	GO:0008146	sulfotransferase activity	2	Csa02g028520, Csa06g006190
5	GO:0004518	nuclease activity	2	Csa18g033570, Csa17g019620
5	GO:0016799	hydrolase activity, hydrolyzing N-glycosyl compounds	2	Csa08g058180, Csa11g069940
5	GO:0004512	inositol-3-phosphate synthase activity	2	Csa09g086550, Csa16g043970
5	GO:0016702	oxidoreductase activity, acting on single donors with incorporation of molecular oxygen, incorporation of two atoms of oxygen	2	Csa01g025630, Csa19g031620
5	GO:0080161	auxin transmembrane transporter activity	2	Csa09g018530, Csa11g018430
5	GO:0016682	oxidoreductase activity, acting on diphenols and related substances as donors, oxygen as acceptor	2	Csa05g012400, Csa18g014140
5	GO:0003779	actin binding	2	Csa15g072510, Csa05g032260
5	GO:0051537	2 iron, 2 sulfur cluster binding	2	Csa18g038890, Csa02g073520
5	GO:0016831	carboxy-lyase activity	2	Csa15g082810, Csa01g017480
5	GO:0016620	oxidoreductase activity, acting on the aldehyde or oxo group of donors, NAD or NADP as acceptor	2	Csa06g017140, Csa09g034370
5	GO:0016635	oxidoreductase activity, acting on the CH-CH group of donors, quinone or related compound as acceptor	2	Csa18g038890, Csa02g073520
6	GO:0005216	ion channel activity	2	Csa07g016350, Csa05g064690
6	GO:0003690	double-stranded DNA binding	2	Csa15g013970, Csa02g035390
6	GO:0045431	flavonol synthase activity	2	Csa13g010770, Csa18g037160
6	GO:0008171	O-methyltransferase activity	2	Csa12g008440, Csa10g006990
6	GO:0016211	ammonia ligase activity	2	Csa14g054520, Csa11g051370
6	GO:0008509	anion transmembrane transporter activity	2	Csa20g006900, Csa12g022190
6	GO:0008237	metallopeptidase activity	2	Csa12g051160, Csa09g069830
6	GO:0008757	S-adenosylmethionine-dependent methyltransferase activity	2	Csa12g008440, Csa10g006990
6	GO:0008177	succinate dehydrogenase (ubiquinone) activity	2	Csa18g038890, Csa02g073520
6	GO:0050062	long-chain-fatty-acyl-CoA reductase activity	2	Csa06g017140, Csa09g034370
6	GO:0052736	beta-glucanase activity	2	Csa12g059980, Csa10g032600
6	GO:0008378	galactosyltransferase activity	2	Csa14g009730, Csa06g053710
6	GO:0004540	ribonuclease activity	2	Csa18g033570, Csa17g019620
6	GO:0004519	endonuclease activity	2	Csa18g033570, Csa17g019620
6	GO:0052716	hydroquinone:oxygen oxidoreductase activity	2	Csa05g012400, Csa18g014140
7	GO:1990837	sequence-specific double-stranded DNA binding	2	Csa15g013970, Csa02g035390
7	GO:0017096	acetylserotonin O-methyltransferase activity	2	Csa12g008440, Csa10g006990
7	GO:0030145	manganese ion binding	2	Csa15g005110, Csa19g006370
7	GO:0004356	glutamate-ammonia ligase activity	2	Csa14g054520, Csa11g051370
7	GO:0008514	organic anion transmembrane transporter activity	2	Csa20g006900, Csa12g022190
7	GO:0033946	xyloglucan-specific endo-beta-1,4-glucanase activity	2	Csa12g059980, Csa10g032600
7	GO:0004222	metalloendopeptidase activity	2	Csa12g051160, Csa09g069830
7	GO:0047763	caffeate O-methyltransferase activity	2	Csa12g008440, Csa10g006990
7	GO:0004521	endoribonuclease activity	2	Csa18g033570, Csa17g019620
7	GO:0016894	endonuclease activity, active with either ribo- or deoxyribonucleic acids and producing 3'-phosphomonoesters	2	Csa18g033570, Csa17g019620
8	GO:0016892	endoribonuclease activity, producing 3'-phosphomonoesters	2	Csa18g033570, Csa17g019620
8	GO:0046873	metal ion transmembrane transporter activity	2	Csa12g041800, Csa05g064690
8	GO:0000976	transcription regulatory region sequence-specific DNA binding	2	Csa15g013970, Csa02g035390
8	GO:0072509	divalent inorganic cation transmembrane transporter activity	2	Csa12g041800, Csa05g064690
2	GO:0000988	transcription factor activity, protein binding	1	Csa01g003150
3	GO:0016247	channel regulator activity	1	Csa04g061210
3	GO:0000989	transcription factor activity, transcription factor binding	1	Csa01g003150
3	GO:1901505	carbohydrate derivative transporter activity	1	Csa12g022190
3	GO:0009975	cyclase activity	1	Csa11g010450
4	GO:0008061	chitin binding	1	Csa12g040730
4	GO:0030170	pyridoxal phosphate binding	1	Csa11g085890
4	GO:0016769	transferase activity, transferring nitrogenous groups	1	Csa11g085890
4	GO:0051747	cytosine C-5 DNA demethylase activity	1	Csa18g033090
4	GO:0035514	DNA demethylase activity	1	Csa18g033090
4	GO:0005346	purine ribonucleotide transmembrane transporter activity	1	Csa12g022190
4	GO:1901677	phosphate transmembrane transporter activity	1	Csa12g022190
4	GO:0008398	sterol 14-demethylase activity	1	Csa13g027540
4	GO:0016765	transferase activity, transferring alkyl or aryl (other than methyl) groups	1	Csa16g042570
4	GO:0043177	organic acid binding	1	Csa18g039740
4	GO:0017171	serine hydrolase activity	1	Csa16g030350
4	GO:0042802	identical protein binding	1	Csa14g010930
4	GO:0043621	protein self-association	1	Csa03g010800
4	GO:0005319	lipid transporter activity	1	Csa04g037370
4	GO:0016810	hydrolase activity, acting on carbon-nitrogen (but not peptide) bonds	1	Csa20g009760
4	GO:0016229	steroid dehydrogenase activity	1	Csa13g018810
4	GO:0016854	racemase and epimerase activity	1	Csa12g057390
4	GO:0000981	RNA polymerase II transcription factor activity, sequence-specific DNA binding	1	Csa02g035390
4	GO:0004702	receptor signaling protein serine/threonine kinase activity	1	Csa03g011330
4	GO:0016722	oxidoreductase activity, oxidizing metal ions	1	Csa17g069120
4	GO:0016667	oxidoreductase activity, acting on a sulfur group of donors	1	Csa12g054150
4	GO:0000156	phosphorelay response regulator activity	1	Csa14g042020
4	GO:0010181	FMN binding	1	Csa17g023790
4	GO:0101005	ubiquitinyl hydrolase activity	1	Csa09g048450
4	GO:0061134	peptidase regulator activity	1	Csa04g052840
4	GO:0016248	channel inhibitor activity	1	Csa04g061210
4	GO:0005337	nucleoside transmembrane transporter activity	1	Csa12g022190
4	GO:0009976	tocopherol cyclase activity	1	Csa11g010450
4	GO:0016886	ligase activity, forming phosphoric ester bonds	1	Csa20g036110
5	GO:0022853	active ion transmembrane transporter activity	1	Csa09g028410
5	GO:0050661	NADP binding	1	Csa14g024590
5	GO:0001228	transcriptional activator activity, RNA polymerase II transcription regulatory region sequence-specific binding	1	Csa02g035390
5	GO:0003909	DNA ligase activity	1	Csa20g036110
5	GO:0016811	hydrolase activity, acting on carbon-nitrogen (but not peptide) bonds, in linear amides	1	Csa20g009760
5	GO:0008483	transaminase activity	1	Csa11g085890
5	GO:0008236	serine-type peptidase activity	1	Csa16g030350
5	GO:0005342	organic acid transmembrane transporter activity	1	Csa20g006900
5	GO:0017025	TBP-class protein binding	1	Csa20g005400
5	GO:0016837	carbon-oxygen lyase activity, acting on polysaccharides	1	Csa02g034730
5	GO:0015036	disulfide oxidoreductase activity	1	Csa12g054150
5	GO:0016713	oxidoreductase activity, acting on paired donors, with incorporation or reduction of molecular oxygen, reduced iron-sulfur protein as one donor, and incorporation of one atom of oxygen	1	Csa08g001470
5	GO:0061135	endopeptidase regulator activity	1	Csa04g052840
5	GO:0004364	glutathione transferase activity	1	Csa16g042570
5	GO:0033765	steroid dehydrogenase activity, acting on the CH-CH group of donors	1	Csa13g018810
5	GO:0030414	peptidase inhibitor activity	1	Csa04g052840
5	GO:0015932	nucleobase-containing compound transmembrane transporter activity	1	Csa12g022190
5	GO:0015211	purine nucleoside transmembrane transporter activity	1	Csa12g022190
5	GO:0019900	kinase binding	1	Csa05g004190
5	GO:0004707	MAP kinase activity	1	Csa03g011330
5	GO:0016884	carbon-nitrogen ligase activity, with glutamine as amido-N-donor	1	Csa20g009760
5	GO:0015217	ADP transmembrane transporter activity	1	Csa12g022190
5	GO:0016168	chlorophyll binding	1	Csa19g032100
5	GO:0005347	ATP transmembrane transporter activity	1	Csa12g022190
5	GO:0052722	fatty acid in-chain hydroxylase activity	1	Csa13g006620
5	GO:0016899	oxidoreductase activity, acting on the CH-OH group of donors, oxygen as acceptor	1	Csa20g017080
5	GO:0051119	sugar transmembrane transporter activity	1	Csa09g095210
5	GO:0016628	oxidoreductase activity, acting on the CH-CH group of donors, NAD or NADP as acceptor	1	Csa14g042020
5	GO:0001085	RNA polymerase II transcription factor binding	1	Csa02g035390
5	GO:0071614	linoleic acid epoxygenase activity	1	Csa18g026690
5	GO:0016717	oxidoreductase activity, acting on paired donors, with oxidation of a pair of donors resulting in the reduction of molecular oxygen to two molecules of water	1	Csa15g002290
5	GO:0031406	carboxylic acid binding	1	Csa18g039740
5	GO:0008373	sialyltransferase activity	1	Csa14g009730
5	GO:0016856	racemase and epimerase activity, acting on hydroxy acids and derivatives	1	Csa12g057390
5	GO:0004392	heme oxygenase (decyclizing) activity	1	Csa18g026690
5	GO:0061659	ubiquitin-like protein ligase activity	1	Csa10004s010
5	GO:0036459	thiol-dependent ubiquitinyl hydrolase activity	1	Csa09g048450
5	GO:0008327	methyl-CpG binding	1	Csa18g033090
5	GO:0008200	ion channel inhibitor activity	1	Csa04g061210
5	GO:0016864	intramolecular oxidoreductase activity, transposing S-S bonds	1	Csa03g056880
5	GO:0015605	organophosphate ester transmembrane transporter activity	1	Csa12g022190
5	GO:0016863	intramolecular oxidoreductase activity, transposing C=C bonds	1	Csa12g057390
5	GO:0016712	oxidoreductase activity, acting on paired donors, with incorporation or reduction of molecular oxygen, reduced flavin or flavoprotein as one donor, and incorporation of one atom of oxygen	1	Csa08g001470
6	GO:0046943	carboxylic acid transmembrane transporter activity	1	Csa20g006900
6	GO:0003865	3-oxo-5-alpha-steroid 4-dehydrogenase activity	1	Csa13g018810
6	GO:0015293	symporter activity	1	Csa09g095210
6	GO:0004058	aromatic-L-amino-acid decarboxylase activity	1	Csa15g082810
6	GO:0050105	L-gulonolactone oxidase activity	1	Csa20g017080
6	GO:0015297	antiporter activity	1	Csa12g022190
6	GO:0010283	pinoresinol reductase activity	1	Csa14g042020
6	GO:0004040	amidase activity	1	Csa20g009760
6	GO:0019901	protein kinase binding	1	Csa05g004190
6	GO:0061630	ubiquitin protein ligase activity	1	Csa10004s010
6	GO:0000030	mannosyltransferase activity	1	Csa20g003900
6	GO:0004568	chitinase activity	1	Csa12g040730
6	GO:0008417	fucosyltransferase activity	1	Csa05233s010
6	GO:0004165	dodecenoyl-CoA delta-isomerase activity	1	Csa12g057390
6	GO:0010295	(+)-abscisic acid 8'-hydroxylase activity	1	Csa05g035160
6	GO:0008809	carnitine racemase activity	1	Csa12g057390
6	GO:0042625	ATPase coupled ion transmembrane transporter activity	1	Csa09g028410
6	GO:0004866	endopeptidase inhibitor activity	1	Csa04g052840
6	GO:0070008	serine-type exopeptidase activity	1	Csa16g030350
6	GO:0015035	protein disulfide oxidoreductase activity	1	Csa12g054150
6	GO:0003885	D-arabinono-1,4-lactone oxidase activity	1	Csa20g017080
6	GO:0004176	ATP-dependent peptidase activity	1	Csa16g039410
6	GO:0004499	N,N-dimethylaniline monooxygenase activity	1	Csa14g024590
6	GO:0016597	amino acid binding	1	Csa18g039740
6	GO:0004252	serine-type endopeptidase activity	1	Csa16g030350
6	GO:0042285	xylosyltransferase activity	1	Csa20g010150
6	GO:0035250	UDP-galactosyltransferase activity	1	Csa06g053710
6	GO:0018685	alkane 1-monooxygenase activity	1	Csa08g001470
6	GO:0004620	phospholipase activity	1	Csa02g064320
6	GO:0008238	exopeptidase activity	1	Csa16g030350
6	GO:0008135	translation factor activity, RNA binding	1	Csa14g055080
6	GO:0070330	aromatase activity	1	Csa08g001470
6	GO:0005471	ATP:ADP antiporter activity	1	Csa12g022190
6	GO:0046527	glucosyltransferase activity	1	Csa14g006150
6	GO:0045300	acyl-[acyl-carrier-protein] desaturase activity	1	Csa15g002290
6	GO:0016407	acetyltransferase activity	1	Csa17g005710
6	GO:0015215	nucleotide transmembrane transporter activity	1	Csa12g022190
6	GO:0003756	protein disulfide isomerase activity	1	Csa03g056880
6	GO:0080019	fatty-acyl-CoA reductase (alcohol-forming) activity	1	Csa06g017140
6	GO:0003910	DNA ligase (ATP) activity	1	Csa20g036110
6	GO:0005402	cation:sugar symporter activity	1	Csa09g095210
6	GO:0004837	tyrosine decarboxylase activity	1	Csa15g082810
6	GO:0004611	phosphoenolpyruvate carboxykinase activity	1	Csa01g017480
6	GO:0008375	acetylglucosaminyltransferase activity	1	Csa14g060070
6	GO:0016410	N-acyltransferase activity	1	Csa17g005710
6	GO:0019104	DNA N-glycosylase activity	1	Csa11g069940
6	GO:0035251	UDP-glucosyltransferase activity	1	Csa14g006150
6	GO:0008081	phosphoric diester hydrolase activity	1	Csa02g064320
6	GO:0030570	pectate lyase activity	1	Csa02g034730
7	GO:0035885	exochitinase activity	1	Csa12g040730
7	GO:0047216	inositol 3-alpha-galactosyltransferase activity	1	Csa06g053710
7	GO:0046524	sucrose-phosphate synthase activity	1	Csa14g006150
7	GO:0003993	acid phosphatase activity	1	Csa04g004230
7	GO:0003905	alkylbase DNA N-glycosylase activity	1	Csa11g069940
7	GO:0015171	amino acid transmembrane transporter activity	1	Csa20g006900
7	GO:0016411	acylglycerol O-acyltransferase activity	1	Csa00579s080
7	GO:0031127	alpha-(1,2)-fucosyltransferase activity	1	Csa05233s010
7	GO:0005261	cation channel activity	1	Csa05g064690
7	GO:0008079	translation termination factor activity	1	Csa14g055080
7	GO:0016157	sucrose synthase activity	1	Csa14g006150
7	GO:0033843	xyloglucan 6-xylosyltransferase activity	1	Csa20g010150
7	GO:0015294	solute:cation symporter activity	1	Csa09g095210
7	GO:0008964	phosphoenolpyruvate carboxylase activity	1	Csa01g017480
7	GO:0004867	serine-type endopeptidase inhibitor activity	1	Csa04g052840
7	GO:0019187	beta-1,4-mannosyltransferase activity	1	Csa20g003900
7	GO:0004549	tRNA-specific ribonuclease activity	1	Csa18g033570
7	GO:0019783	ubiquitin-like protein-specific protease activity	1	Csa09g048450
7	GO:0008080	N-acetyltransferase activity	1	Csa17g005710
7	GO:0004629	phospholipase C activity	1	Csa02g064320
7	GO:0015216	purine nucleotide transmembrane transporter activity	1	Csa12g022190
7	GO:0005351	sugar:proton symporter activity	1	Csa09g095210
7	GO:0008843	endochitinase activity	1	Csa12g040730
7	GO:0015662	ATPase activity, coupled to transmembrane movement of ions, phosphorylative mechanism	1	Csa09g028410
7	GO:0019829	cation-transporting ATPase activity	1	Csa09g028410
8	GO:0008107	galactoside 2-alpha-L-fucosyltransferase activity	1	Csa05233s010
8	GO:0036442	hydrogen-exporting ATPase activity	1	Csa09g028410
8	GO:0047782	coniferin beta-glucosidase activity	1	Csa09g096370
8	GO:0005262	calcium channel activity	1	Csa05g064690
8	GO:0015295	solute:proton symporter activity	1	Csa09g095210
8	GO:0003747	translation release factor activity	1	Csa14g055080
8	GO:0043733	DNA-3-methylbase glycosylase activity	1	Csa11g069940
8	GO:0004435	phosphatidylinositol phospholipase C activity	1	Csa02g064320
8	GO:0001012	RNA polymerase II regulatory region DNA binding	1	Csa02g035390
8	GO:0000213	tRNA-intron endonuclease activity	1	Csa18g033570
8	GO:0008553	hydrogen-exporting ATPase activity, phosphorylative mechanism	1	Csa09g028410
8	GO:0015077	monovalent inorganic cation transmembrane transporter activity	1	Csa09g028410
8	GO:0004144	diacylglycerol O-acyltransferase activity	1	Csa00579s080
8	GO:0000295	adenine nucleotide transmembrane transporter activity	1	Csa12g022190
8	GO:0051753	mannan synthase activity	1	Csa20g003900
9	GO:0008725	DNA-3-methyladenine glycosylase activity	1	Csa11g069940
9	GO:0005385	zinc ion transmembrane transporter activity	1	Csa12g041800
9	GO:0046915	transition metal ion transmembrane transporter activity	1	Csa12g041800
9	GO:0000977	RNA polymerase II regulatory region sequence-specific DNA binding	1	Csa02g035390
9	GO:0015085	calcium ion transmembrane transporter activity	1	Csa05g064690
9	GO:0015078	hydrogen ion transmembrane transporter activity	1	Csa09g028410
9	GO:0033897	ribonuclease T2 activity	1	Csa17g019620
9	GO:0016149	translation release factor activity, codon specific	1	Csa14g055080

## Sheet: Biological Process
Table S4. GO classification and KEGG metabolic pathways for the differentially expressed genes DEGs down regulated in DGAT1m #2 at 10-15 days after flowering DAF. Gene ontology distribution of the transcripts into molecular function, biological process, cellular component, and metabolic pathways . The number of transcripts encoded for each category is represented as well as the GO level for each …
GO Level	Term ID	Term (Name)	Number of Sequences	Sequences Names
1	GO:0008150	biological_process	439	Csa09g028410, Csa17g005710, Csa20g036110, Csa10g009350, Csa11g091860, Csa16g038230, Csa01g023190, Csa04g044980, Csa02g051710, Csa05g016300, Csa17g051980, Csa11g005280, Csa18g042170, Csa00395s020, Csa16g005780, Csa18g021370, Csa11g069940, Csa19g013900, Csa04g041110, Csa09g087850, Csa04g065780, Csa17g011040, Csa02g001440, Csa05g017400, Csa08g008620, Csa18g020130, Csa08g057710, Csa15g012820, Csa09g0…
2	GO:0008152	metabolic process	332	Csa09g028410, Csa17g005710, Csa04g060660, Csa20g005050, Csa20g036110, Csa10g009350, Csa10004s010, Csa11g091860, Csa05g021220, Csa16g038230, Csa01g023190, Csa02g051710, Csa18g014140, Csa05g016300, Csa07g050100, Csa16523s010, Csa12g002960, Csa17g074290, Csa06g053690, Csa12g054150, Csa11g005280, Csa00395s020, Csa07g053620, Csa16g005780, Csa11g069940, Csa18g021370, Csa19g013900, Csa04g041110, Csa07g0…
2	GO:0044699	single-organism process	243	Csa09g028410, Csa20g005050, Csa20g036110, Csa10g009350, Csa13g008780, Csa10g047190, Csa06g039260, Csa06g040020, Csa01g023190, Csa18g014140, Csa05g016300, Csa16g002720, Csa16523s010, Csa17g051980, Csa12g054150, Csa00395s020, Csa16g005780, Csa11g069940, Csa18g021370, Csa19g013900, Csa04g065780, Csa02g001440, Csa05g017400, Csa05233s010, Csa20g021430, Csa04g038980, Csa05g009550, Csa05g034990, Csa06g0…
2	GO:0009987	cellular process	231	Csa09g028410, Csa20g005050, Csa04g060660, Csa20g036110, Csa10g009350, Csa10004s010, Csa06g040020, Csa02g051710, Csa16g045330, Csa18g014140, Csa16g002720, Csa07g050100, Csa12g002960, Csa06g053690, Csa12g054150, Csa16g005780, Csa11g069940, Csa19g013900, Csa07g060270, Csa09g087850, Csa02243s010, Csa17g011040, Csa06g044610, Csa10g006990, Csa05233s010, Csa17g024900, Csa08g008620, Csa18g020130, Csa17g0…
3	GO:0071704	organic substance metabolic process	213	Csa09g028410, Csa04g060660, Csa20g005050, Csa20g036110, Csa10g009350, Csa10004s010, Csa05g021220, Csa16g038230, Csa02g051710, Csa18g014140, Csa07g050100, Csa12g002960, Csa06g053690, Csa11g069940, Csa19g013900, Csa04g041110, Csa07g060270, Csa02243s010, Csa06g044610, Csa10g006990, Csa05233s010, Csa20g021430, Csa17g024900, Csa06g029440, Csa08g008620, Csa18g020130, Csa06g005270, Csa15g012820, Csa02g0…
3	GO:0044238	primary metabolic process	188	Csa09g028410, Csa04g060660, Csa20g005050, Csa20g036110, Csa16g030350, Csa10004s010, Csa10g009350, Csa07g062720, Csa06g029500, Csa19g030870, Csa15g013970, Csa08g062200, Csa12g012920, Csa01g029460, Csa05g021220, Csa12g074610, Csa16g038230, Csa04g044340, Csa11g025960, Csa11g051450, Csa02g051710, Csa11g029760, Csa04g051790, Csa07g050100, Csa13g003010, Csa12g057390, Csa08g015690, Csa12g002960, Csa06g0…
3	GO:0044237	cellular metabolic process	174	Csa09g028410, Csa20g005050, Csa20g036110, Csa10004s010, Csa10g009350, Csa20g020600, Csa07g062720, Csa06g029500, Csa19g030870, Csa15g013970, Csa08g062200, Csa12g012920, Csa01g029460, Csa08g058180, Csa12g074610, Csa04g044340, Csa11g025960, Csa02g051710, Csa11g029760, Csa18g014140, Csa04g051790, Csa07g050100, Csa13g003010, Csa12g057390, Csa08g015690, Csa12g002960, Csa06g053690, Csa09g034370, Csa20g0…
3	GO:0044710	single-organism metabolic process	142	Csa09g028410, Csa20g005050, Csa20g036110, Csa06g053170, Csa14g024590, Csa20g020600, Csa19g030870, Csa06g006180, Csa16g040280, Csa11g019270, Csa01g023190, Csa11g051450, Csa18g014140, Csa04g051790, Csa05g016300, Csa08g055590, Csa16523s010, Csa12g057390, Csa08g015690, Csa07g015290, Csa09g034370, Csa16g002790, Csa12g054150, Csa00395s020, Csa15g002290, Csa17g076620, Csa11g069940, Csa18g021370, Csa19g0…
4	GO:0043170	macromolecule metabolic process	137	Csa04g060660, Csa20g036110, Csa16g030350, Csa10004s010, Csa10g009350, Csa06g029500, Csa07g062720, Csa15g013970, Csa08g062200, Csa12g012920, Csa01g029460, Csa12g074610, Csa16g038230, Csa04g044340, Csa05g021220, Csa11g025960, Csa02g051710, Csa11g029760, Csa04g051790, Csa07g050100, Csa13g003010, Csa08g015690, Csa12g002960, Csa06g053690, Csa20g010110, Csa07g053340, Csa16g024240, Csa11g069940, Csa04g0…
3	GO:0044763	single-organism cellular process	121	Csa12g041800, Csa09g028410, Csa20g005050, Csa20g036110, Csa20g020600, Csa19g030870, Csa06g040020, Csa11g025960, Csa18g014140, Csa04g051790, Csa16g002720, Csa12g057390, Csa08g015690, Csa09g034370, Csa07g053340, Csa12g054150, Csa16g005780, Csa15g002290, Csa04g065820, Csa11g069940, Csa19g030860, Csa01g010850, Csa19g013900, Csa16g042570, Csa01g017480, Csa14g055080, Csa05233s010, Csa03g060520, Csa17g0…
2	GO:0050896	response to stimulus	115	Csa20g036110, Csa10g009350, Csa20g020600, Csa10g047190, Csa12g012920, Csa12g074610, Csa11g025960, Csa04g044980, Csa04g047610, Csa14g006800, Csa12g057390, Csa09g034370, Csa17g051980, Csa07g053340, Csa18g042170, Csa04g065820, Csa06g037810, Csa17g076620, Csa11g069940, Csa01g010850, Csa17g011960, Csa17g011040, Csa17g089840, Csa16g043300, Csa16g042570, Csa07g051650, Csa11g057650, Csa06g053710, Csa17g0…
3	GO:0009058	biosynthetic process	108	Csa09g028410, Csa20g036110, Csa06g029500, Csa07g062720, Csa15g013970, Csa19g030870, Csa08g062200, Csa08g058180, Csa12g074610, Csa11g019270, Csa01g023190, Csa02g051710, Csa11g029760, Csa04g051790, Csa07g050100, Csa08g015690, Csa09g034370, Csa16g002790, Csa20g010110, Csa15g002290, Csa19g013900, Csa15g016690, Csa06g044610, Csa10g006990, Csa14g055080, Csa05233s010, Csa10g014090, Csa18g020130, Csa06g0…
4	GO:0044260	cellular macromolecule metabolic process	108	Csa20g036110, Csa10004s010, Csa10g009350, Csa06g029500, Csa07g062720, Csa15g013970, Csa08g062200, Csa12g012920, Csa01g029460, Csa12g074610, Csa04g044340, Csa11g025960, Csa02g051710, Csa11g029760, Csa07g050100, Csa13g003010, Csa08g015690, Csa12g002960, Csa06g053690, Csa20g010110, Csa07g053340, Csa16g024240, Csa11g069940, Csa07g060270, Csa19g054290, Csa15g016690, Csa06g044610, Csa18g039050, Csa20g0…
4	GO:1901576	organic substance biosynthetic process	96	Csa09g028410, Csa20g036110, Csa06g029500, Csa07g062720, Csa15g013970, Csa19g030870, Csa08g062200, Csa12g074610, Csa11g019270, Csa02g051710, Csa11g029760, Csa04g051790, Csa07g050100, Csa08g015690, Csa09g034370, Csa20g010110, Csa15g002290, Csa19g013900, Csa15g016690, Csa06g044610, Csa10g006990, Csa14g055080, Csa05233s010, Csa10g014090, Csa18g020130, Csa06g053710, Csa12g022190, Csa06g025000, Csa06g0…
2	GO:0065007	biological regulation	91	Csa03g011330, Csa09g028410, Csa04g060660, Csa06g029500, Csa17g023580, Csa15g013970, Csa19g033420, Csa08g062200, Csa01g003150, Csa10g047190, Csa03g002180, Csa08g058180, Csa14g042020, Csa12g074610, Csa09g034290, Csa11g025960, Csa02g051710, Csa04g052840, Csa06g023320, Csa18g032690, Csa14g006800, Csa07g050100, Csa17g008860, Csa14g002120, Csa03g056880, Csa16g002790, Csa07g053340, Csa10g040760, Csa20g0…
4	GO:0044249	cellular biosynthetic process	87	Csa09g028410, Csa00579s080, Csa20g036110, Csa18g026690, Csa14g054520, Csa06g029500, Csa07g062720, Csa15g013970, Csa19g030870, Csa08g062200, Csa19g033420, Csa01g003150, Csa03g002180, Csa08g058180, Csa14g042020, Csa12g074610, Csa09g034290, Csa02g051710, Csa11g029760, Csa04g051790, Csa07g050100, Csa14g002120, Csa08g015690, Csa09g034370, Csa10g040760, Csa20g010110, Csa14g010930, Csa09g002470, Csa15g0…
3	GO:0006807	nitrogen compound metabolic process	83	Csa09g028410, Csa20g036110, Csa14g054520, Csa06g029500, Csa07g062720, Csa08g059910, Csa15g013970, Csa19g030870, Csa08g062200, Csa19g033420, Csa11g102360, Csa01g003150, Csa03g002180, Csa08g058180, Csa14g042020, Csa12g074610, Csa09g034290, Csa02g051710, Csa11g029760, Csa07g050100, Csa14g002120, Csa11g051370, Csa20g024450, Csa10g040760, Csa20g010110, Csa11g085890, Csa14g010930, Csa09g002470, Csa11g0…
4	GO:0055114	oxidation-reduction process	81	Csa20g005050, Csa03g016900, Csa06g053170, Csa14g024590, Csa18g026690, Csa13g027780, Csa20g020600, Csa08g006140, Csa06g006180, Csa16g040280, Csa11g102360, Csa14g042020, Csa11g019270, Csa16g015670, Csa01g023190, Csa18g014140, Csa05g016300, Csa13g027540, Csa08g055590, Csa16523s010, Csa12g057390, Csa07g015290, Csa09g034370, Csa16g002790, Csa12g054150, Csa00395s020, Csa15g002290, Csa17g076620, Csa18g0…
4	GO:1901360	organic cyclic compound metabolic process	78	Csa09g028410, Csa20g036110, Csa06g029500, Csa08g059910, Csa15g013970, Csa19g030870, Csa08g062200, Csa19g033420, Csa11g102360, Csa01g003150, Csa03g002180, Csa14g042020, Csa12g074610, Csa09g034290, Csa02g051710, Csa11g029760, Csa18g014140, Csa13g027540, Csa07g050100, Csa14g002120, Csa09g034370, Csa10g040760, Csa20g010110, Csa14g010930, Csa09g002470, Csa11g069940, Csa19g013900, Csa01g024880, Csa05g0…
4	GO:0006725	cellular aromatic compound metabolic process	76	Csa09g028410, Csa20g036110, Csa06g029500, Csa08g059910, Csa15g013970, Csa19g030870, Csa08g062200, Csa19g033420, Csa11g102360, Csa01g003150, Csa03g002180, Csa08g058180, Csa14g042020, Csa12g074610, Csa09g034290, Csa02g051710, Csa11g029760, Csa18g014140, Csa07g050100, Csa14g002120, Csa09g034370, Csa10g040760, Csa20g010110, Csa14g010930, Csa09g002470, Csa11g069940, Csa19g013900, Csa01g024880, Csa05g0…
2	GO:0032502	developmental process	74	Csa10g009350, Csa06g029500, Csa12g037540, Csa13g008780, Csa15g013970, Csa09g005290, Csa12g012920, Csa10g047190, Csa17g020910, Csa06g039260, Csa14g042020, Csa12g074610, Csa11g025960, Csa04g047610, Csa06g017310, Csa13g027540, Csa14g006800, Csa04g051790, Csa14g002120, Csa17g008860, Csa11g051370, Csa17g006960, Csa16g002790, Csa17g051980, Csa14g010930, Csa06g037810, Csa16g024240, Csa04g042760, Csa03g0…
3	GO:0044767	single-organism developmental process	74	Csa10g009350, Csa06g029500, Csa12g037540, Csa13g008780, Csa15g013970, Csa09g005290, Csa12g012920, Csa10g047190, Csa06g039260, Csa17g020910, Csa14g042020, Csa12g074610, Csa11g025960, Csa04g047610, Csa06g017310, Csa13g027540, Csa14g006800, Csa04g051790, Csa14g002120, Csa17g008860, Csa11g051370, Csa17g006960, Csa16g002790, Csa17g051980, Csa14g010930, Csa06g037810, Csa16g024240, Csa04g042760, Csa03g0…
3	GO:0048856	anatomical structure development	72	Csa10g009350, Csa06g029500, Csa12g037540, Csa13g008780, Csa15g013970, Csa09g005290, Csa12g012920, Csa10g047190, Csa17g020910, Csa06g039260, Csa14g042020, Csa12g074610, Csa11g025960, Csa04g047610, Csa06g017310, Csa13g027540, Csa14g006800, Csa04g051790, Csa14g002120, Csa17g008860, Csa11g051370, Csa17g006960, Csa16g002790, Csa17g051980, Csa14g010930, Csa06g037810, Csa16g024240, Csa04g042760, Csa03g0…
3	GO:0006950	response to stress	71	Csa03g016900, Csa20g036110, Csa10g009350, Csa18g026690, Csa20g020600, Csa17g023580, Csa08g059910, Csa08g006140, Csa14g030310, Csa12g012920, Csa10g047190, Csa03g010800, Csa03g026950, Csa12g074610, Csa04g044980, Csa04g052840, Csa04g047610, Csa17g030150, Csa14g002120, Csa09g034370, Csa17g051980, Csa18g042170, Csa06g037810, Csa03g011100, Csa11g069940, Csa01g010850, Csa04g042760, Csa17g011040, Csa17g0…
4	GO:0034641	cellular nitrogen compound metabolic process	71	Csa09g028410, Csa20g036110, Csa06g029500, Csa07g062720, Csa08g059910, Csa15g013970, Csa19g030870, Csa08g062200, Csa19g033420, Csa11g102360, Csa01g003150, Csa03g002180, Csa14g042020, Csa12g074610, Csa09g034290, Csa02g051710, Csa11g029760, Csa07g050100, Csa14g002120, Csa10g040760, Csa20g010110, Csa14g010930, Csa09g002470, Csa11g069940, Csa01g024880, Csa05g001300, Csa16g042570, Csa10g004010, Csa01g0…
2	GO:0032501	multicellular organismal process	70	Csa10g009350, Csa06g029500, Csa12g037540, Csa13g008780, Csa15g013970, Csa12g012920, Csa10g047190, Csa17g020910, Csa06g039260, Csa14g042020, Csa12g074610, Csa11g025960, Csa04g047610, Csa06g017310, Csa13g027540, Csa14g006800, Csa04g051790, Csa14g002120, Csa17g008860, Csa11g051370, Csa17g006960, Csa16g002790, Csa17g051980, Csa14g010930, Csa06g037810, Csa16g024240, Csa04g042760, Csa03g005060, Csa01g0…
3	GO:0044707	single-multicellular organism process	69	Csa10g009350, Csa06g029500, Csa12g037540, Csa13g008780, Csa15g013970, Csa12g012920, Csa10g047190, Csa06g039260, Csa14g042020, Csa17g020910, Csa12g074610, Csa11g025960, Csa04g047610, Csa06g017310, Csa13g027540, Csa14g006800, Csa04g051790, Csa14g002120, Csa17g008860, Csa11g051370, Csa17g006960, Csa16g002790, Csa17g051980, Csa14g010930, Csa06g037810, Csa16g024240, Csa04g042760, Csa03g005060, Csa01g0…
4	GO:0007275	multicellular organism development	69	Csa10g009350, Csa06g029500, Csa12g037540, Csa13g008780, Csa15g013970, Csa12g012920, Csa10g047190, Csa06g039260, Csa17g020910, Csa14g042020, Csa12g074610, Csa11g025960, Csa04g047610, Csa06g017310, Csa13g027540, Csa14g006800, Csa04g051790, Csa14g002120, Csa17g008860, Csa11g051370, Csa17g006960, Csa16g002790, Csa17g051980, Csa14g010930, Csa06g037810, Csa16g024240, Csa04g042760, Csa03g005060, Csa01g0…
2	GO:0050789	regulation of biological process	68	Csa03g011330, Csa06g029500, Csa15g013970, Csa19g033420, Csa08g062200, Csa01g003150, Csa03g002180, Csa14g042020, Csa12g074610, Csa09g034290, Csa11g025960, Csa02g051710, Csa04g052840, Csa06g023320, Csa18g032690, Csa07g050100, Csa14g002120, Csa03g056880, Csa16g002790, Csa07g053340, Csa10g040760, Csa20g010110, Csa14g010930, Csa12g054150, Csa09g002470, Csa04g065820, Csa11g018430, Csa05g001300, Csa09g0…
4	GO:0046483	heterocycle metabolic process	67	Csa09g028410, Csa20g036110, Csa06g029500, Csa08g059910, Csa15g013970, Csa19g030870, Csa08g062200, Csa19g033420, Csa11g102360, Csa01g003150, Csa03g002180, Csa08g058180, Csa14g042020, Csa12g074610, Csa09g034290, Csa02g051710, Csa11g029760, Csa07g050100, Csa14g002120, Csa10g040760, Csa20g010110, Csa14g010930, Csa09g002470, Csa11g069940, Csa01g024880, Csa05g001300, Csa10g004010, Csa01g018090, Csa15g0…
5	GO:1901362	organic cyclic compound biosynthetic process	65	Csa09g028410, Csa06g029500, Csa15g013970, Csa19g030870, Csa08g062200, Csa19g033420, Csa01g003150, Csa03g002180, Csa14g042020, Csa12g074610, Csa09g034290, Csa02g051710, Csa11g029760, Csa13g027540, Csa07g050100, Csa14g002120, Csa09g034370, Csa10g040760, Csa20g010110, Csa14g010930, Csa09g002470, Csa19g013900, Csa01g024880, Csa05g001300, Csa10g004010, Csa01g018090, Csa15g016690, Csa06g044610, Csa10g0…
3	GO:0042221	response to chemical	63	Csa10g009350, Csa13g053670, Csa20g020600, Csa08g006140, Csa19g033420, Csa12g012920, Csa17g020910, Csa12g074610, Csa04g047610, Csa14g006800, Csa14g002120, Csa17g008860, Csa17g051980, Csa14g010930, Csa18g042170, Csa17g076620, Csa06g037810, Csa03g011100, Csa11g018430, Csa04g042760, Csa02g028460, Csa17g011040, Csa16g043300, Csa16g042570, Csa09g018530, Csa01g018090, Csa06g031070, Csa17g001720, Csa07g0…
4	GO:0019538	protein metabolic process	63	Csa11g065930, Csa03g011330, Csa20g036110, Csa16g030350, Csa10004s010, Csa10g009350, Csa07g062720, Csa12g012920, Csa05g004080, Csa04g044340, Csa05g021220, Csa16g038230, Csa11g025960, Csa11g045250, Csa04g052840, Csa13g003010, Csa08g015690, Csa12g002960, Csa06g053690, Csa07g053340, Csa16g024240, Csa04g066310, Csa09g069830, Csa04g041110, Csa05650s010, Csa07g060270, Csa19g054290, Csa12g071030, Csa02g0…
3	GO:0050794	regulation of cellular process	62	Csa03g011330, Csa06g029500, Csa15g013970, Csa19g033420, Csa08g062200, Csa01g003150, Csa03g002180, Csa14g042020, Csa12g074610, Csa09g034290, Csa11g025960, Csa04g052840, Csa02g051710, Csa07g050100, Csa14g002120, Csa03g056880, Csa07g053340, Csa10g040760, Csa20g010110, Csa14g010930, Csa12g054150, Csa09g002470, Csa04g065820, Csa11g018430, Csa05g001300, Csa09g018530, Csa10g004010, Csa01g018090, Csa15g0…
5	GO:0019438	aromatic compound biosynthetic process	62	Csa09g028410, Csa06g029500, Csa15g013970, Csa19g030870, Csa08g062200, Csa19g033420, Csa01g003150, Csa03g002180, Csa14g042020, Csa12g074610, Csa09g034290, Csa02g051710, Csa11g029760, Csa07g050100, Csa14g002120, Csa09g034370, Csa10g040760, Csa20g010110, Csa14g010930, Csa09g002470, Csa19g013900, Csa01g024880, Csa05g001300, Csa10g004010, Csa01g018090, Csa15g016690, Csa06g044610, Csa10g006990, Csa11g0…
5	GO:0009059	macromolecule biosynthetic process	61	Csa20g036110, Csa06g029500, Csa07g062720, Csa15g013970, Csa08g062200, Csa19g033420, Csa01g003150, Csa03g002180, Csa14g042020, Csa12g074610, Csa09g034290, Csa02g051710, Csa11g029760, Csa04g051790, Csa07g050100, Csa14g002120, Csa08g015690, Csa10g040760, Csa20g010110, Csa14g010930, Csa09g002470, Csa05g001300, Csa10g004010, Csa01g018090, Csa15g016690, Csa06g044610, Csa06g040850, Csa11g078560, Csa14g0…
5	GO:0010467	gene expression	60	Csa10g009350, Csa06g029500, Csa07g062720, Csa15g013970, Csa08g062200, Csa19g033420, Csa12g012920, Csa01g003150, Csa03g002180, Csa14g042020, Csa12g074610, Csa09g034290, Csa02g051710, Csa06g023320, Csa18g032690, Csa11g029760, Csa07g050100, Csa14g002120, Csa10g040760, Csa20g010110, Csa14g010930, Csa09g002470, Csa05g001300, Csa10g004010, Csa01g018090, Csa15g016690, Csa06g044610, Csa11g078560, Csa14g0…
4	GO:0006139	nucleobase-containing compound metabolic process	59	Csa09g028410, Csa20g036110, Csa06g029500, Csa08g059910, Csa15g013970, Csa08g062200, Csa19g033420, Csa11g102360, Csa01g003150, Csa03g002180, Csa14g042020, Csa12g074610, Csa09g034290, Csa02g051710, Csa11g029760, Csa07g050100, Csa14g002120, Csa10g040760, Csa20g010110, Csa14g010930, Csa09g002470, Csa11g069940, Csa05g001300, Csa10g004010, Csa01g018090, Csa15g016690, Csa06g044610, Csa11g078560, Csa17g0…
5	GO:0044271	cellular nitrogen compound biosynthetic process	59	Csa09g028410, Csa06g029500, Csa07g062720, Csa15g013970, Csa19g030870, Csa08g062200, Csa19g033420, Csa01g003150, Csa03g002180, Csa14g042020, Csa12g074610, Csa09g034290, Csa02g051710, Csa11g029760, Csa07g050100, Csa14g002120, Csa10g040760, Csa20g010110, Csa14g010930, Csa09g002470, Csa01g024880, Csa05g001300, Csa10g004010, Csa01g018090, Csa15g016690, Csa06g044610, Csa10g006990, Csa11g078560, Csa14g0…
5	GO:0034645	cellular macromolecule biosynthetic process	57	Csa20g036110, Csa06g029500, Csa07g062720, Csa15g013970, Csa08g062200, Csa19g033420, Csa01g003150, Csa03g002180, Csa14g042020, Csa12g074610, Csa09g034290, Csa02g051710, Csa11g029760, Csa07g050100, Csa14g002120, Csa08g015690, Csa10g040760, Csa20g010110, Csa14g010930, Csa09g002470, Csa05g001300, Csa10g004010, Csa01g018090, Csa15g016690, Csa06g044610, Csa11g078560, Csa14g055080, Csa17g001720, Csa20g0…
4	GO:0048731	system development	56	Csa10g009350, Csa12g037540, Csa15g013970, Csa12g012920, Csa10g047190, Csa06g039260, Csa17g020910, Csa14g042020, Csa12g074610, Csa11g025960, Csa04g047610, Csa13g027540, Csa14g006800, Csa04g051790, Csa14g002120, Csa17g008860, Csa11g051370, Csa17g006960, Csa16g002790, Csa17g051980, Csa06g037810, Csa04g042760, Csa03g005060, Csa05g017400, Csa06g040850, Csa04g038980, Csa14g004970, Csa07g054640, Csa08g0…
5	GO:0090304	nucleic acid metabolic process	55	Csa20g036110, Csa06g029500, Csa08g059910, Csa15g013970, Csa08g062200, Csa19g033420, Csa01g003150, Csa03g002180, Csa14g042020, Csa12g074610, Csa09g034290, Csa02g051710, Csa11g029760, Csa07g050100, Csa14g002120, Csa10g040760, Csa20g010110, Csa14g010930, Csa09g002470, Csa11g069940, Csa05g001300, Csa10g004010, Csa01g018090, Csa15g016690, Csa06g044610, Csa11g078560, Csa17g001720, Csa20g005400, Csa07g0…
5	GO:0018130	heterocycle biosynthetic process	55	Csa09g028410, Csa06g029500, Csa19g030870, Csa15g013970, Csa08g062200, Csa19g033420, Csa01g003150, Csa03g002180, Csa14g042020, Csa12g074610, Csa09g034290, Csa02g051710, Csa11g029760, Csa07g050100, Csa14g002120, Csa10g040760, Csa20g010110, Csa14g010930, Csa09g002470, Csa01g024880, Csa05g001300, Csa10g004010, Csa01g018090, Csa15g016690, Csa06g044610, Csa10g006990, Csa11g078560, Csa17g001720, Csa20g0…
2	GO:0000003	reproduction	53	Csa12g037540, Csa15g013970, Csa10g047190, Csa17g020910, Csa06g039260, Csa14g042020, Csa12g074610, Csa11g025960, Csa04g047610, Csa13g027540, Csa14g006800, Csa04g051790, Csa14g002120, Csa17g008860, Csa17g006960, Csa16g002790, Csa17g051980, Csa06g037810, Csa04g042760, Csa03g005060, Csa05g017400, Csa06g040850, Csa04g038980, Csa14g004970, Csa06g017140, Csa08g060800, Csa07g054640, Csa08g008620, Csa01g0…
2	GO:0022414	reproductive process	53	Csa12g037540, Csa15g013970, Csa10g047190, Csa17g020910, Csa06g039260, Csa14g042020, Csa12g074610, Csa11g025960, Csa04g047610, Csa13g027540, Csa14g006800, Csa04g051790, Csa14g002120, Csa17g008860, Csa17g006960, Csa16g002790, Csa17g051980, Csa06g037810, Csa04g042760, Csa03g005060, Csa05g017400, Csa06g040850, Csa04g038980, Csa14g004970, Csa06g017140, Csa08g060800, Csa07g054640, Csa08g008620, Csa01g0…
3	GO:0019222	regulation of metabolic process	53	Csa06g029500, Csa15g013970, Csa08g062200, Csa19g033420, Csa01g003150, Csa03g002180, Csa14g042020, Csa12g074610, Csa09g034290, Csa04g052840, Csa02g051710, Csa06g023320, Csa18g032690, Csa07g050100, Csa14g002120, Csa10g040760, Csa20g010110, Csa14g010930, Csa09g002470, Csa05g001300, Csa10g004010, Csa01g018090, Csa15g016690, Csa06g044610, Csa11g078560, Csa17g001720, Csa07g002510, Csa20g005400, Csa02g0…
4	GO:0060255	regulation of macromolecule metabolic process	52	Csa06g029500, Csa15g013970, Csa08g062200, Csa19g033420, Csa01g003150, Csa03g002180, Csa14g042020, Csa12g074610, Csa09g034290, Csa04g052840, Csa02g051710, Csa06g023320, Csa18g032690, Csa07g050100, Csa14g002120, Csa10g040760, Csa20g010110, Csa14g010930, Csa09g002470, Csa05g001300, Csa10g004010, Csa01g018090, Csa15g016690, Csa06g044610, Csa11g078560, Csa17g001720, Csa07g002510, Csa20g005400, Csa02g0…
5	GO:0016070	RNA metabolic process	52	Csa20g036110, Csa06g029500, Csa15g013970, Csa08g062200, Csa19g033420, Csa01g003150, Csa03g002180, Csa14g042020, Csa12g074610, Csa09g034290, Csa02g051710, Csa11g029760, Csa07g050100, Csa14g002120, Csa10g040760, Csa20g010110, Csa14g010930, Csa09g002470, Csa05g001300, Csa10g004010, Csa01g018090, Csa15g016690, Csa06g044610, Csa11g078560, Csa17g001720, Csa20g005400, Csa07g002510, Csa02g035390, Csa10g0…
3	GO:0003006	developmental process involved in reproduction	51	Csa12g037540, Csa15g013970, Csa10g047190, Csa17g020910, Csa06g039260, Csa14g042020, Csa12g074610, Csa11g025960, Csa04g047610, Csa13g027540, Csa14g006800, Csa04g051790, Csa14g002120, Csa17g008860, Csa17g006960, Csa16g002790, Csa17g051980, Csa06g037810, Csa04g042760, Csa03g005060, Csa05g017400, Csa06g040850, Csa04g038980, Csa14g004970, Csa06g017140, Csa07g054640, Csa08g008620, Csa01g018300, Csa11g0…
4	GO:0009791	post-embryonic development	50	Csa12g037540, Csa15g013970, Csa10g047190, Csa06g039260, Csa17g020910, Csa14g042020, Csa12g074610, Csa11g025960, Csa04g047610, Csa13g027540, Csa14g006800, Csa04g051790, Csa14g002120, Csa17g008860, Csa17g006960, Csa16g002790, Csa17g051980, Csa14g010930, Csa06g037810, Csa04g042760, Csa03g005060, Csa05g017400, Csa06g040850, Csa04g038980, Csa14g004970, Csa07g054640, Csa08g008620, Csa11g057650, Csa01g0…
4	GO:0031323	regulation of cellular metabolic process	50	Csa06g029500, Csa15g013970, Csa08g062200, Csa19g033420, Csa01g003150, Csa03g002180, Csa14g042020, Csa12g074610, Csa09g034290, Csa04g052840, Csa02g051710, Csa07g050100, Csa14g002120, Csa10g040760, Csa20g010110, Csa14g010930, Csa09g002470, Csa05g001300, Csa10g004010, Csa01g018090, Csa15g016690, Csa06g044610, Csa11g078560, Csa17g001720, Csa07g002510, Csa20g005400, Csa02g035390, Csa10g014090, Csa05g0…
4	GO:0080090	regulation of primary metabolic process	49	Csa06g029500, Csa15g013970, Csa08g062200, Csa19g033420, Csa01g003150, Csa03g002180, Csa14g042020, Csa12g074610, Csa09g034290, Csa04g052840, Csa02g051710, Csa07g050100, Csa14g002120, Csa10g040760, Csa20g010110, Csa14g010930, Csa09g002470, Csa05g001300, Csa10g004010, Csa01g018090, Csa15g016690, Csa06g044610, Csa11g078560, Csa17g001720, Csa07g002510, Csa20g005400, Csa02g035390, Csa10g014090, Csa05g0…
4	GO:0044711	single-organism biosynthetic process	49	Csa09g028410, Csa03g016900, Csa00579s080, Csa18g026690, Csa14g054520, Csa19g030870, Csa14g042020, Csa01g023190, Csa04g051790, Csa13g027540, Csa09g034370, Csa16g002790, Csa14g006150, Csa15g002290, Csa19g013900, Csa01g024880, Csa06g040850, Csa05233s010, Csa01g011180, Csa06g017140, Csa15g032230, Csa06g053710, Csa06g005270, Csa15g012820, Csa19g031620, Csa09g086550, Csa16g043970, Csa18g009890, Csa20g0…
5	GO:0034654	nucleobase-containing compound biosynthetic process	49	Csa09g028410, Csa06g029500, Csa15g013970, Csa08g062200, Csa19g033420, Csa01g003150, Csa03g002180, Csa14g042020, Csa12g074610, Csa09g034290, Csa02g051710, Csa11g029760, Csa07g050100, Csa14g002120, Csa10g040760, Csa20g010110, Csa14g010930, Csa09g002470, Csa05g001300, Csa10g004010, Csa01g018090, Csa15g016690, Csa06g044610, Csa11g078560, Csa17g001720, Csa20g005400, Csa07g002510, Csa02g035390, Csa10g0…
5	GO:0010468	regulation of gene expression	49	Csa06g029500, Csa15g013970, Csa08g062200, Csa19g033420, Csa01g003150, Csa03g002180, Csa14g042020, Csa12g074610, Csa09g034290, Csa02g051710, Csa06g023320, Csa18g032690, Csa07g050100, Csa14g002120, Csa10g040760, Csa20g010110, Csa14g010930, Csa09g002470, Csa05g001300, Csa10g004010, Csa01g018090, Csa15g016690, Csa06g044610, Csa11g078560, Csa17g001720, Csa07g002510, Csa20g005400, Csa02g035390, Csa10g0…
4	GO:0048608	reproductive structure development	48	Csa12g037540, Csa15g013970, Csa10g047190, Csa17g020910, Csa06g039260, Csa14g042020, Csa12g074610, Csa11g025960, Csa04g047610, Csa13g027540, Csa14g006800, Csa04g051790, Csa14g002120, Csa17g008860, Csa17g006960, Csa16g002790, Csa17g051980, Csa06g037810, Csa04g042760, Csa03g005060, Csa05g017400, Csa06g040850, Csa04g038980, Csa14g004970, Csa07g054640, Csa08g008620, Csa01g018300, Csa11g057650, Csa17g0…
4	GO:0051171	regulation of nitrogen compound metabolic process	48	Csa06g029500, Csa15g013970, Csa08g062200, Csa19g033420, Csa01g003150, Csa03g002180, Csa14g042020, Csa12g074610, Csa09g034290, Csa02g051710, Csa07g050100, Csa14g002120, Csa10g040760, Csa20g010110, Csa14g010930, Csa09g002470, Csa05g001300, Csa10g004010, Csa01g018090, Csa15g016690, Csa06g044610, Csa11g078560, Csa17g001720, Csa07g002510, Csa20g005400, Csa02g035390, Csa10g014090, Csa05g085820, Csa18g0…
5	GO:0061458	reproductive system development	48	Csa12g037540, Csa15g013970, Csa10g047190, Csa17g020910, Csa06g039260, Csa14g042020, Csa12g074610, Csa11g025960, Csa04g047610, Csa13g027540, Csa14g006800, Csa04g051790, Csa14g002120, Csa17g008860, Csa17g006960, Csa16g002790, Csa17g051980, Csa06g037810, Csa04g042760, Csa03g005060, Csa05g017400, Csa06g040850, Csa04g038980, Csa14g004970, Csa07g054640, Csa08g008620, Csa01g018300, Csa11g057650, Csa17g0…
6	GO:0032774	RNA biosynthetic process	48	Csa06g029500, Csa15g013970, Csa08g062200, Csa19g033420, Csa01g003150, Csa03g002180, Csa14g042020, Csa12g074610, Csa09g034290, Csa02g051710, Csa11g029760, Csa07g050100, Csa14g002120, Csa10g040760, Csa20g010110, Csa14g010930, Csa09g002470, Csa05g001300, Csa10g004010, Csa01g018090, Csa15g016690, Csa06g044610, Csa11g078560, Csa17g001720, Csa07g002510, Csa20g005400, Csa02g035390, Csa10g014090, Csa05g0…
6	GO:0006351	transcription, DNA-templated	48	Csa05g085820, Csa18g020130, Csa06g029500, Csa15g013970, Csa06g025000, Csa08g062200, Csa19g033420, Csa06g005270, Csa01g003150, Csa03g002180, Csa09g080130, Csa14g042020, Csa09g088620, Csa12g074610, Csa09g034290, Csa10g026510, Csa02g051710, Csa05g017850, Csa15g019650, Csa11g029760, Csa22397s010, Csa07g050100, Csa04g009910, Csa04g051210, Csa14g002120, Csa17g022060, Csa10g040760, Csa20g010110, Csa14g0…
7	GO:0097659	nucleic acid-templated transcription	48	Csa06g029500, Csa15g013970, Csa08g062200, Csa19g033420, Csa01g003150, Csa03g002180, Csa14g042020, Csa12g074610, Csa09g034290, Csa02g051710, Csa11g029760, Csa07g050100, Csa14g002120, Csa10g040760, Csa20g010110, Csa14g010930, Csa09g002470, Csa05g001300, Csa10g004010, Csa01g018090, Csa15g016690, Csa06g044610, Csa11g078560, Csa17g001720, Csa07g002510, Csa20g005400, Csa02g035390, Csa10g014090, Csa05g0…
4	GO:0009889	regulation of biosynthetic process	47	Csa05g085820, Csa18g020130, Csa06g029500, Csa15g013970, Csa06g025000, Csa08g062200, Csa19g033420, Csa06g005270, Csa01g003150, Csa03g002180, Csa09g080130, Csa14g042020, Csa09g088620, Csa12g074610, Csa09g034290, Csa02g051710, Csa05g017850, Csa15g019650, Csa22397s010, Csa07g050100, Csa04g009910, Csa04g051210, Csa14g002120, Csa17g022060, Csa10g040760, Csa20g010110, Csa14g010930, Csa16g031310, Csa09g0…
5	GO:0031326	regulation of cellular biosynthetic process	47	Csa05g085820, Csa18g020130, Csa06g029500, Csa15g013970, Csa06g025000, Csa08g062200, Csa19g033420, Csa06g005270, Csa01g003150, Csa03g002180, Csa09g080130, Csa14g042020, Csa09g088620, Csa12g074610, Csa09g034290, Csa02g051710, Csa05g017850, Csa15g019650, Csa22397s010, Csa07g050100, Csa04g009910, Csa04g051210, Csa14g002120, Csa17g022060, Csa10g040760, Csa20g010110, Csa14g010930, Csa16g031310, Csa09g0…
5	GO:0044267	cellular protein metabolic process	47	Csa14g009730, Csa11g065930, Csa03g011330, Csa20g036110, Csa10004s010, Csa11g008760, Csa10g009350, Csa07g062720, Csa12g022190, Csa12g012920, Csa12g081160, Csa04g044340, Csa19g040700, Csa20g003730, Csa11g025960, Csa11g045250, Csa01g025320, Csa04g052840, Csa13g003010, Csa08g015690, Csa12g002960, Csa06g053690, Csa07g053340, Csa13g003680, Csa16g024240, Csa04g066310, Csa17g071630, Csa04g008290, Csa20g0…
3	GO:0044702	single organism reproductive process	46	Csa08g060800, Csa07g054640, Csa08g008620, Csa01g018300, Csa11g057650, Csa12g037540, Csa17g004160, Csa10g047190, Csa17g020910, Csa06g039260, Csa11g070590, Csa14g042020, Csa12g074610, Csa13g019250, Csa11g025960, Csa09g061300, Csa04g047610, Csa17g092740, Csa13g027540, Csa14g006800, Csa04g051790, Csa05g035160, Csa17g008860, Csa17g006960, Csa04g050160, Csa14g004960, Csa16g002790, Csa17g051980, Csa0904…
5	GO:0019219	regulation of nucleobase-containing compound metabolic process	46	Csa05g085820, Csa18g020130, Csa06g029500, Csa15g013970, Csa06g025000, Csa08g062200, Csa19g033420, Csa06g005270, Csa01g003150, Csa03g002180, Csa09g080130, Csa14g042020, Csa09g088620, Csa12g074610, Csa09g034290, Csa02g051710, Csa05g017850, Csa15g019650, Csa22397s010, Csa07g050100, Csa04g009910, Csa04g051210, Csa14g002120, Csa17g022060, Csa10g040760, Csa20g010110, Csa14g010930, Csa16g031310, Csa09g0…
5	GO:0010556	regulation of macromolecule biosynthetic process	46	Csa05g085820, Csa18g020130, Csa06g029500, Csa15g013970, Csa06g025000, Csa08g062200, Csa19g033420, Csa06g005270, Csa01g003150, Csa03g002180, Csa09g080130, Csa14g042020, Csa09g088620, Csa12g074610, Csa09g034290, Csa02g051710, Csa05g017850, Csa15g019650, Csa22397s010, Csa07g050100, Csa04g009910, Csa04g051210, Csa14g002120, Csa17g022060, Csa10g040760, Csa20g010110, Csa14g010930, Csa16g031310, Csa09g0…
6	GO:2000112	regulation of cellular macromolecule biosynthetic process	46	Csa05g085820, Csa18g020130, Csa06g029500, Csa15g013970, Csa06g025000, Csa08g062200, Csa19g033420, Csa06g005270, Csa01g003150, Csa03g002180, Csa09g080130, Csa14g042020, Csa09g088620, Csa12g074610, Csa09g034290, Csa02g051710, Csa05g017850, Csa15g019650, Csa22397s010, Csa07g050100, Csa04g009910, Csa04g051210, Csa14g002120, Csa17g022060, Csa10g040760, Csa20g010110, Csa14g010930, Csa16g031310, Csa09g0…
5	GO:0051252	regulation of RNA metabolic process	45	Csa05g085820, Csa18g020130, Csa06g029500, Csa15g013970, Csa06g025000, Csa08g062200, Csa19g033420, Csa06g005270, Csa01g003150, Csa03g002180, Csa09g080130, Csa14g042020, Csa09g088620, Csa12g074610, Csa09g034290, Csa02g051710, Csa05g017850, Csa15g019650, Csa22397s010, Csa07g050100, Csa04g009910, Csa04g051210, Csa14g002120, Csa17g022060, Csa10g040760, Csa20g010110, Csa14g010930, Csa16g031310, Csa09g0…
6	GO:2001141	regulation of RNA biosynthetic process	45	Csa05g085820, Csa18g020130, Csa06g029500, Csa15g013970, Csa06g025000, Csa08g062200, Csa19g033420, Csa06g005270, Csa01g003150, Csa03g002180, Csa09g080130, Csa14g042020, Csa09g088620, Csa12g074610, Csa09g034290, Csa02g051710, Csa05g017850, Csa15g019650, Csa22397s010, Csa07g050100, Csa14g002120, Csa04g009910, Csa04g051210, Csa17g022060, Csa10g040760, Csa20g010110, Csa14g010930, Csa16g031310, Csa09g0…
6	GO:0006355	regulation of transcription, DNA-templated	45	Csa05g085820, Csa18g020130, Csa06g029500, Csa15g013970, Csa06g025000, Csa08g062200, Csa19g033420, Csa06g005270, Csa01g003150, Csa03g002180, Csa09g080130, Csa14g042020, Csa09g088620, Csa12g074610, Csa09g034290, Csa02g051710, Csa05g017850, Csa15g019650, Csa22397s010, Csa07g050100, Csa14g002120, Csa04g009910, Csa04g051210, Csa17g022060, Csa10g040760, Csa20g010110, Csa14g010930, Csa16g031310, Csa09g0…
7	GO:1903506	regulation of nucleic acid-templated transcription	45	Csa05g085820, Csa18g020130, Csa06g029500, Csa15g013970, Csa06g025000, Csa08g062200, Csa19g033420, Csa06g005270, Csa01g003150, Csa03g002180, Csa09g080130, Csa14g042020, Csa09g088620, Csa12g074610, Csa09g034290, Csa02g051710, Csa05g017850, Csa15g019650, Csa22397s010, Csa07g050100, Csa14g002120, Csa04g009910, Csa04g051210, Csa17g022060, Csa10g040760, Csa20g010110, Csa14g010930, Csa16g031310, Csa09g0…
3	GO:0009628	response to abiotic stimulus	44	Csa15g082810, Csa07g051650, Csa11g057650, Csa13g053670, Csa02g076390, Csa06g053710, Csa17g004160, Csa10g047190, Csa03g010800, Csa12g074610, Csa04g047610, Csa05g035160, Csa18g037160, Csa09g057950, Csa14g002120, Csa07g004940, Csa18g023200, Csa12g057390, Csa06g030370, Csa09g034370, Csa17g051980, Csa09048s010, Csa14g010930, Csa18g042170, Csa14g004270, Csa06g037810, Csa03g011100, Csa06g034400, Csa17g0…
4	GO:1901700	response to oxygen-containing compound	42	Csa15g002020, Csa15g082810, Csa07g051650, Csa10g009350, Csa02g076390, Csa06g053710, Csa17g004160, Csa12g012920, Csa09g068650, Csa09g080130, Csa11g070590, Csa12g074610, Csa04g047610, Csa05g017850, Csa14g006800, Csa09g057950, Csa14g002120, Csa17g008860, Csa18g023200, Csa14g004960, Csa17g051980, Csa14g010930, Csa18g042170, Csa06g037810, Csa03g011100, Csa17g071630, Csa04g042760, Csa11g002070, Csa02g0…
2	GO:0051179	localization	41	Csa12g041800, Csa09g028410, Csa15g031000, Csa05g009550, Csa08g008620, Csa03g032090, Csa11g057650, Csa03g060520, Csa06g009530, Csa19g042120, Csa17g023580, Csa14g034230, Csa12g022190, Csa10g047190, Csa05g004080, Csa17g047290, Csa07g040360, Csa06g040020, Csa13g019250, Csa03g026430, Csa20g006900, Csa14g006800, Csa16g002720, Csa17g008860, Csa05g016560, Csa09048s010, Csa19g043380, Csa16g005780, Csa11g0…
4	GO:0006793	phosphorus metabolic process	41	Csa11g065930, Csa03g011330, Csa09g028410, Csa11g008760, Csa11g102360, Csa12g081160, Csa09g086550, Csa04g044340, Csa19g040700, Csa16g043970, Csa20g003730, Csa11g025960, Csa11g045250, Csa18g038890, Csa04g051790, Csa13g003010, Csa02g073520, Csa06g053690, Csa07g053340, Csa13g003680, Csa03g011100, Csa04g066310, Csa04g004230, Csa04g008290, Csa20g050350, Csa07g060270, Csa05g004190, Csa17g011040, Csa12g0…
5	GO:0006796	phosphate-containing compound metabolic process	40	Csa11g065930, Csa03g011330, Csa09g028410, Csa11g008760, Csa11g102360, Csa12g081160, Csa09g086550, Csa04g044340, Csa19g040700, Csa16g043970, Csa20g003730, Csa11g025960, Csa11g045250, Csa18g038890, Csa04g051790, Csa13g003010, Csa02g073520, Csa06g053690, Csa07g053340, Csa13g003680, Csa03g011100, Csa04g066310, Csa04g004230, Csa04g008290, Csa20g050350, Csa07g060270, Csa05g004190, Csa17g011040, Csa12g0…
5	GO:0043412	macromolecule modification	40	Csa14g009730, Csa11g065930, Csa03g011330, Csa20g036110, Csa11g008760, Csa10004s010, Csa12g081160, Csa04g044340, Csa19g040700, Csa20g003730, Csa11g025960, Csa11g045250, Csa01g025320, Csa13g003010, Csa08g015690, Csa12g002960, Csa06g053690, Csa07g053340, Csa13g003680, Csa16g024240, Csa04g066310, Csa04g008290, Csa20g050350, Csa07g060270, Csa05g004190, Csa09g048450, Csa19g054290, Csa12g071030, Csa02g0…
4	GO:0044281	small molecule metabolic process	39	Csa08g001470, Csa09g028410, Csa20g005050, Csa15g032230, Csa18g026690, Csa14g054520, Csa06g053710, Csa19g030870, Csa11g102360, Csa15g012820, Csa19g031620, Csa09g083980, Csa09g086550, Csa16g043970, Csa01g024870, Csa18g038890, Csa13g027540, Csa05g035160, Csa07g004940, Csa11g051370, Csa12g057390, Csa02g073520, Csa11g085890, Csa15g032220, Csa15g002290, Csa08g060630, Csa19g030860, Csa19g013900, Csa0038…
5	GO:0036211	protein modification process	39	Csa14g009730, Csa11g065930, Csa03g011330, Csa20g036110, Csa11g008760, Csa10004s010, Csa12g081160, Csa04g044340, Csa19g040700, Csa20g003730, Csa11g025960, Csa11g045250, Csa01g025320, Csa13g003010, Csa08g015690, Csa12g002960, Csa06g053690, Csa07g053340, Csa13g003680, Csa16g024240, Csa04g066310, Csa04g008290, Csa20g050350, Csa07g060270, Csa05g004190, Csa09g048450, Csa19g054290, Csa12g071030, Csa02g0…
6	GO:0006464	cellular protein modification process	39	Csa14g009730, Csa11g065930, Csa03g011330, Csa20g036110, Csa10004s010, Csa11g008760, Csa12g081160, Csa04g044340, Csa19g040700, Csa20g003730, Csa11g025960, Csa11g045250, Csa01g025320, Csa13g003010, Csa08g015690, Csa12g002960, Csa06g053690, Csa07g053340, Csa13g003680, Csa16g024240, Csa04g066310, Csa04g008290, Csa20g050350, Csa07g060270, Csa05g004190, Csa09g048450, Csa19g054290, Csa12g071030, Csa02g0…
2	GO:0071840	cellular component organization or biogenesis	36	Csa07g053670, Csa04g060660, Csa08g008620, Csa10004s010, Csa11g057650, Csa07g062720, Csa06g029500, Csa05g007410, Csa17g023580, Csa09g005290, Csa10g047190, Csa01g029460, Csa13g019250, Csa15g072510, Csa13g022670, Csa16g045330, Csa14g006800, Csa17g008860, Csa12g059980, Csa17g022060, Csa09048s010, Csa10g007060, Csa11g040200, Csa06g049240, Csa10g032600, Csa09g087850, Csa02243s010, Csa00382s080, Csa02g0…
4	GO:0001101	response to acid chemical	36	Csa15g002020, Csa15g082810, Csa07g051650, Csa10g009350, Csa02g076390, Csa06g053710, Csa17g004160, Csa12g012920, Csa11g070590, Csa12g074610, Csa04g047610, Csa05g017850, Csa14g006800, Csa09g057950, Csa14g002120, Csa17g008860, Csa18g023200, Csa14g004960, Csa17g051980, Csa14g010930, Csa18g042170, Csa06g037810, Csa03g011100, Csa17g071630, Csa11g002070, Csa02g028460, Csa17g011040, Csa09g085890, Csa04g0…
4	GO:0048316	seed development	36	Csa07g054640, Csa08g008620, Csa01g018300, Csa11g057650, Csa12g037540, Csa17g004160, Csa10g047190, Csa06g039260, Csa11g070590, Csa13g019250, Csa04g047610, Csa09g061300, Csa17g092740, Csa13g027540, Csa14g006800, Csa05g035160, Csa17g008860, Csa17g006960, Csa04g050160, Csa14g004960, Csa16g002790, Csa17g051980, Csa09048s010, Csa14g061940, Csa06g037810, Csa05g094070, Csa11g025490, Csa05g002490, Csa03g0…
5	GO:0010154	fruit development	36	Csa07g054640, Csa08g008620, Csa01g018300, Csa11g057650, Csa12g037540, Csa17g004160, Csa10g047190, Csa06g039260, Csa11g070590, Csa13g019250, Csa04g047610, Csa09g061300, Csa17g092740, Csa13g027540, Csa14g006800, Csa05g035160, Csa17g008860, Csa17g006960, Csa04g050160, Csa14g004960, Csa16g002790, Csa17g051980, Csa09048s010, Csa14g061940, Csa06g037810, Csa05g094070, Csa11g025490, Csa05g002490, Csa03g0…
4	GO:0005975	carbohydrate metabolic process	35	Csa14g009730, Csa04g060660, Csa20g005050, Csa20g036110, Csa05g007410, Csa06g053710, Csa12g034910, Csa03g028990, Csa01g029460, Csa09g086550, Csa16g043970, Csa13g022670, Csa03g002320, Csa05g052500, Csa02g034730, Csa10g019350, Csa08g015690, Csa16g005810, Csa12g059980, Csa09g096370, Csa11g040200, Csa14g006150, Csa08g060630, Csa06g049240, Csa20g010150, Csa10g032600, Csa02243s010, Csa20g017080, Csa10g0…
3	GO:0051234	establishment of localization	34	Csa12g041800, Csa09g028410, Csa15g031000, Csa05g009550, Csa03g032090, Csa03g060520, Csa06g009530, Csa19g042120, Csa17g023580, Csa14g034230, Csa12g022190, Csa05g004080, Csa17g047290, Csa07g040360, Csa06g040020, Csa03g026430, Csa20g006900, Csa16g002720, Csa05g016560, Csa19g043380, Csa16g005780, Csa11g018430, Csa14g059900, Csa05g064690, Csa16g035910, Csa11g104870, Csa17g089840, Csa07g016350, Csa09g0…
4	GO:0006810	transport	34	Csa12g041800, Csa09g028410, Csa15g031000, Csa05g009550, Csa03g032090, Csa03g060520, Csa06g009530, Csa19g042120, Csa17g023580, Csa14g034230, Csa12g022190, Csa05g004080, Csa17g047290, Csa07g040360, Csa06g040020, Csa03g026430, Csa20g006900, Csa16g002720, Csa05g016560, Csa19g043380, Csa16g005780, Csa11g018430, Csa14g059900, Csa05g064690, Csa16g035910, Csa11g104870, Csa17g089840, Csa07g016350, Csa09g0…
3	GO:0009056	catabolic process	33	Csa13g016900, Csa04g060660, Csa05g012400, Csa10004s010, Csa05g016720, Csa20g020600, Csa05g007410, Csa08g006140, Csa10g035900, Csa15g012820, Csa02g064320, Csa17g039500, Csa11g051450, Csa12g075100, Csa13g022670, Csa18g014140, Csa02g034730, Csa05g035160, Csa07g004940, Csa12g057390, Csa14g036320, Csa16g024240, Csa17g071630, Csa19g013900, Csa09g069830, Csa06g049240, Csa02243s010, Csa09g079050, Csa16g0…
3	GO:0051716	cellular response to stimulus	33	Csa03g011330, Csa20g036110, Csa17g023580, Csa08g059910, Csa19g033420, Csa14g030310, Csa06g005270, Csa02g064320, Csa09g068650, Csa03g026950, Csa14g042020, Csa11g070590, Csa11g025960, Csa17g030150, Csa11g099690, Csa04g009910, Csa18g023200, Csa14g004960, Csa07g053340, Csa14g010930, Csa04g065820, Csa11g069940, Csa11g018430, Csa04g042760, Csa19g032100, Csa05g094350, Csa09g018530, Csa03g021630, Csa01g0…
4	GO:0006082	organic acid metabolic process	33	Csa08g001470, Csa20g005050, Csa15g032230, Csa18g026690, Csa14g054520, Csa19g030870, Csa15g012820, Csa09g083980, Csa19g031620, Csa01g024870, Csa18g038890, Csa05g035160, Csa07g004940, Csa11g051370, Csa12g057390, Csa02g073520, Csa11g085890, Csa15g032220, Csa15g002290, Csa08g060630, Csa19g030860, Csa19g013900, Csa00382s080, Csa20g017080, Csa16g041420, Csa01g024880, Csa09g087470, Csa01g025630, Csa20g0…
5	GO:0043436	oxoacid metabolic process	33	Csa08g001470, Csa20g005050, Csa15g032230, Csa18g026690, Csa14g054520, Csa19g030870, Csa15g012820, Csa09g083980, Csa19g031620, Csa01g024870, Csa18g038890, Csa05g035160, Csa07g004940, Csa11g051370, Csa12g057390, Csa02g073520, Csa11g085890, Csa15g032220, Csa15g002290, Csa08g060630, Csa19g030860, Csa19g013900, Csa00382s080, Csa20g017080, Csa16g041420, Csa01g024880, Csa09g087470, Csa01g025630, Csa20g0…
4	GO:0010033	response to organic substance	31	Csa15g002020, Csa13g053670, Csa10g009350, Csa06g053710, Csa17g004160, Csa19g033420, Csa12g012920, Csa11g007190, Csa09g080130, Csa11g070590, Csa12g074610, Csa04g002640, Csa05g017850, Csa14g006800, Csa14g002120, Csa17g008860, Csa07g004940, Csa18g023200, Csa14g004960, Csa14g010930, Csa11g018430, Csa02g028460, Csa05g094350, Csa09g018530, Csa01g018090, Csa03g031630, Csa13g043500, Csa17g001720, Csa07g0…
3	GO:0016043	cellular component organization	30	Csa07g053670, Csa04g060660, Csa08g008620, Csa10004s010, Csa07g062720, Csa06g029500, Csa05g007410, Csa17g023580, Csa09g005290, Csa01g029460, Csa13g019250, Csa15g072510, Csa13g022670, Csa16g045330, Csa12g059980, Csa10g007060, Csa11g040200, Csa06g049240, Csa10g032600, Csa09g087850, Csa02243s010, Csa00382s080, Csa02g074240, Csa08g012530, Csa15g046990, Csa03g021630, Csa14g055080, Csa04g052970, Csa0523…
4	GO:0006629	lipid metabolic process	30	Csa08g001470, Csa00579s080, Csa08g008620, Csa18g026690, Csa19g031620, Csa09g083980, Csa02g064320, Csa09g086550, Csa16g043970, Csa13g019250, Csa17g039500, Csa11g051450, Csa12g075100, Csa04g051790, Csa13g027540, Csa05g035160, Csa02g039360, Csa12g057390, Csa15g002290, Csa14g036320, Csa13g018810, Csa00382s080, Csa16g041420, Csa09g079050, Csa01g025630, Csa06g040850, Csa05g015440, Csa11g007400, Csa20g0…
6	GO:0016310	phosphorylation	30	Csa11g065930, Csa03g011330, Csa11g008760, Csa11g102360, Csa12g081160, Csa04g044340, Csa19g040700, Csa20g003730, Csa11g025960, Csa11g045250, Csa18g038890, Csa13g003010, Csa02g073520, Csa07g053340, Csa13g003680, Csa03g011100, Csa04g008290, Csa07g060270, Csa05g004190, Csa17g011040, Csa12g071030, Csa02g074240, Csa19g035670, Csa13g001020, Csa02g071830, Csa18g039050, Csa20g003140, Csa12g023610, Csa17g0…
3	GO:0009719	response to endogenous stimulus	29	Csa15g002020, Csa13g053670, Csa10g009350, Csa06g053710, Csa17g004160, Csa19g033420, Csa12g012920, Csa11g007190, Csa09g080130, Csa11g070590, Csa12g074610, Csa05g017850, Csa14g006800, Csa14g002120, Csa17g008860, Csa07g004940, Csa18g023200, Csa14g004960, Csa14g010930, Csa11g018430, Csa02g028460, Csa05g094350, Csa09g018530, Csa01g018090, Csa13g043500, Csa17g001720, Csa07g002510, Csa12g040730, Csa17g0…
6	GO:0019752	carboxylic acid metabolic process	29	Csa08g001470, Csa20g005050, Csa15g032230, Csa18g026690, Csa14g054520, Csa19g030870, Csa15g012820, Csa09g083980, Csa19g031620, Csa01g024870, Csa18g038890, Csa05g035160, Csa12g057390, Csa02g073520, Csa11g085890, Csa15g002290, Csa15g032220, Csa08g060630, Csa19g030860, Csa19g013900, Csa00382s080, Csa20g017080, Csa16g041420, Csa01g024880, Csa01g025630, Csa01g017480, Csa11g007400, Csa01g011180, Csa13g0…
3	GO:1902578	single-organism localization	28	Csa12g041800, Csa09g028410, Csa15g031000, Csa05g009550, Csa03g032090, Csa03g060520, Csa06g009530, Csa19g042120, Csa17g023580, Csa12g022190, Csa05g004080, Csa06g040020, Csa03g026430, Csa20g006900, Csa16g002720, Csa05g016560, Csa19g043380, Csa16g005780, Csa11g018430, Csa14g059900, Csa05g064690, Csa11g104870, Csa17g089840, Csa07g016350, Csa09g018530, Csa03g021630, Csa04g037370, Csa04g052970
4	GO:0009725	response to hormone	28	Csa15g002020, Csa13g053670, Csa10g009350, Csa06g053710, Csa17g004160, Csa19g033420, Csa12g012920, Csa11g007190, Csa11g070590, Csa12g074610, Csa05g017850, Csa14g006800, Csa14g002120, Csa17g008860, Csa07g004940, Csa18g023200, Csa14g004960, Csa14g010930, Csa11g018430, Csa02g028460, Csa05g094350, Csa09g018530, Csa01g018090, Csa13g043500, Csa17g001720, Csa07g002510, Csa12g040730, Csa17g001540
4	GO:0044765	single-organism transport	28	Csa12g041800, Csa09g028410, Csa15g031000, Csa05g009550, Csa03g032090, Csa03g060520, Csa06g009530, Csa19g042120, Csa17g023580, Csa12g022190, Csa05g004080, Csa06g040020, Csa03g026430, Csa20g006900, Csa16g002720, Csa05g016560, Csa19g043380, Csa16g005780, Csa11g018430, Csa14g059900, Csa05g064690, Csa11g104870, Csa17g089840, Csa07g016350, Csa09g018530, Csa03g021630, Csa04g037370, Csa04g052970
4	GO:0010035	response to inorganic substance	28	Csa15g082810, Csa07g051650, Csa02g076390, Csa06g053710, Csa17g004160, Csa09g068650, Csa04g002640, Csa04g047610, Csa09g057950, Csa14g002120, Csa18g023200, Csa17g051980, Csa18g042170, Csa06g037810, Csa03g011100, Csa17g071630, Csa04g042760, Csa11g002070, Csa17g011040, Csa09g085890, Csa04g047620, Csa16g043300, Csa03g001760, Csa01g018090, Csa05g018950, Csa06g031070, Csa17g001540, Csa09g078880
4	GO:1901575	organic substance catabolic process	27	Csa04g060660, Csa05g012400, Csa10004s010, Csa05g007410, Csa15g012820, Csa02g064320, Csa17g039500, Csa11g051450, Csa12g075100, Csa13g022670, Csa18g014140, Csa02g034730, Csa05g035160, Csa07g004940, Csa12g057390, Csa14g036320, Csa16g024240, Csa17g071630, Csa19g013900, Csa09g069830, Csa06g049240, Csa02243s010, Csa09g079050, Csa08g012530, Csa15g074520, Csa12g040730, Csa01g011180
4	GO:1901564	organonitrogen compound metabolic process	26	Csa09g028410, Csa15g082810, Csa15g032230, Csa14g054520, Csa12g008440, Csa07g062720, Csa19g030870, Csa12g022190, Csa11g102360, Csa15g012820, Csa08g058180, Csa18g038890, Csa02g073520, Csa11g085890, Csa19g013900, Csa19g032100, Csa10g035910, Csa01g024880, Csa16g042570, Csa09g087470, Csa20g005700, Csa10g006990, Csa14g055080, Csa12g040730, Csa09g078880, Csa01g011180
5	GO:0009790	embryo development	25	Csa07g054640, Csa01g018300, Csa08g057710, Csa12g037540, Csa13g008780, Csa17g004160, Csa06g039260, Csa04g047610, Csa09g061300, Csa17g092740, Csa13g027540, Csa14g006800, Csa17g008860, Csa04g050160, Csa17g051980, Csa14g061940, Csa06g037810, Csa11g025490, Csa06g027470, Csa04g047620, Csa03g001760, Csa05g018950, Csa05g017400, Csa04g038980, Csa20g009100
7	GO:0006468	protein phosphorylation	25	Csa03g011330, Csa11g065930, Csa11g008760, Csa12g081160, Csa04g044340, Csa19g040700, Csa20g003730, Csa11g025960, Csa11g045250, Csa13g003010, Csa07g053340, Csa13g003680, Csa04g008290, Csa05g004190, Csa07g060270, Csa02g074240, Csa12g071030, Csa19g035670, Csa13g001020, Csa02g071830, Csa18g039050, Csa20g003140, Csa12g023610, Csa17g024900, Csa11g023510
4	GO:0019748	secondary metabolic process	23	Csa17g022060, Csa16g002790, Csa09g096370, Csa05g012400, Csa03g016900, Csa05g094070, Csa19g013900, Csa15g012820, Csa05g002490, Csa14g042020, Csa20g046130, Csa01g023190, Csa09g087470, Csa16g042570, Csa18g009890, Csa20g046140, Csa18g014140, Csa17g018450, Csa13g006620, Csa07g004940, Csa06g017140, Csa01g011180, Csa09g034370
3	GO:0065008	regulation of biological quality	22	Csa09048s010, Csa09g028410, Csa12g054150, Csa08g008620, Csa11g057650, Csa12g008440, Csa17g023580, Csa11g018430, Csa17g004160, Csa10g047190, Csa11g104870, Csa08g058180, Csa13g019250, Csa09g018530, Csa05g093060, Csa03g021630, Csa14g006800, Csa10g006990, Csa05g035160, Csa04g052970, Csa17g008860, Csa03g056880
4	GO:0009793	embryo development ending in seed dormancy	22	Csa17g051980, Csa14g061940, Csa07g054640, Csa01g018300, Csa06g037810, Csa12g037540, Csa17g004160, Csa11g025490, Csa06g027470, Csa06g039260, Csa04g047620, Csa04g047610, Csa09g061300, Csa03g001760, Csa05g018950, Csa05g017400, Csa17g092740, Csa13g027540, Csa14g006800, Csa17g008860, Csa04g038980, Csa04g050160
2	GO:0051704	multi-organism process	21	Csa03g016900, Csa08g060800, Csa06g037810, Csa05g016720, Csa17g071630, Csa17g020910, Csa17g089840, Csa04g047620, Csa02g074240, Csa09g087470, Csa04g047610, Csa20g003900, Csa05g018950, Csa03g001760, Csa05g093060, Csa15g074520, Csa17g018450, Csa07g059780, Csa04g052970, Csa09g094950, Csa10g001200
4	GO:0009415	response to water	21	Csa17g051980, Csa15g082810, Csa18g042170, Csa07g051650, Csa06g037810, Csa03g011100, Csa02g076390, Csa06g053710, Csa17g004160, Csa17g071630, Csa11g002070, Csa17g011040, Csa09g085890, Csa04g047620, Csa16g043300, Csa04g047610, Csa03g001760, Csa01g018090, Csa05g018950, Csa09g057950, Csa18g023200
5	GO:0006508	proteolysis	21	Csa06g029440, Csa16g030350, Csa10004s010, Csa10g009350, Csa14g004270, Csa16g024240, Csa17g071630, Csa04g041110, Csa09g069830, Csa05650s010, Csa12g012920, Csa05g004080, Csa09g048450, Csa05g021220, Csa04g052840, Csa16g039410, Csa09g064720, Csa15g074520, Csa12g051160, Csa20g005400, Csa20g028640
4	GO:0044712	single-organism catabolic process	20	Csa13g016900, Csa05g012400, Csa05g016720, Csa20g020600, Csa14g036320, Csa08g006140, Csa19g013900, Csa10g035900, Csa15g012820, Csa02g064320, Csa17g039500, Csa09g079050, Csa11g051450, Csa12g075100, Csa16g042570, Csa18g014140, Csa05g035160, Csa07g004940, Csa12g057390, Csa01g011180
4	GO:0007154	cell communication	19	Csa03g011330, Csa07g053340, Csa14g010930, Csa08g060800, Csa04g065820, Csa11g018430, Csa19g033420, Csa06g005270, Csa02g064320, Csa14g042020, Csa05g094350, Csa11g025960, Csa09g018530, Csa01g018090, Csa17g001720, Csa11g099690, Csa07g002510, Csa04g009910, Csa18g023200
4	GO:0006970	response to osmotic stress	19	Csa17g051980, Csa14g004270, Csa06g037810, Csa03g011100, Csa06g034400, Csa06g053710, Csa17g004160, Csa17g011040, Csa12g074610, Csa04g047620, Csa04g047610, Csa05g018950, Csa07g004940, Csa14g002120, Csa18g023200, Csa12g040730, Csa06g017140, Csa17g001540, Csa09g034370
4	GO:0055085	transmembrane transport	19	Csa12g041800, Csa09g028410, Csa15g031000, Csa19g043380, Csa03g060520, Csa06g009530, Csa16g005780, Csa17g023580, Csa11g018430, Csa12g022190, Csa05g064690, Csa06g040020, Csa07g016350, Csa09g018530, Csa03g021630, Csa20g006900, Csa16g002720, Csa04g052970, Csa05g016560
5	GO:0044550	secondary metabolite biosynthetic process	19	Csa17g022060, Csa16g002790, Csa09g096370, Csa03g016900, Csa05g094070, Csa19g013900, Csa15g012820, Csa05g002490, Csa14g042020, Csa20g046130, Csa01g023190, Csa09g087470, Csa18g009890, Csa20g046140, Csa17g018450, Csa13g006620, Csa06g017140, Csa01g011180, Csa09g034370
3	GO:0071554	cell wall organization or biogenesis	18	Csa12g059980, Csa17g022060, Csa04g060660, Csa11g040200, Csa10004s010, Csa05g007410, Csa09g005290, Csa06g049240, Csa20g010150, Csa01g029460, Csa10g032600, Csa02243s010, Csa00382s080, Csa13g022670, Csa15g046990, Csa08g012530, Csa05233s010, Csa10g001200
3	GO:0009605	response to external stimulus	18	Csa14g010930, Csa03g016900, Csa05g016720, Csa17g071630, Csa06g005270, Csa17g020910, Csa17g089840, Csa02g074240, Csa09g087470, Csa20g003900, Csa03g001760, Csa05g093060, Csa15g074520, Csa17g018450, Csa07g059780, Csa04g052970, Csa09g094950, Csa04g009910
4	GO:0044248	cellular catabolic process	18	Csa13g016900, Csa05g012400, Csa10004s010, Csa05g016720, Csa20g020600, Csa16g024240, Csa08g006140, Csa17g071630, Csa19g013900, Csa10g035900, Csa15g012820, Csa16g042570, Csa15g074520, Csa18g014140, Csa05g035160, Csa07g004940, Csa12g057390, Csa01g011180
5	GO:0044283	small molecule biosynthetic process	18	Csa15g032230, Csa15g002290, Csa18g026690, Csa14g054520, Csa19g030870, Csa19g013900, Csa15g012820, Csa19g031620, Csa00382s080, Csa09g086550, Csa20g017080, Csa16g043970, Csa01g024880, Csa01g025630, Csa13g027540, Csa05g035160, Csa11g007400, Csa01g011180
4	GO:0006952	defense response	17	Csa08g001470, Csa03g016900, Csa04g061210, Csa18g026690, Csa05g016720, Csa17g071630, Csa14g030310, Csa03g026950, Csa17g089840, Csa02g074240, Csa09g087470, Csa04g002640, Csa03g001760, Csa05g093060, Csa17g030150, Csa17g018450, Csa15g074520
4	GO:0044255	cellular lipid metabolic process	17	Csa08g001470, Csa00579s080, Csa15g002290, Csa18g026690, Csa19g031620, Csa09g083980, Csa00382s080, Csa09g086550, Csa16g043970, Csa16g041420, Csa01g025630, Csa06g040850, Csa04g051790, Csa05g035160, Csa05g015440, Csa11g007400, Csa12g057390
7	GO:0032787	monocarboxylic acid metabolic process	17	Csa08g001470, Csa20g005050, Csa15g002290, Csa18g026690, Csa08g060630, Csa19g013900, Csa15g012820, Csa19g031620, Csa09g083980, Csa00382s080, Csa16g041420, Csa01g025630, Csa05g035160, Csa11g007400, Csa12g057390, Csa01g011180, Csa13g003960
2	GO:0023052	signaling	16	Csa03g011330, Csa07g053340, Csa14g010930, Csa04g065820, Csa11g018430, Csa19g033420, Csa02g064320, Csa14g042020, Csa05g094350, Csa11g025960, Csa09g018530, Csa01g018090, Csa17g001720, Csa11g099690, Csa07g002510, Csa18g023200
3	GO:0044700	single organism signaling	16	Csa03g011330, Csa07g053340, Csa14g010930, Csa04g065820, Csa11g018430, Csa19g033420, Csa02g064320, Csa14g042020, Csa05g094350, Csa11g025960, Csa09g018530, Csa01g018090, Csa17g001720, Csa11g099690, Csa07g002510, Csa18g023200
4	GO:0071555	cell wall organization	16	Csa12g059980, Csa04g060660, Csa11g040200, Csa10004s010, Csa05g007410, Csa09g005290, Csa06g049240, Csa01g029460, Csa10g032600, Csa02243s010, Csa00382s080, Csa13g022670, Csa08g012530, Csa15g046990, Csa05233s010, Csa10g001200
4	GO:0007165	signal transduction	16	Csa03g011330, Csa07g053340, Csa14g010930, Csa04g065820, Csa11g018430, Csa19g033420, Csa02g064320, Csa14g042020, Csa05g094350, Csa11g025960, Csa09g018530, Csa01g018090, Csa17g001720, Csa11g099690, Csa07g002510, Csa18g023200
4	GO:0045229	external encapsulating structure organization	16	Csa12g059980, Csa04g060660, Csa11g040200, Csa10004s010, Csa05g007410, Csa09g005290, Csa06g049240, Csa01g029460, Csa10g032600, Csa02243s010, Csa00382s080, Csa13g022670, Csa08g012530, Csa15g046990, Csa05233s010, Csa10g001200
5	GO:0033993	response to lipid	16	Csa14g010930, Csa15g002020, Csa06g053710, Csa17g004160, Csa02g028460, Csa11g070590, Csa12g074610, Csa05g017850, Csa13g043500, Csa14g006800, Csa14g002120, Csa17g008860, Csa18g023200, Csa12g040730, Csa17g001540, Csa14g004960
3	GO:0044085	cellular component biogenesis	15	Csa12g059980, Csa17g022060, Csa09048s010, Csa11g040200, Csa08g008620, Csa11g057650, Csa07g062720, Csa10g047190, Csa01g029460, Csa10g032600, Csa13g019250, Csa15g046990, Csa14g006800, Csa05233s010, Csa17g008860
4	GO:0033554	cellular response to stress	15	Csa20g036110, Csa11g069940, Csa08g059910, Csa17g023580, Csa04g042760, Csa19g032100, Csa14g030310, Csa06g005270, Csa09g068650, Csa03g026950, Csa03g021630, Csa17g030150, Csa06g031070, Csa04g052970, Csa04g009910
4	GO:0048367	shoot system development	15	Csa10g009350, Csa04g042760, Csa12g012920, Csa06g027470, Csa14g042020, Csa17g020910, Csa12g074610, Csa11g025960, Csa09g061300, Csa06g040850, Csa04g051790, Csa05g015440, Csa11g051370, Csa18g023200, Csa04g038980
4	GO:1901135	carbohydrate derivative metabolic process	15	Csa14g009730, Csa09g096370, Csa09g028410, Csa20g036110, Csa11g102360, Csa09g087470, Csa18g038890, Csa20g005700, Csa10g021140, Csa05233s010, Csa07g004940, Csa02g073520, Csa08g015690, Csa12g040730, Csa16g005810
5	GO:1901566	organonitrogen compound biosynthetic process	15	Csa09g028410, Csa15g082810, Csa15g032230, Csa14g054520, Csa12g008440, Csa07g062720, Csa19g030870, Csa12g022190, Csa19g032100, Csa10g035910, Csa01g024880, Csa20g005700, Csa10g006990, Csa14g055080, Csa09g078880
5	GO:0008610	lipid biosynthetic process	15	Csa00579s080, Csa15g002290, Csa18g026690, Csa19g031620, Csa00382s080, Csa09g086550, Csa16g043970, Csa01g025630, Csa06g040850, Csa04g051790, Csa13g027540, Csa05g035160, Csa05g015440, Csa11g007400, Csa02g039360
4	GO:0070887	cellular response to chemical stimulus	14	Csa14g010930, Csa11g018430, Csa04g042760, Csa19g033420, Csa09g068650, Csa11g070590, Csa05g094350, Csa09g018530, Csa01g018090, Csa06g031070, Csa17g001720, Csa07g002510, Csa18g023200, Csa14g004960
4	GO:0009414	response to water deprivation	14	Csa17g051980, Csa15g082810, Csa06g037810, Csa03g011100, Csa06g053710, Csa17g004160, Csa17g071630, Csa17g011040, Csa04g047620, Csa04g047610, Csa03g001760, Csa01g018090, Csa05g018950, Csa18g023200
5	GO:0016053	organic acid biosynthetic process	14	Csa15g032230, Csa15g002290, Csa18g026690, Csa14g054520, Csa19g030870, Csa19g013900, Csa15g012820, Csa19g031620, Csa00382s080, Csa20g017080, Csa01g024880, Csa01g025630, Csa11g007400, Csa01g011180
5	GO:0006811	ion transport	14	Csa12g041800, Csa09g028410, Csa05g009550, Csa03g032090, Csa17g023580, Csa05g064690, Csa11g104870, Csa17g089840, Csa06g040020, Csa07g016350, Csa03g021630, Csa20g006900, Csa16g002720, Csa04g052970
5	GO:0005976	polysaccharide metabolic process	14	Csa12g059980, Csa04g060660, Csa11g040200, Csa05g007410, Csa06g049240, Csa20g010150, Csa01g029460, Csa10g032600, Csa02243s010, Csa13g022670, Csa08g012530, Csa15g046990, Csa02g034730, Csa05233s010
6	GO:0046394	carboxylic acid biosynthetic process	14	Csa15g032230, Csa15g002290, Csa18g026690, Csa14g054520, Csa19g030870, Csa19g013900, Csa15g012820, Csa19g031620, Csa00382s080, Csa20g017080, Csa01g024880, Csa01g025630, Csa11g007400, Csa01g011180
3	GO:0009607	response to biotic stimulus	13	Csa03g016900, Csa05g016720, Csa17g071630, Csa17g089840, Csa02g074240, Csa09g087470, Csa04g002640, Csa20g003900, Csa03g001760, Csa05g093060, Csa15g074520, Csa17g018450, Csa04g052970
4	GO:0099402	plant organ development	13	Csa10g009350, Csa04g042760, Csa06g005270, Csa12g012920, Csa06g027470, Csa17g020910, Csa11g025960, Csa09g061300, Csa02g059810, Csa04g009910, Csa11g051370, Csa18g023200, Csa04g038980
4	GO:0044262	cellular carbohydrate metabolic process	13	Csa12g059980, Csa20g005050, Csa11g040200, Csa14g006150, Csa08g060630, Csa20g010150, Csa01g029460, Csa10g032600, Csa09g086550, Csa16g043970, Csa15g046990, Csa05233s010, Csa13g003960
5	GO:0097305	response to alcohol	13	Csa15g002020, Csa06g053710, Csa17g004160, Csa11g070590, Csa12g074610, Csa05g017850, Csa14g006800, Csa14g002120, Csa17g008860, Csa18g023200, Csa12g040730, Csa14g004960, Csa17g001540
5	GO:0009057	macromolecule catabolic process	13	Csa04g060660, Csa10004s010, Csa16g024240, Csa05g007410, Csa17g071630, Csa09g069830, Csa06g049240, Csa02243s010, Csa13g022670, Csa08g012530, Csa15g074520, Csa02g034730, Csa12g040730
5	GO:0009737	response to abscisic acid	13	Csa15g002020, Csa06g053710, Csa17g004160, Csa11g070590, Csa12g074610, Csa05g017850, Csa14g006800, Csa14g002120, Csa17g008860, Csa18g023200, Csa12g040730, Csa14g004960, Csa17g001540
3	GO:0051707	response to other organism	12	Csa03g016900, Csa05g016720, Csa17g071630, Csa17g089840, Csa02g074240, Csa09g087470, Csa20g003900, Csa03g001760, Csa05g093060, Csa15g074520, Csa17g018450, Csa04g052970
4	GO:0044723	single-organism carbohydrate metabolic process	12	Csa14g009730, Csa20g005050, Csa20g036110, Csa14g006150, Csa06g053710, Csa08g060630, Csa09g086550, Csa20g017080, Csa16g043970, Csa05233s010, Csa08g015690, Csa13g003960
4	GO:0043207	response to external biotic stimulus	12	Csa03g016900, Csa05g016720, Csa17g071630, Csa17g089840, Csa02g074240, Csa09g087470, Csa20g003900, Csa03g001760, Csa05g093060, Csa15g074520, Csa17g018450, Csa04g052970
4	GO:0006979	response to oxidative stress	12	Csa13g016900, Csa05g016720, Csa20g020600, Csa06g053710, Csa08g006140, Csa06g031070, Csa01g010850, Csa04g042760, Csa10g035900, Csa09g078880, Csa03g010800, Csa09g068650
4	GO:0071495	cellular response to endogenous stimulus	11	Csa11g070590, Csa14g010930, Csa05g094350, Csa09g018530, Csa01g018090, Csa11g018430, Csa17g001720, Csa07g002510, Csa19g033420, Csa18g023200, Csa14g004960
4	GO:0009314	response to radiation	11	Csa14g010930, Csa13g053670, Csa03g001760, Csa03g059800, Csa06g053710, Csa05g035160, Csa18g037160, Csa19g032100, Csa14g002120, Csa17g001540, Csa09g078880
4	GO:0048869	cellular developmental process	11	Csa02g074240, Csa11g025960, Csa06g017310, Csa09g052510, Csa02g059810, Csa04g009910, Csa06g005270, Csa02g035390, Csa09g005290, Csa10g001200, Csa06g017140
4	GO:0090567	reproductive shoot system development	11	Csa14g042020, Csa17g020910, Csa12g074610, Csa11g025960, Csa09g061300, Csa06g040850, Csa04g051790, Csa04g042760, Csa05g015440, Csa04g038980, Csa06g027470
5	GO:0009908	flower development	11	Csa17g020910, Csa14g042020, Csa12g074610, Csa11g025960, Csa09g061300, Csa06g040850, Csa04g051790, Csa04g042760, Csa05g015440, Csa04g038980, Csa06g027470
5	GO:0032870	cellular response to hormone stimulus	11	Csa11g070590, Csa14g010930, Csa05g094350, Csa09g018530, Csa01g018090, Csa11g018430, Csa17g001720, Csa07g002510, Csa19g033420, Csa18g023200, Csa14g004960
5	GO:0009416	response to light stimulus	11	Csa14g010930, Csa13g053670, Csa03g001760, Csa06g053710, Csa03g059800, Csa05g035160, Csa18g037160, Csa14g002120, Csa19g032100, Csa17g001540, Csa09g078880
5	GO:0071310	cellular response to organic substance	11	Csa11g070590, Csa14g010930, Csa05g094350, Csa09g018530, Csa01g018090, Csa11g018430, Csa17g001720, Csa07g002510, Csa19g033420, Csa18g023200, Csa14g004960
3	GO:0033036	macromolecule localization	10	Csa09048s010, Csa13g019250, Csa08g008620, Csa11g057650, Csa19g042120, Csa14g006800, Csa04g037370, Csa17g008860, Csa05g004080, Csa10g047190
4	GO:0009266	response to temperature stimulus	10	Csa09048s010, Csa11g057650, Csa06g053710, Csa14g002120, Csa19g032100, Csa18g023200, Csa10g047190, Csa17g001540, Csa03g010800, Csa09g078880
4	GO:0009698	phenylpropanoid metabolic process	10	Csa17g022060, Csa14g042020, Csa09g096370, Csa05g012400, Csa18g014140, Csa19g013900, Csa15g012820, Csa06g017140, Csa01g011180, Csa09g034370
4	GO:0010876	lipid localization	10	Csa09048s010, Csa13g019250, Csa08g008620, Csa11g057650, Csa19g042120, Csa14g006800, Csa04g037370, Csa17g008860, Csa05g004080, Csa10g047190
4	GO:0009636	response to toxic substance	10	Csa13g016900, Csa16g042570, Csa17g076620, Csa20g020600, Csa08g006140, Csa06g031070, Csa04g042760, Csa10g035900, Csa09g068650, Csa14g053080
5	GO:0006631	fatty acid metabolic process	10	Csa08g001470, Csa16g041420, Csa15g002290, Csa01g025630, Csa18g026690, Csa11g007400, Csa12g057390, Csa19g031620, Csa09g083980, Csa00382s080
5	GO:0009733	response to auxin	10	Csa12g074610, Csa05g094350, Csa09g018530, Csa13g053670, Csa11g018430, Csa07g002510, Csa19g033420, Csa14g002120, Csa11g007190, Csa17g001540
5	GO:0009651	response to salt stress	10	Csa12g074610, Csa14g004270, Csa06g053710, Csa07g004940, Csa14g002120, Csa18g023200, Csa12g040730, Csa06g017140, Csa17g001540, Csa09g034370
5	GO:0034220	ion transmembrane transport	10	Csa12g041800, Csa09g028410, Csa06g040020, Csa07g016350, Csa03g021630, Csa20g006900, Csa17g023580, Csa16g002720, Csa04g052970, Csa05g064690
5	GO:0043603	cellular amide metabolic process	10	Csa01g024880, Csa15g032230, Csa16g042570, Csa12g008440, Csa07g062720, Csa19g030870, Csa10g006990, Csa12g022190, Csa14g055080, Csa09g078880
2	GO:0098754	detoxification	9	Csa13g016900, Csa17g076620, Csa20g020600, Csa08g006140, Csa06g031070, Csa04g042760, Csa10g035900, Csa09g068650, Csa14g053080
3	GO:0044703	multi-organism reproductive process	9	Csa17g020910, Csa04g047620, Csa08g060800, Csa04g047610, Csa05g018950, Csa06g037810, Csa07g059780, Csa09g094950, Csa10g001200
3	GO:1990748	cellular detoxification	9	Csa13g016900, Csa17g076620, Csa20g020600, Csa08g006140, Csa06g031070, Csa04g042760, Csa10g035900, Csa09g068650, Csa14g053080
3	GO:0065009	regulation of molecular function	9	Csa04g060660, Csa04g052840, Csa05g007410, Csa19g024080, Csa14g002120, Csa06g049240, Csa05g004190, Csa17g001540, Csa02243s010
4	GO:0042592	homeostatic process	9	Csa09g028410, Csa12g054150, Csa03g021630, Csa17g023580, Csa17g004160, Csa05g035160, Csa04g052970, Csa03g056880, Csa11g104870
4	GO:0098542	defense response to other organism	9	Csa17g089840, Csa02g074240, Csa03g016900, Csa09g087470, Csa03g001760, Csa05g016720, Csa05g093060, Csa17g018450, Csa17g071630
4	GO:1901657	glycosyl compound metabolic process	9	Csa09g028410, Csa09g096370, Csa09g087470, Csa18g038890, Csa10g021140, Csa07g004940, Csa02g073520, Csa11g102360, Csa16g005810
4	GO:0098869	cellular oxidant detoxification	9	Csa13g016900, Csa17g076620, Csa20g020600, Csa08g006140, Csa06g031070, Csa04g042760, Csa10g035900, Csa09g068650, Csa14g053080
4	GO:0019637	organophosphate metabolic process	9	Csa09g086550, Csa09g028410, Csa16g043970, Csa18g038890, Csa06g040850, Csa04g051790, Csa05g015440, Csa02g073520, Csa11g102360
4	GO:0006996	organelle organization	9	Csa07g053670, Csa13g019250, Csa10g007060, Csa08g008620, Csa15g072510, Csa06g029500, Csa07g062720, Csa16g045330, Csa09g087850
4	GO:0021700	developmental maturation	9	Csa11g070590, Csa05g035160, Csa02g059810, Csa04g009910, Csa06g005270, Csa14g004970, Csa17g006960, Csa03g005060, Csa14g004960
5	GO:0009755	hormone-mediated signaling pathway	9	Csa14g010930, Csa05g094350, Csa09g018530, Csa01g018090, Csa11g018430, Csa17g001720, Csa07g002510, Csa19g033420, Csa18g023200
5	GO:0042545	cell wall modification	9	Csa04g060660, Csa10004s010, Csa13g022670, Csa08g012530, Csa05g007410, Csa09g005290, Csa10g001200, Csa06g049240, Csa02243s010
6	GO:0043604	amide biosynthetic process	9	Csa01g024880, Csa15g032230, Csa12g008440, Csa07g062720, Csa19g030870, Csa10g006990, Csa12g022190, Csa14g055080, Csa09g078880
6	GO:0006812	cation transport	9	Csa12g041800, Csa17g089840, Csa09g028410, Csa07g016350, Csa05g009550, Csa03g032090, Csa16g002720, Csa05g064690, Csa11g104870
7	GO:0072330	monocarboxylic acid biosynthetic process	9	Csa15g002290, Csa01g025630, Csa18g026690, Csa11g007400, Csa19g013900, Csa15g012820, Csa19g031620, Csa01g011180, Csa00382s080
3	GO:0044706	multi-multicellular organism process	8	Csa17g020910, Csa04g047620, Csa08g060800, Csa04g047610, Csa05g018950, Csa06g037810, Csa07g059780, Csa09g094950
4	GO:0009409	response to cold	8	Csa09048s010, Csa11g057650, Csa06g053710, Csa14g002120, Csa19g032100, Csa18g023200, Csa10g047190, Csa17g001540
4	GO:0072593	reactive oxygen species metabolic process	8	Csa13g016900, Csa05g016720, Csa20g020600, Csa08g006140, Csa06g031070, Csa04g042760, Csa10g035900, Csa09g068650
4	GO:0009845	seed germination	8	Csa11g070590, Csa12g074610, Csa09048s010, Csa11g057650, Csa17g004160, Csa19g032100, Csa10g047190, Csa14g004960
4	GO:0015980	energy derivation by oxidation of organic compounds	8	Csa20g005050, Csa18g038890, Csa01g017480, Csa08g060630, Csa01g010850, Csa02g073520, Csa11g102360, Csa13g003960
4	GO:0006091	generation of precursor metabolites and energy	8	Csa20g005050, Csa18g038890, Csa01g017480, Csa08g060630, Csa01g010850, Csa02g073520, Csa11g102360, Csa13g003960
4	GO:0044092	negative regulation of molecular function	8	Csa04g060660, Csa04g052840, Csa05g007410, Csa19g024080, Csa14g002120, Csa06g049240, Csa17g001540, Csa02243s010
4	GO:0006520	cellular amino acid metabolic process	8	Csa11g085890, Csa01g024880, Csa15g032230, Csa14g054520, Csa19g030870, Csa19g013900, Csa15g012820, Csa01g011180
4	GO:0019725	cellular homeostasis	8	Csa09g028410, Csa12g054150, Csa03g021630, Csa17g023580, Csa17g004160, Csa04g052970, Csa03g056880, Csa11g104870
4	GO:0009856	pollination	8	Csa17g020910, Csa04g047620, Csa08g060800, Csa04g047610, Csa05g018950, Csa06g037810, Csa07g059780, Csa09g094950
5	GO:1901701	cellular response to oxygen-containing compound	8	Csa11g070590, Csa14g010930, Csa01g018090, Csa06g031070, Csa04g042760, Csa18g023200, Csa14g004960, Csa09g068650
5	GO:0009699	phenylpropanoid biosynthetic process	8	Csa17g022060, Csa14g042020, Csa09g096370, Csa19g013900, Csa15g012820, Csa06g017140, Csa01g011180, Csa09g034370
5	GO:0030154	cell differentiation	8	Csa02g074240, Csa11g025960, Csa06g017310, Csa09g052510, Csa02g059810, Csa04g009910, Csa06g005270, Csa02g035390
5	GO:0090351	seedling development	8	Csa11g070590, Csa12g074610, Csa09048s010, Csa11g057650, Csa17g004160, Csa19g032100, Csa10g047190, Csa14g004960
5	GO:0045333	cellular respiration	8	Csa20g005050, Csa18g038890, Csa01g017480, Csa08g060630, Csa01g010850, Csa02g073520, Csa11g102360, Csa13g003960
5	GO:0016042	lipid catabolic process	8	Csa17g039500, Csa09g079050, Csa11g051450, Csa12g075100, Csa14g036320, Csa05g035160, Csa12g057390, Csa02g064320
2	GO:0040007	growth	7	Csa16g002790, Csa11g025960, Csa05g094070, Csa02g059810, Csa09g005290, Csa05g002490, Csa10g001200
3	GO:0051235	maintenance of location	7	Csa09048s010, Csa13g019250, Csa08g008620, Csa11g057650, Csa14g006800, Csa17g008860, Csa10g047190
3	GO:0010344	seed oilbody biogenesis	7	Csa09048s010, Csa13g019250, Csa08g008620, Csa11g057650, Csa14g006800, Csa17g008860, Csa10g047190
3	GO:0009653	anatomical structure morphogenesis	7	Csa02g074240, Csa09g052510, Csa02g059810, Csa04g009910, Csa06g005270, Csa09g005290, Csa10g001200
4	GO:0042546	cell wall biogenesis	7	Csa17g022060, Csa12g059980, Csa11g040200, Csa15g046990, Csa05233s010, Csa01g029460, Csa10g032600
4	GO:0009620	response to fungus	7	Csa17g089840, Csa02g074240, Csa03g001760, Csa05g016720, Csa05g093060, Csa15g074520, Csa17g071630
4	GO:0050790	regulation of catalytic activity	7	Csa04g060660, Csa04g052840, Csa05g007410, Csa19g024080, Csa06g049240, Csa05g004190, Csa02243s010
4	GO:0009611	response to wounding	7	Csa15g082810, Csa04g052840, Csa10g009350, Csa03g001760, Csa12g012920, Csa06g017140, Csa09g034370
4	GO:0048868	pollen tube development	7	Csa17g020910, Csa04g047620, Csa04g047610, Csa05g018950, Csa06g037810, Csa07g059780, Csa09g094950
4	GO:0044036	cell wall macromolecule metabolic process	7	Csa12g059980, Csa11g040200, Csa15g046990, Csa05233s010, Csa20g010150, Csa01g029460, Csa10g032600
4	GO:0009812	flavonoid metabolic process	7	Csa12g027920, Csa11g019270, Csa13g010770, Csa14g010930, Csa18g037160, Csa04g009910, Csa06g005270
4	GO:0019915	lipid storage	7	Csa09048s010, Csa13g019250, Csa08g008620, Csa11g057650, Csa14g006800, Csa17g008860, Csa10g047190
4	GO:1901615	organic hydroxy compound metabolic process	7	Csa09g086550, Csa16g043970, Csa13g010770, Csa15g082810, Csa13g027540, Csa05g035160, Csa18g037160
5	GO:0016052	carbohydrate catabolic process	7	Csa04g060660, Csa13g022670, Csa08g012530, Csa05g007410, Csa02g034730, Csa06g049240, Csa02243s010
5	GO:1901617	organic hydroxy compound biosynthetic process	7	Csa09g086550, Csa13g010770, Csa15g082810, Csa16g043970, Csa13g027540, Csa05g035160, Csa18g037160
5	GO:0010383	cell wall polysaccharide metabolic process	7	Csa12g059980, Csa11g040200, Csa15g046990, Csa05233s010, Csa20g010150, Csa01g029460, Csa10g032600
5	GO:1901605	alpha-amino acid metabolic process	7	Csa01g024880, Csa15g032230, Csa14g054520, Csa19g030870, Csa19g013900, Csa15g012820, Csa01g011180
5	GO:0048878	chemical homeostasis	7	Csa09g028410, Csa03g021630, Csa17g023580, Csa17g004160, Csa05g035160, Csa04g052970, Csa11g104870
5	GO:0009753	response to jasmonic acid	7	Csa12g074610, Csa10g009350, Csa01g018090, Csa14g002120, Csa12g012920, Csa12g040730, Csa17g001540
5	GO:0044264	cellular polysaccharide metabolic process	7	Csa12g059980, Csa11g040200, Csa15g046990, Csa05233s010, Csa20g010150, Csa01g029460, Csa10g032600
6	GO:0010410	hemicellulose metabolic process	7	Csa12g059980, Csa11g040200, Csa15g046990, Csa05233s010, Csa20g010150, Csa01g029460, Csa10g032600
6	GO:0010393	galacturonan metabolic process	7	Csa04g060660, Csa13g022670, Csa08g012530, Csa05g007410, Csa02g034730, Csa06g049240, Csa02243s010
6	GO:0006073	cellular glucan metabolic process	7	Csa12g059980, Csa11g040200, Csa15g046990, Csa05233s010, Csa20g010150, Csa01g029460, Csa10g032600
6	GO:0044042	glucan metabolic process	7	Csa12g059980, Csa11g040200, Csa15g046990, Csa05233s010, Csa20g010150, Csa01g029460, Csa10g032600
6	GO:0000272	polysaccharide catabolic process	7	Csa04g060660, Csa13g022670, Csa08g012530, Csa05g007410, Csa02g034730, Csa06g049240, Csa02243s010
7	GO:0030001	metal ion transport	7	Csa12g041800, Csa17g089840, Csa07g016350, Csa05g009550, Csa03g032090, Csa05g064690, Csa11g104870
7	GO:0045490	pectin catabolic process	7	Csa04g060660, Csa13g022670, Csa08g012530, Csa05g007410, Csa02g034730, Csa06g049240, Csa02243s010
7	GO:0010411	xyloglucan metabolic process	7	Csa12g059980, Csa11g040200, Csa15g046990, Csa05233s010, Csa20g010150, Csa01g029460, Csa10g032600
7	GO:0045488	pectin metabolic process	7	Csa04g060660, Csa13g022670, Csa08g012530, Csa05g007410, Csa02g034730, Csa06g049240, Csa02243s010
7	GO:0070647	protein modification by small protein conjugation or removal	7	Csa19g054290, Csa01g025320, Csa10004s010, Csa15g074520, Csa16g024240, Csa12g002960, Csa09g048450
2	GO:0048519	negative regulation of biological process	6	Csa14g042020, Csa04g052840, Csa18g032690, Csa15g013970, Csa14g002120, Csa17g001540
2	GO:0048518	positive regulation of biological process	6	Csa17g022060, Csa14g010930, Csa05g017850, Csa19g032100, Csa18g033090, Csa09g078880
3	GO:0048609	multicellular organismal reproductive process	6	Csa11g070590, Csa05g035160, Csa14g004970, Csa17g006960, Csa03g005060, Csa14g004960
3	GO:0032504	multicellular organism reproduction	6	Csa11g070590, Csa05g035160, Csa14g004970, Csa17g006960, Csa03g005060, Csa14g004960
3	GO:0009892	negative regulation of metabolic process	6	Csa14g042020, Csa04g052840, Csa18g032690, Csa15g013970, Csa14g002120, Csa17g001540
4	GO:0042440	pigment metabolic process	6	Csa14g010930, Csa13g010770, Csa18g037160, Csa04g009910, Csa19g032100, Csa06g005270
4	GO:0010817	regulation of hormone levels	6	Csa08g058180, Csa09g018530, Csa12g008440, Csa11g018430, Csa10g006990, Csa05g035160
4	GO:0010431	seed maturation	6	Csa11g070590, Csa05g035160, Csa14g004970, Csa17g006960, Csa03g005060, Csa14g004960
4	GO:0048437	floral organ development	6	Csa17g020910, Csa11g025960, Csa09g061300, Csa04g042760, Csa04g038980, Csa06g027470
4	GO:0006099	tricarboxylic acid cycle	6	Csa20g005050, Csa18g038890, Csa01g017480, Csa08g060630, Csa02g073520, Csa13g003960
4	GO:0010605	negative regulation of macromolecule metabolic process	6	Csa14g042020, Csa04g052840, Csa18g032690, Csa15g013970, Csa14g002120, Csa17g001540
5	GO:0043086	negative regulation of catalytic activity	6	Csa04g060660, Csa04g052840, Csa05g007410, Csa19g024080, Csa06g049240, Csa02243s010
5	GO:0014070	response to organic cyclic compound	6	Csa12g074610, Csa04g002640, Csa10g009350, Csa14g002120, Csa12g012920, Csa17g001540
5	GO:0009813	flavonoid biosynthetic process	6	Csa12g027920, Csa11g019270, Csa13g010770, Csa18g037160, Csa04g009910, Csa06g005270
5	GO:0055082	cellular chemical homeostasis	6	Csa09g028410, Csa03g021630, Csa17g023580, Csa17g004160, Csa04g052970, Csa11g104870
5	GO:0009739	response to gibberellin	6	Csa12g074610, Csa14g010930, Csa13g043500, Csa14g002120, Csa17g001540, Csa02g028460
5	GO:0071702	organic substance transport	6	Csa03g026430, Csa19g042120, Csa20g006900, Csa04g037370, Csa12g022190, Csa05g004080
5	GO:0016051	carbohydrate biosynthetic process	6	Csa09g086550, Csa20g017080, Csa16g043970, Csa14g006150, Csa06g053710, Csa05233s010
5	GO:0090407	organophosphate biosynthetic process	6	Csa09g086550, Csa09g028410, Csa16g043970, Csa06g040850, Csa04g051790, Csa05g015440
5	GO:1901137	carbohydrate derivative biosynthetic process	6	Csa14g009730, Csa09g028410, Csa20g036110, Csa20g005700, Csa05233s010, Csa08g015690
5	GO:0009723	response to ethylene	6	Csa12g074610, Csa10g009350, Csa17g001720, Csa14g002120, Csa12g012920, Csa17g001540
5	GO:0050832	defense response to fungus	6	Csa17g089840, Csa02g074240, Csa03g001760, Csa05g016720, Csa05g093060, Csa17g071630
6	GO:0009060	aerobic respiration	6	Csa20g005050, Csa18g038890, Csa01g017480, Csa08g060630, Csa02g073520, Csa13g003960
6	GO:0006633	fatty acid biosynthetic process	6	Csa01g025630, Csa18g026690, Csa15g002290, Csa11g007400, Csa19g031620, Csa00382s080
7	GO:0072350	tricarboxylic acid metabolic process	6	Csa20g005050, Csa18g038890, Csa01g017480, Csa08g060630, Csa02g073520, Csa13g003960
8	GO:0032446	protein modification by small protein conjugation	6	Csa19g054290, Csa01g025320, Csa10004s010, Csa15g074520, Csa16g024240, Csa12g002960
8	GO:0006101	citrate metabolic process	6	Csa20g005050, Csa18g038890, Csa01g017480, Csa08g060630, Csa02g073520, Csa13g003960
9	GO:0016567	protein ubiquitination	6	Csa19g054290, Csa01g025320, Csa10004s010, Csa15g074520, Csa16g024240, Csa12g002960
2	GO:0048511	rhythmic process	5	Csa14g042020, Csa12g074610, Csa05g016720, Csa14g002120, Csa17g001540
3	GO:0032259	methylation	5	Csa11g005280, Csa12g008440, Csa13g027540, Csa10g006990, Csa20g066510
3	GO:0009893	positive regulation of metabolic process	5	Csa17g022060, Csa14g010930, Csa05g017850, Csa18g033090, Csa09g078880
4	GO:0042744	hydrogen peroxide catabolic process	5	Csa13g016900, Csa05g016720, Csa20g020600, Csa08g006140, Csa10g035900
4	GO:0006790	sulfur compound metabolic process	5	Csa09g087470, Csa16g042570, Csa20g005700, Csa07g004940, Csa06g017140
4	GO:0007568	aging	5	Csa10g009350, Csa11g051370, Csa07g004940, Csa18g023200, Csa12g012920
4	GO:0051186	cofactor metabolic process	5	Csa01g024880, Csa15g032230, Csa19g030870, Csa19g032100, Csa06g017140
4	GO:0071669	plant-type cell wall organization or biogenesis	5	Csa17g022060, Csa10004s010, Csa05233s010, Csa09g005290, Csa10g001200
4	GO:0048513	animal organ development	5	Csa10g009350, Csa09g052510, Csa11g051370, Csa18g023200, Csa12g012920
4	GO:0009888	tissue development	5	Csa02g074240, Csa11g025960, Csa02g059810, Csa04g009910, Csa06g005270
4	GO:0006575	cellular modified amino acid metabolic process	5	Csa01g024880, Csa15g032230, Csa16g042570, Csa19g030870, Csa10g035910
5	GO:0030163	protein catabolic process	5	Csa10004s010, Csa15g074520, Csa16g024240, Csa17g071630, Csa09g069830
5	GO:0010629	negative regulation of gene expression	5	Csa14g042020, Csa18g032690, Csa15g013970, Csa14g002120, Csa17g001540
5	GO:0071229	cellular response to acid chemical	5	Csa11g070590, Csa14g010930, Csa01g018090, Csa18g023200, Csa14g004960
5	GO:0009751	response to salicylic acid	5	Csa12g074610, Csa10g009350, Csa14g002120, Csa12g012920, Csa17g001540
5	GO:0000302	response to reactive oxygen species	5	Csa06g053710, Csa06g031070, Csa04g042760, Csa09g078880, Csa09g068650
5	GO:0046148	pigment biosynthetic process	5	Csa13g010770, Csa18g037160, Csa04g009910, Csa19g032100, Csa06g005270
5	GO:0006644	phospholipid metabolic process	5	Csa09g086550, Csa16g043970, Csa06g040850, Csa04g051790, Csa05g015440
5	GO:0042743	hydrogen peroxide metabolic process	5	Csa13g016900, Csa05g016720, Csa20g020600, Csa08g006140, Csa10g035900
5	GO:0008654	phospholipid biosynthetic process	5	Csa09g086550, Csa16g043970, Csa06g040850, Csa04g051790, Csa05g015440
5	GO:0009100	glycoprotein metabolic process	5	Csa14g009730, Csa20g036110, Csa20g005700, Csa05233s010, Csa08g015690
5	GO:0016054	organic acid catabolic process	5	Csa05g035160, Csa19g013900, Csa12g057390, Csa15g012820, Csa01g011180
5	GO:0044282	small molecule catabolic process	5	Csa05g035160, Csa19g013900, Csa12g057390, Csa15g012820, Csa01g011180
5	GO:1901361	organic cyclic compound catabolic process	5	Csa05g012400, Csa18g014140, Csa19g013900, Csa15g012820, Csa01g011180
5	GO:0006518	peptide metabolic process	5	Csa16g042570, Csa07g062720, Csa12g022190, Csa14g055080, Csa09g078880
5	GO:0048827	phyllome development	5	Csa17g020910, Csa10g009350, Csa11g051370, Csa18g023200, Csa12g012920
5	GO:0019439	aromatic compound catabolic process	5	Csa05g012400, Csa18g014140, Csa19g013900, Csa15g012820, Csa01g011180
6	GO:0009734	auxin-activated signaling pathway	5	Csa05g094350, Csa09g018530, Csa11g018430, Csa07g002510, Csa19g033420
6	GO:0046395	carboxylic acid catabolic process	5	Csa05g035160, Csa19g013900, Csa12g057390, Csa15g012820, Csa01g011180
6	GO:0009101	glycoprotein biosynthetic process	5	Csa14g009730, Csa20g036110, Csa20g005700, Csa05233s010, Csa08g015690
6	GO:0071365	cellular response to auxin stimulus	5	Csa05g094350, Csa09g018530, Csa11g018430, Csa07g002510, Csa19g033420
3	GO:0048522	positive regulation of cellular process	4	Csa17g022060, Csa05g017850, Csa18g033090, Csa09g078880
3	GO:0040008	regulation of growth	4	Csa16g002790, Csa11g025960, Csa05g094070, Csa05g002490
3	GO:0008283	cell proliferation	4	Csa11g103140, Csa18g039720, Csa06g017310, Csa09g052510
3	GO:0048523	negative regulation of cellular process	4	Csa04g052840, Csa15g013970, Csa14g002120, Csa17g001540
3	GO:0009838	abscission	4	Csa09g061300, Csa04g042760, Csa04g038980, Csa06g027470
3	GO:0042445	hormone metabolic process	4	Csa08g058180, Csa12g008440, Csa10g006990, Csa05g035160
3	GO:0007623	circadian rhythm	4	Csa14g042020, Csa12g074610, Csa14g002120, Csa17g001540
3	GO:0048589	developmental growth	4	Csa11g025960, Csa02g059810, Csa09g005290, Csa10g001200
4	GO:0055086	nucleobase-containing small molecule metabolic process	4	Csa09g028410, Csa18g038890, Csa02g073520, Csa11g102360
4	GO:0031324	negative regulation of cellular metabolic process	4	Csa04g052840, Csa15g013970, Csa14g002120, Csa17g001540
4	GO:0080167	response to karrikin	4	Csa19g032100, Csa12g057390, Csa18g033090, Csa06g030370
4	GO:0009408	response to heat	4	Csa06g053710, Csa19g032100, Csa03g010800, Csa09g078880
4	GO:0010604	positive regulation of macromolecule metabolic process	4	Csa17g022060, Csa05g017850, Csa18g033090, Csa09g078880
4	GO:0010227	floral organ abscission	4	Csa09g061300, Csa04g042760, Csa04g038980, Csa06g027470
4	GO:0048468	cell development	4	Csa02g074240, Csa02g059810, Csa04g009910, Csa06g005270
4	GO:0009110	vitamin biosynthetic process	4	Csa20g017080, Csa01g024880, Csa15g032230, Csa19g030870
4	GO:0034637	cellular carbohydrate biosynthetic process	4	Csa09g086550, Csa16g043970, Csa14g006150, Csa05233s010
4	GO:0051173	positive regulation of nitrogen compound metabolic process	4	Csa17g022060, Csa05g017850, Csa18g033090, Csa09g078880
4	GO:0042446	hormone biosynthetic process	4	Csa08g058180, Csa12g008440, Csa10g006990, Csa05g035160
4	GO:0031325	positive regulation of cellular metabolic process	4	Csa17g022060, Csa05g017850, Csa18g033090, Csa09g078880
4	GO:0010228	vegetative to reproductive phase transition of meristem	4	Csa04g002640, Csa15g013970, Csa14g002120, Csa17g001540
4	GO:0006486	protein glycosylation	4	Csa14g009730, Csa20g036110, Csa05233s010, Csa08g015690
5	GO:0006766	vitamin metabolic process	4	Csa20g017080, Csa01g024880, Csa15g032230, Csa19g030870
5	GO:0090558	plant epidermis development	4	Csa02g074240, Csa02g059810, Csa04g009910, Csa06g005270
5	GO:0035556	intracellular signal transduction	4	Csa14g042020, Csa03g011330, Csa17g001720, Csa02g064320
5	GO:0044265	cellular macromolecule catabolic process	4	Csa10004s010, Csa15g074520, Csa16g024240, Csa17g071630
5	GO:0006753	nucleoside phosphate metabolic process	4	Csa09g028410, Csa18g038890, Csa02g073520, Csa11g102360
5	GO:0072521	purine-containing compound metabolic process	4	Csa09g028410, Csa18g038890, Csa02g073520, Csa11g102360
5	GO:1901565	organonitrogen compound catabolic process	4	Csa19g013900, Csa15g012820, Csa12g040730, Csa01g011180
5	GO:0006066	alcohol metabolic process	4	Csa09g086550, Csa16g043970, Csa13g027540, Csa05g035160
5	GO:0051188	cofactor biosynthetic process	4	Csa01g024880, Csa15g032230, Csa19g030870, Csa19g032100
5	GO:0006732	coenzyme metabolic process	4	Csa01g024880, Csa15g032230, Csa19g030870, Csa06g017140
5	GO:0042398	cellular modified amino acid biosynthetic process	4	Csa01g024880, Csa15g032230, Csa19g030870, Csa10g035910
5	GO:0010260	organ senescence	4	Csa10g009350, Csa11g051370, Csa18g023200, Csa12g012920
5	GO:0010038	response to metal ion	4	Csa04g002640, Csa17g004160, Csa14g002120, Csa17g001540
5	GO:0070085	glycosylation	4	Csa14g009730, Csa20g036110, Csa05233s010, Csa08g015690
5	GO:0019693	ribose phosphate metabolic process	4	Csa09g028410, Csa18g038890, Csa02g073520, Csa11g102360
5	GO:0009808	lignin metabolic process	4	Csa17g022060, Csa09g096370, Csa05g012400, Csa18g014140
5	GO:0006259	DNA metabolic process	4	Csa20g036110, Csa11g069940, Csa08g059910, Csa18g033090
5	GO:0009116	nucleoside metabolic process	4	Csa09g028410, Csa18g038890, Csa02g073520, Csa11g102360
5	GO:0042364	water-soluble vitamin biosynthetic process	4	Csa20g017080, Csa01g024880, Csa15g032230, Csa19g030870
5	GO:0008652	cellular amino acid biosynthetic process	4	Csa01g024880, Csa15g032230, Csa14g054520, Csa19g030870
5	GO:0048229	gametophyte development	4	Csa17g020910, Csa07g059780, Csa09g094950, Csa06g017140
6	GO:0010150	leaf senescence	4	Csa10g009350, Csa11g051370, Csa18g023200, Csa12g012920
6	GO:1901607	alpha-amino acid biosynthetic process	4	Csa01g024880, Csa15g032230, Csa14g054520, Csa19g030870
6	GO:0009117	nucleotide metabolic process	4	Csa09g028410, Csa18g038890, Csa02g073520, Csa11g102360
6	GO:0010143	cutin biosynthetic process	4	Csa06g040850, Csa04g051790, Csa13g006620, Csa05g015440
6	GO:0006412	translation	4	Csa07g062720, Csa14g055080, Csa12g022190, Csa09g078880
6	GO:0051603	proteolysis involved in cellular protein catabolic process	4	Csa10004s010, Csa15g074520, Csa16g024240, Csa17g071630
6	GO:0009259	ribonucleotide metabolic process	4	Csa09g028410, Csa18g038890, Csa02g073520, Csa11g102360
6	GO:0016311	dephosphorylation	4	Csa04g066310, Csa04g004230, Csa20g050350, Csa06g053690
6	GO:0009119	ribonucleoside metabolic process	4	Csa09g028410, Csa18g038890, Csa02g073520, Csa11g102360
6	GO:0044257	cellular protein catabolic process	4	Csa10004s010, Csa15g074520, Csa16g024240, Csa17g071630
6	GO:0098655	cation transmembrane transport	4	Csa12g041800, Csa09g028410, Csa16g002720, Csa05g064690
6	GO:0009141	nucleoside triphosphate metabolic process	4	Csa09g028410, Csa18g038890, Csa02g073520, Csa11g102360
6	GO:0042278	purine nucleoside metabolic process	4	Csa09g028410, Csa18g038890, Csa02g073520, Csa11g102360
6	GO:0071396	cellular response to lipid	4	Csa11g070590, Csa14g010930, Csa18g023200, Csa14g004960
6	GO:0006163	purine nucleotide metabolic process	4	Csa09g028410, Csa18g038890, Csa02g073520, Csa11g102360
6	GO:0009123	nucleoside monophosphate metabolic process	4	Csa09g028410, Csa18g038890, Csa02g073520, Csa11g102360
6	GO:0009642	response to light intensity	4	Csa03g001760, Csa06g053710, Csa19g032100, Csa09g078880
6	GO:0048366	leaf development	4	Csa10g009350, Csa11g051370, Csa18g023200, Csa12g012920
6	GO:0046165	alcohol biosynthetic process	4	Csa09g086550, Csa16g043970, Csa13g027540, Csa05g035160
6	GO:0043413	macromolecule glycosylation	4	Csa14g009730, Csa20g036110, Csa05233s010, Csa08g015690
6	GO:0006767	water-soluble vitamin metabolic process	4	Csa20g017080, Csa01g024880, Csa15g032230, Csa19g030870
6	GO:0043043	peptide biosynthetic process	4	Csa07g062720, Csa12g022190, Csa14g055080, Csa09g078880
6	GO:0009555	pollen development	4	Csa17g020910, Csa07g059780, Csa09g094950, Csa06g017140
7	GO:0009199	ribonucleoside triphosphate metabolic process	4	Csa09g028410, Csa18g038890, Csa02g073520, Csa11g102360
7	GO:0009126	purine nucleoside monophosphate metabolic process	4	Csa09g028410, Csa18g038890, Csa02g073520, Csa11g102360
7	GO:0046128	purine ribonucleoside metabolic process	4	Csa09g028410, Csa18g038890, Csa02g073520, Csa11g102360
7	GO:0009161	ribonucleoside monophosphate metabolic process	4	Csa09g028410, Csa18g038890, Csa02g073520, Csa11g102360
7	GO:0009644	response to high light intensity	4	Csa03g001760, Csa06g053710, Csa19g032100, Csa09g078880
7	GO:0009150	purine ribonucleotide metabolic process	4	Csa09g028410, Csa18g038890, Csa02g073520, Csa11g102360
7	GO:0009144	purine nucleoside triphosphate metabolic process	4	Csa09g028410, Csa18g038890, Csa02g073520, Csa11g102360
8	GO:0046034	ATP metabolic process	4	Csa09g028410, Csa18g038890, Csa02g073520, Csa11g102360
8	GO:0009167	purine ribonucleoside monophosphate metabolic process	4	Csa09g028410, Csa18g038890, Csa02g073520, Csa11g102360
8	GO:0009205	purine ribonucleoside triphosphate metabolic process	4	Csa09g028410, Csa18g038890, Csa02g073520, Csa11g102360
2	GO:0002376	immune system process	3	Csa03g026950, Csa17g030150, Csa14g030310
2	GO:0040011	locomotion	3	Csa17g020910, Csa07g059780, Csa09g094950
3	GO:0016049	cell growth	3	Csa02g059810, Csa09g005290, Csa10g001200
3	GO:0051239	regulation of multicellular organismal process	3	Csa12g074610, Csa11g025960, Csa19g032100
3	GO:0050793	regulation of developmental process	3	Csa12g074610, Csa11g025960, Csa19g032100
3	GO:0006955	immune response	3	Csa03g026950, Csa17g030150, Csa14g030310
3	GO:0042330	taxis	3	Csa17g020910, Csa07g059780, Csa09g094950
3	GO:0010183	pollen tube guidance	3	Csa17g020910, Csa07g059780, Csa09g094950
4	GO:0022900	electron transport chain	3	Csa18g038890, Csa02g073520, Csa11g102360
4	GO:0032535	regulation of cellular component size	3	Csa03g021630, Csa17g023580, Csa04g052970
4	GO:0019430	removal of superoxide radicals	3	Csa06g031070, Csa04g042760, Csa09g068650
4	GO:0008219	cell death	3	Csa03g026950, Csa17g030150, Csa14g030310
4	GO:0006081	cellular aldehyde metabolic process	3	Csa20g005050, Csa08g060630, Csa13g003960
4	GO:0007049	cell cycle	3	Csa10g007060, Csa05g004190, Csa06g017140
4	GO:0060560	developmental growth involved in morphogenesis	3	Csa02g059810, Csa09g005290, Csa10g001200
4	GO:0010256	endomembrane system organization	3	Csa07g053670, Csa16g045330, Csa09g087850
4	GO:0051172	negative regulation of nitrogen compound metabolic process	3	Csa15g013970, Csa14g002120, Csa17g001540
4	GO:0010015	root morphogenesis	3	Csa02g059810, Csa04g009910, Csa06g005270
4	GO:0034754	cellular hormone metabolic process	3	Csa08g058180, Csa12g008440, Csa10g006990
4	GO:0006935	chemotaxis	3	Csa17g020910, Csa07g059780, Csa09g094950
4	GO:0048364	root development	3	Csa02g059810, Csa04g009910, Csa06g005270
4	GO:0043933	macromolecular complex subunit organization	3	Csa15g072510, Csa07g062720, Csa14g055080
4	GO:0090066	regulation of anatomical structure size	3	Csa03g021630, Csa17g023580, Csa04g052970
4	GO:0032989	cellular component morphogenesis	3	Csa02g074240, Csa09g005290, Csa10g001200
4	GO:2000026	regulation of multicellular organismal development	3	Csa12g074610, Csa11g025960, Csa19g032100
4	GO:0009891	positive regulation of biosynthetic process	3	Csa17g022060, Csa05g017850, Csa09g078880
4	GO:0006281	DNA repair	3	Csa20g036110, Csa08g059910, Csa11g069940
4	GO:0045087	innate immune response	3	Csa03g026950, Csa17g030150, Csa14g030310
4	GO:0009890	negative regulation of biosynthetic process	3	Csa15g013970, Csa14g002120, Csa17g001540
5	GO:0000902	cell morphogenesis	3	Csa02g074240, Csa09g005290, Csa10g001200
5	GO:0022904	respiratory electron transport chain	3	Csa18g038890, Csa02g073520, Csa11g102360
5	GO:0008202	steroid metabolic process	3	Csa13g027540, Csa05g035160, Csa02g039360
5	GO:0045935	positive regulation of nucleobase-containing compound metabolic process	3	Csa17g022060, Csa05g017850, Csa18g033090
5	GO:0006119	oxidative phosphorylation	3	Csa18g038890, Csa02g073520, Csa11g102360
5	GO:0034599	cellular response to oxidative stress	3	Csa06g031070, Csa04g042760, Csa09g068650
5	GO:0048469	cell maturation	3	Csa02g059810, Csa04g009910, Csa06g005270
5	GO:0006760	folic acid-containing compound metabolic process	3	Csa01g024880, Csa15g032230, Csa19g030870
5	GO:0042430	indole-containing compound metabolic process	3	Csa09g087470, Csa12g008440, Csa10g006990
5	GO:0046487	glyoxylate metabolic process	3	Csa20g005050, Csa08g060630, Csa13g003960
5	GO:0008361	regulation of cell size	3	Csa03g021630, Csa17g023580, Csa04g052970
5	GO:0080147	root hair cell development	3	Csa02g059810, Csa04g009910, Csa06g005270
5	GO:0022622	root system development	3	Csa02g059810, Csa04g009910, Csa06g005270
5	GO:0051246	regulation of protein metabolic process	3	Csa04g052840, Csa05g004190, Csa09g078880
5	GO:0032268	regulation of cellular protein metabolic process	3	Csa04g052840, Csa05g004190, Csa09g078880
5	GO:0050826	response to freezing	3	Csa09048s010, Csa11g057650, Csa10g047190
5	GO:0009063	cellular amino acid catabolic process	3	Csa19g013900, Csa15g012820, Csa01g011180
5	GO:0050918	positive chemotaxis	3	Csa17g020910, Csa07g059780, Csa09g094950
5	GO:0031328	positive regulation of cellular biosynthetic process	3	Csa17g022060, Csa05g017850, Csa09g078880
5	GO:0010558	negative regulation of macromolecule biosynthetic process	3	Csa15g013970, Csa14g002120, Csa17g001540
5	GO:0042558	pteridine-containing compound metabolic process	3	Csa01g024880, Csa15g032230, Csa19g030870
5	GO:0009072	aromatic amino acid family metabolic process	3	Csa19g013900, Csa15g012820, Csa01g011180
5	GO:0009626	plant-type hypersensitive response	3	Csa03g026950, Csa17g030150, Csa14g030310
5	GO:0010053	root epidermal cell differentiation	3	Csa02g059810, Csa04g009910, Csa06g005270
5	GO:0031327	negative regulation of cellular biosynthetic process	3	Csa15g013970, Csa14g002120, Csa17g001540
5	GO:0012501	programmed cell death	3	Csa03g026950, Csa17g030150, Csa14g030310
5	GO:0009803	cinnamic acid metabolic process	3	Csa19g013900, Csa15g012820, Csa01g011180
5	GO:0071705	nitrogen compound transport	3	Csa03g026430, Csa20g006900, Csa12g022190
5	GO:0007029	endoplasmic reticulum organization	3	Csa07g053670, Csa16g045330, Csa09g087850
5	GO:0045934	negative regulation of nucleobase-containing compound metabolic process	3	Csa15g013970, Csa14g002120, Csa17g001540
5	GO:0010628	positive regulation of gene expression	3	Csa17g022060, Csa05g017850, Csa09g078880
5	GO:0006869	lipid transport	3	Csa19g042120, Csa04g037370, Csa05g004080
5	GO:0000305	response to oxygen radical	3	Csa06g031070, Csa04g042760, Csa09g068650
5	GO:0051253	negative regulation of RNA metabolic process	3	Csa15g013970, Csa14g002120, Csa17g001540
5	GO:0006884	cell volume homeostasis	3	Csa03g021630, Csa17g023580, Csa04g052970
5	GO:0010557	positive regulation of macromolecule biosynthetic process	3	Csa17g022060, Csa05g017850, Csa09g078880
5	GO:0042537	benzene-containing compound metabolic process	3	Csa19g013900, Csa15g012820, Csa01g011180
5	GO:0009664	plant-type cell wall organization	3	Csa10004s010, Csa09g005290, Csa10g001200
5	GO:0006097	glyoxylate cycle	3	Csa20g005050, Csa08g060630, Csa13g003960
5	GO:0006974	cellular response to DNA damage stimulus	3	Csa20g036110, Csa11g069940, Csa08g059910
5	GO:0006801	superoxide metabolic process	3	Csa06g031070, Csa04g042760, Csa09g068650
5	GO:0046283	anthocyanin-containing compound metabolic process	3	Csa14g010930, Csa04g009910, Csa06g005270
6	GO:0048764	trichoblast maturation	3	Csa02g059810, Csa04g009910, Csa06g005270
6	GO:0071215	cellular response to abscisic acid stimulus	3	Csa11g070590, Csa18g023200, Csa14g004960
6	GO:0009992	cellular water homeostasis	3	Csa03g021630, Csa17g023580, Csa04g052970
6	GO:1902679	negative regulation of RNA biosynthetic process	3	Csa15g013970, Csa14g002120, Csa17g001540
6	GO:0045892	negative regulation of transcription, DNA-templated	3	Csa15g013970, Csa14g002120, Csa17g001540
6	GO:0071450	cellular response to oxygen radical	3	Csa06g031070, Csa04g042760, Csa09g068650
6	GO:0034050	host programmed cell death induced by symbiont	3	Csa03g026950, Csa17g030150, Csa14g030310
6	GO:0043632	modification-dependent macromolecule catabolic process	3	Csa10004s010, Csa15g074520, Csa16g024240
6	GO:0006694	steroid biosynthetic process	3	Csa13g027540, Csa05g035160, Csa02g039360
6	GO:0097306	cellular response to alcohol	3	Csa11g070590, Csa18g023200, Csa14g004960
6	GO:0030104	water homeostasis	3	Csa03g021630, Csa17g023580, Csa04g052970
6	GO:0009800	cinnamic acid biosynthetic process	3	Csa19g013900, Csa15g012820, Csa01g011180
6	GO:0048765	root hair cell differentiation	3	Csa02g059810, Csa04g009910, Csa06g005270
6	GO:0006396	RNA processing	3	Csa06g043740, Csa18g033570, Csa20g012150
6	GO:0042773	ATP synthesis coupled electron transport	3	Csa18g038890, Csa02g073520, Csa11g102360
6	GO:0071786	endoplasmic reticulum tubular network organization	3	Csa07g053670, Csa16g045330, Csa09g087850
6	GO:0046655	folic acid metabolic process	3	Csa01g024880, Csa15g032230, Csa19g030870
6	GO:0006558	L-phenylalanine metabolic process	3	Csa19g013900, Csa15g012820, Csa01g011180
6	GO:0006873	cellular ion homeostasis	3	Csa09g028410, Csa17g004160, Csa11g104870
6	GO:0034614	cellular response to reactive oxygen species	3	Csa06g031070, Csa04g042760, Csa09g068650
6	GO:0009108	coenzyme biosynthetic process	3	Csa01g024880, Csa15g032230, Csa19g030870
6	GO:0090627	plant epidermal cell differentiation	3	Csa02g059810, Csa04g009910, Csa06g005270
6	GO:0098660	inorganic ion transmembrane transport	3	Csa12g041800, Csa09g028410, Csa05g064690
6	GO:0000303	response to superoxide	3	Csa06g031070, Csa04g042760, Csa09g068650
6	GO:0009396	folic acid-containing compound biosynthetic process	3	Csa01g024880, Csa15g032230, Csa19g030870
6	GO:1902221	erythrose 4-phosphate/phosphoenolpyruvate family amino acid metabolic process	3	Csa19g013900, Csa15g012820, Csa01g011180
6	GO:0010054	trichoblast differentiation	3	Csa02g059810, Csa04g009910, Csa06g005270
6	GO:0042559	pteridine-containing compound biosynthetic process	3	Csa01g024880, Csa15g032230, Csa19g030870
6	GO:0009827	plant-type cell wall modification	3	Csa10004s010, Csa09g005290, Csa10g001200
6	GO:0006121	mitochondrial electron transport, succinate to ubiquinone	3	Csa18g038890, Csa02g073520, Csa11g102360
6	GO:0050801	ion homeostasis	3	Csa09g028410, Csa17g004160, Csa11g104870
6	GO:1901606	alpha-amino acid catabolic process	3	Csa19g013900, Csa15g012820, Csa01g011180
6	GO:0009074	aromatic amino acid family catabolic process	3	Csa19g013900, Csa15g012820, Csa01g011180
6	GO:0031407	oxylipin metabolic process	3	Csa01g025630, Csa18g026690, Csa19g031620
6	GO:0046656	folic acid biosynthetic process	3	Csa01g024880, Csa15g032230, Csa19g030870
6	GO:2000113	negative regulation of cellular macromolecule biosynthetic process	3	Csa15g013970, Csa14g002120, Csa17g001540
6	GO:0046653	tetrahydrofolate metabolic process	3	Csa01g024880, Csa15g032230, Csa19g030870
6	GO:0009639	response to red or far red light	3	Csa14g010930, Csa05g035160, Csa19g032100
7	GO:1902222	erythrose 4-phosphate/phosphoenolpyruvate family amino acid catabolic process	3	Csa19g013900, Csa15g012820, Csa01g011180
7	GO:0042775	mitochondrial ATP synthesis coupled electron transport	3	Csa18g038890, Csa02g073520, Csa11g102360
7	GO:0071451	cellular response to superoxide	3	Csa06g031070, Csa04g042760, Csa09g068650
7	GO:0043650	dicarboxylic acid biosynthetic process	3	Csa01g024880, Csa15g032230, Csa19g030870
7	GO:1903507	negative regulation of nucleic acid-templated transcription	3	Csa15g013970, Csa14g002120, Csa17g001540
7	GO:0043648	dicarboxylic acid metabolic process	3	Csa01g024880, Csa15g032230, Csa19g030870
7	GO:0031408	oxylipin biosynthetic process	3	Csa01g025630, Csa18g026690, Csa19g031620
7	GO:0019941	modification-dependent protein catabolic process	3	Csa10004s010, Csa15g074520, Csa16g024240
7	GO:0072511	divalent inorganic cation transport	3	Csa12g041800, Csa05g009550, Csa05g064690
7	GO:0098662	inorganic cation transmembrane transport	3	Csa12g041800, Csa09g028410, Csa05g064690
7	GO:0046654	tetrahydrofolate biosynthetic process	3	Csa01g024880, Csa15g032230, Csa19g030870
7	GO:0006559	L-phenylalanine catabolic process	3	Csa19g013900, Csa15g012820, Csa01g011180
7	GO:0006470	protein dephosphorylation	3	Csa04g066310, Csa20g050350, Csa06g053690
8	GO:0006511	ubiquitin-dependent protein catabolic process	3	Csa10004s010, Csa15g074520, Csa16g024240
8	GO:0070838	divalent metal ion transport	3	Csa12g041800, Csa05g009550, Csa05g064690
3	GO:0023051	regulation of signaling	2	Csa09g018530, Csa11g018430
3	GO:0048583	regulation of response to stimulus	2	Csa09g018530, Csa11g018430
3	GO:0048573	photoperiodism, flowering	2	Csa14g002120, Csa17g001540
3	GO:0042754	negative regulation of circadian rhythm	2	Csa14g002120, Csa17g001540
3	GO:0042752	regulation of circadian rhythm	2	Csa14g002120, Csa17g001540
4	GO:0016143	S-glycoside metabolic process	2	Csa09g087470, Csa07g004940
4	GO:0009826	unidimensional cell growth	2	Csa09g005290, Csa10g001200
4	GO:0045454	cell redox homeostasis	2	Csa12g054150, Csa03g056880
4	GO:0048574	long-day photoperiodism, flowering	2	Csa14g002120, Csa17g001540
4	GO:0022411	cellular component disassembly	2	Csa15g072510, Csa14g055080
4	GO:0031668	cellular response to extracellular stimulus	2	Csa04g009910, Csa06g005270
4	GO:0009991	response to extracellular stimulus	2	Csa04g009910, Csa06g005270
4	GO:0042594	response to starvation	2	Csa04g009910, Csa06g005270
4	GO:0071941	nitrogen cycle metabolic process	2	Csa14g054520, Csa11g051370
4	GO:0051090	regulation of sequence-specific DNA binding transcription factor activity	2	Csa14g002120, Csa17g001540
4	GO:0006020	inositol metabolic process	2	Csa09g086550, Csa16g043970
4	GO:0010646	regulation of cell communication	2	Csa09g018530, Csa11g018430
4	GO:0009617	response to bacterium	2	Csa20g003900, Csa15g074520
4	GO:0071214	cellular response to abiotic stimulus	2	Csa14g010930, Csa19g032100
4	GO:0009966	regulation of signal transduction	2	Csa09g018530, Csa11g018430
4	GO:1902589	single-organism organelle organization	2	Csa10g007060, Csa15g072510
4	GO:0071496	cellular response to external stimulus	2	Csa04g009910, Csa06g005270
5	GO:0051254	positive regulation of RNA metabolic process	2	Csa17g022060, Csa05g017850
5	GO:0032984	macromolecular complex disassembly	2	Csa15g072510, Csa14g055080
5	GO:0006021	inositol biosynthetic process	2	Csa09g086550, Csa16g043970
5	GO:0009311	oligosaccharide metabolic process	2	Csa14g009730, Csa14g006150
5	GO:0030187	melatonin biosynthetic process	2	Csa12g008440, Csa10g006990
5	GO:0048580	regulation of post-embryonic development	2	Csa12g074610, Csa19g032100
5	GO:0006471	protein ADP-ribosylation	2	Csa20g036110, Csa08g015690
5	GO:0031669	cellular response to nutrient levels	2	Csa04g009910, Csa06g005270
5	GO:0010928	regulation of auxin mediated signaling pathway	2	Csa09g018530, Csa11g018430
5	GO:0071822	protein complex subunit organization	2	Csa15g072510, Csa14g055080
5	GO:0042542	response to hydrogen peroxide	2	Csa06g053710, Csa09g078880
5	GO:0019757	glycosinolate metabolic process	2	Csa09g087470, Csa07g004940
5	GO:0034389	lipid particle organization	2	Csa13g019250, Csa08g008620
5	GO:0030186	melatonin metabolic process	2	Csa12g008440, Csa10g006990
5	GO:0031667	response to nutrient levels	2	Csa04g009910, Csa06g005270
5	GO:0005996	monosaccharide metabolic process	2	Csa20g017080, Csa06g053710
5	GO:0046271	phenylpropanoid catabolic process	2	Csa05g012400, Csa18g014140
5	GO:0051552	flavone metabolic process	2	Csa13g010770, Csa18g037160
5	GO:0007166	cell surface receptor signaling pathway	2	Csa07g053340, Csa11g025960
5	GO:0009914	hormone transport	2	Csa09g018530, Csa11g018430
5	GO:0051554	flavonol metabolic process	2	Csa13g010770, Csa18g037160
5	GO:0009832	plant-type cell wall biogenesis	2	Csa17g022060, Csa05233s010
5	GO:0044242	cellular lipid catabolic process	2	Csa05g035160, Csa12g057390
5	GO:0071478	cellular response to radiation	2	Csa14g010930, Csa19g032100
5	GO:1901136	carbohydrate derivative catabolic process	2	Csa07g004940, Csa12g040730
5	GO:0006022	aminoglycan metabolic process	2	Csa20g005700, Csa12g040730
5	GO:0009267	cellular response to starvation	2	Csa04g009910, Csa06g005270
5	GO:0043433	negative regulation of sequence-specific DNA binding transcription factor activity	2	Csa14g002120, Csa17g001540
5	GO:0051604	protein maturation	2	Csa10g009350, Csa12g012920
6	GO:0051553	flavone biosynthetic process	2	Csa13g010770, Csa18g037160
6	GO:0009648	photoperiodism	2	Csa14g002120, Csa17g001540
6	GO:0016485	protein processing	2	Csa10g009350, Csa12g012920
6	GO:0010315	auxin efflux	2	Csa09g018530, Csa11g018430
6	GO:0019760	glucosinolate metabolic process	2	Csa09g087470, Csa07g004940
6	GO:0000160	phosphorelay signal transduction system	2	Csa14g042020, Csa17g001720
6	GO:0043241	protein complex disassembly	2	Csa15g072510, Csa14g055080
6	GO:0016036	cellular response to phosphate starvation	2	Csa04g009910, Csa06g005270
6	GO:0010345	suberin biosynthetic process	2	Csa06g017140, Csa09g034370
6	GO:0010498	proteasomal protein catabolic process	2	Csa10004s010, Csa15g074520
6	GO:0009809	lignin biosynthetic process	2	Csa17g022060, Csa09g096370
6	GO:0046274	lignin catabolic process	2	Csa05g012400, Csa18g014140
6	GO:0046686	response to cadmium ion	2	Csa14g002120, Csa17g001540
6	GO:0019751	polyol metabolic process	2	Csa09g086550, Csa16g043970
6	GO:0006624	vacuolar protein processing	2	Csa10g009350, Csa12g012920
6	GO:0016125	sterol metabolic process	2	Csa13g027540, Csa05g035160
6	GO:0045893	positive regulation of transcription, DNA-templated	2	Csa17g022060, Csa05g017850
6	GO:0060918	auxin transport	2	Csa09g018530, Csa11g018430
6	GO:0034660	ncRNA metabolic process	2	Csa06g043740, Csa18g033570
6	GO:0051555	flavonol biosynthetic process	2	Csa13g010770, Csa18g037160
6	GO:1902680	positive regulation of RNA biosynthetic process	2	Csa17g022060, Csa05g017850
6	GO:0042435	indole-containing compound biosynthetic process	2	Csa12g008440, Csa10g006990
6	GO:0007167	enzyme linked receptor protein signaling pathway	2	Csa07g053340, Csa11g025960
6	GO:0071482	cellular response to light stimulus	2	Csa14g010930, Csa19g032100
6	GO:0009718	anthocyanin-containing compound biosynthetic process	2	Csa04g009910, Csa06g005270
7	GO:0030003	cellular cation homeostasis	2	Csa09g028410, Csa11g104870
7	GO:0098771	inorganic ion homeostasis	2	Csa09g028410, Csa11g104870
7	GO:0071489	cellular response to red or far red light	2	Csa14g010930, Csa19g032100
7	GO:0048571	long-day photoperiodism	2	Csa14g002120, Csa17g001540
7	GO:1903508	positive regulation of nucleic acid-templated transcription	2	Csa17g022060, Csa05g017850
7	GO:0043624	cellular protein complex disassembly	2	Csa15g072510, Csa14g055080
7	GO:0055080	cation homeostasis	2	Csa09g028410, Csa11g104870
7	GO:0009828	plant-type cell wall loosening	2	Csa09g005290, Csa10g001200
7	GO:0015672	monovalent inorganic cation transport	2	Csa09g028410, Csa07g016350
7	GO:0046173	polyol biosynthetic process	2	Csa09g086550, Csa16g043970
7	GO:0034470	ncRNA processing	2	Csa06g043740, Csa18g033570
7	GO:0010114	response to red light	2	Csa05g035160, Csa19g032100
7	GO:0007169	transmembrane receptor protein tyrosine kinase signaling pathway	2	Csa07g053340, Csa11g025960
7	GO:0009926	auxin polar transport	2	Csa09g018530, Csa11g018430
7	GO:0043161	proteasome-mediated ubiquitin-dependent protein catabolic process	2	Csa10004s010, Csa15g074520
7	GO:0072329	monocarboxylic acid catabolic process	2	Csa05g035160, Csa12g057390
8	GO:0010541	acropetal auxin transport	2	Csa09g018530, Csa11g018430
8	GO:0010540	basipetal auxin transport	2	Csa09g018530, Csa11g018430
8	GO:0000041	transition metal ion transport	2	Csa12g041800, Csa05g009550
9	GO:0006829	zinc II ion transport	2	Csa12g041800, Csa05g009550
2	GO:0001906	cell killing	1	Csa05g093060
3	GO:0031640	killing of cells of other organism	1	Csa05g093060
3	GO:0044764	multi-organism cellular process	1	Csa20g003900
3	GO:0022611	dormancy process	1	Csa05g035160
3	GO:0051606	detection of stimulus	1	Csa14g010930
3	GO:0048646	anatomical structure formation involved in morphogenesis	1	Csa09g005290
3	GO:0051240	positive regulation of multicellular organismal process	1	Csa19g032100
3	GO:0051321	meiotic cell cycle	1	Csa06g017140
3	GO:0044087	regulation of cellular component biogenesis	1	Csa17g022060
3	GO:0051641	cellular localization	1	Csa12g022190
3	GO:0051094	positive regulation of developmental process	1	Csa19g032100
3	GO:0035821	modification of morphology or physiology of other organism	1	Csa05g093060
3	GO:2000241	regulation of reproductive process	1	Csa12g074610
3	GO:0019953	sexual reproduction	1	Csa10g001200
3	GO:0043335	protein unfolding	1	Csa09g078880
3	GO:0010166	wax metabolic process	1	Csa00382s080
4	GO:0035383	thioester metabolic process	1	Csa06g017140
4	GO:0010162	seed dormancy process	1	Csa05g035160
4	GO:1990267	response to transition metal nanoparticle	1	Csa04g002640
4	GO:0010243	response to organonitrogen compound	1	Csa09g080130
4	GO:1901698	response to nitrogen compound	1	Csa09g080130
4	GO:0051726	regulation of cell cycle	1	Csa05g004190
4	GO:0048582	positive regulation of post-embryonic development	1	Csa19g032100
4	GO:1903338	regulation of cell wall organization or biogenesis	1	Csa17g022060
4	GO:0009875	pollen-pistil interaction	1	Csa08g060800
4	GO:0031539	positive regulation of anthocyanin metabolic process	1	Csa14g010930
4	GO:0048236	plant-type spore development	1	Csa06g017140
4	GO:0097438	exit from dormancy	1	Csa05g035160
4	GO:2000652	regulation of secondary cell wall biogenesis	1	Csa17g022060
4	GO:0048638	regulation of developmental growth	1	Csa11g025960
4	GO:0048544	recognition of pollen	1	Csa08g060800
4	GO:0023014	signal transduction by protein phosphorylation	1	Csa03g011330
4	GO:0022613	ribonucleoprotein complex biogenesis	1	Csa07g062720
4	GO:0042493	response to drug	1	Csa05g016560
4	GO:0022406	membrane docking	1	Csa14g059900
4	GO:0006949	syncytium formation	1	Csa09g005290
4	GO:0016458	gene silencing	1	Csa18g032690
4	GO:0051649	establishment of localization in cell	1	Csa12g022190
4	GO:0009292	genetic transfer	1	Csa20g003900
4	GO:0005984	disaccharide metabolic process	1	Csa14g006150
4	GO:0016131	brassinosteroid metabolic process	1	Csa05g035160
4	GO:0035266	meristem growth	1	Csa11g025960
4	GO:2001057	reactive nitrogen species metabolic process	1	Csa11g051370
4	GO:0009581	detection of external stimulus	1	Csa14g010930
4	GO:0032940	secretion by cell	1	Csa14g059900
4	GO:0022402	cell cycle process	1	Csa10g007060
4	GO:0015977	carbon fixation	1	Csa01g017480
4	GO:0010073	meristem maintenance	1	Csa11g025960
4	GO:0050879	multicellular organismal movement	1	Csa14g042020
4	GO:0007059	chromosome segregation	1	Csa10g007060
4	GO:0048588	developmental cell growth	1	Csa02g059810
4	GO:0070988	demethylation	1	Csa18g033090
4	GO:0008037	cell recognition	1	Csa08g060800
4	GO:0010025	wax biosynthetic process	1	Csa00382s080
4	GO:0048438	floral whorl development	1	Csa17g020910
4	GO:0009887	organ morphogenesis	1	Csa09g052510
4	GO:0009582	detection of abiotic stimulus	1	Csa14g010930
4	GO:0009624	response to nematode	1	Csa04g052970
4	GO:0044364	disruption of cells of other organism	1	Csa05g093060
4	GO:0015995	chlorophyll biosynthetic process	1	Csa19g032100
4	GO:0030029	actin filament-based process	1	Csa15g072510
4	GO:0090626	plant epidermis morphogenesis	1	Csa02g074240
4	GO:0009825	multidimensional cell growth	1	Csa09g005290
4	GO:0022607	cellular component assembly	1	Csa07g062720
4	GO:0080111	DNA demethylation	1	Csa18g033090
4	GO:0097164	ammonium ion metabolic process	1	Csa15g082810
4	GO:0009404	toxin metabolic process	1	Csa16g042570
4	GO:0015979	photosynthesis	1	Csa19g032100
4	GO:0009909	regulation of flower development	1	Csa12g074610
5	GO:1901616	organic hydroxy compound catabolic process	1	Csa05g035160
5	GO:0010029	regulation of seed germination	1	Csa19g032100
5	GO:0030201	heparan sulfate proteoglycan metabolic process	1	Csa20g005700
5	GO:0042886	amide transport	1	Csa03g026430
5	GO:0071826	ribonucleoprotein complex subunit organization	1	Csa07g062720
5	GO:0048507	meristem development	1	Csa11g025960
5	GO:0032269	negative regulation of cellular protein metabolic process	1	Csa04g052840
5	GO:0018958	phenol-containing compound metabolic process	1	Csa15g082810
5	GO:0006284	base-excision repair	1	Csa08g059910
5	GO:0022618	ribonucleoprotein complex assembly	1	Csa07g062720
5	GO:0010031	circumnutation	1	Csa14g042020
5	GO:0051338	regulation of transferase activity	1	Csa05g004190
5	GO:0048509	regulation of meristem development	1	Csa11g025960
5	GO:1901658	glycosyl compound catabolic process	1	Csa07g004940
5	GO:1904029	regulation of cyclin-dependent protein kinase activity	1	Csa05g004190
5	GO:0010043	response to zinc ion	1	Csa04g002640
5	GO:0034440	lipid oxidation	1	Csa12g057390
5	GO:0046907	intracellular transport	1	Csa12g022190
5	GO:0098813	nuclear chromosome segregation	1	Csa10g007060
5	GO:0007067	mitotic nuclear division	1	Csa10g007060
5	GO:0000819	sister chromatid segregation	1	Csa10g007060
5	GO:0006040	amino sugar metabolic process	1	Csa12g040730
5	GO:0051174	regulation of phosphorus metabolic process	1	Csa05g004190
5	GO:1901160	primary amino compound metabolic process	1	Csa15g082810
5	GO:1901695	tyramine biosynthetic process	1	Csa15g082810
5	GO:0009743	response to carbohydrate	1	Csa03g031630
5	GO:0051336	regulation of hydrolase activity	1	Csa04g052840
5	GO:0033692	cellular polysaccharide biosynthetic process	1	Csa05233s010
5	GO:0009691	cytokinin biosynthetic process	1	Csa08g058180
5	GO:0009556	microsporogenesis	1	Csa06g017140
5	GO:0009831	plant-type cell wall modification involved in multidimensional cell growth	1	Csa09g005290
5	GO:0030036	actin cytoskeleton organization	1	Csa15g072510
5	GO:0090487	secondary metabolite catabolic process	1	Csa16g042570
5	GO:0044273	sulfur compound catabolic process	1	Csa07g004940
5	GO:0006749	glutathione metabolic process	1	Csa16g042570
5	GO:0046486	glycerolipid metabolic process	1	Csa00579s080
5	GO:0034248	regulation of cellular amide metabolic process	1	Csa09g078880
5	GO:0016145	S-glycoside catabolic process	1	Csa07g004940
5	GO:0042254	ribosome biogenesis	1	Csa07g062720
5	GO:1903047	mitotic cell cycle process	1	Csa10g007060
5	GO:0006778	porphyrin-containing compound metabolic process	1	Csa19g032100
5	GO:0045017	glycerolipid biosynthetic process	1	Csa00579s080
5	GO:0009640	photomorphogenesis	1	Csa14g010930
5	GO:0048838	release of seed from dormancy	1	Csa05g035160
5	GO:0048831	regulation of shoot system development	1	Csa12g074610
5	GO:0000278	mitotic cell cycle	1	Csa10g007060
5	GO:0010200	response to chitin	1	Csa09g080130
5	GO:0009690	cytokinin metabolic process	1	Csa08g058180
5	GO:0042273	ribosomal large subunit biogenesis	1	Csa07g062720
5	GO:0009806	lignan metabolic process	1	Csa14g042020
5	GO:0007062	sister chromatid cohesion	1	Csa10g007060
5	GO:0042128	nitrate assimilation	1	Csa11g051370
5	GO:0015012	heparan sulfate proteoglycan biosynthetic process	1	Csa20g005700
5	GO:1901537	positive regulation of DNA demethylation	1	Csa18g033090
5	GO:0006887	exocytosis	1	Csa14g059900
5	GO:0051276	chromosome organization	1	Csa10g007060
5	GO:1901401	regulation of tetrapyrrole metabolic process	1	Csa19g032100
5	GO:0010030	positive regulation of seed germination	1	Csa19g032100
5	GO:0000904	cell morphogenesis involved in differentiation	1	Csa02g074240
5	GO:0015893	drug transport	1	Csa05g016560
5	GO:0000165	MAPK cascade	1	Csa03g011330
5	GO:0048285	organelle fission	1	Csa10g007060
5	GO:0007010	cytoskeleton organization	1	Csa15g072510
5	GO:0048278	vesicle docking	1	Csa14g059900
5	GO:1901659	glycosyl compound biosynthetic process	1	Csa09g028410
5	GO:1902582	single-organism intracellular transport	1	Csa12g022190
5	GO:0009407	toxin catabolic process	1	Csa16g042570
5	GO:0051193	regulation of cofactor metabolic process	1	Csa19g032100
5	GO:0031537	regulation of anthocyanin metabolic process	1	Csa14g010930
5	GO:0046351	disaccharide biosynthetic process	1	Csa14g006150
5	GO:0048443	stamen development	1	Csa17g020910
5	GO:0051054	positive regulation of DNA metabolic process	1	Csa18g033090
5	GO:0015748	organophosphate ester transport	1	Csa12g022190
5	GO:0046903	secretion	1	Csa14g059900
5	GO:0006818	hydrogen transport	1	Csa09g028410
5	GO:0006023	aminoglycan biosynthetic process	1	Csa20g005700
5	GO:0010075	regulation of meristem growth	1	Csa11g025960
5	GO:0048767	root hair elongation	1	Csa02g059810
5	GO:0051103	DNA ligation involved in DNA repair	1	Csa20g036110
5	GO:0042044	fluid transport	1	Csa04g052970
5	GO:0006720	isoprenoid metabolic process	1	Csa05g035160
5	GO:0009399	nitrogen fixation	1	Csa14g054520
5	GO:0009583	detection of light stimulus	1	Csa14g010930
5	GO:0034605	cellular response to heat	1	Csa19g032100
5	GO:0034250	positive regulation of cellular amide metabolic process	1	Csa09g078880
5	GO:1901293	nucleoside phosphate biosynthetic process	1	Csa09g028410
5	GO:0042126	nitrate metabolic process	1	Csa11g051370
5	GO:0010017	red or far-red light signaling pathway	1	Csa14g010930
5	GO:0048466	androecium development	1	Csa17g020910
5	GO:0007602	phototransduction	1	Csa14g010930
5	GO:0010380	regulation of chlorophyll biosynthetic process	1	Csa19g032100
5	GO:0016132	brassinosteroid biosynthetic process	1	Csa05g035160
5	GO:0009308	amine metabolic process	1	Csa08g058180
5	GO:0006637	acyl-CoA metabolic process	1	Csa06g017140
5	GO:0006855	drug transmembrane transport	1	Csa05g016560
5	GO:0009657	plastid organization	1	Csa06g029500
5	GO:0033013	tetrapyrrole metabolic process	1	Csa19g032100
5	GO:0016192	vesicle-mediated transport	1	Csa14g059900
5	GO:0051247	positive regulation of protein metabolic process	1	Csa09g078880
5	GO:0030258	lipid modification	1	Csa12g057390
5	GO:0006487	protein N-linked glycosylation	1	Csa14g009730
5	GO:1901535	regulation of DNA demethylation	1	Csa18g033090
5	GO:0032270	positive regulation of cellular protein metabolic process	1	Csa09g078880
5	GO:0009294	DNA mediated transformation	1	Csa20g003900
5	GO:0042547	cell wall modification involved in multidimensional cell growth	1	Csa09g005290
5	GO:0009269	response to desiccation	1	Csa03g001760
5	GO:0005985	sucrose metabolic process	1	Csa14g006150
5	GO:0031047	gene silencing by RNA	1	Csa18g032690
5	GO:0051248	negative regulation of protein metabolic process	1	Csa04g052840
5	GO:0065003	macromolecular complex assembly	1	Csa07g062720
5	GO:1903825	organic acid transmembrane transport	1	Csa20g006900
5	GO:0015849	organic acid transport	1	Csa20g006900
5	GO:0044272	sulfur compound biosynthetic process	1	Csa20g005700
5	GO:0070925	organelle assembly	1	Csa07g062720
5	GO:0010090	trichome morphogenesis	1	Csa02g074240
5	GO:0051052	regulation of DNA metabolic process	1	Csa18g033090
6	GO:0043549	regulation of kinase activity	1	Csa05g004190
6	GO:0042343	indole glucosinolate metabolic process	1	Csa09g087470
6	GO:0006030	chitin metabolic process	1	Csa12g040730
6	GO:0006260	DNA replication	1	Csa20g036110
6	GO:0010476	gibberellin mediated signaling pathway	1	Csa14g010930
6	GO:0090056	regulation of chlorophyll metabolic process	1	Csa19g032100
6	GO:1905039	carboxylic acid transmembrane transport	1	Csa20g006900
6	GO:0006029	proteoglycan metabolic process	1	Csa20g005700
6	GO:0045861	negative regulation of proteolysis	1	Csa04g052840
6	GO:0009142	nucleoside triphosphate biosynthetic process	1	Csa09g028410
6	GO:0071369	cellular response to ethylene stimulus	1	Csa17g001720
6	GO:1901162	primary amino compound biosynthetic process	1	Csa15g082810
6	GO:0009637	response to blue light	1	Csa19g032100
6	GO:0080184	response to phenylpropanoid	1	Csa04g002640
6	GO:0000038	very long-chain fatty acid metabolic process	1	Csa00382s080
6	GO:0070646	protein modification by small protein removal	1	Csa09g048450
6	GO:0019759	glycosinolate catabolic process	1	Csa07g004940
6	GO:0009738	abscisic acid-activated signaling pathway	1	Csa18g023200
6	GO:0034284	response to monosaccharide	1	Csa03g031630
6	GO:0006820	anion transport	1	Csa20g006900
6	GO:0052547	regulation of peptidase activity	1	Csa04g052840
6	GO:0055088	lipid homeostasis	1	Csa05g035160
6	GO:0046942	carboxylic acid transport	1	Csa20g006900
6	GO:0030203	glycosaminoglycan metabolic process	1	Csa20g005700
6	GO:0019852	L-ascorbic acid metabolic process	1	Csa20g017080
6	GO:0006865	amino acid transport	1	Csa20g006900
6	GO:0046364	monosaccharide biosynthetic process	1	Csa20g017080
6	GO:0046189	phenol-containing compound biosynthetic process	1	Csa15g082810
6	GO:0006721	terpenoid metabolic process	1	Csa05g035160
6	GO:0007064	mitotic sister chromatid cohesion	1	Csa10g007060
6	GO:0034285	response to disaccharide	1	Csa03g031630
6	GO:0042255	ribosome assembly	1	Csa07g062720
6	GO:1901071	glucosamine-containing compound metabolic process	1	Csa12g040730
6	GO:0019318	hexose metabolic process	1	Csa06g053710
6	GO:0015833	peptide transport	1	Csa03g026430
6	GO:0010091	trichome branching	1	Csa02g074240
6	GO:0090305	nucleic acid phosphodiester bond hydrolysis	1	Csa18g033570
6	GO:0097503	sialylation	1	Csa14g009730
6	GO:0019853	L-ascorbic acid biosynthetic process	1	Csa20g017080
6	GO:0000280	nuclear division	1	Csa10g007060
6	GO:0010608	posttranscriptional regulation of gene expression	1	Csa09g078880
6	GO:0009807	lignan biosynthetic process	1	Csa14g042020
6	GO:0006417	regulation of translation	1	Csa09g078880
6	GO:0009250	glucan biosynthetic process	1	Csa05233s010
6	GO:0009061	anaerobic respiration	1	Csa01g010850
6	GO:0006266	DNA ligation	1	Csa20g036110
6	GO:0034622	cellular macromolecular complex assembly	1	Csa07g062720
6	GO:0043288	apocarotenoid metabolic process	1	Csa05g035160
6	GO:0005986	sucrose biosynthetic process	1	Csa14g006150
6	GO:0019220	regulation of phosphate metabolic process	1	Csa05g004190
6	GO:0072522	purine-containing compound biosynthetic process	1	Csa09g028410
6	GO:0006833	water transport	1	Csa04g052970
6	GO:0018279	protein N-linked glycosylation via asparagine	1	Csa14g009730
6	GO:0015994	chlorophyll metabolic process	1	Csa19g032100
6	GO:0010117	photoprotection	1	Csa19g032100
6	GO:0015992	proton transport	1	Csa09g028410
6	GO:0000271	polysaccharide biosynthetic process	1	Csa05233s010
6	GO:0009124	nucleoside monophosphate biosynthetic process	1	Csa09g028410
6	GO:0009312	oligosaccharide biosynthetic process	1	Csa14g006150
6	GO:0009658	chloroplast organization	1	Csa06g029500
6	GO:0045727	positive regulation of translation	1	Csa09g078880
6	GO:0006304	DNA modification	1	Csa18g033090
6	GO:0036065	fucosylation	1	Csa05233s010
6	GO:0051346	negative regulation of hydrolase activity	1	Csa04g052840
6	GO:0009553	embryo sac development	1	Csa17g020910
6	GO:0009585	red, far-red light phototransduction	1	Csa14g010930
6	GO:0009062	fatty acid catabolic process	1	Csa12g057390
6	GO:0071395	cellular response to jasmonic acid stimulus	1	Csa01g018090
6	GO:0010026	trichome differentiation	1	Csa02g074240
6	GO:0009704	de-etiolation	1	Csa14g010930
6	GO:0006862	nucleotide transport	1	Csa12g022190
6	GO:0031399	regulation of protein modification process	1	Csa05g004190
6	GO:0000079	regulation of cyclin-dependent protein serine/threonine kinase activity	1	Csa05g004190
6	GO:0006026	aminoglycan catabolic process	1	Csa12g040730
6	GO:0009163	nucleoside biosynthetic process	1	Csa09g028410
6	GO:0030162	regulation of proteolysis	1	Csa04g052840
6	GO:0015711	organic anion transport	1	Csa20g006900
6	GO:0046164	alcohol catabolic process	1	Csa05g035160
6	GO:0016128	phytosteroid metabolic process	1	Csa05g035160
6	GO:0035337	fatty-acyl-CoA metabolic process	1	Csa06g017140
6	GO:0006779	porphyrin-containing compound biosynthetic process	1	Csa19g032100
6	GO:0006024	glycosaminoglycan biosynthetic process	1	Csa20g005700
6	GO:0033014	tetrapyrrole biosynthetic process	1	Csa19g032100
6	GO:0071370	cellular response to gibberellin stimulus	1	Csa14g010930
6	GO:0006904	vesicle docking involved in exocytosis	1	Csa14g059900
6	GO:1901463	regulation of tetrapyrrole biosynthetic process	1	Csa19g032100
6	GO:0009165	nucleotide biosynthetic process	1	Csa09g028410
6	GO:0007015	actin filament organization	1	Csa15g072510
6	GO:1900140	regulation of seedling development	1	Csa19g032100
6	GO:0046348	amino sugar catabolic process	1	Csa12g040730
6	GO:0000027	ribosomal large subunit assembly	1	Csa07g062720
6	GO:0009873	ethylene-activated signaling pathway	1	Csa17g001720
6	GO:0019395	fatty acid oxidation	1	Csa12g057390
6	GO:0090501	RNA phosphodiester bond hydrolysis	1	Csa18g033570
6	GO:0009834	plant-type secondary cell wall biogenesis	1	Csa17g022060
6	GO:0009411	response to UV	1	Csa19g032100
6	GO:0009867	jasmonic acid mediated signaling pathway	1	Csa01g018090
6	GO:0010226	response to lithium ion	1	Csa17g004160
6	GO:0006839	mitochondrial transport	1	Csa12g022190
6	GO:0006273	lagging strand elongation	1	Csa20g036110
6	GO:0000070	mitotic sister chromatid segregation	1	Csa10g007060
6	GO:0015931	nucleobase-containing compound transport	1	Csa12g022190
6	GO:0009064	glutamine family amino acid metabolic process	1	Csa14g054520
6	GO:0046390	ribose phosphate biosynthetic process	1	Csa09g028410
6	GO:0098656	anion transmembrane transport	1	Csa20g006900
6	GO:0008300	isoprenoid catabolic process	1	Csa05g035160
6	GO:0022616	DNA strand elongation	1	Csa20g036110
6	GO:1902644	tertiary alcohol metabolic process	1	Csa05g035160
7	GO:0009746	response to hexose	1	Csa03g031630
7	GO:0010268	brassinosteroid homeostasis	1	Csa05g035160
7	GO:0016115	terpenoid catabolic process	1	Csa05g035160
7	GO:0090502	RNA phosphodiester bond hydrolysis, endonucleolytic	1	Csa18g033570
7	GO:0006857	oligopeptide transport	1	Csa03g026430
7	GO:0006352	DNA-templated transcription, initiation	1	Csa20g005400
7	GO:0006541	glutamine metabolic process	1	Csa14g054520
7	GO:0006012	galactose metabolic process	1	Csa06g053710
7	GO:0009969	xyloglucan biosynthetic process	1	Csa05233s010
7	GO:0010218	response to far red light	1	Csa19g032100
7	GO:0009744	response to sucrose	1	Csa03g031630
7	GO:0043290	apocarotenoid catabolic process	1	Csa05g035160
7	GO:0009084	glutamine family amino acid biosynthetic process	1	Csa14g054520
7	GO:0006399	tRNA metabolic process	1	Csa18g033570
7	GO:0006415	translational termination	1	Csa14g055080
7	GO:0016126	sterol biosynthetic process	1	Csa13g027540
7	GO:0034644	cellular response to UV	1	Csa19g032100
7	GO:0009145	purine nucleoside triphosphate biosynthetic process	1	Csa09g028410
7	GO:0035336	long-chain fatty-acyl-CoA metabolic process	1	Csa06g017140
7	GO:0016579	protein deubiquitination	1	Csa09g048450
7	GO:0015865	purine nucleotide transport	1	Csa12g022190
7	GO:0042325	regulation of phosphorylation	1	Csa05g004190
7	GO:0071483	cellular response to blue light	1	Csa19g032100
7	GO:0006032	chitin catabolic process	1	Csa12g040730
7	GO:0045859	regulation of protein kinase activity	1	Csa05g004190
7	GO:0008154	actin polymerization or depolymerization	1	Csa15g072510
7	GO:0009201	ribonucleoside triphosphate biosynthetic process	1	Csa09g028410
7	GO:0008380	RNA splicing	1	Csa18g033570
7	GO:0009260	ribonucleotide biosynthetic process	1	Csa09g028410
7	GO:0010466	negative regulation of peptidase activity	1	Csa04g052840
7	GO:0009156	ribonucleoside monophosphate biosynthetic process	1	Csa09g028410
7	GO:1902600	hydrogen ion transmembrane transport	1	Csa09g028410
7	GO:1901072	glucosamine-containing compound catabolic process	1	Csa12g040730
7	GO:0001932	regulation of protein phosphorylation	1	Csa05g004190
7	GO:0042761	very long-chain fatty acid biosynthetic process	1	Csa00382s080
7	GO:0042455	ribonucleoside biosynthetic process	1	Csa09g028410
7	GO:0046345	abscisic acid catabolic process	1	Csa05g035160
7	GO:0003333	amino acid transmembrane transport	1	Csa20g006900
7	GO:0019762	glucosinolate catabolic process	1	Csa07g004940
7	GO:0006261	DNA-dependent DNA replication	1	Csa20g036110
7	GO:0018193	peptidyl-amino acid modification	1	Csa14g009730
7	GO:0071484	cellular response to light intensity	1	Csa19g032100
7	GO:0016129	phytosteroid biosynthetic process	1	Csa05g035160
7	GO:0044728	DNA methylation or demethylation	1	Csa18g033090
7	GO:0035510	DNA dealkylation	1	Csa18g033090
7	GO:0042451	purine nucleoside biosynthetic process	1	Csa09g028410
7	GO:0006714	sesquiterpenoid metabolic process	1	Csa05g035160
7	GO:0006164	purine nucleotide biosynthetic process	1	Csa09g028410
7	GO:0070141	response to UV-A	1	Csa19g032100
7	GO:0009687	abscisic acid metabolic process	1	Csa05g035160
7	GO:0009127	purine nucleoside monophosphate biosynthetic process	1	Csa09g028410
7	GO:0009740	gibberellic acid mediated signaling pathway	1	Csa14g010930
7	GO:0006635	fatty acid beta-oxidation	1	Csa12g057390
7	GO:0030166	proteoglycan biosynthetic process	1	Csa20g005700
7	GO:0006271	DNA strand elongation involved in DNA replication	1	Csa20g036110
7	GO:0052548	regulation of endopeptidase activity	1	Csa04g052840
8	GO:0031146	SCF-dependent proteasomal ubiquitin-dependent protein catabolic process	1	Csa15g074520
8	GO:0009152	purine ribonucleotide biosynthetic process	1	Csa09g028410
8	GO:0071490	cellular response to far red light	1	Csa19g032100
8	GO:0030042	actin filament depolymerization	1	Csa15g072510
8	GO:0006875	cellular metal ion homeostasis	1	Csa11g104870
8	GO:0055065	metal ion homeostasis	1	Csa11g104870
8	GO:0009206	purine ribonucleoside triphosphate biosynthetic process	1	Csa09g028410
8	GO:0071486	cellular response to high light intensity	1	Csa19g032100
8	GO:0070588	calcium ion transmembrane transport	1	Csa05g064690
8	GO:0071492	cellular response to UV-A	1	Csa19g032100
8	GO:0046129	purine ribonucleoside biosynthetic process	1	Csa09g028410
8	GO:0009168	purine ribonucleoside monophosphate biosynthetic process	1	Csa09g028410
8	GO:0009750	response to fructose	1	Csa03g031630
8	GO:0000394	RNA splicing, via endonucleolytic cleavage and ligation	1	Csa18g033570
8	GO:0006542	glutamine biosynthetic process	1	Csa14g054520
8	GO:0071577	zinc II ion transmembrane transport	1	Csa12g041800
8	GO:0030004	cellular monovalent inorganic cation homeostasis	1	Csa09g028410
8	GO:0006813	potassium ion transport	1	Csa07g016350
8	GO:0071491	cellular response to red light	1	Csa19g032100
8	GO:0008033	tRNA processing	1	Csa18g033570
8	GO:0010951	negative regulation of endopeptidase activity	1	Csa04g052840
8	GO:0018196	peptidyl-asparagine modification	1	Csa14g009730
8	GO:0009749	response to glucose	1	Csa03g031630
8	GO:0016107	sesquiterpenoid catabolic process	1	Csa05g035160
8	GO:0071900	regulation of protein serine/threonine kinase activity	1	Csa05g004190
8	GO:0051261	protein depolymerization	1	Csa15g072510
8	GO:0055067	monovalent inorganic cation homeostasis	1	Csa09g028410
8	GO:0046777	protein autophosphorylation	1	Csa02g074240
9	GO:0046916	cellular transition metal ion homeostasis	1	Csa11g104870
9	GO:0006754	ATP biosynthetic process	1	Csa09g028410
9	GO:0042787	protein ubiquitination involved in ubiquitin-dependent protein catabolic process	1	Csa10004s010
9	GO:0006885	regulation of pH	1	Csa09g028410
9	GO:0055076	transition metal ion homeostasis	1	Csa11g104870
9	GO:0030641	regulation of cellular pH	1	Csa09g028410
9	GO:0006388	tRNA splicing, via endonucleolytic cleavage and ligation	1	Csa18g033570
9	GO:0006816	calcium ion transport	1	Csa05g064690
10	GO:0051453	regulation of intracellular pH	1	Csa09g028410
10	GO:0000209	protein polyubiquitination	1	Csa10004s010

## Sheet: Cellular Component
Table S4. GO classification and KEGG metabolic pathways for the differentially expressed genes DEGs down regulated in DGAT1m #2 at 10-15 days after flowering DAF. Gene ontology distribution of the transcripts into molecular function, biological process, cellular component, and metabolic pathways . The number of transcripts encoded for each category is represented as well as the GO level for each …
GO Level	Term ID	Term (Name)	Number of Sequences	Sequences Names
1	GO:0005575	cellular_component	439	Csa09g028410, Csa17g005710, Csa20g036110, Csa10g009350, Csa11g091860, Csa07g045790, Csa14g023300, Csa01g023190, Csa04g044980, Csa02g051710, Csa02g067170, Csa17g051980, Csa16g005780, Csa18g021370, Csa11g069940, Csa19g013900, Csa04g065780, Csa09g087850, Csa17g011040, Csa19g005280, Csa15g084080, Csa07g023750, Csa19g006370, Csa05g017400, Csa08g008620, Csa18g020130, Csa15g012820, Csa16g048060, Csa08g0…
2	GO:0005623	cell	282	Csa09g028410, Csa17g005710, Csa04g060660, Csa20g036110, Csa10g009350, Csa10004s010, Csa11g091860, Csa07g045790, Csa09g014800, Csa10g047190, Csa06g039260, Csa06g040020, Csa14g023300, Csa04g044980, Csa02g051710, Csa16g045330, Csa07g050100, Csa17g051980, Csa12g054150, Csa11g069940, Csa19g013900, Csa09g087850, Csa02243s010, Csa17g011960, Csa19g005280, Csa14g014490, Csa15g084080, Csa08g062980, Csa07g0…
2	GO:0044464	cell part	280	Csa09g028410, Csa17g005710, Csa04g060660, Csa20g036110, Csa10g009350, Csa10004s010, Csa11g091860, Csa07g045790, Csa09g014800, Csa10g047190, Csa06g039260, Csa06g040020, Csa14g023300, Csa04g044980, Csa02g051710, Csa16g045330, Csa07g050100, Csa17g051980, Csa11g069940, Csa19g013900, Csa09g087850, Csa02243s010, Csa17g011960, Csa19g005280, Csa14g014490, Csa15g084080, Csa08g062980, Csa07g023750, Csa06g0…
3	GO:0005622	intracellular	240	Csa09g028410, Csa17g005710, Csa20g036110, Csa10g009350, Csa11g091860, Csa07g045790, Csa09g014800, Csa10g047190, Csa06g039260, Csa14g023300, Csa04g044980, Csa02g051710, Csa16g045330, Csa07g050100, Csa17g051980, Csa11g069940, Csa19g013900, Csa09g087850, Csa19g005280, Csa14g014490, Csa15g084080, Csa08g062980, Csa06g044610, Csa05g017400, Csa10g006990, Csa19g001360, Csa05233s010, Csa04g038980, Csa01g0…
3	GO:0044424	intracellular part	238	Csa09g028410, Csa17g005710, Csa20g036110, Csa10g009350, Csa11g091860, Csa07g045790, Csa09g014800, Csa10g047190, Csa06g039260, Csa14g023300, Csa04g044980, Csa02g051710, Csa16g045330, Csa07g050100, Csa17g051980, Csa11g069940, Csa19g013900, Csa09g087850, Csa19g005280, Csa14g014490, Csa15g084080, Csa08g062980, Csa06g044610, Csa05g017400, Csa10g006990, Csa19g001360, Csa05233s010, Csa04g038980, Csa01g0…
2	GO:0016020	membrane	213	Csa09g028410, Csa04g060660, Csa10004s010, Csa09g014800, Csa08g051710, Csa10g047190, Csa06g040020, Csa01g023190, Csa02g067170, Csa16g045330, Csa16g002720, Csa16523s010, Csa08g057250, Csa12g002960, Csa16g005780, Csa18g021370, Csa04g065780, Csa09g087850, Csa17g011960, Csa10g029650, Csa07g023750, Csa19g001360, Csa05233s010, Csa11g004870, Csa06g006120, Csa05g009550, Csa08g008620, Csa06g008780, Csa16g0…
2	GO:0043226	organelle	191	Csa09g028410, Csa20g036110, Csa10g009350, Csa07g062720, Csa06g029500, Csa12g037540, Csa07g045790, Csa15g013970, Csa09g014800, Csa08g062200, Csa12g012920, Csa10g047190, Csa08g058180, Csa03g006900, Csa12g074610, Csa04g044980, Csa02g051710, Csa16g045330, Csa04g051790, Csa14g006800, Csa19g029640, Csa07g050100, Csa12g057390, Csa20g010110, Csa15g002290, Csa11g069940, Csa16g024240, Csa01g010850, Csa09g0…
3	GO:0043229	intracellular organelle	191	Csa09g028410, Csa20g036110, Csa10g009350, Csa07g062720, Csa06g029500, Csa12g037540, Csa07g045790, Csa15g013970, Csa09g014800, Csa08g062200, Csa12g012920, Csa10g047190, Csa08g058180, Csa03g006900, Csa12g074610, Csa04g044980, Csa02g051710, Csa16g045330, Csa04g051790, Csa14g006800, Csa19g029640, Csa07g050100, Csa12g057390, Csa20g010110, Csa15g002290, Csa11g069940, Csa16g024240, Csa01g010850, Csa09g0…
2	GO:0044425	membrane part	183	Csa12g041800, Csa09g028410, Csa04g060660, Csa06g053170, Csa10004s010, Csa12g057710, Csa15g013970, Csa18g034830, Csa09g014800, Csa10g047190, Csa14g010980, Csa14g067880, Csa03g006900, Csa04g044340, Csa06g040020, Csa01g023190, Csa11g025960, Csa02g067170, Csa16g045330, Csa04g051790, Csa16g002720, Csa19g029640, Csa13g003010, Csa16523s010, Csa07g015290, Csa08g057250, Csa12g002960, Csa16g002790, Csa07g0…
3	GO:0031224	intrinsic component of membrane	179	Csa12g041800, Csa09g028410, Csa04g060660, Csa06g053170, Csa10004s010, Csa12g057710, Csa15g013970, Csa18g034830, Csa09g014800, Csa10g047190, Csa14g010980, Csa14g067880, Csa03g006900, Csa04g044340, Csa06g040020, Csa01g023190, Csa11g025960, Csa02g067170, Csa16g045330, Csa04g051790, Csa16g002720, Csa19g029640, Csa13g003010, Csa16523s010, Csa07g015290, Csa08g057250, Csa12g002960, Csa16g002790, Csa07g0…
3	GO:0043227	membrane-bounded organelle	178	Csa09g028410, Csa20g036110, Csa10g009350, Csa06g029500, Csa12g037540, Csa07g045790, Csa15g013970, Csa08g062200, Csa12g012920, Csa08g058180, Csa03g006900, Csa12g074610, Csa04g044980, Csa02g051710, Csa16g045330, Csa04g051790, Csa19g029640, Csa07g050100, Csa12g057390, Csa20g010110, Csa15g002290, Csa11g069940, Csa16g024240, Csa01g010850, Csa09g087850, Csa13g025710, Csa19g054290, Csa19g005280, Csa14g0…
4	GO:0043231	intracellular membrane-bounded organelle	178	Csa09g028410, Csa20g036110, Csa10g009350, Csa06g029500, Csa12g037540, Csa07g045790, Csa15g013970, Csa08g062200, Csa12g012920, Csa08g058180, Csa03g006900, Csa12g074610, Csa04g044980, Csa02g051710, Csa16g045330, Csa04g051790, Csa19g029640, Csa07g050100, Csa12g057390, Csa20g010110, Csa15g002290, Csa11g069940, Csa16g024240, Csa01g010850, Csa09g087850, Csa13g025710, Csa19g054290, Csa19g005280, Csa14g0…
4	GO:0016021	integral component of membrane	173	Csa12g041800, Csa09g028410, Csa04g060660, Csa06g053170, Csa10004s010, Csa12g057710, Csa15g013970, Csa18g034830, Csa09g014800, Csa10g047190, Csa14g010980, Csa14g067880, Csa03g006900, Csa04g044340, Csa06g040020, Csa01g023190, Csa11g025960, Csa02g067170, Csa16g045330, Csa04g051790, Csa16g002720, Csa19g029640, Csa13g003010, Csa16523s010, Csa07g015290, Csa08g057250, Csa12g002960, Csa16g002790, Csa07g0…
4	GO:0005737	cytoplasm	152	Csa09g028410, Csa17g005710, Csa20g036110, Csa10g009350, Csa07g062720, Csa11g091860, Csa12g037540, Csa07g045790, Csa12g012920, Csa06g039260, Csa08g058180, Csa03g006900, Csa11g019270, Csa14g023300, Csa04g047610, Csa16g045330, Csa04g051790, Csa19g029640, Csa12g057390, Csa17g051980, Csa15g002290, Csa06g037810, Csa19g013900, Csa09g087850, Csa19g005280, Csa14g014490, Csa08g062980, Csa16g042570, Csa05g0…
4	GO:0044444	cytoplasmic part	120	Csa10g009350, Csa07g062720, Csa12g037540, Csa07g045790, Csa12g012920, Csa06g039260, Csa08g058180, Csa03g006900, Csa04g047610, Csa16g045330, Csa04g051790, Csa19g029640, Csa12g057390, Csa17g051980, Csa15g002290, Csa06g037810, Csa09g087850, Csa19g005280, Csa14g014490, Csa16g042570, Csa05g017400, Csa10g006990, Csa05233s010, Csa04g038980, Csa14g004970, Csa01g031490, Csa07g053670, Csa08g008620, Csa03g0…
5	GO:0005634	nucleus	92	Csa20g036110, Csa03g018400, Csa06g029500, Csa15g013970, Csa04g049790, Csa11g066460, Csa08g062200, Csa19g033420, Csa01g003150, Csa02g045460, Csa03g002180, Csa08g058180, Csa14g020870, Csa14g042020, Csa12g074610, Csa04g044980, Csa02g051710, Csa16g045330, Csa07g050100, Csa14g002120, Csa12g057390, Csa06g030370, Csa10g040760, Csa20g010110, Csa14g010930, Csa09g002470, Csa14g006150, Csa11g069940, Csa16g0…
2	GO:0005576	extracellular region	86	Csa15g005110, Csa04g060660, Csa20g020600, Csa14g034230, Csa08g006140, Csa19g030870, Csa09g005290, Csa05g004080, Csa01g029460, Csa01g023190, Csa11g045250, Csa18g039720, Csa11g051450, Csa12g075100, Csa06g017310, Csa13g041770, Csa18g014140, Csa02g034730, Csa13g027540, Csa17g006960, Csa12g002960, Csa07g053340, Csa13g028340, Csa03g011100, Csa10g004050, Csa03g005060, Csa18g037910, Csa02g028460, Csa17g0…
3	GO:0071944	cell periphery	58	Csa09g028410, Csa04g060660, Csa10004s010, Csa05g014640, Csa17g023580, Csa12g037540, Csa14g034230, Csa09g005290, Csa01g029460, Csa03g006900, Csa06g040020, Csa11g025960, Csa13g027540, Csa13g003010, Csa11g051370, Csa11g018430, Csa09g069830, Csa02243s010, Csa17g011960, Csa18g037910, Csa02g074240, Csa09g018530, Csa08g012530, Csa15g046990, Csa07g023750, Csa03g059800, Csa04g037370, Csa20g003140, Csa08g0…
3	GO:0005886	plasma membrane	39	Csa09g028410, Csa08g060800, Csa03g060520, Csa10004s010, Csa05g014640, Csa17g023580, Csa12g037540, Csa14g034230, Csa07g060440, Csa03g006900, Csa06g040020, Csa01g025320, Csa11g025960, Csa18g009130, Csa13g027540, Csa02g059810, Csa13g003010, Csa11g051370, Csa05g016560, Csa17g098240, Csa05g060730, Csa17g098210, Csa19g043380, Csa14g004270, Csa07g062630, Csa11g018430, Csa20g071700, Csa09g069830, Csa11g0…
5	GO:0005829	cytosol	33	Csa01g018300, Csa07g062720, Csa05g016720, Csa12g008440, Csa17g004160, Csa06g039260, Csa08g058180, Csa04g002640, Csa04g047610, Csa09g061300, Csa17g092740, Csa11g051370, Csa07g053150, Csa12g057390, Csa04g050160, Csa17g051980, Csa14g061940, Csa06g037810, Csa17g071630, Csa06g027470, Csa18g037910, Csa00382s080, Csa10g001880, Csa04g047620, Csa16g042570, Csa03g001760, Csa05g018950, Csa05g017400, Csa10g0…
5	GO:0009536	plastid	31	Csa13g053670, Csa14g054520, Csa19g042120, Csa14g005470, Csa19g021260, Csa12g037540, Csa11g041460, Csa12g022190, Csa05g004080, Csa03g026950, Csa04g042190, Csa18g040780, Csa17g030150, Csa05g035160, Csa11g078670, Csa03g015370, Csa09g095210, Csa02g075980, Csa15g002290, Csa11g018430, Csa17g071630, Csa18g033730, Csa19g032100, Csa11g025490, Csa05g002490, Csa13g018810, Csa18g037910, Csa14g014490, Csa16g0…
2	GO:0044422	organelle part	29	Csa14g009730, Csa07g053670, Csa15g002020, Csa08g060800, Csa08g008620, Csa19g042120, Csa07g062720, Csa17g023580, Csa17g004160, Csa12g022190, Csa05g004080, Csa13g019250, Csa18g038890, Csa16g045330, Csa19g029640, Csa02g073520, Csa09g095210, Csa13g028340, Csa19g032100, Csa20g010150, Csa05g064690, Csa13g018810, Csa09g087850, Csa02g074240, Csa03g021630, Csa05233s010, Csa18g033090, Csa12g079670, Csa09g0…
3	GO:0044446	intracellular organelle part	29	Csa14g009730, Csa07g053670, Csa15g002020, Csa08g060800, Csa08g008620, Csa07g062720, Csa19g042120, Csa17g023580, Csa17g004160, Csa12g022190, Csa05g004080, Csa13g019250, Csa18g038890, Csa16g045330, Csa19g029640, Csa02g073520, Csa09g095210, Csa13g028340, Csa19g032100, Csa20g010150, Csa05g064690, Csa13g018810, Csa09g087850, Csa02g074240, Csa03g021630, Csa05233s010, Csa18g033090, Csa12g079670, Csa09g0…
5	GO:0005739	mitochondrion	29	Csa03g060520, Csa12g037540, Csa05g001670, Csa07g045790, Csa12g022190, Csa11g102360, Csa09g083980, Csa20g012340, Csa11g023980, Csa18g038890, Csa18g009890, Csa04g051790, Csa02g073520, Csa08g055770, Csa19g047980, Csa04g042760, Csa11g025490, Csa05g064690, Csa11g028160, Csa08g062560, Csa19g005280, Csa20g017080, Csa16g041420, Csa04g043190, Csa06g040850, Csa05g015440, Csa10g020980, Csa12g079670, Csa01g0…
6	GO:0009507	chloroplast	29	Csa13g053670, Csa14g054520, Csa19g042120, Csa14g005470, Csa19g021260, Csa11g041460, Csa12g022190, Csa05g004080, Csa03g026950, Csa04g042190, Csa18g040780, Csa17g030150, Csa05g035160, Csa11g078670, Csa03g015370, Csa09g095210, Csa02g075980, Csa15g002290, Csa11g018430, Csa17g071630, Csa18g033730, Csa19g032100, Csa05g002490, Csa13g018810, Csa18g037910, Csa14g014490, Csa16g039410, Csa09g078880, Csa01g0…
3	GO:0012505	endomembrane system	22	Csa14g009730, Csa07g053670, Csa15g002020, Csa08g060800, Csa08g008620, Csa14g006150, Csa13g028340, Csa14g004270, Csa09g052510, Csa20g010150, Csa09g087850, Csa18g037910, Csa03g006900, Csa13g019250, Csa20g003900, Csa16g045330, Csa13g027540, Csa07g059780, Csa19g029640, Csa09g094950, Csa05233s010, Csa09g095210
3	GO:0030312	external encapsulating structure	19	Csa12g059980, Csa04g060660, Csa11g040200, Csa14g004270, Csa05g007410, Csa17g069120, Csa09g005290, Csa06g049240, Csa01g029460, Csa10g032600, Csa02243s010, Csa18g037910, Csa13g022670, Csa08g012530, Csa15g046990, Csa04g037370, Csa11g051370, Csa12g040730, Csa10g001200
4	GO:0005618	cell wall	19	Csa12g059980, Csa04g060660, Csa11g040200, Csa14g004270, Csa05g007410, Csa17g069120, Csa09g005290, Csa06g049240, Csa01g029460, Csa10g032600, Csa18g037910, Csa02243s010, Csa13g022670, Csa08g012530, Csa15g046990, Csa04g037370, Csa11g051370, Csa10g001200, Csa12g040730
3	GO:0031090	organelle membrane	17	Csa14g009730, Csa07g053670, Csa15g002020, Csa08g008620, Csa17g023580, Csa12g022190, Csa20g010150, Csa05g064690, Csa09g087850, Csa13g019250, Csa18g038890, Csa03g021630, Csa16g045330, Csa19g029640, Csa05233s010, Csa12g079670, Csa02g073520
5	GO:0005773	vacuole	17	Csa08g060800, Csa10g009350, Csa13g028340, Csa14g036320, Csa17g023580, Csa17g071630, Csa12g012920, Csa03g005060, Csa20g017080, Csa17g039500, Csa03g021630, Csa19g029640, Csa04g052970, Csa14g004970, Csa17g006960, Csa14g004960, Csa09g095210
3	GO:0043228	non-membrane-bounded organelle	16	Csa09048s010, Csa11g057650, Csa07g062720, Csa17g004160, Csa17g071630, Csa09g014800, Csa06g008780, Csa10g047190, Csa15g072510, Csa14g006800, Csa19g001360, Csa11g051370, Csa17g008860, Csa04g015780, Csa18g033090, Csa09g092100
4	GO:0043232	intracellular non-membrane-bounded organelle	16	Csa09048s010, Csa11g057650, Csa07g062720, Csa17g004160, Csa17g071630, Csa09g014800, Csa06g008780, Csa10g047190, Csa15g072510, Csa14g006800, Csa19g001360, Csa11g051370, Csa17g008860, Csa04g015780, Csa18g033090, Csa09g092100
2	GO:0055044	symplast	15	Csa17g051980, Csa17g029510, Csa14g054520, Csa19g042120, Csa17g071630, Csa17g069120, Csa03g026450, Csa18g037910, Csa03g006900, Csa01g023190, Csa02g004530, Csa04g037370, Csa04g052970, Csa11g051370, Csa10g001200
2	GO:0030054	cell junction	15	Csa17g051980, Csa17g029510, Csa14g054520, Csa19g042120, Csa17g071630, Csa17g069120, Csa03g026450, Csa18g037910, Csa03g006900, Csa01g023190, Csa02g004530, Csa04g037370, Csa04g052970, Csa11g051370, Csa10g001200
3	GO:0005911	cell-cell junction	15	Csa17g051980, Csa17g029510, Csa14g054520, Csa19g042120, Csa17g071630, Csa17g069120, Csa03g026450, Csa18g037910, Csa03g006900, Csa01g023190, Csa02g004530, Csa04g037370, Csa04g052970, Csa11g051370, Csa10g001200
3	GO:0009506	plasmodesma	15	Csa17g051980, Csa17g029510, Csa14g054520, Csa19g042120, Csa17g071630, Csa17g069120, Csa03g026450, Csa18g037910, Csa03g006900, Csa01g023190, Csa02g004530, Csa04g037370, Csa04g052970, Csa11g051370, Csa10g001200
4	GO:0005794	Golgi apparatus	15	Csa14g009730, Csa15g002020, Csa08g060800, Csa13g028340, Csa14g006150, Csa14g004270, Csa09g052510, Csa20g010150, Csa18g037910, Csa20g003900, Csa13g027540, Csa07g059780, Csa09g094950, Csa05233s010, Csa09g095210
3	GO:0048046	apoplast	12	Csa12g059980, Csa05g012400, Csa11g040200, Csa15g046990, Csa19g042120, Csa18g014140, Csa17g071630, Csa17g069120, Csa20g005400, Csa01g029460, Csa10g032600, Csa18g037910
4	GO:0098588	bounding membrane of organelle	12	Csa14g009730, Csa07g053670, Csa15g002020, Csa08g008620, Csa17g023580, Csa20g010150, Csa09g087850, Csa13g019250, Csa03g021630, Csa16g045330, Csa19g029640, Csa05233s010
2	GO:0032991	macromolecular complex	10	Csa18g038890, Csa07g062720, Csa15g074520, Csa17g071630, Csa11g051370, Csa19g032100, Csa02g073520, Csa11g102360, Csa02g035390, Csa14g059900
4	GO:0031984	organelle subcompartment	10	Csa07g053670, Csa08g060800, Csa13g028340, Csa19g042120, Csa16g045330, Csa05233s010, Csa19g032100, Csa05g004080, Csa09g087850, Csa09g095210
5	GO:0005811	lipid particle	10	Csa09048s010, Csa11g057650, Csa14g006800, Csa09g014800, Csa19g001360, Csa04g015780, Csa17g008860, Csa06g008780, Csa10g047190, Csa09g092100
4	GO:0005783	endoplasmic reticulum	9	Csa07g053670, Csa03g006900, Csa13g019250, Csa15g002020, Csa08g008620, Csa16g045330, Csa13g027540, Csa19g029640, Csa09g087850
4	GO:0031225	anchored component of membrane	9	Csa05g060730, Csa15g017640, Csa17g098210, Csa07g026200, Csa07g023750, Csa22397s010, Csa02g059810, Csa17g011960, Csa17g098240
6	GO:0012511	monolayer-surrounded lipid storage body	8	Csa09048s010, Csa11g057650, Csa09g014800, Csa19g001360, Csa04g015780, Csa06g008780, Csa10g047190, Csa09g092100
3	GO:0043234	protein complex	7	Csa18g038890, Csa15g074520, Csa19g032100, Csa02g073520, Csa11g102360, Csa14g059900, Csa02g035390
3	GO:0031975	envelope	7	Csa18g038890, Csa12g022190, Csa12g079670, Csa02g073520, Csa05g064690, Csa09g078880, Csa13g018810
4	GO:0031967	organelle envelope	7	Csa18g038890, Csa12g022190, Csa12g079670, Csa02g073520, Csa05g064690, Csa09g078880, Csa13g018810
4	GO:0044431	Golgi apparatus part	7	Csa14g009730, Csa15g002020, Csa08g060800, Csa13g028340, Csa05233s010, Csa20g010150, Csa09g095210
5	GO:0009505	plant-type cell wall	7	Csa04g060660, Csa14g004270, Csa05g007410, Csa17g069120, Csa06g049240, Csa10g001200, Csa18g037910
6	GO:0000325	plant-type vacuole	7	Csa03g021630, Csa17g023580, Csa19g029640, Csa14g004970, Csa17g006960, Csa03g005060, Csa14g004960
3	GO:0042175	nuclear outer membrane-endoplasmic reticulum membrane network	6	Csa07g053670, Csa13g019250, Csa15g002020, Csa08g008620, Csa16g045330, Csa09g087850
3	GO:0005789	endoplasmic reticulum membrane	6	Csa07g053670, Csa13g019250, Csa15g002020, Csa08g008620, Csa16g045330, Csa09g087850
3	GO:0044459	plasma membrane part	6	Csa09g028410, Csa06g040020, Csa03g021630, Csa17g023580, Csa04g052970, Csa17g011960
4	GO:0031226	intrinsic component of plasma membrane	6	Csa09g028410, Csa06g040020, Csa03g021630, Csa17g023580, Csa04g052970, Csa17g011960
4	GO:0044432	endoplasmic reticulum part	6	Csa07g053670, Csa13g019250, Csa15g002020, Csa08g008620, Csa16g045330, Csa09g087850
4	GO:0044435	plastid part	6	Csa19g042120, Csa12g022190, Csa19g032100, Csa05g004080, Csa09g078880, Csa13g018810
5	GO:0044434	chloroplast part	6	Csa19g042120, Csa12g022190, Csa19g032100, Csa05g004080, Csa09g078880, Csa13g018810
4	GO:0044429	mitochondrial part	5	Csa18g038890, Csa12g022190, Csa12g079670, Csa02g073520, Csa05g064690
4	GO:0005887	integral component of plasma membrane	5	Csa09g028410, Csa06g040020, Csa03g021630, Csa17g023580, Csa04g052970
4	GO:0031966	mitochondrial membrane	5	Csa18g038890, Csa12g022190, Csa12g079670, Csa02g073520, Csa05g064690
4	GO:0019866	organelle inner membrane	5	Csa18g038890, Csa12g022190, Csa12g079670, Csa02g073520, Csa05g064690
5	GO:0005743	mitochondrial inner membrane	5	Csa18g038890, Csa12g022190, Csa12g079670, Csa02g073520, Csa05g064690
5	GO:0005740	mitochondrial envelope	5	Csa18g038890, Csa12g022190, Csa12g079670, Csa02g073520, Csa05g064690
3	GO:0070469	respiratory chain	4	Csa18g038890, Csa02g073520, Csa11g102360, Csa12g079670
3	GO:0098796	membrane protein complex	4	Csa18g038890, Csa19g032100, Csa02g073520, Csa11g102360
4	GO:0009579	thylakoid	4	Csa19g042120, Csa19g032100, Csa05g004080, Csa01g031490
4	GO:1902494	catalytic complex	4	Csa18g038890, Csa15g074520, Csa02g073520, Csa11g102360
5	GO:0098791	Golgi subcompartment	4	Csa08g060800, Csa13g028340, Csa05233s010, Csa09g095210
5	GO:0000139	Golgi membrane	4	Csa14g009730, Csa15g002020, Csa05233s010, Csa20g010150
6	GO:0000322	storage vacuole	4	Csa14g004970, Csa17g006960, Csa03g005060, Csa14g004960
7	GO:0000326	protein storage vacuole	4	Csa14g004970, Csa17g006960, Csa03g005060, Csa14g004960
2	GO:0044421	extracellular region part	3	Csa20g015390, Csa17g071630, Csa18g037910
2	GO:0031974	membrane-enclosed lumen	3	Csa02g074240, Csa17g004160, Csa18g033090
3	GO:0034357	photosynthetic membrane	3	Csa19g042120, Csa19g032100, Csa05g004080
3	GO:0031300	intrinsic component of organelle membrane	3	Csa07g053670, Csa16g045330, Csa09g087850
3	GO:0098805	whole membrane	3	Csa03g021630, Csa17g023580, Csa19g029640
3	GO:1990204	oxidoreductase complex	3	Csa18g038890, Csa02g073520, Csa11g102360
3	GO:0098552	side of membrane	3	Csa07g053670, Csa16g045330, Csa09g087850
3	GO:0043233	organelle lumen	3	Csa02g074240, Csa17g004160, Csa18g033090
3	GO:1990904	ribonucleoprotein complex	3	Csa07g062720, Csa17g071630, Csa11g051370
3	GO:0005615	extracellular space	3	Csa20g015390, Csa17g071630, Csa18g037910
4	GO:0030176	integral component of endoplasmic reticulum membrane	3	Csa07g053670, Csa16g045330, Csa09g087850
4	GO:0031301	integral component of organelle membrane	3	Csa07g053670, Csa16g045330, Csa09g087850
4	GO:0045273	respiratory chain complex II	3	Csa18g038890, Csa02g073520, Csa11g102360
4	GO:0030529	intracellular ribonucleoprotein complex	3	Csa07g062720, Csa17g071630, Csa11g051370
4	GO:0044428	nuclear part	3	Csa02g074240, Csa17g004160, Csa18g033090
4	GO:0005774	vacuolar membrane	3	Csa03g021630, Csa17g023580, Csa19g029640
4	GO:0044437	vacuolar part	3	Csa03g021630, Csa17g023580, Csa19g029640
4	GO:0098803	respiratory chain complex	3	Csa18g038890, Csa02g073520, Csa11g102360
4	GO:0070013	intracellular organelle lumen	3	Csa02g074240, Csa17g004160, Csa18g033090
4	GO:0044436	thylakoid part	3	Csa19g042120, Csa19g032100, Csa05g004080
4	GO:0031227	intrinsic component of endoplasmic reticulum membrane	3	Csa07g053670, Csa16g045330, Csa09g087850
4	GO:0098562	cytoplasmic side of membrane	3	Csa07g053670, Csa16g045330, Csa09g087850
4	GO:0005768	endosome	3	Csa08g060800, Csa13g028340, Csa09g095210
4	GO:0042651	thylakoid membrane	3	Csa19g042120, Csa19g032100, Csa05g004080
4	GO:0045281	succinate dehydrogenase complex	3	Csa18g038890, Csa02g073520, Csa11g102360
4	GO:0098554	cytoplasmic side of endoplasmic reticulum membrane	3	Csa07g053670, Csa16g045330, Csa09g087850
5	GO:0031976	plastid thylakoid	3	Csa19g042120, Csa19g032100, Csa05g004080
5	GO:0009526	plastid envelope	3	Csa12g022190, Csa09g078880, Csa13g018810
5	GO:0005802	trans-Golgi network	3	Csa08g060800, Csa13g028340, Csa09g095210
5	GO:0009705	plant-type vacuole membrane	3	Csa03g021630, Csa17g023580, Csa19g029640
5	GO:0071458	integral component of cytoplasmic side of endoplasmic reticulum membrane	3	Csa07g053670, Csa16g045330, Csa09g087850
5	GO:0031981	nuclear lumen	3	Csa02g074240, Csa17g004160, Csa18g033090
5	GO:0071782	endoplasmic reticulum tubular network	3	Csa07g053670, Csa16g045330, Csa09g087850
5	GO:0098827	endoplasmic reticulum subcompartment	3	Csa07g053670, Csa16g045330, Csa09g087850
5	GO:0055035	plastid thylakoid membrane	3	Csa19g042120, Csa19g032100, Csa05g004080
6	GO:0000323	lytic vacuole	3	Csa10g009350, Csa17g071630, Csa12g012920
6	GO:0009535	chloroplast thylakoid membrane	3	Csa19g042120, Csa19g032100, Csa05g004080
6	GO:0009941	chloroplast envelope	3	Csa12g022190, Csa09g078880, Csa13g018810
6	GO:0009534	chloroplast thylakoid	3	Csa19g042120, Csa19g032100, Csa05g004080
2	GO:0031012	extracellular matrix	2	Csa09g052510, Csa12g051160
5	GO:0044445	cytosolic part	2	Csa07g062720, Csa11g051370
5	GO:0005840	ribosome	2	Csa07g062720, Csa11g051370
5	GO:0042579	microbody	2	Csa06g023320, Csa12g057390
5	GO:0005730	nucleolus	2	Csa17g004160, Csa18g033090
6	GO:0022626	cytosolic ribosome	2	Csa07g062720, Csa11g051370
6	GO:0005777	peroxisome	2	Csa06g023320, Csa12g057390
7	GO:0042807	central vacuole	2	Csa03g021630, Csa17g023580
3	GO:0042995	cell projection	1	Csa14g059900
3	GO:0044455	mitochondrial membrane part	1	Csa12g079670
3	GO:0019867	outer membrane	1	Csa03022s010
4	GO:0005667	transcription factor complex	1	Csa02g035390
4	GO:0044427	chromosomal part	1	Csa18g033090
4	GO:0005746	mitochondrial respiratory chain	1	Csa12g079670
4	GO:0046658	anchored component of plasma membrane	1	Csa17g011960
4	GO:0000145	exocyst	1	Csa14g059900
4	GO:0000151	ubiquitin ligase complex	1	Csa15g074520
4	GO:0005938	cell cortex	1	Csa14g059900
4	GO:0044391	ribosomal subunit	1	Csa07g062720
4	GO:0009521	photosystem	1	Csa19g032100
4	GO:0090406	pollen tube	1	Csa14g059900
5	GO:0005795	Golgi stack	1	Csa05233s010
5	GO:0099568	cytoplasmic region	1	Csa14g059900
5	GO:0015934	large ribosomal subunit	1	Csa07g062720
5	GO:0035770	ribonucleoprotein granule	1	Csa17g071630
5	GO:1990234	transferase complex	1	Csa15g074520
5	GO:0031461	cullin-RING ubiquitin ligase complex	1	Csa15g074520
5	GO:0044448	cell cortex part	1	Csa14g059900
5	GO:0005654	nucleoplasm	1	Csa02g074240
5	GO:0009532	plastid stroma	1	Csa09g078880
5	GO:0098687	chromosomal region	1	Csa18g033090
5	GO:0005856	cytoskeleton	1	Csa15g072510
5	GO:0009523	photosystem II	1	Csa19g032100
5	GO:0009522	photosystem I	1	Csa19g032100
5	GO:0036464	cytoplasmic ribonucleoprotein granule	1	Csa17g071630
5	GO:0005694	chromosome	1	Csa18g033090
6	GO:0032580	Golgi cisterna membrane	1	Csa05233s010
6	GO:0010369	chromocenter	1	Csa18g033090
6	GO:0000932	cytoplasmic mRNA processing body	1	Csa17g071630
6	GO:0031985	Golgi cisterna	1	Csa05233s010
6	GO:0010494	cytoplasmic stress granule	1	Csa17g071630
6	GO:0015629	actin cytoskeleton	1	Csa15g072510
6	GO:0022625	cytosolic large ribosomal subunit	1	Csa07g062720
6	GO:0019005	SCF ubiquitin ligase complex	1	Csa15g074520
6	GO:0009570	chloroplast stroma	1	Csa09g078880
7	GO:0005764	lysosome	1	Csa17g071630

## Sheet: Metabolic Pathways
Table S4. GO classification and KEGG metabolic pathways for the differentially expressed genes DEGs down regulated in DGAT1m #2 at 10-15 days after flowering DAF. Gene ontology distribution of the transcripts into molecular function, biological process, cellular component, and metabolic pathways . The number of transcripts encoded for each category is represented as well as the GO level for each …
Pathway	Seqs in Pathway	Enzyme	Ezyme ID	Seqs of Enzyme	Sequences Names
Phenylpropanoid biosynthesis	16	gentiobiase	ec:3.2.1.21	4	Csa09g096370, Csa10g021140, Csa07g004940, Csa16g005810
Phenylpropanoid biosynthesis	16	beta-glucosidase	ec:3.2.1.126	1	Csa09g096370
Phenylpropanoid biosynthesis	16	lactoperoxidase	ec:1.11.1.7	7	Csa13g016900, Csa05g016720, Csa20g020600, Csa07g034510, Csa08g006140, Csa16g028900, Csa10g035900
Phenylpropanoid biosynthesis	16	ammonia-lyase	ec:4.3.1.24	3	Csa19g013900, Csa15g012820, Csa01g011180
Phenylpropanoid biosynthesis	16	ammonia-lyase	ec:4.3.1.25	3	Csa19g013900, Csa15g012820, Csa01g011180
Phenylpropanoid biosynthesis	16	O-methyltransferase	ec:2.1.1.68	2	Csa12g008440, Csa10g006990
Purine metabolism	14	phosphatase	ec:3.6.1.15	14	Csa09g028410, Csa19g043380, Csa03g060520, Csa06g009530, Csa16g005780, Csa05g016500, Csa08g054710, Csa11g018430, Csa09g069830, Csa06g040040, Csa16g039410, Csa09g018530, Csa05g016560, Csa09g078880
Purine metabolism	14	adenylpyrophosphatase	ec:3.6.1.3	14	Csa09g028410, Csa19g043380, Csa03g060520, Csa06g009530, Csa16g005780, Csa05g016500, Csa08g054710, Csa11g018430, Csa09g069830, Csa06g040040, Csa16g039410, Csa09g018530, Csa05g016560, Csa09g078880
Thiamine metabolism	14	phosphatase	ec:3.6.1.15	14	Csa09g028410, Csa19g043380, Csa03g060520, Csa06g009530, Csa16g005780, Csa05g016500, Csa08g054710, Csa11g018430, Csa09g069830, Csa06g040040, Csa16g039410, Csa09g018530, Csa05g016560, Csa09g078880
Starch and sucrose metabolism	12	gentiobiase	ec:3.2.1.21	4	Csa09g096370, Csa10g021140, Csa07g004940, Csa16g005810
Starch and sucrose metabolism	12	pectin demethoxylase	ec:3.1.1.11	7	Csa04g060660, Csa13g022670, Csa08g012530, Csa05g007410, Csa17g069120, Csa06g049240, Csa02243s010
Starch and sucrose metabolism	12	synthase	ec:2.4.1.14	1	Csa14g006150
Starch and sucrose metabolism	12	synthase	ec:2.4.1.13	1	Csa14g006150
Drug metabolism - other enzymes	11	ali-esterase	ec:3.1.1.1	11	Csa04g060660, Csa08g016120, Csa17g039500, Csa09g079050, Csa13g022670, Csa08g012530, Csa14g036320, Csa05g007410, Csa17g069120, Csa06g049240, Csa02243s010
Aminobenzoate degradation	10	nitrophenyl phosphatase	ec:3.1.3.41	8	Csa14g023300, Csa06g040850, Csa04g051790, Csa04g066310, Csa04g004230, Csa05g015440, Csa20g050350, Csa06g053690
Aminobenzoate degradation	10	phosphatase	ec:3.1.3.2	1	Csa04g004230
Aminobenzoate degradation	10	monooxygenase	ec:1.14.14.1	1	Csa08g001470
Aminobenzoate degradation	10	acylamidase	ec:3.5.1.4	1	Csa20g009760
Pentose and glucuronate interconversions	8	pectin demethoxylase	ec:3.1.1.11	7	Csa04g060660, Csa13g022670, Csa08g012530, Csa05g007410, Csa17g069120, Csa06g049240, Csa02243s010
Pentose and glucuronate interconversions	8	lyase	ec:4.2.2.2	1	Csa02g034730
Glyoxylate and dicarboxylate metabolism	8	ligase	ec:6.3.1.2	2	Csa14g054520, Csa11g051370
Glyoxylate and dicarboxylate metabolism	8	lyase	ec:4.1.3.1	3	Csa01g024870, Csa15g032220, Csa19g030860
Glyoxylate and dicarboxylate metabolism	8	synthase	ec:2.3.3.9	3	Csa20g005050, Csa08g060630, Csa13g003960
Phenylalanine metabolism	5	ammonia-lyase	ec:4.3.1.24	3	Csa19g013900, Csa15g012820, Csa01g011180
Phenylalanine metabolism	5	ammonia-lyase	ec:4.3.1.25	3	Csa19g013900, Csa15g012820, Csa01g011180
Phenylalanine metabolism	5	decarboxylase	ec:4.1.1.28	1	Csa15g082810
Phenylalanine metabolism	5	acylamidase	ec:3.5.1.4	1	Csa20g009760
Tryptophan metabolism	5	O-methyltransferase	ec:2.1.1.4	2	Csa12g008440, Csa10g006990
Tryptophan metabolism	5	monooxygenase	ec:1.14.14.1	1	Csa08g001470
Tryptophan metabolism	5	decarboxylase	ec:4.1.1.28	1	Csa15g082810
Tryptophan metabolism	5	acylamidase	ec:3.5.1.4	1	Csa20g009760
Biosynthesis of antibiotics	5	14alpha-demethylase	ec:1.14.13.70	1	Csa13g027540
Biosynthesis of antibiotics	5	synthase	ec:5.5.1.4	2	Csa09g086550, Csa16g043970
Biosynthesis of antibiotics	5	dehydrogenase	ec:1.3.5.1	2	Csa18g038890, Csa02g073520
Cyanoamino acid metabolism	4	gentiobiase	ec:3.2.1.21	4	Csa09g096370, Csa10g021140, Csa07g004940, Csa16g005810
Pyruvate metabolism	4	synthase	ec:2.3.3.9	3	Csa20g005050, Csa08g060630, Csa13g003960
Pyruvate metabolism	4	carboxylase	ec:4.1.1.31	1	Csa01g017480
T cell receptor signaling pathway	4	phosphatase	ec:3.1.3.16	4	Csa14g023300, Csa04g066310, Csa20g050350, Csa06g053690
Cutin, suberine and wax biosynthesis	3	O-acyltransferase	ec:2.3.1.20	1	Csa00579s080
Cutin, suberine and wax biosynthesis	3	reductase	ec:1.2.1.50	2	Csa06g017140, Csa09g034370
Glutathione metabolism	3	transferase	ec:2.5.1.18	1	Csa16g042570
Glutathione metabolism	3	thioredoxin peroxidase	ec:1.11.1.15	2	Csa17g076620, Csa14g053080
Oxidative phosphorylation	3	ATPase	ec:3.6.3.6	1	Csa09g028410
Oxidative phosphorylation	3	dehydrogenase	ec:1.3.5.1	2	Csa18g038890, Csa02g073520
Folate biosynthesis	3	aldolase	ec:4.1.2.25	3	Csa01g024880, Csa15g032230, Csa19g030870
Drug metabolism - cytochrome P450	3	monooxygenase	ec:1.14.13.8	1	Csa14g024590
Drug metabolism - cytochrome P450	3	transferase	ec:2.5.1.18	1	Csa16g042570
Drug metabolism - cytochrome P450	3	monooxygenase	ec:1.14.14.1	1	Csa08g001470
Inositol phosphate metabolism	3	phospholipase C	ec:3.1.4.11	1	Csa02g064320
Inositol phosphate metabolism	3	synthase	ec:5.5.1.4	2	Csa09g086550, Csa16g043970
Carbon fixation pathways in prokaryotes	3	dehydrogenase	ec:1.3.5.1	2	Csa18g038890, Csa02g073520
Carbon fixation pathways in prokaryotes	3	carboxylase	ec:4.1.1.31	1	Csa01g017480
Nitrogen metabolism	2	ligase	ec:6.3.1.2	2	Csa14g054520, Csa11g051370
Flavonoid biosynthesis	2	synthase	ec:1.14.11.23	2	Csa13g010770, Csa18g037160
Butanoate metabolism	2	dehydrogenase	ec:1.3.5.1	2	Csa18g038890, Csa02g073520
Methane metabolism	2	carboxylase	ec:4.1.1.31	1	Csa01g017480
Methane metabolism	2	decarboxylase	ec:4.1.1.25	1	Csa15g082810
Fatty acid degradation	2	1-monooxygenase	ec:1.14.15.3	1	Csa08g001470
Fatty acid degradation	2	isomerase	ec:5.3.3.8	1	Csa12g057390
Fatty acid degradation	2	monooxygenase	ec:1.14.14.1	1	Csa08g001470
Streptomycin biosynthesis	2	synthase	ec:5.5.1.4	2	Csa09g086550, Csa16g043970
Arginine biosynthesis	2	ligase	ec:6.3.1.2	2	Csa14g054520, Csa11g051370
Alanine, aspartate and glutamate metabolism	2	ligase	ec:6.3.1.2	2	Csa14g054520, Csa11g051370
Citrate cycle (TCA cycle)	2	dehydrogenase	ec:1.3.5.1	2	Csa18g038890, Csa02g073520
Metabolism of xenobiotics by cytochrome P450	2	transferase	ec:2.5.1.18	1	Csa16g042570
Metabolism of xenobiotics by cytochrome P450	2	monooxygenase	ec:1.14.14.1	1	Csa08g001470
Steroid hormone biosynthesis	1	monooxygenase	ec:1.14.14.1	1	Csa08g001470
Arginine and proline metabolism	1	acylamidase	ec:3.5.1.4	1	Csa20g009760
Amino sugar and nucleotide sugar metabolism	1	chitodextrinase	ec:3.2.1.14	1	Csa12g040730
Caffeine metabolism	1	monooxygenase	ec:1.14.14.1	1	Csa08g001470
Carbon fixation in photosynthetic organisms	1	carboxylase	ec:4.1.1.31	1	Csa01g017480
Steroid biosynthesis	1	14alpha-demethylase	ec:1.14.13.70	1	Csa13g027540
Carotenoid biosynthesis	1	acid 8'-hydroxylase	ec:1.14.13.93	1	Csa05g035160
mTOR signaling pathway	1	protein kinase	ec:2.7.11.24	1	Csa03g011330
Indole alkaloid biosynthesis	1	decarboxylase	ec:4.1.1.28	1	Csa15g082810
Betalain biosynthesis	1	decarboxylase	ec:4.1.1.28	1	Csa15g082810
Styrene degradation	1	acylamidase	ec:3.5.1.4	1	Csa20g009760
Caprolactam degradation	1	1-monooxygenase	ec:1.14.15.3	1	Csa08g001470
Tyrosine metabolism	1	decarboxylase	ec:4.1.1.25	1	Csa15g082810
Tyrosine metabolism	1	decarboxylase	ec:4.1.1.28	1	Csa15g082810
Fatty acid biosynthesis	1	9-desaturase	ec:1.14.19.2	1	Csa15g002290
Retinol metabolism	1	1-monooxygenase	ec:1.14.15.3	1	Csa08g001470
Retinol metabolism	1	monooxygenase	ec:1.14.14.1	1	Csa08g001470
Biosynthesis of unsaturated fatty acids	1	9-desaturase	ec:1.14.19.2	1	Csa15g002290
Glycosphingolipid biosynthesis - globo series	1	2-alpha-L-fucosyltransferase	ec:2.4.1.69	1	Csa05233s010
Glycosphingolipid biosynthesis - lacto and neolacto series	1	2-alpha-L-fucosyltransferase	ec:2.4.1.69	1	Csa05233s010
Steroid degradation	1	4-dehydrogenase (acceptor)	ec:1.3.99.5	1	Csa13g018810
Isoquinoline alkaloid biosynthesis	1	decarboxylase	ec:4.1.1.25	1	Csa15g082810
Isoquinoline alkaloid biosynthesis	1	decarboxylase	ec:4.1.1.28	1	Csa15g082810
Ascorbate and aldarate metabolism	1	oxidase	ec:1.1.3.8	1	Csa20g017080
Histidine metabolism	1	decarboxylase	ec:4.1.1.28	1	Csa15g082810
Galactose metabolism	1	3-alpha-galactosyltransferase	ec:2.4.1.123	1	Csa06g053710
Phosphatidylinositol signaling system	1	phospholipase C	ec:3.1.4.11	1	Csa02g064320
Glycerolipid metabolism	1	O-acyltransferase	ec:2.3.1.20	1	Csa00579s080
Linoleic acid metabolism	1	monooxygenase	ec:1.14.14.1	1	Csa08g001470
Arachidonic acid metabolism	1	1-monooxygenase	ec:1.14.15.3	1	Csa08g001470
Arachidonic acid metabolism	1	monooxygenase	ec:1.14.14.1	1	Csa08g001470
