# Supplementary material for: Comparative transcriptome and metabolome analysis suggests bottlenecks that limit seed and oil yields in transgenic Camelina sativa expressing diacylglycerol acyltransferase 1 and glycerol-3-phosphate dehydrogenase
Source: Biotechnol Biofuels. 2018 Dec 19;11:335. doi: 10.1186/s13068-018-1326-2 (PMC6299664; doi:10.1186/s13068-018-1326-2)
Supplement: Supplementary file 5 — Additional file 5: Table S5. GO classification and KEGG metabolic pathways for the DEGs up-regulated in DGAT1 lines at 16–21 DAF. [file 13068_2018_1326_MOESM5_ESM.xlsx]

## Sheet: Molecular Function
Table S5. GO classification and KEGG metabolic pathways for the differentially expressed genes DEGs up regulated in DGAT1m #2 at 16-21 days after flowering DAF. Gene ontology distribution of the transcripts into molecular function, biological process, cellular component, and metabolic pathways . The number of transcripts encoded for each category is represented as well as the GO level for each ca…
GO Level	Term ID	Term (Name)	Number of Sequences	Sequences Names
1	GO:0003674	molecular_function	161	Csa08g001970, Csa07g027960, Csa11g085060, Csa10543s010, Csa01g007430, Csa03725s010, Csa11g032410, Csa05g091690, Csa11g002200, Csa11g070130, Csa04g054700, Csa14g038350, Csa17g095950, Csa17g043670, Csa11g081410, Csa03g010160, Csa12g013840, Csa12g038760, Csa14g058870, Csa17g002170, Csa19g015350, Csa02g002370, Csa03g005020, Csa17g010630, Csa14g020320, Csa05g044990, Csa03g023110, Csa14g038480, Csa12g0…
2	GO:0005488	binding	100	Csa08g001970, Csa07g027960, Csa01g007430, Csa11g085060, Csa10543s010, Csa11g032410, Csa11g070130, Csa04g054700, Csa14g038350, Csa17g095950, Csa17g043670, Csa11g081410, Csa12g013840, Csa12g038760, Csa19g015350, Csa03g005020, Csa02g002370, Csa05g044990, Csa14g020320, Csa14g038480, Csa12g051840, Csa04g054530, Csa10g018290, Csa11g093140, Csa13g018190, Csa06g037130, Csa15g031220, Csa18g031660, Csa02g0…
2	GO:0003824	catalytic activity	85	Csa10g010380, Csa05g084950, Csa03g028290, Csa04g055270, Csa08g001970, Csa13g007370, Csa10543s010, Csa14g017850, Csa15g031920, Csa07g026270, Csa06g047010, Csa05g091690, Csa11g002200, Csa14g038350, Csa11g081410, Csa11g054000, Csa14g016080, Csa03g010160, Csa19g020870, Csa02g037680, Csa19g001310, Csa12g025920, Csa20g029070, Csa05027s010, Csa19g020460, Csa12g038760, Csa14g058870, Csa17g002170, Csa03g0…
3	GO:0097159	organic cyclic compound binding	57	Csa03g028290, Csa04g055270, Csa08g001970, Csa05g086330, Csa14g031920, Csa11g085060, Csa10543s010, Csa02g065590, Csa17g013010, Csa14g038350, Csa17g095950, Csa17g043670, Csa17g017170, Csa14g016080, Csa12g013840, Csa01g012030, Csa20g029070, Csa19g020460, Csa12g038760, Csa16g049200, Csa02g002370, Csa20g055620, Csa14g038480, Csa12g051840, Csa12g036380, Csa04g054530, Csa06g037130, Csa11g085880, Csa08g0…
3	GO:1901363	heterocyclic compound binding	57	Csa03g028290, Csa04g055270, Csa08g001970, Csa05g086330, Csa14g031920, Csa11g085060, Csa10543s010, Csa02g065590, Csa17g013010, Csa14g038350, Csa17g095950, Csa17g043670, Csa17g017170, Csa14g016080, Csa12g013840, Csa01g012030, Csa20g029070, Csa19g020460, Csa12g038760, Csa16g049200, Csa02g002370, Csa20g055620, Csa14g038480, Csa12g051840, Csa12g036380, Csa04g054530, Csa06g037130, Csa11g085880, Csa08g0…
3	GO:0043167	ion binding	54	Csa09g002860, Csa03g028290, Csa04g055270, Csa08g001970, Csa07g027960, Csa13g007370, Csa12g016760, Csa01g007430, Csa10543s010, Csa11g032410, Csa14g017850, Csa07g026270, Csa14g038350, Csa14g039120, Csa11g081410, Csa14g016080, Csa20g029070, Csa19g020460, Csa12g038760, Csa16g049200, Csa19g015350, Csa03g005020, Csa20g055620, Csa14g020320, Csa05g044990, Csa14g038480, Csa12g036380, Csa10g018290, Csa06g0…
3	GO:0016740	transferase activity	35	Csa10g010380, Csa10246s010, Csa15g031220, Csa04g055270, Csa08g001970, Csa00738s010, Csa10543s010, Csa02g007770, Csa11g009290, Csa15g031920, Csa06g047010, Csa15g084150, Csa14g038350, Csa03g030310, Csa11g081410, Csa03240s010, Csa02g074610, Csa03g010160, Csa02g037680, Csa19g001310, Csa19g028800, Csa20g015500, Csa17g002170, Csa03g009940, Csa19g018420, Csa13g052870, Csa17g010630, Csa03g023110, Csa0820…
3	GO:0016787	hydrolase activity	30	Csa08g028110, Csa03g028290, Csa02g026130, Csa20g018940, Csa07g026270, Csa05g091690, Csa01g025840, Csa17g099290, Csa19g020870, Csa12g025920, Csa05027s010, Csa20g029070, Csa14g054370, Csa19g020460, Csa18g032800, Csa03g009940, Csa03g046700, Csa20g055520, Csa07g063960, Csa06g027550, Csa08g028040, Csa20g055620, Csa14g020320, Csa20g006710, Csa03g047400, Csa07g046950, Csa17g009220, Csa12g036380, Csa0242…
4	GO:0043169	cation binding	30	Csa07g027960, Csa13g007370, Csa12g016760, Csa01g007430, Csa11g032410, Csa14g017850, Csa11g009290, Csa05g085220, Csa07g026270, Csa02g045480, Csa14g039120, Csa11g081410, Csa19g005610, Csa14g016080, Csa09g075660, Csa14g034500, Csa19g020460, Csa14g054370, Csa11g003480, Csa19g015350, Csa03g005020, Csa14g020320, Csa05g044990, Csa08g060190, Csa18g031790, Csa15g027510, Csa10g018290, Csa19g056170, Csa02g0…
5	GO:0046872	metal ion binding	30	Csa13g007370, Csa07g027960, Csa12g016760, Csa01g007430, Csa11g032410, Csa14g017850, Csa11g009290, Csa05g085220, Csa07g026270, Csa02g045480, Csa14g039120, Csa11g081410, Csa19g005610, Csa14g016080, Csa09g075660, Csa14g034500, Csa19g020460, Csa14g054370, Csa11g003480, Csa19g015350, Csa03g005020, Csa05g044990, Csa14g020320, Csa08g060190, Csa18g031790, Csa15g027510, Csa10g018290, Csa19g056170, Csa02g0…
4	GO:0003676	nucleic acid binding	27	Csa11g085880, Csa18g031660, Csa05g086330, Csa14g031920, Csa11g085060, Csa05169s010, Csa02g065590, Csa17g013010, Csa03g020470, Csa05g018100, Csa03g027300, Csa17g095950, Csa17g043670, Csa20g071260, Csa17g017170, Csa01g012030, Csa12g013840, Csa14g054370, Csa06g002590, Csa20g015500, Csa20g056010, Csa11g003480, Csa13g007080, Csa02g002370, Csa07g049820, Csa04g054530, Csa15g027510
3	GO:0036094	small molecule binding	26	Csa03g028290, Csa08g028110, Csa15g031220, Csa04g055270, Csa08g001970, Csa00738s010, Csa18g034610, Csa10543s010, Csa11g009290, Csa20g018940, Csa14g038350, Csa02g051050, Csa02g074610, Csa19g028800, Csa20g029070, Csa19g020460, Csa12g038760, Csa16g049200, Csa20g055620, Csa08203s010, Csa14g038480, Csa11g018330, Csa12g036380, Csa01g041900, Csa19g056170, Csa06g037130
4	GO:0000166	nucleotide binding	26	Csa03g028290, Csa08g028110, Csa15g031220, Csa04g055270, Csa08g001970, Csa00738s010, Csa18g034610, Csa10543s010, Csa11g009290, Csa20g018940, Csa14g038350, Csa02g051050, Csa02g074610, Csa19g028800, Csa20g029070, Csa19g020460, Csa12g038760, Csa16g049200, Csa20g055620, Csa08203s010, Csa14g038480, Csa11g018330, Csa12g036380, Csa01g041900, Csa19g056170, Csa06g037130
4	GO:1901265	nucleoside phosphate binding	26	Csa03g028290, Csa08g028110, Csa15g031220, Csa04g055270, Csa08g001970, Csa00738s010, Csa18g034610, Csa10543s010, Csa11g009290, Csa20g018940, Csa14g038350, Csa02g051050, Csa02g074610, Csa19g028800, Csa20g029070, Csa19g020460, Csa12g038760, Csa16g049200, Csa20g055620, Csa08203s010, Csa14g038480, Csa11g018330, Csa12g036380, Csa01g041900, Csa19g056170, Csa06g037130
4	GO:0043168	anion binding	25	Csa09g002860, Csa03g028290, Csa08g028110, Csa15g031220, Csa04g055270, Csa08g001970, Csa00738s010, Csa18g034610, Csa10543s010, Csa20g018940, Csa14g038350, Csa02g051050, Csa02g074610, Csa19g028800, Csa20g029070, Csa19g020460, Csa12g038760, Csa16g049200, Csa20g055620, Csa08203s010, Csa14g038480, Csa11g018330, Csa12g036380, Csa01g041900, Csa06g037130
5	GO:0003677	DNA binding	22	Csa01g012030, Csa11g085880, Csa06g002590, Csa20g015500, Csa11g003480, Csa18g031660, Csa05g086330, Csa13g007080, Csa14g031920, Csa02g002370, Csa11g085060, Csa05169s010, Csa02g065590, Csa17g013010, Csa05g018100, Csa03g027300, Csa07g049820, Csa17g095950, Csa17g043670, Csa20g071260, Csa04g054530, Csa17g017170
3	GO:0097367	carbohydrate derivative binding	21	Csa19g028800, Csa20g029070, Csa03g028290, Csa08g028110, Csa15g031220, Csa19g020460, Csa04g055270, Csa08g001970, Csa00738s010, Csa16g049200, Csa10543s010, Csa20g018940, Csa20g055620, Csa08203s010, Csa14g038350, Csa11g018330, Csa02g051050, Csa12g036380, Csa01g041900, Csa02g074610, Csa06g037130
4	GO:0001882	nucleoside binding	21	Csa19g028800, Csa20g029070, Csa03g028290, Csa08g028110, Csa15g031220, Csa19g020460, Csa04g055270, Csa08g001970, Csa00738s010, Csa16g049200, Csa10543s010, Csa20g018940, Csa20g055620, Csa08203s010, Csa14g038350, Csa11g018330, Csa02g051050, Csa12g036380, Csa01g041900, Csa02g074610, Csa06g037130
4	GO:0032553	ribonucleotide binding	21	Csa19g028800, Csa20g029070, Csa03g028290, Csa08g028110, Csa15g031220, Csa19g020460, Csa04g055270, Csa08g001970, Csa00738s010, Csa16g049200, Csa10543s010, Csa20g018940, Csa20g055620, Csa08203s010, Csa14g038350, Csa11g018330, Csa02g051050, Csa12g036380, Csa01g041900, Csa02g074610, Csa06g037130
5	GO:0017076	purine nucleotide binding	21	Csa19g028800, Csa20g029070, Csa03g028290, Csa08g028110, Csa15g031220, Csa19g020460, Csa04g055270, Csa08g001970, Csa00738s010, Csa16g049200, Csa10543s010, Csa20g018940, Csa20g055620, Csa08203s010, Csa14g038350, Csa11g018330, Csa02g051050, Csa12g036380, Csa01g041900, Csa02g074610, Csa06g037130
5	GO:0032549	ribonucleoside binding	21	Csa19g028800, Csa20g029070, Csa03g028290, Csa08g028110, Csa15g031220, Csa19g020460, Csa04g055270, Csa08g001970, Csa00738s010, Csa16g049200, Csa10543s010, Csa20g018940, Csa20g055620, Csa08203s010, Csa14g038350, Csa11g018330, Csa02g051050, Csa12g036380, Csa01g041900, Csa02g074610, Csa06g037130
5	GO:0001883	purine nucleoside binding	21	Csa19g028800, Csa20g029070, Csa03g028290, Csa08g028110, Csa15g031220, Csa19g020460, Csa04g055270, Csa08g001970, Csa00738s010, Csa16g049200, Csa10543s010, Csa20g018940, Csa20g055620, Csa08203s010, Csa14g038350, Csa11g018330, Csa02g051050, Csa12g036380, Csa01g041900, Csa02g074610, Csa06g037130
5	GO:0032555	purine ribonucleotide binding	21	Csa19g028800, Csa20g029070, Csa03g028290, Csa08g028110, Csa15g031220, Csa19g020460, Csa04g055270, Csa08g001970, Csa00738s010, Csa16g049200, Csa10543s010, Csa20g018940, Csa20g055620, Csa08203s010, Csa14g038350, Csa11g018330, Csa02g051050, Csa12g036380, Csa01g041900, Csa02g074610, Csa06g037130
6	GO:0032559	adenyl ribonucleotide binding	21	Csa19g028800, Csa20g029070, Csa03g028290, Csa08g028110, Csa15g031220, Csa19g020460, Csa04g055270, Csa08g001970, Csa00738s010, Csa16g049200, Csa10543s010, Csa20g018940, Csa20g055620, Csa08203s010, Csa14g038350, Csa11g018330, Csa02g051050, Csa12g036380, Csa01g041900, Csa02g074610, Csa06g037130
6	GO:0030554	adenyl nucleotide binding	21	Csa19g028800, Csa20g029070, Csa03g028290, Csa08g028110, Csa15g031220, Csa19g020460, Csa04g055270, Csa08g001970, Csa00738s010, Csa16g049200, Csa10543s010, Csa20g018940, Csa20g055620, Csa08203s010, Csa14g038350, Csa11g018330, Csa02g051050, Csa12g036380, Csa01g041900, Csa02g074610, Csa06g037130
6	GO:0032550	purine ribonucleoside binding	21	Csa19g028800, Csa20g029070, Csa03g028290, Csa08g028110, Csa15g031220, Csa19g020460, Csa04g055270, Csa08g001970, Csa00738s010, Csa16g049200, Csa10543s010, Csa20g018940, Csa20g055620, Csa08203s010, Csa14g038350, Csa11g018330, Csa02g051050, Csa12g036380, Csa01g041900, Csa02g074610, Csa06g037130
3	GO:0005515	protein binding	20	Csa09g002860, Csa08g028110, Csa20g015500, Csa08g001970, Csa11g010170, Csa12g023070, Csa20g071700, Csa10g031880, Csa02g006240, Csa15g031920, Csa20g055620, Csa11g070130, Csa06g046900, Csa04g054700, Csa18g009130, Csa15g002830, Csa02g055310, Csa11g093550, Csa04g054530, Csa02g073770
5	GO:0035639	purine ribonucleoside triphosphate binding	20	Csa19g028800, Csa20g029070, Csa03g028290, Csa08g028110, Csa15g031220, Csa19g020460, Csa04g055270, Csa08g001970, Csa00738s010, Csa10543s010, Csa20g018940, Csa20g055620, Csa08203s010, Csa14g038350, Csa11g018330, Csa02g051050, Csa12g036380, Csa01g041900, Csa02g074610, Csa06g037130
6	GO:0005524	ATP binding	20	Csa19g028800, Csa20g029070, Csa03g028290, Csa08g028110, Csa15g031220, Csa19g020460, Csa04g055270, Csa08g001970, Csa00738s010, Csa10543s010, Csa20g018940, Csa20g055620, Csa08203s010, Csa14g038350, Csa11g018330, Csa02g051050, Csa12g036380, Csa01g041900, Csa02g074610, Csa06g037130
6	GO:0046914	transition metal ion binding	16	Csa14g034500, Csa14g054370, Csa13g007370, Csa19g015350, Csa12g016760, Csa05g085220, Csa05g044990, Csa02g045480, Csa14g039120, Csa18g031790, Csa11g081410, Csa19g005610, Csa14g016080, Csa02g073770, Csa09g075660, Csa13g018190
3	GO:0016491	oxidoreductase activity	15	Csa05g084950, Csa12g038760, Csa13g007370, Csa18g034610, Csa19g015350, Csa03g005020, Csa14g017850, Csa02g045480, Csa11g002200, Csa14g038480, Csa02g070850, Csa11g054000, Csa19g005610, Csa14g016080, Csa05g093640
4	GO:0016772	transferase activity, transferring phosphorus-containing groups	15	Csa19g028800, Csa15g031220, Csa20g015500, Csa04g055270, Csa00738s010, Csa08g001970, Csa10543s010, Csa11g009290, Csa15g084150, Csa08203s010, Csa14g038350, Csa11g018330, Csa02g074610, Csa03g010160, Csa06g037130
2	GO:0005215	transporter activity	14	Csa19g020460, Csa17g047310, Csa16g047320, Csa20g024080, Csa03725s010, Csa10g029390, Csa16g048170, Csa04g068150, Csa19g034040, Csa09g062410, Csa16g043210, Csa09g093620, Csa09g093740, Csa03g051360
5	GO:0016301	kinase activity	13	Csa19g028800, Csa15g031220, Csa04g055270, Csa08g001970, Csa00738s010, Csa10543s010, Csa11g009290, Csa15g084150, Csa08203s010, Csa14g038350, Csa11g018330, Csa02g074610, Csa06g037130
5	GO:0016773	phosphotransferase activity, alcohol group as acceptor	12	Csa19g028800, Csa15g031220, Csa04g055270, Csa08g001970, Csa00738s010, Csa10543s010, Csa11g009290, Csa08203s010, Csa14g038350, Csa11g018330, Csa02g074610, Csa06g037130
3	GO:0022857	transmembrane transporter activity	11	Csa04g068150, Csa19g020460, Csa19g034040, Csa16g047320, Csa20g024080, Csa03725s010, Csa09g093620, Csa09g093740, Csa10g029390, Csa03g051360, Csa16g048170
4	GO:0016788	hydrolase activity, acting on ester bonds	11	Csa05027s010, Csa14g020320, Csa03g028290, Csa14g054370, Csa03g047400, Csa03g009940, Csa17g099290, Csa06g027550, Csa19g020870, Csa07g026270, Csa10g018290
7	GO:0008270	zinc ion binding	11	Csa05g044990, Csa14g034500, Csa14g054370, Csa14g039120, Csa18g031790, Csa11g081410, Csa12g016760, Csa05g085220, Csa02g073770, Csa09g075660, Csa13g018190
4	GO:0016817	hydrolase activity, acting on acid anhydrides	10	Csa20g029070, Csa08g028110, Csa19g020460, Csa14g054370, Csa07g046950, Csa20g055520, Csa12g036380, Csa20g018940, Csa20g055620, Csa10g018290
4	GO:0016757	transferase activity, transferring glycosyl groups	10	Csa03g023110, Csa10g010380, Csa10246s010, Csa07g040990, Csa13g052870, Csa03240s010, Csa02g007770, Csa17g010630, Csa19g001310, Csa06g047010
5	GO:0016818	hydrolase activity, acting on acid anhydrides, in phosphorus-containing anhydrides	10	Csa20g029070, Csa08g028110, Csa19g020460, Csa14g054370, Csa07g046950, Csa20g055520, Csa12g036380, Csa20g018940, Csa20g055620, Csa10g018290
6	GO:0004672	protein kinase activity	10	Csa19g028800, Csa08203s010, Csa15g031220, Csa08g001970, Csa14g038350, Csa00738s010, Csa11g018330, Csa10543s010, Csa02g074610, Csa06g037130
6	GO:0016462	pyrophosphatase activity	9	Csa20g029070, Csa08g028110, Csa19g020460, Csa07g046950, Csa20g055520, Csa12g036380, Csa20g018940, Csa20g055620, Csa10g018290
2	GO:0001071	nucleic acid binding transcription factor activity	8	Csa01g012030, Csa06g002590, Csa07g049820, Csa17g095950, Csa11g003480, Csa20g071260, Csa04g054530, Csa17g017170
3	GO:0003700	transcription factor activity, sequence-specific DNA binding	8	Csa01g012030, Csa06g002590, Csa07g049820, Csa17g095950, Csa11g003480, Csa20g071260, Csa04g054530, Csa17g017170
3	GO:0022892	substrate-specific transporter activity	8	Csa04g068150, Csa19g020460, Csa16g047320, Csa03725s010, Csa09g093740, Csa10g029390, Csa03g051360, Csa16g048170
4	GO:0022891	substrate-specific transmembrane transporter activity	8	Csa04g068150, Csa19g020460, Csa16g047320, Csa03725s010, Csa09g093740, Csa10g029390, Csa03g051360, Csa16g048170
5	GO:0015075	ion transmembrane transporter activity	8	Csa04g068150, Csa19g020460, Csa16g047320, Csa03725s010, Csa09g093740, Csa10g029390, Csa03g051360, Csa16g048170
7	GO:0017111	nucleoside-triphosphatase activity	8	Csa20g029070, Csa08g028110, Csa19g020460, Csa07g046950, Csa12g036380, Csa20g055520, Csa20g018940, Csa20g055620
5	GO:0016758	transferase activity, transferring hexosyl groups	7	Csa10246s010, Csa07g040990, Csa13g052870, Csa03240s010, Csa02g007770, Csa17g010630, Csa19g001310
7	GO:0004674	protein serine/threonine kinase activity	7	Csa19g028800, Csa08203s010, Csa08g001970, Csa14g038350, Csa00738s010, Csa11g018330, Csa02g074610
2	GO:0098772	molecular function regulator	6	Csa05g006880, Csa02g020500, Csa11g010170, Csa14g010790, Csa13g048350, Csa03576s010
3	GO:0048037	cofactor binding	6	Csa05g084950, Csa02g045480, Csa14g038480, Csa12g038760, Csa18g034610, Csa02g070850
4	GO:0008233	peptidase activity	6	Csa05g091690, Csa07g046950, Csa17g009220, Csa01g025840, Csa03g046700, Csa08g028040
4	GO:0016746	transferase activity, transferring acyl groups	6	Csa18g031790, Csa03g030310, Csa03g009940, Csa11g081410, Csa19g018420, Csa20953s010
5	GO:0016747	transferase activity, transferring acyl groups other than amino-acyl groups	6	Csa18g031790, Csa03g030310, Csa03g009940, Csa11g081410, Csa19g018420, Csa20953s010
5	GO:0008194	UDP-glycosyltransferase activity	5	Csa07g040990, Csa13g052870, Csa03240s010, Csa17g010630, Csa19g001310
5	GO:0052689	carboxylic ester hydrolase activity	5	Csa05027s010, Csa03g028290, Csa03g047400, Csa17g099290, Csa06g027550
3	GO:0030234	enzyme regulator activity	4	Csa02g020500, Csa11g010170, Csa14g010790, Csa13g048350
3	GO:0008289	lipid binding	4	Csa09g002860, Csa17g043670, Csa02g065010, Csa11g093140
4	GO:0016614	oxidoreductase activity, acting on CH-OH group of donors	4	Csa11g002200, Csa14g038480, Csa12g038760, Csa02g070850
4	GO:0050662	coenzyme binding	4	Csa05g084950, Csa14g038480, Csa12g038760, Csa18g034610
5	GO:0042578	phosphoric ester hydrolase activity	4	Csa14g020320, Csa03g009940, Csa07g026270, Csa10g018290
5	GO:0070011	peptidase activity, acting on L-amino acid peptides	4	Csa05g091690, Csa07g046950, Csa17g009220, Csa08g028040
6	GO:0016791	phosphatase activity	4	Csa14g020320, Csa03g009940, Csa07g026270, Csa10g018290
8	GO:0016887	ATPase activity	4	Csa20g029070, Csa19g020460, Csa07g046950, Csa20g018940
3	GO:0044877	macromolecular complex binding	3	Csa08g028110, Csa11g010170, Csa20g055620
4	GO:0004497	monooxygenase activity	3	Csa18g034610, Csa19g005610, Csa14g016080
4	GO:0016705	oxidoreductase activity, acting on paired donors, with incorporation or reduction of molecular oxygen	3	Csa18g034610, Csa19g005610, Csa14g016080
4	GO:0032403	protein complex binding	3	Csa08g028110, Csa11g010170, Csa20g055620
4	GO:0022803	passive transmembrane transporter activity	3	Csa04g068150, Csa03725s010, Csa16g048170
4	GO:0008092	cytoskeletal protein binding	3	Csa08g028110, Csa02g055310, Csa20g055620
4	GO:0019899	enzyme binding	3	Csa12g023070, Csa15g002830, Csa02g006240
5	GO:0015267	channel activity	3	Csa04g068150, Csa03725s010, Csa16g048170
5	GO:0022838	substrate-specific channel activity	3	Csa04g068150, Csa03725s010, Csa16g048170
5	GO:0050660	flavin adenine dinucleotide binding	3	Csa14g038480, Csa12g038760, Csa18g034610
6	GO:0035251	UDP-glucosyltransferase activity	3	Csa13g052870, Csa03240s010, Csa17g010630
6	GO:0022836	gated channel activity	3	Csa04g068150, Csa03725s010, Csa16g048170
6	GO:0046527	glucosyltransferase activity	3	Csa13g052870, Csa03240s010, Csa17g010630
6	GO:0004175	endopeptidase activity	3	Csa05g091690, Csa17g009220, Csa08g028040
6	GO:0005216	ion channel activity	3	Csa04g068150, Csa03725s010, Csa16g048170
7	GO:0005506	iron ion binding	3	Csa02g045480, Csa19g005610, Csa14g016080
7	GO:0008381	mechanically-gated ion channel activity	3	Csa04g068150, Csa03725s010, Csa16g048170
7	GO:0022833	mechanically gated channel activity	3	Csa04g068150, Csa03725s010, Csa16g048170
2	GO:0005198	structural molecule activity	2	Csa03g020470, Csa16g043210
3	GO:0030246	carbohydrate binding	2	Csa15g010390, Csa02g074610
3	GO:0016829	lyase activity	2	Csa08g060190, Csa14g058870
3	GO:0051540	metal cluster binding	2	Csa02g045480, Csa03g005020
3	GO:0016874	ligase activity	2	Csa03g028290, Csa02g073770
4	GO:0016679	oxidoreductase activity, acting on diphenols and related substances as donors	2	Csa13g007370, Csa19g015350
4	GO:0016667	oxidoreductase activity, acting on a sulfur group of donors	2	Csa11g054000, Csa03g005020
4	GO:0022804	active transmembrane transporter activity	2	Csa19g020460, Csa20g024080
4	GO:0016798	hydrolase activity, acting on glycosyl bonds	2	Csa20g006710, Csa07g063960
4	GO:0042349	guiding stereospecific synthesis activity	2	Csa02g020500, Csa13g048350
4	GO:0048038	quinone binding	2	Csa02g045480, Csa02g070850
4	GO:0046983	protein dimerization activity	2	Csa20g015500, Csa10g031880
4	GO:0051536	iron-sulfur cluster binding	2	Csa02g045480, Csa03g005020
4	GO:0046906	tetrapyrrole binding	2	Csa19g005610, Csa14g016080
5	GO:0015631	tubulin binding	2	Csa08g028110, Csa20g055620
5	GO:0020037	heme binding	2	Csa19g005610, Csa14g016080
5	GO:0051020	GTPase binding	2	Csa12g023070, Csa15g002830
5	GO:0016682	oxidoreductase activity, acting on diphenols and related substances as donors, oxygen as acceptor	2	Csa13g007370, Csa19g015350
5	GO:0016779	nucleotidyltransferase activity	2	Csa20g015500, Csa03g010160
5	GO:0015036	disulfide oxidoreductase activity	2	Csa11g054000, Csa03g005020
5	GO:0004553	hydrolase activity, hydrolyzing O-glycosyl compounds	2	Csa20g006710, Csa07g063960
5	GO:0003723	RNA binding	2	Csa12g013840, Csa03g020470
5	GO:0008017	microtubule binding	2	Csa08g028110, Csa20g055620
5	GO:0016298	lipase activity	2	Csa05027s010, Csa03g047400
6	GO:0034062	RNA polymerase activity	2	Csa20g015500, Csa03g010160
6	GO:0043565	sequence-specific DNA binding	2	Csa03g027300, Csa04g054530
6	GO:0016407	acetyltransferase activity	2	Csa18g031790, Csa19g018420
6	GO:0015035	protein disulfide oxidoreductase activity	2	Csa11g054000, Csa03g005020
6	GO:0008375	acetylglucosaminyltransferase activity	2	Csa07g040990, Csa19g001310
6	GO:0031267	small GTPase binding	2	Csa12g023070, Csa15g002830
6	GO:0008509	anion transmembrane transporter activity	2	Csa16g047320, Csa03g051360
6	GO:0052716	hydroquinone:oxygen oxidoreductase activity	2	Csa13g007370, Csa19g015350
6	GO:0008374	O-acyltransferase activity	2	Csa03g009940, Csa19g018420
6	GO:0008324	cation transmembrane transporter activity	2	Csa09g093740, Csa10g029390
6	GO:0004806	triglyceride lipase activity	2	Csa05027s010, Csa03g047400
7	GO:0004721	phosphoprotein phosphatase activity	2	Csa14g020320, Csa10g018290
7	GO:0003843	1,3-beta-D-glucan synthase activity	2	Csa13g052870, Csa03240s010
7	GO:0005507	copper ion binding	2	Csa13g007370, Csa19g015350
7	GO:0003899	DNA-directed RNA polymerase activity	2	Csa20g015500, Csa03g010160
7	GO:0017016	Ras GTPase binding	2	Csa12g023070, Csa15g002830
8	GO:0004722	protein serine/threonine phosphatase activity	2	Csa14g020320, Csa10g018290
8	GO:0008536	Ran GTPase binding	2	Csa12g023070, Csa15g002830
8	GO:0003774	motor activity	2	Csa08g028110, Csa20g055620
9	GO:0042623	ATPase activity, coupled	2	Csa19g020460, Csa07g046950
9	GO:0003777	microtubule motor activity	2	Csa08g028110, Csa20g055620
2	GO:0004871	signal transducer activity	1	Csa08g001970
2	GO:0009055	electron carrier activity	1	Csa03g005020
3	GO:0005085	guanyl-nucleotide exchange factor activity	1	Csa03576s010
3	GO:0090484	drug transporter activity	1	Csa20g024080
3	GO:0005057	receptor signaling protein activity	1	Csa08g001970
3	GO:0016853	isomerase activity	1	Csa02g055260
3	GO:0016247	channel regulator activity	1	Csa05g006880
3	GO:0003735	structural constituent of ribosome	1	Csa03g020470
4	GO:0016651	oxidoreductase activity, acting on NAD(P)H	1	Csa02g045480
4	GO:0005516	calmodulin binding	1	Csa06g046900
4	GO:1901682	sulfur compound transmembrane transporter activity	1	Csa16g047320
4	GO:0017171	serine hydrolase activity	1	Csa08g028040
4	GO:0016741	transferase activity, transferring one-carbon groups	1	Csa02g037680
4	GO:0016744	transferase activity, transferring aldehyde or ketonic groups	1	Csa15g031920
4	GO:0005086	ARF guanyl-nucleotide exchange factor activity	1	Csa03576s010
4	GO:0016875	ligase activity, forming carbon-oxygen bonds	1	Csa03g028290
4	GO:0016248	channel inhibitor activity	1	Csa05g006880
4	GO:0016835	carbon-oxygen lyase activity	1	Csa08g060190
4	GO:0030276	clathrin binding	1	Csa09g002860
4	GO:0015197	peptide transporter activity	1	Csa10g029390
4	GO:0016830	carbon-carbon lyase activity	1	Csa14g058870
4	GO:0016722	oxidoreductase activity, oxidizing metal ions	1	Csa13g007370
4	GO:0055103	ligase regulator activity	1	Csa11g010170
4	GO:0004857	enzyme inhibitor activity	1	Csa14g010790
4	GO:0015238	drug transmembrane transporter activity	1	Csa20g024080
4	GO:0016860	intramolecular oxidoreductase activity	1	Csa02g055260
4	GO:0005543	phospholipid binding	1	Csa09g002860
4	GO:0004702	receptor signaling protein serine/threonine kinase activity	1	Csa08g001970
4	GO:0005319	lipid transporter activity	1	Csa19g020460
4	GO:0019787	ubiquitin-like protein transferase activity	1	Csa02g073770
5	GO:0061659	ubiquitin-like protein ligase activity	1	Csa02g073770
5	GO:0016709	oxidoreductase activity, acting on paired donors, with incorporation or reduction of molecular oxygen, NAD(P)H as one donor, and incorporation of one atom of oxygen	1	Csa18g034610
5	GO:0015291	secondary active transmembrane transporter activity	1	Csa20g024080
5	GO:0008200	ion channel inhibitor activity	1	Csa05g006880
5	GO:0016616	oxidoreductase activity, acting on the CH-OH group of donors, NAD or NADP as acceptor	1	Csa11g002200
5	GO:0016820	hydrolase activity, acting on acid anhydrides, catalyzing transmembrane movement of substances	1	Csa19g020460
5	GO:0003954	NADH dehydrogenase activity	1	Csa02g045480
5	GO:0003779	actin binding	1	Csa02g055310
5	GO:0016837	carbon-oxygen lyase activity, acting on polysaccharides	1	Csa08g060190
5	GO:0010997	anaphase-promoting complex binding	1	Csa11g010170
5	GO:0001067	regulatory region nucleic acid binding	1	Csa04g054530
5	GO:0004842	ubiquitin-protein transferase activity	1	Csa02g073770
5	GO:0016831	carboxy-lyase activity	1	Csa14g058870
5	GO:0055106	ubiquitin-protein transferase regulator activity	1	Csa11g010170
5	GO:0051537	2 iron, 2 sulfur cluster binding	1	Csa03g005020
5	GO:0008168	methyltransferase activity	1	Csa02g037680
5	GO:0004707	MAP kinase activity	1	Csa08g001970
5	GO:0016655	oxidoreductase activity, acting on NAD(P)H, quinone or similar compound as acceptor	1	Csa02g045480
5	GO:0051539	4 iron, 4 sulfur cluster binding	1	Csa02g045480
5	GO:0022853	active ion transmembrane transporter activity	1	Csa19g020460
5	GO:0016901	oxidoreductase activity, acting on the CH-OH group of donors, quinone or similar compound as acceptor	1	Csa02g070850
5	GO:0015198	oligopeptide transporter activity	1	Csa10g029390
5	GO:0043531	ADP binding	1	Csa16g049200
5	GO:0015399	primary active transmembrane transporter activity	1	Csa19g020460
5	GO:0005548	phospholipid transporter activity	1	Csa19g020460
5	GO:0035091	phosphatidylinositol binding	1	Csa09g002860
5	GO:0008661	1-deoxy-D-xylulose-5-phosphate synthase activity	1	Csa15g031920
5	GO:0005342	organic acid transmembrane transporter activity	1	Csa03g051360
5	GO:0016876	ligase activity, forming aminoacyl-tRNA and related compounds	1	Csa03g028290
5	GO:0008236	serine-type peptidase activity	1	Csa08g028040
5	GO:0016861	intramolecular oxidoreductase activity, interconverting aldoses and ketoses	1	Csa02g055260
5	GO:0050661	NADP binding	1	Csa18g034610
5	GO:0044389	ubiquitin-like protein ligase binding	1	Csa02g006240
5	GO:0015116	sulfate transmembrane transporter activity	1	Csa16g047320
6	GO:0097027	ubiquitin-protein transferase activator activity	1	Csa11g010170
6	GO:0015297	antiporter activity	1	Csa20g024080
6	GO:0052742	phosphatidylinositol kinase activity	1	Csa04g055270
6	GO:0005545	1-phosphatidylinositol binding	1	Csa09g002860
6	GO:0000975	regulatory region DNA binding	1	Csa04g054530
6	GO:0015405	P-P-bond-hydrolysis-driven transmembrane transporter activity	1	Csa19g020460
6	GO:0008171	O-methyltransferase activity	1	Csa02g037680
6	GO:0030570	pectate lyase activity	1	Csa08g060190
6	GO:0008757	S-adenosylmethionine-dependent methyltransferase activity	1	Csa02g037680
6	GO:0032442	phenylcoumaran benzylic ether reductase activity	1	Csa11g002200
6	GO:0003690	double-stranded DNA binding	1	Csa05g018100
6	GO:0031625	ubiquitin protein ligase binding	1	Csa02g006240
6	GO:0070001	aspartic-type peptidase activity	1	Csa17g009220
6	GO:0033925	mannosyl-glycoprotein endo-beta-N-acetylglucosaminidase activity	1	Csa20g006710
6	GO:0004176	ATP-dependent peptidase activity	1	Csa07g046950
6	GO:0004347	glucose-6-phosphate isomerase activity	1	Csa02g055260
6	GO:0016409	palmitoyltransferase activity	1	Csa11g081410
6	GO:0019843	rRNA binding	1	Csa03g020470
6	GO:0002161	aminoacyl-tRNA editing activity	1	Csa03g028290
6	GO:0000287	magnesium ion binding	1	Csa19g020460
6	GO:0070003	threonine-type peptidase activity	1	Csa05g091690
6	GO:0004252	serine-type endopeptidase activity	1	Csa08g028040
6	GO:0004812	aminoacyl-tRNA ligase activity	1	Csa03g028290
6	GO:0061630	ubiquitin protein ligase activity	1	Csa02g073770
6	GO:0046943	carboxylic acid transmembrane transporter activity	1	Csa03g051360
6	GO:0004499	N,N-dimethylaniline monooxygenase activity	1	Csa18g034610
6	GO:0016417	S-acyltransferase activity	1	Csa11g081410
6	GO:0016410	N-acyltransferase activity	1	Csa18g031790
6	GO:0004012	phospholipid-translocating ATPase activity	1	Csa19g020460
6	GO:0008276	protein methyltransferase activity	1	Csa02g037680
6	GO:0042626	ATPase activity, coupled to transmembrane movement of substances	1	Csa19g020460
6	GO:0050136	NADH dehydrogenase (quinone) activity	1	Csa02g045480
6	GO:0042625	ATPase coupled ion transmembrane transporter activity	1	Csa19g020460
6	GO:0051766	inositol trisphosphate kinase activity	1	Csa11g009290
7	GO:0044212	transcription regulatory region DNA binding	1	Csa04g054530
7	GO:0047893	flavonol 3-O-glucosyltransferase activity	1	Csa17g010630
7	GO:0047631	ADP-ribose diphosphatase activity	1	Csa10g018290
7	GO:0008137	NADH dehydrogenase (ubiquinone) activity	1	Csa02g045480
7	GO:0010340	carboxyl-O-methyltransferase activity	1	Csa02g037680
7	GO:0051998	protein carboxyl O-methyltransferase activity	1	Csa02g037680
7	GO:0003830	beta-1,4-mannosylglycoprotein 4-beta-N-acetylglucosaminyltransferase activity	1	Csa19g001310
7	GO:0022890	inorganic cation transmembrane transporter activity	1	Csa10g029390
7	GO:0090447	glycerol-3-phosphate 2-O-acyltransferase activity	1	Csa03g009940
7	GO:0015171	amino acid transmembrane transporter activity	1	Csa03g051360
7	GO:0004190	aspartic-type endopeptidase activity	1	Csa17g009220
7	GO:0019707	protein-cysteine S-acyltransferase activity	1	Csa11g081410
7	GO:0047734	CDP-glycerol diphosphatase activity	1	Csa10g018290
7	GO:0008080	N-acetyltransferase activity	1	Csa18g031790
7	GO:0004298	threonine-type endopeptidase activity	1	Csa05g091690
7	GO:0019706	protein-cysteine S-palmitoyltransferase activity	1	Csa11g081410
7	GO:0080043	quercetin 3-O-glucosyltransferase activity	1	Csa17g010630
7	GO:0050511	undecaprenyldiphospho-muramoylpentapeptide beta-N-acetylglucosaminyltransferase activity	1	Csa07g040990
7	GO:0004719	protein-L-isoaspartate (D-aspartate) O-methyltransferase activity	1	Csa02g037680
7	GO:0004832	valine-tRNA ligase activity	1	Csa03g028290
7	GO:0004430	1-phosphatidylinositol 4-kinase activity	1	Csa04g055270
7	GO:0008514	organic anion transmembrane transporter activity	1	Csa03g051360
7	GO:0016413	O-acetyltransferase activity	1	Csa19g018420
7	GO:0004366	glycerol-3-phosphate O-acyltransferase activity	1	Csa03g009940
7	GO:0003993	acid phosphatase activity	1	Csa07g026270
7	GO:0080044	quercetin 7-O-glucosyltransferase activity	1	Csa17g010630
7	GO:0015103	inorganic anion transmembrane transporter activity	1	Csa16g047320
7	GO:0015662	ATPase activity, coupled to transmembrane movement of ions, phosphorylative mechanism	1	Csa19g020460
7	GO:0016412	serine O-acyltransferase activity	1	Csa19g018420
8	GO:0046873	metal ion transmembrane transporter activity	1	Csa10g029390
8	GO:0015098	molybdate ion transmembrane transporter activity	1	Csa16g047320
8	GO:0003924	GTPase activity	1	Csa12g036380
8	GO:0001056	RNA polymerase III activity	1	Csa03g010160
8	GO:0042500	aspartic endopeptidase activity, intramembrane cleaving	1	Csa17g009220
8	GO:0004386	helicase activity	1	Csa20g055520
8	GO:0009001	serine O-acetyltransferase activity	1	Csa19g018420
9	GO:0046915	transition metal ion transmembrane transporter activity	1	Csa10g029390
10	GO:0043492	ATPase activity, coupled to movement of substances	1	Csa19g020460

## Sheet: Biological Process
Table S5. GO classification and KEGG metabolic pathways for the differentially expressed genes DEGs up regulated in DGAT1m #2 at 16-21 days after flowering DAF. Gene ontology distribution of the transcripts into molecular function, biological process, cellular component, and metabolic pathways . The number of transcripts encoded for each category is represented as well as the GO level for each ca…
GO Level	Term ID	Term (Name)	Number of Sequences	Sequences Names
1	GO:0008150	biological_process	142	Csa08g001970, Csa03725s010, Csa10543s010, Csa11g032410, Csa11g066380, Csa05g091690, Csa11g002200, Csa04g054700, Csa14g038350, Csa17g095950, Csa11g081410, Csa03g010160, Csa02g039310, Csa12g038760, Csa17g002170, Csa14g030360, Csa19g015350, Csa03g005020, Csa02g002370, Csa01g041690, Csa17g010630, Csa03g023110, Csa14g020320, Csa14g038480, Csa12g051840, Csa17g010590, Csa17g090270, Csa04g054530, Csa10g0…
2	GO:0008152	metabolic process	98	Csa08g001970, Csa10543s010, Csa11g032410, Csa05g091690, Csa14g038350, Csa17g095950, Csa11g081410, Csa03g010160, Csa12g038760, Csa19g015350, Csa02g002370, Csa03g005020, Csa01g041690, Csa17g010630, Csa14g020320, Csa03g023110, Csa14g038480, Csa12g051840, Csa17g010590, Csa04g054530, Csa05g093640, Csa10g018290, Csa06g037130, Csa15g031220, Csa18g031660, Csa02g006240, Csa04g029120, Csa02g045480, Csa06g0…
2	GO:0009987	cellular process	89	Csa05g084950, Csa09g002860, Csa03g028290, Csa08g001970, Csa13g007370, Csa14g031920, Csa03725s010, Csa10543s010, Csa02g065590, Csa14g015310, Csa15g031920, Csa07g026270, Csa04g041380, Csa05g091690, Csa15g017970, Csa14g038350, Csa17g095950, Csa02g055310, Csa17g017170, Csa03g010160, Csa11g008900, Csa02g037680, Csa19g001310, Csa05027s010, Csa01g012030, Csa19g020460, Csa17g002170, Csa03g009940, Csa16g0…
2	GO:0044699	single-organism process	70	Csa05g084950, Csa03g028290, Csa08g001970, Csa13g007370, Csa03725s010, Csa11g032410, Csa14g015310, Csa14g017850, Csa15g031920, Csa04g041380, Csa09g062410, Csa17g095950, Csa11g054000, Csa02g055310, Csa11g008900, Csa14g016080, Csa19g001310, Csa05027s010, Csa19g020460, Csa12g038760, Csa17g002170, Csa16g049200, Csa03g009940, Csa13g052870, Csa19g018420, Csa19g015350, Csa03g005020, Csa20g055620, Csa17g0…
3	GO:0071704	organic substance metabolic process	68	Csa03g028290, Csa08g001970, Csa13g007370, Csa14g031920, Csa10543s010, Csa14g015310, Csa02g065590, Csa15g031920, Csa05g091690, Csa14g038350, Csa17g095950, Csa17g017170, Csa03g010160, Csa02g037680, Csa19g001310, Csa05027s010, Csa01g012030, Csa19g020460, Csa03g009940, Csa13g052870, Csa19g018420, Csa19g015350, Csa11g026160, Csa02g002370, Csa01g041690, Csa17g010630, Csa14g020320, Csa07g040990, Csa11g0…
3	GO:0044238	primary metabolic process	62	Csa03g028290, Csa08g001970, Csa14g031920, Csa10543s010, Csa14g015310, Csa02g065590, Csa15g031920, Csa05g091690, Csa14g038350, Csa17g095950, Csa17g017170, Csa03g010160, Csa02g037680, Csa19g001310, Csa05027s010, Csa01g012030, Csa19g020460, Csa03g009940, Csa13g052870, Csa19g018420, Csa11g026160, Csa02g002370, Csa01g041690, Csa17g010630, Csa14g020320, Csa07g040990, Csa12g051840, Csa17g010590, Csa04g0…
3	GO:0044237	cellular metabolic process	62	Csa05g084950, Csa03g028290, Csa08g001970, Csa13g007370, Csa14g031920, Csa10543s010, Csa14g015310, Csa02g065590, Csa15g031920, Csa07g026270, Csa05g091690, Csa14g038350, Csa17g095950, Csa17g017170, Csa03g010160, Csa02g037680, Csa19g001310, Csa05027s010, Csa01g012030, Csa19g020460, Csa03g009940, Csa13g052870, Csa19g018420, Csa19g015350, Csa11g026160, Csa02g002370, Csa01g041690, Csa17g010630, Csa14g0…
4	GO:0043170	macromolecule metabolic process	51	Csa03g028290, Csa08g001970, Csa14g031920, Csa10543s010, Csa14g015310, Csa02g065590, Csa05g091690, Csa14g038350, Csa17g095950, Csa17g017170, Csa03g010160, Csa02g037680, Csa19g001310, Csa01g012030, Csa03g009940, Csa13g052870, Csa11g026160, Csa02g002370, Csa01g041690, Csa14g020320, Csa11g092090, Csa12g051840, Csa17g010590, Csa04g054530, Csa06g037130, Csa11g085880, Csa15g031220, Csa00738s010, Csa18g0…
3	GO:0044763	single-organism cellular process	47	Csa05g084950, Csa08g028110, Csa03g028290, Csa08g001970, Csa02g020500, Csa13g007370, Csa03725s010, Csa06g025440, Csa14g015310, Csa04g029120, Csa03576s010, Csa15g031920, Csa04g041380, Csa06g019630, Csa06g046900, Csa17g095950, Csa20g071260, Csa03240s010, Csa11g008900, Csa14g054380, Csa19g001310, Csa05027s010, Csa19g020460, Csa17g002170, Csa16g049200, Csa03g009940, Csa13g052870, Csa19g018420, Csa19g0…
4	GO:0044260	cellular macromolecule metabolic process	44	Csa11g085880, Csa15g031220, Csa03g028290, Csa08g001970, Csa00738s010, Csa18g031660, Csa14g031920, Csa10543s010, Csa02g006240, Csa02g065590, Csa14g015310, Csa05g091690, Csa03g020470, Csa05g018100, Csa14g038350, Csa03g027300, Csa17g095950, Csa20g071260, Csa02g051050, Csa03240s010, Csa02g074610, Csa17g017170, Csa03g010160, Csa02g037680, Csa19g001310, Csa19g028800, Csa01g012030, Csa06g002590, Csa20g0…
3	GO:0009058	biosynthetic process	37	Csa11g085880, Csa05g084950, Csa03g028290, Csa02g020500, Csa18g031660, Csa14g031920, Csa02g065590, Csa14g015310, Csa04g029120, Csa15g031920, Csa03g020470, Csa05g018100, Csa03g027300, Csa17g095950, Csa20g071260, Csa02g051050, Csa03240s010, Csa17g017170, Csa03g010160, Csa19g001310, Csa01g012030, Csa06g002590, Csa20g015500, Csa11g003480, Csa03g009940, Csa19g018420, Csa13g052870, Csa13g007080, Csa02g0…
4	GO:1901576	organic substance biosynthetic process	35	Csa11g085880, Csa03g028290, Csa02g020500, Csa18g031660, Csa14g031920, Csa02g065590, Csa14g015310, Csa04g029120, Csa15g031920, Csa03g020470, Csa05g018100, Csa03g027300, Csa17g095950, Csa20g071260, Csa02g051050, Csa03240s010, Csa17g017170, Csa03g010160, Csa19g001310, Csa01g012030, Csa06g002590, Csa20g015500, Csa11g003480, Csa03g009940, Csa19g018420, Csa13g052870, Csa13g007080, Csa02g002370, Csa13g0…
3	GO:0044710	single-organism metabolic process	34	Csa05g084950, Csa03g028290, Csa02g020500, Csa13g007370, Csa18g034610, Csa14g015310, Csa11g032410, Csa14g017850, Csa04g029120, Csa15g031920, Csa02g045480, Csa06g046900, Csa02g070850, Csa11g054000, Csa03240s010, Csa19g005610, Csa14g016080, Csa19g001310, Csa05027s010, Csa19g020460, Csa12g038760, Csa03g009940, Csa13g052870, Csa19g015350, Csa19g018420, Csa03g005020, Csa13g048350, Csa17g010630, Csa07g0…
4	GO:0044249	cellular biosynthetic process	34	Csa11g085880, Csa05g084950, Csa03g028290, Csa02g020500, Csa18g031660, Csa14g031920, Csa02g065590, Csa14g015310, Csa04g029120, Csa15g031920, Csa03g020470, Csa05g018100, Csa03g027300, Csa17g095950, Csa20g071260, Csa02g051050, Csa03240s010, Csa17g017170, Csa03g010160, Csa19g001310, Csa01g012030, Csa06g002590, Csa20g015500, Csa11g003480, Csa03g009940, Csa19g018420, Csa13g052870, Csa13g007080, Csa02g0…
2	GO:0065007	biological regulation	33	Csa11g085880, Csa03g028290, Csa08g001970, Csa18g031660, Csa14g031920, Csa02g065590, Csa14g015310, Csa03576s010, Csa11g066380, Csa05g018100, Csa06g046900, Csa03g027300, Csa17g095950, Csa20g071260, Csa02g051050, Csa02g055310, Csa17g017170, Csa11g008900, Csa01g012030, Csa19g020460, Csa06g002590, Csa11g003480, Csa16g049200, Csa13g052870, Csa13g007080, Csa14g010790, Csa02g002370, Csa03g005020, Csa10g0…
4	GO:0006725	cellular aromatic compound metabolic process	32	Csa11g085880, Csa05g084950, Csa03g028290, Csa02g020500, Csa13g007370, Csa18g031660, Csa14g031920, Csa02g065590, Csa14g015310, Csa15g031920, Csa05g018100, Csa06g046900, Csa03g027300, Csa17g095950, Csa20g071260, Csa02g051050, Csa17g017170, Csa03g010160, Csa01g012030, Csa06g002590, Csa20g015500, Csa11g003480, Csa19g015350, Csa11g026160, Csa13g007080, Csa02g002370, Csa13g048350, Csa01g041690, Csa12g0…
2	GO:0050789	regulation of biological process	31	Csa11g085880, Csa03g028290, Csa08g001970, Csa18g031660, Csa14g031920, Csa02g065590, Csa14g015310, Csa03576s010, Csa11g066380, Csa05g018100, Csa06g046900, Csa03g027300, Csa17g095950, Csa20g071260, Csa02g051050, Csa02g055310, Csa17g017170, Csa11g008900, Csa01g012030, Csa19g020460, Csa06g002590, Csa11g003480, Csa16g049200, Csa13g052870, Csa13g007080, Csa02g002370, Csa03g005020, Csa11g092090, Csa12g0…
4	GO:1901360	organic cyclic compound metabolic process	31	Csa11g085880, Csa03g028290, Csa02g020500, Csa13g007370, Csa18g031660, Csa14g031920, Csa02g065590, Csa14g015310, Csa15g031920, Csa05g018100, Csa06g046900, Csa03g027300, Csa17g095950, Csa20g071260, Csa02g051050, Csa17g017170, Csa03g010160, Csa01g012030, Csa06g002590, Csa20g015500, Csa11g003480, Csa19g015350, Csa11g026160, Csa13g007080, Csa02g002370, Csa13g048350, Csa01g041690, Csa12g051840, Csa07g0…
3	GO:0006807	nitrogen compound metabolic process	30	Csa11g085880, Csa03g028290, Csa18g031660, Csa14g031920, Csa14g015310, Csa02g065590, Csa04g029120, Csa15g031920, Csa03g020470, Csa05g018100, Csa03g027300, Csa17g095950, Csa20g071260, Csa02g051050, Csa17g017170, Csa03g010160, Csa01g012030, Csa06g002590, Csa20g015500, Csa11g003480, Csa19g018420, Csa11g026160, Csa13g007080, Csa02g002370, Csa01g041690, Csa12g051840, Csa07g049820, Csa17g009220, Csa04g0…
3	GO:0050794	regulation of cellular process	29	Csa11g085880, Csa03g028290, Csa08g001970, Csa18g031660, Csa14g031920, Csa02g065590, Csa14g015310, Csa03576s010, Csa05g018100, Csa06g046900, Csa03g027300, Csa17g095950, Csa20g071260, Csa02g051050, Csa02g055310, Csa17g017170, Csa11g008900, Csa01g012030, Csa19g020460, Csa06g002590, Csa11g003480, Csa16g049200, Csa13g052870, Csa13g007080, Csa02g002370, Csa03g005020, Csa12g051840, Csa07g049820, Csa04g0…
2	GO:0051179	localization	28	Csa09g002860, Csa01g044950, Csa03725s010, Csa02g065010, Csa04g041380, Csa06g019630, Csa02g045480, Csa04g054700, Csa16g043210, Csa09g062410, Csa02g055310, Csa14g054380, Csa19g020460, Csa16g047320, Csa12g023070, Csa20g024080, Csa16g048170, Csa10g029390, Csa04g068150, Csa19g034040, Csa15g002830, Csa04g054530, Csa09g093620, Csa02428s010, Csa09g093740, Csa19g056170, Csa11g093140, Csa03g051360
4	GO:0034641	cellular nitrogen compound metabolic process	28	Csa11g085880, Csa03g028290, Csa18g031660, Csa14g031920, Csa02g065590, Csa14g015310, Csa15g031920, Csa03g020470, Csa05g018100, Csa03g027300, Csa17g095950, Csa20g071260, Csa02g051050, Csa17g017170, Csa03g010160, Csa01g012030, Csa06g002590, Csa20g015500, Csa11g003480, Csa11g026160, Csa13g007080, Csa02g002370, Csa01g041690, Csa12g051840, Csa07g049820, Csa17g009220, Csa04g054530, Csa02g055260
5	GO:0009059	macromolecule biosynthetic process	28	Csa11g085880, Csa03g028290, Csa18g031660, Csa14g031920, Csa02g065590, Csa14g015310, Csa03g020470, Csa05g018100, Csa03g027300, Csa17g095950, Csa20g071260, Csa02g051050, Csa03240s010, Csa17g017170, Csa03g010160, Csa19g001310, Csa01g012030, Csa06g002590, Csa20g015500, Csa11g003480, Csa03g009940, Csa13g052870, Csa13g007080, Csa02g002370, Csa01g041690, Csa12g051840, Csa07g049820, Csa04g054530
3	GO:0051234	establishment of localization	27	Csa09g002860, Csa01g044950, Csa03725s010, Csa02g065010, Csa04g041380, Csa06g019630, Csa02g045480, Csa04g054700, Csa16g043210, Csa09g062410, Csa02g055310, Csa14g054380, Csa19g020460, Csa16g047320, Csa12g023070, Csa20g024080, Csa16g048170, Csa10g029390, Csa04g068150, Csa19g034040, Csa15g002830, Csa09g093620, Csa02428s010, Csa09g093740, Csa19g056170, Csa11g093140, Csa03g051360
5	GO:0010467	gene expression	27	Csa11g085880, Csa03g028290, Csa18g031660, Csa14g031920, Csa02g065590, Csa14g015310, Csa03g020470, Csa05g018100, Csa03g027300, Csa17g095950, Csa20g071260, Csa02g051050, Csa17g017170, Csa03g010160, Csa01g012030, Csa06g002590, Csa20g015500, Csa11g003480, Csa11g026160, Csa13g007080, Csa02g002370, Csa01g041690, Csa11g092090, Csa12g051840, Csa07g049820, Csa17g009220, Csa04g054530
5	GO:0034645	cellular macromolecule biosynthetic process	27	Csa11g085880, Csa03g028290, Csa18g031660, Csa14g031920, Csa02g065590, Csa14g015310, Csa03g020470, Csa05g018100, Csa03g027300, Csa17g095950, Csa20g071260, Csa02g051050, Csa03240s010, Csa17g017170, Csa03g010160, Csa19g001310, Csa01g012030, Csa06g002590, Csa20g015500, Csa11g003480, Csa13g052870, Csa13g007080, Csa02g002370, Csa01g041690, Csa12g051840, Csa07g049820, Csa04g054530
4	GO:0046483	heterocycle metabolic process	26	Csa11g085880, Csa03g028290, Csa18g031660, Csa14g031920, Csa02g065590, Csa14g015310, Csa15g031920, Csa05g018100, Csa03g027300, Csa17g095950, Csa20g071260, Csa02g051050, Csa17g017170, Csa03g010160, Csa01g012030, Csa06g002590, Csa20g015500, Csa11g003480, Csa11g026160, Csa13g007080, Csa02g002370, Csa01g041690, Csa12g051840, Csa07g049820, Csa04g054530, Csa02g055260
4	GO:0006810	transport	26	Csa09g002860, Csa01g044950, Csa03725s010, Csa02g065010, Csa04g041380, Csa02g045480, Csa04g054700, Csa16g043210, Csa09g062410, Csa02g055310, Csa14g054380, Csa19g020460, Csa16g047320, Csa12g023070, Csa20g024080, Csa16g048170, Csa10g029390, Csa04g068150, Csa19g034040, Csa15g002830, Csa09g093620, Csa02428s010, Csa09g093740, Csa19g056170, Csa11g093140, Csa03g051360
4	GO:0006139	nucleobase-containing compound metabolic process	25	Csa11g085880, Csa03g028290, Csa18g031660, Csa14g031920, Csa02g065590, Csa14g015310, Csa05g018100, Csa03g027300, Csa17g095950, Csa20g071260, Csa02g051050, Csa17g017170, Csa03g010160, Csa01g012030, Csa06g002590, Csa20g015500, Csa11g003480, Csa11g026160, Csa13g007080, Csa02g002370, Csa01g041690, Csa12g051840, Csa07g049820, Csa04g054530, Csa02g055260
5	GO:0019438	aromatic compound biosynthetic process	25	Csa11g085880, Csa05g084950, Csa02g020500, Csa18g031660, Csa14g031920, Csa02g065590, Csa14g015310, Csa15g031920, Csa05g018100, Csa03g027300, Csa17g095950, Csa20g071260, Csa02g051050, Csa17g017170, Csa03g010160, Csa01g012030, Csa06g002590, Csa20g015500, Csa11g003480, Csa13g007080, Csa02g002370, Csa13g048350, Csa01g041690, Csa07g049820, Csa04g054530
5	GO:0044271	cellular nitrogen compound biosynthetic process	25	Csa11g085880, Csa03g028290, Csa18g031660, Csa14g031920, Csa02g065590, Csa14g015310, Csa15g031920, Csa03g020470, Csa05g018100, Csa03g027300, Csa17g095950, Csa20g071260, Csa02g051050, Csa17g017170, Csa03g010160, Csa01g012030, Csa06g002590, Csa20g015500, Csa11g003480, Csa13g007080, Csa02g002370, Csa01g041690, Csa12g051840, Csa07g049820, Csa04g054530
4	GO:0019538	protein metabolic process	24	Csa19g028800, Csa15g031220, Csa03g028290, Csa08g001970, Csa00738s010, Csa10543s010, Csa02g006240, Csa08g028040, Csa08203s010, Csa05g091690, Csa14g020320, Csa03g020470, Csa12g051840, Csa14g038350, Csa07g046950, Csa17g009220, Csa01g025840, Csa17g010590, Csa11g018330, Csa02g074610, Csa02g037680, Csa06g037130, Csa02g073770, Csa19g001310
5	GO:0016070	RNA metabolic process	24	Csa11g085880, Csa03g028290, Csa18g031660, Csa14g031920, Csa02g065590, Csa14g015310, Csa05g018100, Csa03g027300, Csa17g095950, Csa20g071260, Csa02g051050, Csa17g017170, Csa03g010160, Csa01g012030, Csa06g002590, Csa20g015500, Csa11g003480, Csa11g026160, Csa13g007080, Csa02g002370, Csa01g041690, Csa12g051840, Csa07g049820, Csa04g054530
5	GO:0090304	nucleic acid metabolic process	24	Csa11g085880, Csa03g028290, Csa18g031660, Csa14g031920, Csa02g065590, Csa14g015310, Csa05g018100, Csa03g027300, Csa17g095950, Csa20g071260, Csa02g051050, Csa17g017170, Csa03g010160, Csa01g012030, Csa06g002590, Csa20g015500, Csa11g003480, Csa11g026160, Csa13g007080, Csa02g002370, Csa01g041690, Csa12g051840, Csa07g049820, Csa04g054530
5	GO:1901362	organic cyclic compound biosynthetic process	24	Csa11g085880, Csa02g020500, Csa18g031660, Csa14g031920, Csa02g065590, Csa14g015310, Csa15g031920, Csa05g018100, Csa03g027300, Csa17g095950, Csa20g071260, Csa02g051050, Csa17g017170, Csa03g010160, Csa01g012030, Csa06g002590, Csa20g015500, Csa11g003480, Csa13g007080, Csa02g002370, Csa13g048350, Csa01g041690, Csa07g049820, Csa04g054530
2	GO:0050896	response to stimulus	23	Csa02g039310, Csa05g006880, Csa08g001970, Csa02g020500, Csa16g049200, Csa03g009940, Csa14g030360, Csa20g024080, Csa03g005020, Csa13g048350, Csa14g015310, Csa03576s010, Csa11g066380, Csa05g091690, Csa11g002200, Csa02g026540, Csa06g046900, Csa17g095950, Csa20g071260, Csa17g090270, Csa11g054000, Csa11g093550, Csa04g054530
3	GO:0019222	regulation of metabolic process	23	Csa01g012030, Csa11g085880, Csa03g028290, Csa19g020460, Csa06g002590, Csa11g003480, Csa18g031660, Csa13g007080, Csa14g031920, Csa02g002370, Csa02g065590, Csa14g015310, Csa11g092090, Csa12g051840, Csa05g018100, Csa06g046900, Csa03g027300, Csa07g049820, Csa17g095950, Csa20g071260, Csa02g051050, Csa04g054530, Csa17g017170
4	GO:0031323	regulation of cellular metabolic process	22	Csa01g012030, Csa11g085880, Csa19g020460, Csa03g028290, Csa06g002590, Csa11g003480, Csa18g031660, Csa13g007080, Csa14g031920, Csa02g002370, Csa02g065590, Csa14g015310, Csa12g051840, Csa05g018100, Csa06g046900, Csa03g027300, Csa07g049820, Csa17g095950, Csa20g071260, Csa02g051050, Csa04g054530, Csa17g017170
5	GO:0018130	heterocycle biosynthetic process	22	Csa01g012030, Csa11g085880, Csa06g002590, Csa20g015500, Csa11g003480, Csa18g031660, Csa13g007080, Csa14g031920, Csa02g002370, Csa02g065590, Csa14g015310, Csa15g031920, Csa01g041690, Csa05g018100, Csa03g027300, Csa07g049820, Csa17g095950, Csa20g071260, Csa02g051050, Csa04g054530, Csa17g017170, Csa03g010160
3	GO:1902578	single-organism localization	21	Csa19g020460, Csa16g047320, Csa20g024080, Csa03725s010, Csa02g065010, Csa04g041380, Csa16g048170, Csa10g029390, Csa06g019630, Csa04g068150, Csa16g043210, Csa09g062410, Csa19g034040, Csa02g055310, Csa09g093620, Csa02428s010, Csa09g093740, Csa14g054380, Csa19g056170, Csa11g093140, Csa03g051360
4	GO:0060255	regulation of macromolecule metabolic process	21	Csa01g012030, Csa11g085880, Csa03g028290, Csa06g002590, Csa11g003480, Csa18g031660, Csa13g007080, Csa14g031920, Csa02g002370, Csa02g065590, Csa14g015310, Csa11g092090, Csa12g051840, Csa05g018100, Csa03g027300, Csa07g049820, Csa17g095950, Csa20g071260, Csa02g051050, Csa04g054530, Csa17g017170
4	GO:0080090	regulation of primary metabolic process	21	Csa01g012030, Csa11g085880, Csa19g020460, Csa03g028290, Csa06g002590, Csa11g003480, Csa18g031660, Csa13g007080, Csa14g031920, Csa02g002370, Csa02g065590, Csa14g015310, Csa12g051840, Csa05g018100, Csa03g027300, Csa07g049820, Csa17g095950, Csa20g071260, Csa02g051050, Csa04g054530, Csa17g017170
5	GO:0034654	nucleobase-containing compound biosynthetic process	21	Csa01g012030, Csa11g085880, Csa06g002590, Csa20g015500, Csa11g003480, Csa18g031660, Csa13g007080, Csa14g031920, Csa02g002370, Csa02g065590, Csa14g015310, Csa01g041690, Csa05g018100, Csa03g027300, Csa07g049820, Csa17g095950, Csa20g071260, Csa02g051050, Csa04g054530, Csa17g017170, Csa03g010160
5	GO:0010468	regulation of gene expression	21	Csa01g012030, Csa11g085880, Csa03g028290, Csa06g002590, Csa11g003480, Csa18g031660, Csa13g007080, Csa14g031920, Csa02g002370, Csa02g065590, Csa14g015310, Csa11g092090, Csa12g051840, Csa05g018100, Csa03g027300, Csa07g049820, Csa17g095950, Csa20g071260, Csa02g051050, Csa04g054530, Csa17g017170
6	GO:0006351	transcription, DNA-templated	21	Csa01g012030, Csa11g085880, Csa06g002590, Csa20g015500, Csa11g003480, Csa18g031660, Csa13g007080, Csa14g031920, Csa02g002370, Csa02g065590, Csa14g015310, Csa01g041690, Csa05g018100, Csa03g027300, Csa07g049820, Csa17g095950, Csa20g071260, Csa02g051050, Csa04g054530, Csa17g017170, Csa03g010160
6	GO:0032774	RNA biosynthetic process	21	Csa01g012030, Csa11g085880, Csa06g002590, Csa20g015500, Csa11g003480, Csa18g031660, Csa13g007080, Csa14g031920, Csa02g002370, Csa02g065590, Csa14g015310, Csa01g041690, Csa05g018100, Csa03g027300, Csa07g049820, Csa17g095950, Csa20g071260, Csa02g051050, Csa04g054530, Csa17g017170, Csa03g010160
7	GO:0097659	nucleic acid-templated transcription	21	Csa01g012030, Csa11g085880, Csa06g002590, Csa20g015500, Csa11g003480, Csa18g031660, Csa13g007080, Csa14g031920, Csa02g002370, Csa02g065590, Csa14g015310, Csa01g041690, Csa05g018100, Csa07g049820, Csa03g027300, Csa17g095950, Csa20g071260, Csa02g051050, Csa04g054530, Csa17g017170, Csa03g010160
4	GO:0009889	regulation of biosynthetic process	20	Csa01g012030, Csa11g085880, Csa03g028290, Csa06g002590, Csa11g003480, Csa18g031660, Csa13g007080, Csa14g031920, Csa02g002370, Csa02g065590, Csa14g015310, Csa05g018100, Csa12g051840, Csa03g027300, Csa07g049820, Csa17g095950, Csa20g071260, Csa02g051050, Csa04g054530, Csa17g017170
4	GO:0051171	regulation of nitrogen compound metabolic process	20	Csa01g012030, Csa11g085880, Csa03g028290, Csa06g002590, Csa11g003480, Csa18g031660, Csa13g007080, Csa14g031920, Csa02g002370, Csa02g065590, Csa14g015310, Csa05g018100, Csa12g051840, Csa03g027300, Csa07g049820, Csa17g095950, Csa20g071260, Csa02g051050, Csa04g054530, Csa17g017170
4	GO:0044765	single-organism transport	20	Csa19g020460, Csa16g047320, Csa20g024080, Csa03725s010, Csa02g065010, Csa04g041380, Csa16g048170, Csa10g029390, Csa04g068150, Csa09g062410, Csa19g034040, Csa16g043210, Csa02g055310, Csa09g093620, Csa09g093740, Csa14g054380, Csa02428s010, Csa19g056170, Csa03g051360, Csa11g093140
5	GO:0031326	regulation of cellular biosynthetic process	20	Csa01g012030, Csa11g085880, Csa03g028290, Csa06g002590, Csa11g003480, Csa18g031660, Csa13g007080, Csa14g031920, Csa02g002370, Csa02g065590, Csa14g015310, Csa05g018100, Csa12g051840, Csa03g027300, Csa07g049820, Csa17g095950, Csa20g071260, Csa02g051050, Csa04g054530, Csa17g017170
5	GO:0044267	cellular protein metabolic process	20	Csa19g028800, Csa15g031220, Csa03g028290, Csa08g001970, Csa00738s010, Csa10543s010, Csa02g006240, Csa08203s010, Csa05g091690, Csa14g020320, Csa03g020470, Csa12g051840, Csa14g038350, Csa17g009220, Csa11g018330, Csa02g074610, Csa02g037680, Csa06g037130, Csa02g073770, Csa19g001310
5	GO:0010556	regulation of macromolecule biosynthetic process	20	Csa01g012030, Csa11g085880, Csa03g028290, Csa06g002590, Csa11g003480, Csa18g031660, Csa13g007080, Csa14g031920, Csa02g002370, Csa02g065590, Csa14g015310, Csa05g018100, Csa12g051840, Csa03g027300, Csa07g049820, Csa17g095950, Csa20g071260, Csa02g051050, Csa04g054530, Csa17g017170
6	GO:2000112	regulation of cellular macromolecule biosynthetic process	20	Csa01g012030, Csa11g085880, Csa03g028290, Csa06g002590, Csa11g003480, Csa18g031660, Csa13g007080, Csa14g031920, Csa02g002370, Csa02g065590, Csa14g015310, Csa12g051840, Csa05g018100, Csa03g027300, Csa07g049820, Csa17g095950, Csa20g071260, Csa02g051050, Csa04g054530, Csa17g017170
5	GO:0051252	regulation of RNA metabolic process	18	Csa01g012030, Csa11g085880, Csa06g002590, Csa11g003480, Csa18g031660, Csa13g007080, Csa14g031920, Csa02g002370, Csa02g065590, Csa14g015310, Csa05g018100, Csa03g027300, Csa07g049820, Csa17g095950, Csa20g071260, Csa02g051050, Csa04g054530, Csa17g017170
5	GO:0019219	regulation of nucleobase-containing compound metabolic process	18	Csa01g012030, Csa11g085880, Csa06g002590, Csa11g003480, Csa18g031660, Csa13g007080, Csa14g031920, Csa02g002370, Csa02g065590, Csa14g015310, Csa05g018100, Csa03g027300, Csa07g049820, Csa17g095950, Csa20g071260, Csa02g051050, Csa04g054530, Csa17g017170
6	GO:2001141	regulation of RNA biosynthetic process	18	Csa01g012030, Csa11g085880, Csa06g002590, Csa11g003480, Csa18g031660, Csa13g007080, Csa14g031920, Csa02g002370, Csa02g065590, Csa14g015310, Csa05g018100, Csa03g027300, Csa07g049820, Csa17g095950, Csa20g071260, Csa02g051050, Csa04g054530, Csa17g017170
6	GO:0006355	regulation of transcription, DNA-templated	18	Csa01g012030, Csa11g085880, Csa06g002590, Csa11g003480, Csa18g031660, Csa13g007080, Csa14g031920, Csa02g002370, Csa02g065590, Csa14g015310, Csa05g018100, Csa03g027300, Csa07g049820, Csa17g095950, Csa20g071260, Csa02g051050, Csa04g054530, Csa17g017170
7	GO:1903506	regulation of nucleic acid-templated transcription	18	Csa01g012030, Csa11g085880, Csa06g002590, Csa11g003480, Csa18g031660, Csa13g007080, Csa14g031920, Csa02g002370, Csa02g065590, Csa14g015310, Csa05g018100, Csa03g027300, Csa07g049820, Csa17g095950, Csa20g071260, Csa02g051050, Csa04g054530, Csa17g017170
3	GO:0006950	response to stress	17	Csa02g039310, Csa05g006880, Csa08g001970, Csa02g020500, Csa16g049200, Csa03g005020, Csa13g048350, Csa14g015310, Csa11g066380, Csa05g091690, Csa02g026540, Csa06g046900, Csa20g071260, Csa17g090270, Csa11g054000, Csa11g093550, Csa04g054530
4	GO:0006793	phosphorus metabolic process	16	Csa19g028800, Csa15g031220, Csa08g001970, Csa00738s010, Csa03g009940, Csa10543s010, Csa11g009290, Csa15g031920, Csa07g026270, Csa08203s010, Csa14g020320, Csa14g038350, Csa11g018330, Csa02g074610, Csa02g055260, Csa06g037130
5	GO:0006796	phosphate-containing compound metabolic process	16	Csa19g028800, Csa15g031220, Csa08g001970, Csa00738s010, Csa03g009940, Csa10543s010, Csa11g009290, Csa15g031920, Csa07g026270, Csa08203s010, Csa14g020320, Csa14g038350, Csa11g018330, Csa02g074610, Csa02g055260, Csa06g037130
2	GO:0032502	developmental process	15	Csa05g084950, Csa19g020460, Csa06g002590, Csa08g001970, Csa17g002170, Csa03g009940, Csa11g003480, Csa13g052870, Csa11g032410, Csa10g029390, Csa04g047510, Csa17g095950, Csa12g036380, Csa02g051050, Csa04g054530
4	GO:0055114	oxidation-reduction process	15	Csa05g084950, Csa12g038760, Csa13g007370, Csa18g034610, Csa19g015350, Csa03g005020, Csa11g032410, Csa14g017850, Csa02g045480, Csa14g038480, Csa02g070850, Csa11g054000, Csa19g005610, Csa14g016080, Csa05g093640
2	GO:0032501	multicellular organismal process	14	Csa05g084950, Csa19g020460, Csa06g002590, Csa08g001970, Csa17g002170, Csa03g009940, Csa11g003480, Csa13g052870, Csa11g032410, Csa10g029390, Csa04g047510, Csa17g095950, Csa12g036380, Csa04g054530
3	GO:0044767	single-organism developmental process	14	Csa05g084950, Csa19g020460, Csa06g002590, Csa08g001970, Csa17g002170, Csa03g009940, Csa11g003480, Csa13g052870, Csa11g032410, Csa10g029390, Csa04g047510, Csa17g095950, Csa12g036380, Csa04g054530
3	GO:0048856	anatomical structure development	14	Csa05g084950, Csa19g020460, Csa06g002590, Csa08g001970, Csa17g002170, Csa03g009940, Csa11g003480, Csa13g052870, Csa11g032410, Csa10g029390, Csa04g047510, Csa17g095950, Csa12g036380, Csa04g054530
5	GO:0043412	macromolecule modification	14	Csa19g028800, Csa15g031220, Csa08g001970, Csa00738s010, Csa10543s010, Csa14g020320, Csa08203s010, Csa14g038350, Csa11g018330, Csa02g074610, Csa02g037680, Csa02g073770, Csa19g001310, Csa06g037130
5	GO:0036211	protein modification process	14	Csa19g028800, Csa15g031220, Csa08g001970, Csa00738s010, Csa10543s010, Csa14g020320, Csa08203s010, Csa14g038350, Csa11g018330, Csa02g074610, Csa02g037680, Csa02g073770, Csa19g001310, Csa06g037130
6	GO:0006464	cellular protein modification process	14	Csa19g028800, Csa15g031220, Csa08g001970, Csa00738s010, Csa10543s010, Csa14g020320, Csa08203s010, Csa14g038350, Csa11g018330, Csa02g074610, Csa02g037680, Csa02g073770, Csa19g001310, Csa06g037130
3	GO:0044707	single-multicellular organism process	13	Csa05g084950, Csa06g002590, Csa08g001970, Csa17g002170, Csa03g009940, Csa11g003480, Csa13g052870, Csa11g032410, Csa10g029390, Csa04g047510, Csa17g095950, Csa12g036380, Csa04g054530
4	GO:0007275	multicellular organism development	13	Csa05g084950, Csa06g002590, Csa08g001970, Csa17g002170, Csa03g009940, Csa11g003480, Csa13g052870, Csa11g032410, Csa10g029390, Csa04g047510, Csa17g095950, Csa12g036380, Csa04g054530
3	GO:0042221	response to chemical	11	Csa02g039310, Csa11g002200, Csa08g001970, Csa06g046900, Csa17g095950, Csa20g071260, Csa17g090270, Csa20g024080, Csa11g093550, Csa03g005020, Csa04g054530
4	GO:0005975	carbohydrate metabolic process	11	Csa05027s010, Csa07g040990, Csa08g060190, Csa13g052870, Csa02g070850, Csa03240s010, Csa07g063960, Csa04g054530, Csa02g055260, Csa17g010630, Csa19g001310
4	GO:0006952	defense response	11	Csa05g091690, Csa05g006880, Csa08g001970, Csa02g020500, Csa16g049200, Csa20g071260, Csa11g054000, Csa03g005020, Csa04g054530, Csa13g048350, Csa11g066380
6	GO:0016310	phosphorylation	11	Csa19g028800, Csa08203s010, Csa15g031220, Csa08g001970, Csa14g038350, Csa00738s010, Csa11g018330, Csa10543s010, Csa02g074610, Csa02g055260, Csa06g037130
2	GO:0000003	reproduction	10	Csa04g047510, Csa19g020460, Csa08g001970, Csa17g095950, Csa17g002170, Csa03g009940, Csa11g003480, Csa13g052870, Csa12g036380, Csa04g054530
2	GO:0071840	cellular component organization or biogenesis	10	Csa05g084950, Csa06g019630, Csa09g002860, Csa19g020460, Csa15g017970, Csa03g020470, Csa12g051840, Csa08g001970, Csa13g052870, Csa05169s010
3	GO:0033036	macromolecule localization	10	Csa06g019630, Csa01g044950, Csa16g043210, Csa12g023070, Csa15g002830, Csa02g055310, Csa04g054530, Csa02g065010, Csa11g093140, Csa10g029390
4	GO:0055085	transmembrane transport	10	Csa04g068150, Csa19g034040, Csa20g024080, Csa03725s010, Csa09g093620, Csa09g093740, Csa14g054380, Csa03g051360, Csa10g029390, Csa16g048170
5	GO:0071702	organic substance transport	10	Csa09g062410, Csa01g044950, Csa16g043210, Csa12g023070, Csa15g002830, Csa02g055310, Csa02g065010, Csa03g051360, Csa10g029390, Csa11g093140
7	GO:0006468	protein phosphorylation	10	Csa19g028800, Csa08203s010, Csa15g031220, Csa08g001970, Csa14g038350, Csa00738s010, Csa11g018330, Csa10543s010, Csa02g074610, Csa06g037130
2	GO:0022414	reproductive process	9	Csa04g047510, Csa19g020460, Csa08g001970, Csa17g095950, Csa17g002170, Csa03g009940, Csa11g003480, Csa12g036380, Csa04g054530
3	GO:0016043	cellular component organization	9	Csa05g084950, Csa06g019630, Csa09g002860, Csa19g020460, Csa15g017970, Csa12g051840, Csa08g001970, Csa13g052870, Csa05169s010
3	GO:0009056	catabolic process	9	Csa05027s010, Csa05g091690, Csa08g060190, Csa13g007370, Csa19g015350, Csa02g006240, Csa04g054530, Csa02g055260, Csa02g073770
3	GO:0044702	single organism reproductive process	9	Csa19g020460, Csa04g047510, Csa08g001970, Csa17g095950, Csa17g002170, Csa03g009940, Csa11g003480, Csa12g036380, Csa04g054530
4	GO:0044711	single-organism biosynthetic process	9	Csa02g020500, Csa03g009940, Csa13g052870, Csa19g018420, Csa03240s010, Csa13g048350, Csa02g055260, Csa04g029120, Csa15g031920
4	GO:1901575	organic substance catabolic process	9	Csa05027s010, Csa05g091690, Csa08g060190, Csa13g007370, Csa19g015350, Csa02g006240, Csa04g054530, Csa02g055260, Csa02g073770
5	GO:0006811	ion transport	9	Csa04g068150, Csa16g047320, Csa03725s010, Csa09g093740, Csa02428s010, Csa19g056170, Csa16g048170, Csa03g051360, Csa10g029390
3	GO:0003006	developmental process involved in reproduction	8	Csa19g020460, Csa04g047510, Csa17g095950, Csa17g002170, Csa03g009940, Csa11g003480, Csa12g036380, Csa04g054530
4	GO:0008104	protein localization	8	Csa06g019630, Csa01g044950, Csa16g043210, Csa12g023070, Csa15g002830, Csa02g055310, Csa04g054530, Csa10g029390
4	GO:0006629	lipid metabolic process	8	Csa05027s010, Csa19g020460, Csa07g040990, Csa03g047400, Csa03g009940, Csa04g054530, Csa15g031920, Csa05g093640
4	GO:0044281	small molecule metabolic process	8	Csa05027s010, Csa03g028290, Csa06g046900, Csa19g018420, Csa02g055260, Csa04g029120, Csa15g031920, Csa17g010630
3	GO:0051641	cellular localization	7	Csa06g019630, Csa19g020460, Csa16g043210, Csa01g044950, Csa12g023070, Csa15g002830, Csa02g055310
3	GO:0051716	cellular response to stimulus	7	Csa08g001970, Csa17g095950, Csa16g049200, Csa20g071260, Csa04g054530, Csa14g015310, Csa03576s010
3	GO:0009628	response to abiotic stimulus	7	Csa02g039310, Csa08g001970, Csa06g046900, Csa03g009940, Csa17g090270, Csa11g093550, Csa04g054530
4	GO:0044723	single-organism carbohydrate metabolic process	7	Csa05027s010, Csa07g040990, Csa13g052870, Csa03240s010, Csa02g055260, Csa17g010630, Csa19g001310
4	GO:0044248	cellular catabolic process	7	Csa05g091690, Csa05027s010, Csa13g007370, Csa19g015350, Csa02g006240, Csa04g054530, Csa02g073770
4	GO:1901564	organonitrogen compound metabolic process	7	Csa03g020470, Csa03g028290, Csa12g051840, Csa17g009220, Csa19g018420, Csa02g055260, Csa15g031920
4	GO:0045184	establishment of protein localization	7	Csa06g019630, Csa01g044950, Csa16g043210, Csa12g023070, Csa15g002830, Csa02g055310, Csa10g029390
5	GO:0006508	proteolysis	7	Csa05g091690, Csa07g046950, Csa17g009220, Csa01g025840, Csa02g006240, Csa08g028040, Csa02g073770
2	GO:0023052	signaling	6	Csa08g001970, Csa17g095950, Csa16g049200, Csa20g071260, Csa04g054530, Csa03576s010
2	GO:0051704	multi-organism process	6	Csa05g091690, Csa19g020460, Csa08g001970, Csa03g009940, Csa11g054000, Csa03g005020
3	GO:0009719	response to endogenous stimulus	6	Csa02g039310, Csa08g001970, Csa17g095950, Csa20g071260, Csa03g005020, Csa04g054530
3	GO:0044700	single organism signaling	6	Csa08g001970, Csa17g095950, Csa16g049200, Csa20g071260, Csa04g054530, Csa03576s010
4	GO:0010033	response to organic substance	6	Csa02g039310, Csa08g001970, Csa17g095950, Csa20g071260, Csa03g005020, Csa04g054530
4	GO:0006996	organelle organization	6	Csa09g002860, Csa19g020460, Csa15g017970, Csa12g051840, Csa08g001970, Csa05169s010
4	GO:0006082	organic acid metabolic process	6	Csa03g028290, Csa06g046900, Csa19g018420, Csa02g055260, Csa15g031920, Csa17g010630
4	GO:0010035	response to inorganic substance	6	Csa02g039310, Csa11g002200, Csa06g046900, Csa17g090270, Csa11g093550, Csa04g054530
4	GO:0007165	signal transduction	6	Csa08g001970, Csa17g095950, Csa20g071260, Csa16g049200, Csa04g054530, Csa03576s010
4	GO:0007154	cell communication	6	Csa08g001970, Csa17g095950, Csa16g049200, Csa20g071260, Csa04g054530, Csa03576s010
4	GO:0009725	response to hormone	6	Csa02g039310, Csa08g001970, Csa17g095950, Csa20g071260, Csa03g005020, Csa04g054530
4	GO:0051649	establishment of localization in cell	6	Csa19g020460, Csa16g043210, Csa01g044950, Csa12g023070, Csa15g002830, Csa02g055310
4	GO:1901700	response to oxygen-containing compound	6	Csa02g039310, Csa08g001970, Csa06g046900, Csa17g090270, Csa11g093550, Csa04g054530
4	GO:0044255	cellular lipid metabolic process	6	Csa05027s010, Csa19g020460, Csa07g040990, Csa03g009940, Csa04g054530, Csa15g031920
4	GO:0070727	cellular macromolecule localization	6	Csa06g019630, Csa01g044950, Csa16g043210, Csa12g023070, Csa15g002830, Csa02g055310
5	GO:0046907	intracellular transport	6	Csa19g020460, Csa16g043210, Csa01g044950, Csa12g023070, Csa15g002830, Csa02g055310
5	GO:0015031	protein transport	6	Csa01g044950, Csa16g043210, Csa12g023070, Csa15g002830, Csa02g055310, Csa10g029390
5	GO:0034613	cellular protein localization	6	Csa06g019630, Csa01g044950, Csa16g043210, Csa12g023070, Csa15g002830, Csa02g055310
5	GO:0016192	vesicle-mediated transport	6	Csa09g002860, Csa19g020460, Csa04g054700, Csa16g043210, Csa01g044950, Csa04g041380
5	GO:0043436	oxoacid metabolic process	6	Csa03g028290, Csa06g046900, Csa19g018420, Csa02g055260, Csa15g031920, Csa17g010630
5	GO:0048229	gametophyte development	6	Csa05g084950, Csa04g047510, Csa08g001970, Csa17g002170, Csa03g009940, Csa13g052870
6	GO:0009555	pollen development	6	Csa05g084950, Csa04g047510, Csa08g001970, Csa17g002170, Csa03g009940, Csa13g052870
6	GO:0019752	carboxylic acid metabolic process	6	Csa03g028290, Csa06g046900, Csa19g018420, Csa02g055260, Csa15g031920, Csa17g010630
3	GO:0044085	cellular component biogenesis	5	Csa05g084950, Csa09g002860, Csa15g017970, Csa03g020470, Csa05169s010
3	GO:0065008	regulation of biological quality	5	Csa03g028290, Csa13g052870, Csa03g005020, Csa11g008900, Csa10g029390
4	GO:0048869	cellular developmental process	5	Csa05g084950, Csa19g020460, Csa17g002170, Csa03g009940, Csa13g052870
4	GO:0044712	single-organism catabolic process	5	Csa05027s010, Csa13g007370, Csa19g015350, Csa04g054530, Csa02g055260
4	GO:0048608	reproductive structure development	5	Csa04g047510, Csa17g095950, Csa11g003480, Csa12g036380, Csa04g054530
4	GO:0001101	response to acid chemical	5	Csa02g039310, Csa08g001970, Csa06g046900, Csa17g090270, Csa04g054530
4	GO:0048731	system development	5	Csa04g047510, Csa17g095950, Csa11g003480, Csa12g036380, Csa04g054530
4	GO:0009791	post-embryonic development	5	Csa04g047510, Csa17g095950, Csa11g003480, Csa12g036380, Csa04g054530
5	GO:0061458	reproductive system development	5	Csa04g047510, Csa17g095950, Csa11g003480, Csa12g036380, Csa04g054530
5	GO:1901566	organonitrogen compound biosynthetic process	5	Csa03g028290, Csa03g020470, Csa12g051840, Csa19g018420, Csa15g031920
5	GO:0009057	macromolecule catabolic process	5	Csa05g091690, Csa08g060190, Csa02g006240, Csa04g054530, Csa02g073770
6	GO:0006886	intracellular protein transport	5	Csa01g044950, Csa16g043210, Csa12g023070, Csa15g002830, Csa02g055310
3	GO:0009605	response to external stimulus	4	Csa05g091690, Csa08g001970, Csa11g054000, Csa03g005020
3	GO:0009653	anatomical structure morphogenesis	4	Csa05g084950, Csa19g020460, Csa17g095950, Csa13g052870
3	GO:0009607	response to biotic stimulus	4	Csa05g091690, Csa08g001970, Csa11g054000, Csa03g005020
3	GO:0051707	response to other organism	4	Csa05g091690, Csa08g001970, Csa11g054000, Csa03g005020
4	GO:0048316	seed development	4	Csa04g047510, Csa17g095950, Csa12g036380, Csa04g054530
4	GO:0022607	cellular component assembly	4	Csa05g084950, Csa09g002860, Csa15g017970, Csa05169s010
4	GO:0009698	phenylpropanoid metabolic process	4	Csa02g020500, Csa13g007370, Csa19g015350, Csa13g048350
4	GO:0043207	response to external biotic stimulus	4	Csa05g091690, Csa08g001970, Csa11g054000, Csa03g005020
4	GO:0071495	cellular response to endogenous stimulus	4	Csa08g001970, Csa17g095950, Csa20g071260, Csa04g054530
4	GO:0070887	cellular response to chemical stimulus	4	Csa08g001970, Csa17g095950, Csa20g071260, Csa04g054530
4	GO:0019748	secondary metabolic process	4	Csa02g020500, Csa13g007370, Csa19g015350, Csa13g048350
4	GO:0044262	cellular carbohydrate metabolic process	4	Csa05027s010, Csa13g052870, Csa03240s010, Csa04g054530
4	GO:0009620	response to fungus	4	Csa05g091690, Csa08g001970, Csa11g054000, Csa03g005020
4	GO:0098542	defense response to other organism	4	Csa05g091690, Csa08g001970, Csa11g054000, Csa03g005020
4	GO:0006970	response to osmotic stress	4	Csa02g039310, Csa08g001970, Csa06g046900, Csa04g054530
4	GO:0043933	macromolecular complex subunit organization	4	Csa09g002860, Csa15g017970, Csa08g001970, Csa05169s010
5	GO:0032870	cellular response to hormone stimulus	4	Csa08g001970, Csa17g095950, Csa20g071260, Csa04g054530
5	GO:0010154	fruit development	4	Csa04g047510, Csa17g095950, Csa12g036380, Csa04g054530
5	GO:0071822	protein complex subunit organization	4	Csa09g002860, Csa15g017970, Csa08g001970, Csa05169s010
5	GO:0034220	ion transmembrane transport	4	Csa04g068150, Csa03725s010, Csa09g093740, Csa03g051360
5	GO:0006518	peptide metabolic process	4	Csa03g028290, Csa03g020470, Csa12g051840, Csa17g009220
5	GO:0043603	cellular amide metabolic process	4	Csa03g028290, Csa03g020470, Csa12g051840, Csa17g009220
5	GO:0071310	cellular response to organic substance	4	Csa08g001970, Csa17g095950, Csa20g071260, Csa04g054530
5	GO:0005976	polysaccharide metabolic process	4	Csa08g060190, Csa13g052870, Csa03240s010, Csa04g054530
5	GO:0009755	hormone-mediated signaling pathway	4	Csa08g001970, Csa17g095950, Csa20g071260, Csa04g054530
7	GO:0032787	monocarboxylic acid metabolic process	4	Csa06g046900, Csa02g055260, Csa15g031920, Csa17g010630
2	GO:0002376	immune system process	3	Csa05g091690, Csa08g001970, Csa11g054000
2	GO:0048518	positive regulation of biological process	3	Csa12g051840, Csa11g003480, Csa04g054530
3	GO:0006955	immune response	3	Csa05g091690, Csa08g001970, Csa11g054000
3	GO:0048522	positive regulation of cellular process	3	Csa12g051840, Csa11g003480, Csa04g054530
3	GO:0009893	positive regulation of metabolic process	3	Csa12g051840, Csa11g003480, Csa04g054530
4	GO:0019725	cellular homeostasis	3	Csa03g005020, Csa11g008900, Csa10g029390
4	GO:1901135	carbohydrate derivative metabolic process	3	Csa02g055260, Csa15g031920, Csa19g001310
4	GO:0009415	response to water	3	Csa02g039310, Csa06g046900, Csa04g054530
4	GO:0061024	membrane organization	3	Csa09g002860, Csa06g019630, Csa19g020460
4	GO:0099402	plant organ development	3	Csa17g095950, Csa11g003480, Csa04g054530
4	GO:0009414	response to water deprivation	3	Csa02g039310, Csa06g046900, Csa04g054530
4	GO:0031325	positive regulation of cellular metabolic process	3	Csa12g051840, Csa11g003480, Csa04g054530
4	GO:0009793	embryo development ending in seed dormancy	3	Csa04g047510, Csa17g095950, Csa12g036380
4	GO:0009266	response to temperature stimulus	3	Csa02g039310, Csa08g001970, Csa11g093550
4	GO:0045087	innate immune response	3	Csa05g091690, Csa08g001970, Csa11g054000
4	GO:0009611	response to wounding	3	Csa02g026540, Csa08g001970, Csa17g090270
4	GO:0070271	protein complex biogenesis	3	Csa09g002860, Csa15g017970, Csa05169s010
4	GO:0009891	positive regulation of biosynthetic process	3	Csa12g051840, Csa11g003480, Csa04g054530
4	GO:0019637	organophosphate metabolic process	3	Csa03g009940, Csa02g055260, Csa15g031920
4	GO:0051173	positive regulation of nitrogen compound metabolic process	3	Csa12g051840, Csa11g003480, Csa04g054530
4	GO:0010604	positive regulation of macromolecule metabolic process	3	Csa12g051840, Csa11g003480, Csa04g054530
4	GO:0042592	homeostatic process	3	Csa03g005020, Csa11g008900, Csa10g029390
4	GO:0032989	cellular component morphogenesis	3	Csa05g084950, Csa19g020460, Csa13g052870
4	GO:0006979	response to oxidative stress	3	Csa17g090270, Csa03g005020, Csa11g093550
4	GO:0051301	cell division	3	Csa08g001970, Csa12g036380, Csa06g025440
4	GO:0007017	microtubule-based process	3	Csa08g028110, Csa08g001970, Csa20g055620
4	GO:0007049	cell cycle	3	Csa08g001970, Csa17g002170, Csa06g025440
5	GO:1902582	single-organism intracellular transport	3	Csa19g020460, Csa16g043210, Csa02g055310
5	GO:0016051	carbohydrate biosynthetic process	3	Csa13g052870, Csa03240s010, Csa02g055260
5	GO:0097305	response to alcohol	3	Csa02g039310, Csa08g001970, Csa04g054530
5	GO:0031328	positive regulation of cellular biosynthetic process	3	Csa12g051840, Csa11g003480, Csa04g054530
5	GO:0010628	positive regulation of gene expression	3	Csa12g051840, Csa11g003480, Csa04g054530
5	GO:0050832	defense response to fungus	3	Csa05g091690, Csa11g054000, Csa03g005020
5	GO:0009737	response to abscisic acid	3	Csa02g039310, Csa08g001970, Csa04g054530
5	GO:0065003	macromolecular complex assembly	3	Csa09g002860, Csa15g017970, Csa05169s010
5	GO:0016052	carbohydrate catabolic process	3	Csa08g060190, Csa04g054530, Csa02g055260
5	GO:0044264	cellular polysaccharide metabolic process	3	Csa13g052870, Csa03240s010, Csa04g054530
5	GO:0009814	defense response, incompatible interaction	3	Csa05g091690, Csa08g001970, Csa11g054000
5	GO:0033993	response to lipid	3	Csa02g039310, Csa08g001970, Csa04g054530
5	GO:0044265	cellular macromolecule catabolic process	3	Csa05g091690, Csa02g006240, Csa02g073770
5	GO:0009651	response to salt stress	3	Csa02g039310, Csa08g001970, Csa06g046900
5	GO:0010557	positive regulation of macromolecule biosynthetic process	3	Csa12g051840, Csa11g003480, Csa04g054530
5	GO:0009790	embryo development	3	Csa04g047510, Csa17g095950, Csa12g036380
5	GO:0071705	nitrogen compound transport	3	Csa09g062410, Csa10g029390, Csa03g051360
5	GO:0035556	intracellular signal transduction	3	Csa20g071260, Csa04g054530, Csa03576s010
5	GO:0006461	protein complex assembly	3	Csa09g002860, Csa15g017970, Csa05169s010
5	GO:0030163	protein catabolic process	3	Csa05g091690, Csa02g006240, Csa02g073770
5	GO:0046486	glycerolipid metabolic process	3	Csa05027s010, Csa03g009940, Csa04g054530
6	GO:0043604	amide biosynthetic process	3	Csa03g028290, Csa03g020470, Csa12g051840
6	GO:0044042	glucan metabolic process	3	Csa13g052870, Csa03240s010, Csa04g054530
6	GO:0006073	cellular glucan metabolic process	3	Csa13g052870, Csa03240s010, Csa04g054530
6	GO:0016311	dephosphorylation	3	Csa14g020320, Csa03g009940, Csa07g026270
6	GO:0006820	anion transport	3	Csa16g047320, Csa03g051360, Csa16g048170
6	GO:0006812	cation transport	3	Csa09g093740, Csa19g056170, Csa10g029390
6	GO:0043043	peptide biosynthetic process	3	Csa03g028290, Csa03g020470, Csa12g051840
6	GO:0006396	RNA processing	3	Csa12g051840, Csa11g026160, Csa03g010160
6	GO:0043632	modification-dependent macromolecule catabolic process	3	Csa05g091690, Csa02g006240, Csa02g073770
6	GO:0006412	translation	3	Csa03g028290, Csa03g020470, Csa12g051840
6	GO:0044257	cellular protein catabolic process	3	Csa05g091690, Csa02g006240, Csa02g073770
6	GO:0051603	proteolysis involved in cellular protein catabolic process	3	Csa05g091690, Csa02g006240, Csa02g073770
6	GO:0034622	cellular macromolecular complex assembly	3	Csa09g002860, Csa15g017970, Csa05169s010
7	GO:0019941	modification-dependent protein catabolic process	3	Csa05g091690, Csa02g006240, Csa02g073770
8	GO:0006511	ubiquitin-dependent protein catabolic process	3	Csa05g091690, Csa02g006240, Csa02g073770
2	GO:0048519	negative regulation of biological process	2	Csa11g092090, Csa20g071260
2	GO:0040007	growth	2	Csa19g020460, Csa04g054530
3	GO:0048589	developmental growth	2	Csa19g020460, Csa04g054530
3	GO:0009892	negative regulation of metabolic process	2	Csa11g092090, Csa20g071260
3	GO:0051321	meiotic cell cycle	2	Csa08g001970, Csa17g002170
3	GO:0048583	regulation of response to stimulus	2	Csa03576s010, Csa11g066380
3	GO:0032879	regulation of localization	2	Csa02g055310, Csa04g054530
3	GO:0065009	regulation of molecular function	2	Csa14g010790, Csa03576s010
3	GO:0044703	multi-organism reproductive process	2	Csa19g020460, Csa03g009940
4	GO:1901615	organic hydroxy compound metabolic process	2	Csa05027s010, Csa06g046900
4	GO:0006928	movement of cell or subcellular component	2	Csa08g028110, Csa20g055620
4	GO:0044802	single-organism membrane organization	2	Csa06g019630, Csa19g020460
4	GO:0048364	root development	2	Csa17g095950, Csa04g054530
4	GO:0045229	external encapsulating structure organization	2	Csa05g084950, Csa13g052870
4	GO:0010605	negative regulation of macromolecule metabolic process	2	Csa11g092090, Csa20g071260
4	GO:0010876	lipid localization	2	Csa02g065010, Csa11g093140
4	GO:1902580	single-organism cellular localization	2	Csa06g019630, Csa02g055310
4	GO:0009409	response to cold	2	Csa02g039310, Csa08g001970
4	GO:1902589	single-organism organelle organization	2	Csa19g020460, Csa08g001970
4	GO:0048513	animal organ development	2	Csa17g095950, Csa04g054530
4	GO:0048367	shoot system development	2	Csa17g095950, Csa11g003480
4	GO:0050790	regulation of catalytic activity	2	Csa14g010790, Csa03576s010
4	GO:0034637	cellular carbohydrate biosynthetic process	2	Csa13g052870, Csa03240s010
4	GO:0009314	response to radiation	2	Csa17g090270, Csa11g093550
4	GO:0045454	cell redox homeostasis	2	Csa03g005020, Csa11g008900
4	GO:0032880	regulation of protein localization	2	Csa02g055310, Csa04g054530
4	GO:0006091	generation of precursor metabolites and energy	2	Csa02g045480, Csa02g055260
4	GO:0006520	cellular amino acid metabolic process	2	Csa03g028290, Csa19g018420
4	GO:0009888	tissue development	2	Csa17g095950, Csa04g054530
4	GO:0051186	cofactor metabolic process	2	Csa02g055260, Csa15g031920
4	GO:0048569	post-embryonic organ development	2	Csa17g095950, Csa04g054530
5	GO:0007018	microtubule-based movement	2	Csa08g028110, Csa20g055620
5	GO:0032268	regulation of cellular protein metabolic process	2	Csa03g028290, Csa12g051840
5	GO:0008610	lipid biosynthetic process	2	Csa03g009940, Csa15g031920
5	GO:0051254	positive regulation of RNA metabolic process	2	Csa11g003480, Csa04g054530
5	GO:0046271	phenylpropanoid catabolic process	2	Csa13g007370, Csa19g015350
5	GO:0048528	post-embryonic root development	2	Csa17g095950, Csa04g054530
5	GO:0006869	lipid transport	2	Csa02g065010, Csa11g093140
5	GO:0033692	cellular polysaccharide biosynthetic process	2	Csa13g052870, Csa03240s010
5	GO:0000302	response to reactive oxygen species	2	Csa17g090270, Csa11g093550
5	GO:0005996	monosaccharide metabolic process	2	Csa02g055260, Csa17g010630
5	GO:0009416	response to light stimulus	2	Csa17g090270, Csa11g093550
5	GO:0009723	response to ethylene	2	Csa20g071260, Csa04g054530
5	GO:1901701	cellular response to oxygen-containing compound	2	Csa08g001970, Csa04g054530
5	GO:0034248	regulation of cellular amide metabolic process	2	Csa03g028290, Csa12g051840
5	GO:1901361	organic cyclic compound catabolic process	2	Csa13g007370, Csa19g015350
5	GO:0042886	amide transport	2	Csa09g062410, Csa10g029390
5	GO:0048507	meristem development	2	Csa17g095950, Csa04g054530
5	GO:0019216	regulation of lipid metabolic process	2	Csa19g020460, Csa04g054530
5	GO:0071824	protein-DNA complex subunit organization	2	Csa15g017970, Csa05169s010
5	GO:0009699	phenylpropanoid biosynthetic process	2	Csa02g020500, Csa13g048350
5	GO:0009806	lignan metabolic process	2	Csa02g020500, Csa13g048350
5	GO:0045935	positive regulation of nucleobase-containing compound metabolic process	2	Csa11g003480, Csa04g054530
5	GO:0044550	secondary metabolite biosynthetic process	2	Csa02g020500, Csa13g048350
5	GO:0006638	neutral lipid metabolic process	2	Csa05027s010, Csa04g054530
5	GO:0000902	cell morphogenesis	2	Csa19g020460, Csa13g052870
5	GO:0009808	lignin metabolic process	2	Csa13g007370, Csa19g015350
5	GO:0016042	lipid catabolic process	2	Csa05027s010, Csa04g054530
5	GO:0008654	phospholipid biosynthetic process	2	Csa03g009940, Csa15g031920
5	GO:0006644	phospholipid metabolic process	2	Csa03g009940, Csa15g031920
5	GO:0051246	regulation of protein metabolic process	2	Csa03g028290, Csa12g051840
5	GO:0044242	cellular lipid catabolic process	2	Csa05027s010, Csa04g054530
5	GO:0071229	cellular response to acid chemical	2	Csa08g001970, Csa04g054530
5	GO:0090407	organophosphate biosynthetic process	2	Csa03g009940, Csa15g031920
5	GO:0006972	hyperosmotic response	2	Csa02g039310, Csa08g001970
5	GO:0010629	negative regulation of gene expression	2	Csa11g092090, Csa20g071260
5	GO:0044283	small molecule biosynthetic process	2	Csa19g018420, Csa02g055260
5	GO:0016050	vesicle organization	2	Csa09g002860, Csa19g020460
5	GO:0006900	membrane budding	2	Csa09g002860, Csa19g020460
5	GO:0051276	chromosome organization	2	Csa15g017970, Csa05169s010
5	GO:0070085	glycosylation	2	Csa07g040990, Csa19g001310
5	GO:0006325	chromatin organization	2	Csa15g017970, Csa05169s010
5	GO:0019439	aromatic compound catabolic process	2	Csa13g007370, Csa19g015350
5	GO:0022622	root system development	2	Csa17g095950, Csa04g054530
5	GO:0030154	cell differentiation	2	Csa19g020460, Csa03g009940
6	GO:1902680	positive regulation of RNA biosynthetic process	2	Csa11g003480, Csa04g054530
6	GO:0000271	polysaccharide biosynthetic process	2	Csa13g052870, Csa03240s010
6	GO:0009250	glucan biosynthetic process	2	Csa13g052870, Csa03240s010
6	GO:0031497	chromatin assembly	2	Csa15g017970, Csa05169s010
6	GO:0046461	neutral lipid catabolic process	2	Csa05027s010, Csa04g054530
6	GO:0009873	ethylene-activated signaling pathway	2	Csa20g071260, Csa04g054530
6	GO:0009807	lignan biosynthetic process	2	Csa02g020500, Csa13g048350
6	GO:0000160	phosphorelay signal transduction system	2	Csa20g071260, Csa04g054530
6	GO:0034728	nucleosome organization	2	Csa15g017970, Csa05169s010
6	GO:0006334	nucleosome assembly	2	Csa15g017970, Csa05169s010
6	GO:0009817	defense response to fungus, incompatible interaction	2	Csa05g091690, Csa11g054000
6	GO:0071369	cellular response to ethylene stimulus	2	Csa20g071260, Csa04g054530
6	GO:0045893	positive regulation of transcription, DNA-templated	2	Csa11g003480, Csa04g054530
6	GO:0000272	polysaccharide catabolic process	2	Csa08g060190, Csa04g054530
6	GO:0006417	regulation of translation	2	Csa03g028290, Csa12g051840
6	GO:0046503	glycerolipid catabolic process	2	Csa05027s010, Csa04g054530
6	GO:0015833	peptide transport	2	Csa09g062410, Csa10g029390
6	GO:0006333	chromatin assembly or disassembly	2	Csa15g017970, Csa05169s010
6	GO:0048193	Golgi vesicle transport	2	Csa19g020460, Csa16g043210
6	GO:0006639	acylglycerol metabolic process	2	Csa05027s010, Csa04g054530
6	GO:0010608	posttranscriptional regulation of gene expression	2	Csa03g028290, Csa12g051840
6	GO:0034660	ncRNA metabolic process	2	Csa03g028290, Csa11g026160
6	GO:0065004	protein-DNA complex assembly	2	Csa15g017970, Csa05169s010
6	GO:0071103	DNA conformation change	2	Csa15g017970, Csa05169s010
6	GO:0046274	lignin catabolic process	2	Csa13g007370, Csa19g015350
6	GO:0048527	lateral root development	2	Csa17g095950, Csa04g054530
7	GO:0006641	triglyceride metabolic process	2	Csa05027s010, Csa04g054530
7	GO:1903508	positive regulation of nucleic acid-templated transcription	2	Csa11g003480, Csa04g054530
7	GO:0051273	beta-glucan metabolic process	2	Csa13g052870, Csa03240s010
7	GO:0006352	DNA-templated transcription, initiation	2	Csa03g010160, Csa01g041690
7	GO:0046464	acylglycerol catabolic process	2	Csa05027s010, Csa04g054530
7	GO:0006323	DNA packaging	2	Csa15g017970, Csa05169s010
7	GO:0006857	oligopeptide transport	2	Csa09g062410, Csa10g029390
7	GO:0030001	metal ion transport	2	Csa19g056170, Csa10g029390
7	GO:0051274	beta-glucan biosynthetic process	2	Csa13g052870, Csa03240s010
8	GO:0006074	(1->3)-beta-D-glucan metabolic process	2	Csa13g052870, Csa03240s010
8	GO:0006075	(1->3)-beta-D-glucan biosynthetic process	2	Csa13g052870, Csa03240s010
8	GO:0019433	triglyceride catabolic process	2	Csa05027s010, Csa04g054530
8	GO:0006090	pyruvate metabolic process	2	Csa02g055260, Csa15g031920
2	GO:0048511	rhythmic process	1	Csa13g052870
3	GO:0007623	circadian rhythm	1	Csa13g052870
3	GO:0048609	multicellular organismal reproductive process	1	Csa03g009940
3	GO:0032504	multicellular organism reproduction	1	Csa03g009940
3	GO:0023051	regulation of signaling	1	Csa03576s010
3	GO:0048646	anatomical structure formation involved in morphogenesis	1	Csa05g084950
3	GO:0016049	cell growth	1	Csa19g020460
3	GO:0071554	cell wall organization or biogenesis	1	Csa13g052870
3	GO:0048523	negative regulation of cellular process	1	Csa20g071260
3	GO:0019953	sexual reproduction	1	Csa03g009940
3	GO:0009838	abscission	1	Csa11g003480
3	GO:0050793	regulation of developmental process	1	Csa13g052870
3	GO:0044706	multi-multicellular organism process	1	Csa19g020460
4	GO:0022412	cellular process involved in reproduction in multicellular organism	1	Csa03g009940
4	GO:0022603	regulation of anatomical structure morphogenesis	1	Csa13g052870
4	GO:0043062	extracellular structure organization	1	Csa05g084950
4	GO:0010119	regulation of stomatal movement	1	Csa04g054530
4	GO:0019400	alditol metabolic process	1	Csa05027s010
4	GO:0010227	floral organ abscission	1	Csa11g003480
4	GO:0051172	negative regulation of nitrogen compound metabolic process	1	Csa20g071260
4	GO:0022406	membrane docking	1	Csa04g041380
4	GO:0048532	anatomical structure arrangement	1	Csa17g095950
4	GO:0048868	pollen tube development	1	Csa19g020460
4	GO:0016458	gene silencing	1	Csa11g092090
4	GO:0010016	shoot system morphogenesis	1	Csa17g095950
4	GO:0006281	DNA repair	1	Csa14g015310
4	GO:0044093	positive regulation of molecular function	1	Csa03576s010
4	GO:0060560	developmental growth involved in morphogenesis	1	Csa19g020460
4	GO:0006081	cellular aldehyde metabolic process	1	Csa15g031920
4	GO:0007276	gamete generation	1	Csa03g009940
4	GO:0033206	meiotic cytokinesis	1	Csa08g001970
4	GO:0055046	microgametogenesis	1	Csa03g009940
4	GO:0080167	response to karrikin	1	Csa03g009940
4	GO:0009812	flavonoid metabolic process	1	Csa17g010630
4	GO:0008360	regulation of cell shape	1	Csa13g052870
4	GO:0015979	photosynthesis	1	Csa02g045480
4	GO:0055086	nucleobase-containing small molecule metabolic process	1	Csa02g055260
4	GO:1901657	glycosyl compound metabolic process	1	Csa02g055260
4	GO:0048468	cell development	1	Csa19g020460
4	GO:0048235	pollen sperm cell differentiation	1	Csa03g009940
4	GO:0042440	pigment metabolic process	1	Csa15g031920
4	GO:0035266	meristem growth	1	Csa04g054530
4	GO:0090567	reproductive shoot system development	1	Csa11g003480
4	GO:0022613	ribonucleoprotein complex biogenesis	1	Csa03g020470
4	GO:0009856	pollination	1	Csa19g020460
4	GO:0051128	regulation of cellular component organization	1	Csa13g052870
4	GO:0010072	primary shoot apical meristem specification	1	Csa17g095950
4	GO:0010118	stomatal movement	1	Csa04g054530
4	GO:0010927	cellular component assembly involved in morphogenesis	1	Csa05g084950
4	GO:0042180	cellular ketone metabolic process	1	Csa06g046900
4	GO:0009826	unidimensional cell growth	1	Csa19g020460
4	GO:0042493	response to drug	1	Csa20g024080
4	GO:0051049	regulation of transport	1	Csa02g055310
4	GO:0048236	plant-type spore development	1	Csa17g002170
4	GO:1903046	meiotic cell cycle process	1	Csa08g001970
4	GO:0009860	pollen tube growth	1	Csa19g020460
4	GO:0006450	regulation of translational fidelity	1	Csa03g028290
4	GO:0010232	vascular transport	1	Csa10g029390
4	GO:0006486	protein glycosylation	1	Csa19g001310
4	GO:0048508	embryonic meristem development	1	Csa17g095950
4	GO:0048437	floral organ development	1	Csa11g003480
4	GO:0022402	cell cycle process	1	Csa08g001970
4	GO:0060341	regulation of cellular localization	1	Csa02g055310
4	GO:0007126	meiotic nuclear division	1	Csa08g001970
4	GO:0044092	negative regulation of molecular function	1	Csa14g010790
4	GO:0031324	negative regulation of cellular metabolic process	1	Csa20g071260
4	GO:0015995	chlorophyll biosynthetic process	1	Csa15g031920
4	GO:0048588	developmental cell growth	1	Csa19g020460
4	GO:0006790	sulfur compound metabolic process	1	Csa19g018420
4	GO:0009966	regulation of signal transduction	1	Csa03576s010
4	GO:0033554	cellular response to stress	1	Csa14g015310
4	GO:0032940	secretion by cell	1	Csa04g041380
4	GO:0009894	regulation of catabolic process	1	Csa04g054530
4	GO:0080134	regulation of response to stress	1	Csa11g066380
4	GO:0009408	response to heat	1	Csa11g093550
4	GO:0010646	regulation of cell communication	1	Csa03576s010
4	GO:0009890	negative regulation of biosynthetic process	1	Csa20g071260
4	GO:0010014	meristem initiation	1	Csa17g095950
4	GO:0071555	cell wall organization	1	Csa13g052870
5	GO:1902591	single-organism membrane budding	1	Csa19g020460
5	GO:0042537	benzene-containing compound metabolic process	1	Csa06g046900
5	GO:0006643	membrane lipid metabolic process	1	Csa19g020460
5	GO:0009753	response to jasmonic acid	1	Csa08g001970
5	GO:0006071	glycerol metabolic process	1	Csa05027s010
5	GO:0018958	phenol-containing compound metabolic process	1	Csa06g046900
5	GO:0048278	vesicle docking	1	Csa04g041380
5	GO:0014070	response to organic cyclic compound	1	Csa08g001970
5	GO:0070201	regulation of establishment of protein localization	1	Csa02g055310
5	GO:0015893	drug transport	1	Csa20g024080
5	GO:0009863	salicylic acid mediated signaling pathway	1	Csa08g001970
5	GO:1903825	organic acid transmembrane transport	1	Csa03g051360
5	GO:1902531	regulation of intracellular signal transduction	1	Csa03576s010
5	GO:0055082	cellular chemical homeostasis	1	Csa10g029390
5	GO:0072657	protein localization to membrane	1	Csa06g019630
5	GO:0080183	response to photooxidative stress	1	Csa03g005020
5	GO:0016053	organic acid biosynthetic process	1	Csa19g018420
5	GO:0009813	flavonoid biosynthetic process	1	Csa17g010630
5	GO:0000278	mitotic cell cycle	1	Csa08g001970
5	GO:0006778	porphyrin-containing compound metabolic process	1	Csa15g031920
5	GO:0031930	mitochondria-nucleus signaling pathway	1	Csa04g054530
5	GO:0010038	response to metal ion	1	Csa11g002200
5	GO:0010233	phloem transport	1	Csa10g029390
5	GO:0010565	regulation of cellular ketone metabolic process	1	Csa06g046900
5	GO:0010286	heat acclimation	1	Csa11g093550
5	GO:0030198	extracellular matrix organization	1	Csa05g084950
5	GO:0032270	positive regulation of cellular protein metabolic process	1	Csa12g051840
5	GO:0006259	DNA metabolic process	1	Csa14g015310
5	GO:0051336	regulation of hydrolase activity	1	Csa03576s010
5	GO:0050994	regulation of lipid catabolic process	1	Csa04g054530
5	GO:0045934	negative regulation of nucleobase-containing compound metabolic process	1	Csa20g071260
5	GO:1903047	mitotic cell cycle process	1	Csa08g001970
5	GO:0046148	pigment biosynthetic process	1	Csa15g031920
5	GO:0051604	protein maturation	1	Csa17g009220
5	GO:0000096	sulfur amino acid metabolic process	1	Csa19g018420
5	GO:0007140	male meiosis	1	Csa08g001970
5	GO:0045017	glycerolipid biosynthetic process	1	Csa03g009940
5	GO:0009116	nucleoside metabolic process	1	Csa02g055260
5	GO:0006606	protein import into nucleus	1	Csa02g055310
5	GO:0006887	exocytosis	1	Csa04g041380
5	GO:0032386	regulation of intracellular transport	1	Csa02g055310
5	GO:0015849	organic acid transport	1	Csa03g051360
5	GO:0085029	extracellular matrix assembly	1	Csa05g084950
5	GO:0044275	cellular carbohydrate catabolic process	1	Csa04g054530
5	GO:0010193	response to ozone	1	Csa17g090270
5	GO:0044272	sulfur compound biosynthetic process	1	Csa19g018420
5	GO:0090150	establishment of protein localization to membrane	1	Csa06g019630
5	GO:0010208	pollen wall assembly	1	Csa05g084950
5	GO:0051188	cofactor biosynthetic process	1	Csa15g031920
5	GO:0019693	ribose phosphate metabolic process	1	Csa02g055260
5	GO:0000910	cytokinesis	1	Csa08g001970
5	GO:0009908	flower development	1	Csa11g003480
5	GO:0031347	regulation of defense response	1	Csa11g066380
5	GO:0009756	carbohydrate mediated signaling	1	Csa04g054530
5	GO:0009657	plastid organization	1	Csa12g051840
5	GO:0009751	response to salicylic acid	1	Csa08g001970
5	GO:0006487	protein N-linked glycosylation	1	Csa19g001310
5	GO:0006732	coenzyme metabolic process	1	Csa02g055260
5	GO:1903827	regulation of cellular protein localization	1	Csa02g055310
5	GO:0009932	cell tip growth	1	Csa19g020460
5	GO:0010558	negative regulation of macromolecule biosynthetic process	1	Csa20g071260
5	GO:0030258	lipid modification	1	Csa07g040990
5	GO:0031327	negative regulation of cellular biosynthetic process	1	Csa20g071260
5	GO:0051205	protein insertion into membrane	1	Csa06g019630
5	GO:0043086	negative regulation of catalytic activity	1	Csa14g010790
5	GO:0022604	regulation of cell morphogenesis	1	Csa13g052870
5	GO:0009933	meristem structural organization	1	Csa17g095950
5	GO:0072521	purine-containing compound metabolic process	1	Csa02g055260
5	GO:0006753	nucleoside phosphate metabolic process	1	Csa02g055260
5	GO:0019684	photosynthesis, light reaction	1	Csa02g045480
5	GO:0051247	positive regulation of protein metabolic process	1	Csa12g051840
5	GO:0052696	flavonoid glucuronidation	1	Csa17g010630
5	GO:0009743	response to carbohydrate	1	Csa04g054530
5	GO:0042542	response to hydrogen peroxide	1	Csa11g093550
5	GO:0090207	regulation of triglyceride metabolic process	1	Csa04g054530
5	GO:0042254	ribosome biogenesis	1	Csa03g020470
5	GO:0046903	secretion	1	Csa04g041380
5	GO:0000226	microtubule cytoskeleton organization	1	Csa08g001970
5	GO:0000904	cell morphogenesis involved in differentiation	1	Csa19g020460
5	GO:0010449	root meristem growth	1	Csa04g054530
5	GO:0006720	isoprenoid metabolic process	1	Csa15g031920
5	GO:0032506	cytokinetic process	1	Csa08g001970
5	GO:0043038	amino acid activation	1	Csa03g028290
5	GO:0017038	protein import	1	Csa02g055310
5	GO:0044724	single-organism carbohydrate catabolic process	1	Csa02g055260
5	GO:0006974	cellular response to DNA damage stimulus	1	Csa14g015310
5	GO:0051253	negative regulation of RNA metabolic process	1	Csa20g071260
5	GO:0031047	gene silencing by RNA	1	Csa11g092090
5	GO:0031329	regulation of cellular catabolic process	1	Csa04g054530
5	GO:0048878	chemical homeostasis	1	Csa10g029390
5	GO:0009556	microsporogenesis	1	Csa17g002170
5	GO:1901605	alpha-amino acid metabolic process	1	Csa19g018420
5	GO:0072594	establishment of protein localization to organelle	1	Csa02g055310
5	GO:0006757	ATP generation from ADP	1	Csa02g055260
5	GO:0008652	cellular amino acid biosynthetic process	1	Csa19g018420
5	GO:0009100	glycoprotein metabolic process	1	Csa19g001310
5	GO:0019682	glyceraldehyde-3-phosphate metabolic process	1	Csa15g031920
5	GO:0006971	hypotonic response	1	Csa08g001970
5	GO:0044744	protein targeting to nucleus	1	Csa02g055310
5	GO:0006855	drug transmembrane transport	1	Csa20g024080
5	GO:0008299	isoprenoid biosynthetic process	1	Csa15g031920
5	GO:0033013	tetrapyrrole metabolic process	1	Csa15g031920
5	GO:0006289	nucleotide-excision repair	1	Csa14g015310
5	GO:1901137	carbohydrate derivative biosynthetic process	1	Csa19g001310
5	GO:0009861	jasmonic acid and ethylene-dependent systemic resistance	1	Csa08g001970
5	GO:0090421	embryonic meristem initiation	1	Csa17g095950
5	GO:0034250	positive regulation of cellular amide metabolic process	1	Csa12g051840
5	GO:0072524	pyridine-containing compound metabolic process	1	Csa02g055260
5	GO:0043085	positive regulation of catalytic activity	1	Csa03576s010
5	GO:0006066	alcohol metabolic process	1	Csa05027s010
5	GO:1905038	regulation of membrane lipid metabolic process	1	Csa19g020460
5	GO:0009733	response to auxin	1	Csa17g095950
5	GO:0007010	cytoskeleton organization	1	Csa08g001970
5	GO:0007112	male meiosis cytokinesis	1	Csa08g001970
5	GO:0048232	male gamete generation	1	Csa03g009940
5	GO:0048285	organelle fission	1	Csa08g001970
5	GO:0009735	response to cytokinin	1	Csa03g005020
5	GO:0009554	megasporogenesis	1	Csa17g002170
5	GO:0051223	regulation of protein transport	1	Csa02g055310
6	GO:0006534	cysteine metabolic process	1	Csa19g018420
6	GO:0043087	regulation of GTPase activity	1	Csa03576s010
6	GO:0042539	hypotonic salinity response	1	Csa08g001970
6	GO:0010393	galacturonan metabolic process	1	Csa08g060190
6	GO:0097306	cellular response to alcohol	1	Csa04g054530
6	GO:0006414	translational elongation	1	Csa03g028290
6	GO:0015711	organic anion transport	1	Csa03g051360
6	GO:0009259	ribonucleotide metabolic process	1	Csa02g055260
6	GO:1901607	alpha-amino acid biosynthetic process	1	Csa19g018420
6	GO:0007264	small GTPase mediated signal transduction	1	Csa03576s010
6	GO:0033619	membrane protein proteolysis	1	Csa17g009220
6	GO:0000097	sulfur amino acid biosynthetic process	1	Csa19g018420
6	GO:0016485	protein processing	1	Csa17g009220
6	GO:0009696	salicylic acid metabolic process	1	Csa06g046900
6	GO:0071407	cellular response to organic cyclic compound	1	Csa08g001970
6	GO:0042538	hyperosmotic salinity response	1	Csa02g039310
6	GO:0043623	cellular protein complex assembly	1	Csa09g002860
6	GO:0009101	glycoprotein biosynthetic process	1	Csa19g001310
6	GO:0030259	lipid glycosylation	1	Csa07g040990
6	GO:1905039	carboxylic acid transmembrane transport	1	Csa03g051360
6	GO:0019288	isopentenyl diphosphate biosynthetic process, methylerythritol 4-phosphate pathway	1	Csa15g031920
6	GO:0033014	tetrapyrrole biosynthetic process	1	Csa15g031920
6	GO:0010498	proteasomal protein catabolic process	1	Csa02g073770
6	GO:0000280	nuclear division	1	Csa08g001970
6	GO:0006733	oxidoreduction coenzyme metabolic process	1	Csa02g055260
6	GO:0051056	regulation of small GTPase mediated signal transduction	1	Csa03576s010
6	GO:0006873	cellular ion homeostasis	1	Csa10g029390
6	GO:0046490	isopentenyl diphosphate metabolic process	1	Csa15g031920
6	GO:0042278	purine nucleoside metabolic process	1	Csa02g055260
6	GO:0009734	auxin-activated signaling pathway	1	Csa17g095950
6	GO:0034284	response to monosaccharide	1	Csa04g054530
6	GO:0030091	protein repair	1	Csa02g037680
6	GO:0046394	carboxylic acid biosynthetic process	1	Csa19g018420
6	GO:0009862	systemic acquired resistance, salicylic acid mediated signaling pathway	1	Csa08g001970
6	GO:0006779	porphyrin-containing compound biosynthetic process	1	Csa15g031920
6	GO:0046942	carboxylic acid transport	1	Csa03g051360
6	GO:0071396	cellular response to lipid	1	Csa04g054530
6	GO:1904589	regulation of protein import	1	Csa02g055310
6	GO:2000113	negative regulation of cellular macromolecule biosynthetic process	1	Csa20g071260
6	GO:0044247	cellular polysaccharide catabolic process	1	Csa04g054530
6	GO:0030865	cortical cytoskeleton organization	1	Csa08g001970
6	GO:0006063	uronic acid metabolic process	1	Csa17g010630
6	GO:0006465	signal peptide processing	1	Csa17g009220
6	GO:0009132	nucleoside diphosphate metabolic process	1	Csa02g055260
6	GO:1902410	mitotic cytokinetic process	1	Csa08g001970
6	GO:0010143	cutin biosynthetic process	1	Csa03g009940
6	GO:0016482	cytosolic transport	1	Csa02g055310
6	GO:0009411	response to UV	1	Csa17g090270
6	GO:0009240	isopentenyl diphosphate biosynthetic process	1	Csa15g031920
6	GO:0046686	response to cadmium ion	1	Csa11g002200
6	GO:0009553	embryo sac development	1	Csa17g002170
6	GO:0009658	chloroplast organization	1	Csa12g051840
6	GO:0006901	vesicle coating	1	Csa09g002860
6	GO:0080110	sporopollenin biosynthetic process	1	Csa05g084950
6	GO:0043039	tRNA aminoacylation	1	Csa03g028290
6	GO:0019751	polyol metabolic process	1	Csa05027s010
6	GO:0015994	chlorophyll metabolic process	1	Csa15g031920
6	GO:0071215	cellular response to abscisic acid stimulus	1	Csa04g054530
6	GO:0009069	serine family amino acid metabolic process	1	Csa19g018420
6	GO:0009627	systemic acquired resistance	1	Csa08g001970
6	GO:0051169	nuclear transport	1	Csa02g055310
6	GO:0061640	cytoskeleton-dependent cytokinesis	1	Csa08g001970
6	GO:0098655	cation transmembrane transport	1	Csa09g093740
6	GO:0009868	jasmonic acid and ethylene-dependent systemic resistance, jasmonic acid mediated signaling pathway	1	Csa08g001970
6	GO:0031122	cytoplasmic microtubule organization	1	Csa08g001970
6	GO:0009117	nucleotide metabolic process	1	Csa02g055260
6	GO:0009141	nucleoside triphosphate metabolic process	1	Csa02g055260
6	GO:0034285	response to disaccharide	1	Csa04g054530
6	GO:1900180	regulation of protein localization to nucleus	1	Csa02g055310
6	GO:0046474	glycerophospholipid biosynthetic process	1	Csa03g009940
6	GO:0048194	Golgi vesicle budding	1	Csa19g020460
6	GO:0009867	jasmonic acid mediated signaling pathway	1	Csa08g001970
6	GO:1902679	negative regulation of RNA biosynthetic process	1	Csa20g071260
6	GO:0010584	pollen exine formation	1	Csa05g084950
6	GO:0006605	protein targeting	1	Csa02g055310
6	GO:0009119	ribonucleoside metabolic process	1	Csa02g055260
6	GO:0006865	amino acid transport	1	Csa03g051360
6	GO:0071322	cellular response to carbohydrate stimulus	1	Csa04g054530
6	GO:0033157	regulation of intracellular protein transport	1	Csa02g055310
6	GO:0019362	pyridine nucleotide metabolic process	1	Csa02g055260
6	GO:0045892	negative regulation of transcription, DNA-templated	1	Csa20g071260
6	GO:0009642	response to light intensity	1	Csa11g093550
6	GO:0010337	regulation of salicylic acid metabolic process	1	Csa06g046900
6	GO:0033365	protein localization to organelle	1	Csa02g055310
6	GO:0098656	anion transmembrane transport	1	Csa03g051360
6	GO:0043413	macromolecule glycosylation	1	Csa19g001310
6	GO:1902593	single-organism nuclear import	1	Csa02g055310
6	GO:0006163	purine nucleotide metabolic process	1	Csa02g055260
6	GO:0010896	regulation of triglyceride catabolic process	1	Csa04g054530
6	GO:0050801	ion homeostasis	1	Csa10g029390
6	GO:0071395	cellular response to jasmonic acid stimulus	1	Csa08g001970
6	GO:0009123	nucleoside monophosphate metabolic process	1	Csa02g055260
6	GO:0010182	sugar mediated signaling pathway	1	Csa04g054530
6	GO:0071365	cellular response to auxin stimulus	1	Csa17g095950
6	GO:1990388	xylem-to-phloem iron transport	1	Csa10g029390
6	GO:1903649	regulation of cytoplasmic transport	1	Csa02g055310
6	GO:0045727	positive regulation of translation	1	Csa12g051840
6	GO:0042306	regulation of protein import into nucleus	1	Csa02g055310
6	GO:0032260	response to jasmonic acid stimulus involved in jasmonic acid and ethylene-dependent systemic resistance	1	Csa08g001970
6	GO:0000281	mitotic cytokinesis	1	Csa08g001970
6	GO:0006650	glycerophospholipid metabolic process	1	Csa03g009940
6	GO:0071446	cellular response to salicylic acid stimulus	1	Csa08g001970
6	GO:0006096	glycolytic process	1	Csa02g055260
6	GO:0019318	hexose metabolic process	1	Csa02g055260
6	GO:0046364	monosaccharide biosynthetic process	1	Csa02g055260
6	GO:0006904	vesicle docking involved in exocytosis	1	Csa04g041380
6	GO:0009738	abscisic acid-activated signaling pathway	1	Csa04g054530
6	GO:0051345	positive regulation of hydrolase activity	1	Csa03576s010
7	GO:0010224	response to UV-B	1	Csa17g090270
7	GO:0043161	proteasome-mediated ubiquitin-dependent protein catabolic process	1	Csa02g073770
7	GO:0009161	ribonucleoside monophosphate metabolic process	1	Csa02g055260
7	GO:0046822	regulation of nucleocytoplasmic transport	1	Csa02g055310
7	GO:0006165	nucleoside diphosphate phosphorylation	1	Csa02g055260
7	GO:0019585	glucuronate metabolic process	1	Csa17g010630
7	GO:0006470	protein dephosphorylation	1	Csa14g020320
7	GO:0098771	inorganic ion homeostasis	1	Csa10g029390
7	GO:0009185	ribonucleoside diphosphate metabolic process	1	Csa02g055260
7	GO:0019319	hexose biosynthetic process	1	Csa02g055260
7	GO:0048268	clathrin coat assembly	1	Csa09g002860
7	GO:0009744	response to sucrose	1	Csa04g054530
7	GO:0043622	cortical microtubule organization	1	Csa08g001970
7	GO:0046341	CDP-diacylglycerol metabolic process	1	Csa03g009940
7	GO:0070647	protein modification by small protein conjugation or removal	1	Csa02g073770
7	GO:0043547	positive regulation of GTPase activity	1	Csa03576s010
7	GO:0006418	tRNA aminoacylation for protein translation	1	Csa03g028290
7	GO:0030003	cellular cation homeostasis	1	Csa10g029390
7	GO:0006448	regulation of translational elongation	1	Csa03g028290
7	GO:0009251	glucan catabolic process	1	Csa04g054530
7	GO:0045488	pectin metabolic process	1	Csa08g060190
7	GO:0009126	purine nucleoside monophosphate metabolic process	1	Csa02g055260
7	GO:0015698	inorganic anion transport	1	Csa16g047320
7	GO:0010353	response to trehalose	1	Csa04g054530
7	GO:0046496	nicotinamide nucleotide metabolic process	1	Csa02g055260
7	GO:0046939	nucleotide phosphorylation	1	Csa02g055260
7	GO:0009199	ribonucleoside triphosphate metabolic process	1	Csa02g055260
7	GO:1903507	negative regulation of nucleic acid-templated transcription	1	Csa20g071260
7	GO:0006888	ER to Golgi vesicle-mediated transport	1	Csa16g043210
7	GO:0003333	amino acid transmembrane transport	1	Csa03g051360
7	GO:0046128	purine ribonucleoside metabolic process	1	Csa02g055260
7	GO:0009070	serine family amino acid biosynthetic process	1	Csa19g018420
7	GO:0008380	RNA splicing	1	Csa03g010160
7	GO:0009644	response to high light intensity	1	Csa11g093550
7	GO:0071326	cellular response to monosaccharide stimulus	1	Csa04g054530
7	GO:0006563	L-serine metabolic process	1	Csa19g018420
7	GO:0009135	purine nucleoside diphosphate metabolic process	1	Csa02g055260
7	GO:0046578	regulation of Ras protein signal transduction	1	Csa03576s010
7	GO:0006383	transcription from RNA polymerase III promoter	1	Csa03g010160
7	GO:0006006	glucose metabolic process	1	Csa02g055260
7	GO:0005983	starch catabolic process	1	Csa04g054530
7	GO:0009144	purine nucleoside triphosphate metabolic process	1	Csa02g055260
7	GO:0006399	tRNA metabolic process	1	Csa03g028290
7	GO:0045490	pectin catabolic process	1	Csa08g060190
7	GO:0034504	protein localization to nucleus	1	Csa02g055310
7	GO:0031425	chloroplast RNA processing	1	Csa12g051840
7	GO:0005982	starch metabolic process	1	Csa04g054530
7	GO:0000911	cytokinesis by cell plate formation	1	Csa08g001970
7	GO:0055080	cation homeostasis	1	Csa10g029390
7	GO:1903533	regulation of protein targeting	1	Csa02g055310
7	GO:0016024	CDP-diacylglycerol biosynthetic process	1	Csa03g009940
7	GO:0009150	purine ribonucleotide metabolic process	1	Csa02g055260
7	GO:0009746	response to hexose	1	Csa04g054530
7	GO:0034470	ncRNA processing	1	Csa11g026160
7	GO:0006913	nucleocytoplasmic transport	1	Csa02g055310
7	GO:0007265	Ras protein signal transduction	1	Csa03576s010
7	GO:0016073	snRNA metabolic process	1	Csa11g026160
7	GO:0019344	cysteine biosynthetic process	1	Csa19g018420
7	GO:0009757	hexose mediated signaling	1	Csa04g054530
7	GO:0006366	transcription from RNA polymerase II promoter	1	Csa01g041690
8	GO:0006384	transcription initiation from RNA polymerase III promoter	1	Csa03g010160
8	GO:0032446	protein modification by small protein conjugation	1	Csa02g073770
8	GO:0009179	purine ribonucleoside diphosphate metabolic process	1	Csa02g055260
8	GO:0009167	purine ribonucleoside monophosphate metabolic process	1	Csa02g055260
8	GO:0032012	regulation of ARF protein signal transduction	1	Csa03576s010
8	GO:0006438	valyl-tRNA aminoacylation	1	Csa03g028290
8	GO:0015689	molybdate ion transport	1	Csa16g047320
8	GO:0006535	cysteine biosynthetic process from serine	1	Csa19g018420
8	GO:0006367	transcription initiation from RNA polymerase II promoter	1	Csa01g041690
8	GO:0000041	transition metal ion transport	1	Csa10g029390
8	GO:0052695	cellular glucuronidation	1	Csa17g010630
8	GO:0046031	ADP metabolic process	1	Csa02g055260
8	GO:0009205	purine ribonucleoside triphosphate metabolic process	1	Csa02g055260
8	GO:0009747	hexokinase-dependent signaling	1	Csa04g054530
8	GO:0006094	gluconeogenesis	1	Csa02g055260
8	GO:0055065	metal ion homeostasis	1	Csa10g029390
8	GO:0009749	response to glucose	1	Csa04g054530
8	GO:0046034	ATP metabolic process	1	Csa02g055260
8	GO:0071331	cellular response to hexose stimulus	1	Csa04g054530
8	GO:0006875	cellular metal ion homeostasis	1	Csa10g029390
8	GO:0051170	nuclear import	1	Csa02g055310
8	GO:0032011	ARF protein signal transduction	1	Csa03576s010
8	GO:0016180	snRNA processing	1	Csa11g026160
9	GO:0006826	iron ion transport	1	Csa10g029390
9	GO:0055076	transition metal ion homeostasis	1	Csa10g029390
9	GO:0016567	protein ubiquitination	1	Csa02g073770
9	GO:0042787	protein ubiquitination involved in ubiquitin-dependent protein catabolic process	1	Csa02g073770
10	GO:0055072	iron ion homeostasis	1	Csa10g029390
10	GO:0000209	protein polyubiquitination	1	Csa02g073770

## Sheet: Cellular Component
Table S5. GO classification and KEGG metabolic pathways for the differentially expressed genes DEGs up regulated in DGAT1m #2 at 16-21 days after flowering DAF. Gene ontology distribution of the transcripts into molecular function, biological process, cellular component, and metabolic pathways . The number of transcripts encoded for each category is represented as well as the GO level for each ca…
GO Level	Term ID	Term (Name)	Number of Sequences	Sequences Names
1	GO:0005575	cellular_component	174	Csa08g001970, Csa07g027960, Csa13g015990, Csa03725s010, Csa11g032410, Csa01g028010, Csa11g066380, Csa05g091690, Csa11g002200, Csa11g070130, Csa04g054700, Csa14g038350, Csa14g010180, Csa17g095950, Csa11g081410, Csa17g043670, Csa02g051830, Csa12g039440, Csa06g038330, Csa01482s010, Csa03g010160, Csa12g013840, Csa02g039310, Csa14g058870, Csa17g002170, Csa16g047100, Csa19g015350, Csa11g017540, Csa03g0…
2	GO:0044464	cell part	111	Csa08g001970, Csa07g027960, Csa03725s010, Csa11g066380, Csa05g091690, Csa11g002200, Csa11g070130, Csa04g054700, Csa14g010180, Csa17g095950, Csa11g081410, Csa17g043670, Csa02g051830, Csa03g010160, Csa06g038330, Csa12g013840, Csa02g039310, Csa14g058870, Csa17g002170, Csa16g047100, Csa11g017540, Csa03g005020, Csa01g041690, Csa17g010630, Csa14g020320, Csa12g023310, Csa12g051840, Csa17g090270, Csa2095…
2	GO:0005623	cell	111	Csa08g001970, Csa07g027960, Csa03725s010, Csa11g066380, Csa05g091690, Csa11g002200, Csa11g070130, Csa04g054700, Csa14g010180, Csa17g095950, Csa11g081410, Csa17g043670, Csa02g051830, Csa03g010160, Csa06g038330, Csa12g013840, Csa02g039310, Csa14g058870, Csa17g002170, Csa16g047100, Csa11g017540, Csa03g005020, Csa01g041690, Csa17g010630, Csa14g020320, Csa12g023310, Csa12g051840, Csa17g090270, Csa2095…
2	GO:0016020	membrane	96	Csa17g047310, Csa07g004760, Csa12g016760, Csa13g015990, Csa03725s010, Csa11g032410, Csa14g017850, Csa01g028010, Csa14g011630, Csa11g066380, Csa05g091690, Csa11g070130, Csa07g033080, Csa04g054700, Csa14g038350, Csa16g034590, Csa09g062410, Csa11g081410, Csa12g039440, Csa02g055310, Csa06g038330, Csa14g016080, Csa01482s010, Csa19g001310, Csa20g029070, Csa05027s010, Csa02g039310, Csa12g057220, Csa19g0…
3	GO:0005622	intracellular	95	Csa05g084950, Csa09g002860, Csa08g001970, Csa07g027960, Csa03725s010, Csa14g015310, Csa02g065590, Csa14g017850, Csa15g031920, Csa04g041380, Csa06g047010, Csa05g091690, Csa11g002200, Csa15g017970, Csa04g054700, Csa14g010180, Csa17g095950, Csa11g081410, Csa17g043670, Csa02g051830, Csa11g054000, Csa02g055310, Csa17g017170, Csa03g010160, Csa11g008900, Csa02g037680, Csa17g005630, Csa12g013840, Csa01g0…
3	GO:0044424	intracellular part	93	Csa05g084950, Csa09g002860, Csa08g001970, Csa07g027960, Csa03725s010, Csa14g015310, Csa02g065590, Csa14g017850, Csa15g031920, Csa04g041380, Csa06g047010, Csa05g091690, Csa11g002200, Csa15g017970, Csa04g054700, Csa14g010180, Csa17g095950, Csa11g081410, Csa17g043670, Csa02g051830, Csa11g054000, Csa02g055310, Csa17g017170, Csa03g010160, Csa11g008900, Csa02g037680, Csa17g005630, Csa12g013840, Csa01g0…
2	GO:0043226	organelle	78	Csa09g002860, Csa08g001970, Csa07g027960, Csa03725s010, Csa14g015310, Csa02g065590, Csa14g017850, Csa15g031920, Csa04g041380, Csa06g047010, Csa05g091690, Csa15g017970, Csa04g054700, Csa17g095950, Csa11g081410, Csa17g043670, Csa02g051830, Csa02g055310, Csa17g017170, Csa03g010160, Csa11g008900, Csa02g037680, Csa17g005630, Csa01g012030, Csa05027s010, Csa02g039310, Csa19g020460, Csa14g058870, Csa17g0…
3	GO:0043229	intracellular organelle	78	Csa09g002860, Csa08g001970, Csa07g027960, Csa03725s010, Csa02g065590, Csa14g017850, Csa14g015310, Csa15g031920, Csa04g041380, Csa06g047010, Csa05g091690, Csa15g017970, Csa04g054700, Csa17g095950, Csa11g081410, Csa17g043670, Csa02g051830, Csa02g055310, Csa17g017170, Csa03g010160, Csa11g008900, Csa02g037680, Csa17g005630, Csa01g012030, Csa05027s010, Csa02g039310, Csa19g020460, Csa14g058870, Csa17g0…
3	GO:0043227	membrane-bounded organelle	74	Csa09g002860, Csa08g001970, Csa07g027960, Csa03725s010, Csa02g065590, Csa14g017850, Csa14g015310, Csa15g031920, Csa04g041380, Csa06g047010, Csa05g091690, Csa15g017970, Csa04g054700, Csa17g095950, Csa11g081410, Csa17g043670, Csa02g051830, Csa02g055310, Csa17g017170, Csa03g010160, Csa11g008900, Csa02g037680, Csa17g005630, Csa01g012030, Csa02g039310, Csa19g020460, Csa14g058870, Csa17g002170, Csa03g0…
4	GO:0043231	intracellular membrane-bounded organelle	74	Csa09g002860, Csa08g001970, Csa07g027960, Csa03725s010, Csa02g065590, Csa14g017850, Csa14g015310, Csa15g031920, Csa04g041380, Csa06g047010, Csa05g091690, Csa15g017970, Csa04g054700, Csa17g095950, Csa11g081410, Csa17g043670, Csa02g051830, Csa02g055310, Csa17g017170, Csa03g010160, Csa11g008900, Csa02g037680, Csa17g005630, Csa01g012030, Csa02g039310, Csa19g020460, Csa14g058870, Csa17g002170, Csa03g0…
2	GO:0044425	membrane part	72	Csa07g004760, Csa12g016760, Csa13g015990, Csa03725s010, Csa11g032410, Csa14g017850, Csa01g028010, Csa11g066380, Csa11g070130, Csa07g033080, Csa04g054700, Csa14g038350, Csa16g034590, Csa09g062410, Csa11g081410, Csa12g039440, Csa06g038330, Csa14g016080, Csa01482s010, Csa19g001310, Csa20g029070, Csa05027s010, Csa02g039310, Csa12g057220, Csa19g020460, Csa03g009940, Csa16g047100, Csa13g052870, Csa11g0…
3	GO:0031224	intrinsic component of membrane	68	Csa07g004760, Csa12g016760, Csa13g015990, Csa03725s010, Csa11g032410, Csa14g017850, Csa01g028010, Csa11g066380, Csa11g070130, Csa07g033080, Csa04g054700, Csa14g038350, Csa16g034590, Csa09g062410, Csa11g081410, Csa12g039440, Csa06g038330, Csa14g016080, Csa01482s010, Csa19g001310, Csa20g029070, Csa05027s010, Csa02g039310, Csa12g057220, Csa19g020460, Csa03g009940, Csa16g047100, Csa11g026160, Csa13g0…
4	GO:0016021	integral component of membrane	68	Csa07g004760, Csa12g016760, Csa13g015990, Csa03725s010, Csa11g032410, Csa14g017850, Csa01g028010, Csa11g066380, Csa11g070130, Csa07g033080, Csa04g054700, Csa14g038350, Csa16g034590, Csa09g062410, Csa11g081410, Csa12g039440, Csa06g038330, Csa14g016080, Csa01482s010, Csa19g001310, Csa20g029070, Csa05027s010, Csa02g039310, Csa12g057220, Csa19g020460, Csa03g009940, Csa16g047100, Csa11g026160, Csa13g0…
4	GO:0005737	cytoplasm	58	Csa05g084950, Csa09g002860, Csa08g001970, Csa03725s010, Csa14g017850, Csa15g031920, Csa04g041380, Csa06g047010, Csa05g091690, Csa11g002200, Csa04g054700, Csa14g010180, Csa02g051830, Csa11g054000, Csa02g055310, Csa03g010160, Csa11g008900, Csa17g005630, Csa02g037680, Csa02g039310, Csa19g020460, Csa14g058870, Csa20g082220, Csa03g009940, Csa19g018420, Csa11g017540, Csa03g005020, Csa12g023310, Csa12g0…
4	GO:0044444	cytoplasmic part	43	Csa05g084950, Csa09g002860, Csa10246s010, Csa08g001970, Csa01g044950, Csa03725s010, Csa14g017850, Csa06g024470, Csa15g031920, Csa04g041380, Csa06g047010, Csa05g091690, Csa11018s010, Csa02g045480, Csa03g020470, Csa05g018100, Csa04g054700, Csa16g043210, Csa18g005690, Csa02g051830, Csa17694s010, Csa13g028410, Csa11g054000, Csa02g055310, Csa01g032050, Csa03g010160, Csa11g008900, Csa17g005630, Csa02g0…
5	GO:0005634	nucleus	39	Csa11g085880, Csa08g001970, Csa01g044950, Csa07g027960, Csa05169s010, Csa14g015310, Csa02g065590, Csa06g025440, Csa04g041380, Csa05g091690, Csa15g017970, Csa06g046900, Csa03g027300, Csa17g095950, Csa11g081410, Csa17g043670, Csa20g071260, Csa02g051050, Csa02g055310, Csa17g017170, Csa03g010160, Csa02g037680, Csa01g012030, Csa06g002590, Csa20g056010, Csa14g034460, Csa17g002170, Csa11g003480, Csa11g0…
3	GO:0071944	cell periphery	27	Csa04g041380, Csa14g011630, Csa11g066380, Csa05g091690, Csa11g070130, Csa16g043210, Csa11g081410, Csa18g009130, Csa15g026950, Csa13g028410, Csa03240s010, Csa02g074610, Csa06g038330, Csa19g020460, Csa16g047100, Csa16g047320, Csa13g052870, Csa20g071700, Csa20g024080, Csa10g029390, Csa16g048170, Csa14g020320, Csa07g040990, Csa08g060190, Csa17g009220, Csa02428s010, Csa10g018290
3	GO:0005886	plasma membrane	26	Csa14g011630, Csa11g066380, Csa05g091690, Csa11g070130, Csa16g043210, Csa11g081410, Csa18g009130, Csa15g026950, Csa13g028410, Csa03240s010, Csa02g074610, Csa06g038330, Csa19g020460, Csa16g047100, Csa16g047320, Csa13g052870, Csa20g071700, Csa20g024080, Csa10g029390, Csa16g048170, Csa14g020320, Csa07g040990, Csa08g060190, Csa17g009220, Csa02428s010, Csa10g018290
2	GO:0044422	organelle part	25	Csa08g028110, Csa08g001970, Csa01g044950, Csa05169s010, Csa14g015310, Csa06g047010, Csa02g045480, Csa04g054700, Csa16g043210, Csa17694s010, Csa02g055310, Csa03g010160, Csa11g008900, Csa19g020460, Csa16g047320, Csa11g026160, Csa20g024080, Csa20g055620, Csa01g041690, Csa16g048170, Csa11g092090, Csa12g051840, Csa17g009220, Csa17g090270, Csa12g036380
3	GO:0044446	intracellular organelle part	25	Csa08g028110, Csa08g001970, Csa01g044950, Csa05169s010, Csa14g015310, Csa06g047010, Csa02g045480, Csa04g054700, Csa16g043210, Csa17694s010, Csa02g055310, Csa03g010160, Csa11g008900, Csa19g020460, Csa16g047320, Csa11g026160, Csa20g024080, Csa20g055620, Csa01g041690, Csa16g048170, Csa11g092090, Csa12g051840, Csa17g009220, Csa17g090270, Csa12g036380
5	GO:0005739	mitochondrion	17	Csa16g047320, Csa03g009940, Csa11g017540, Csa03g005020, Csa14g017850, Csa16g006290, Csa06g024470, Csa06g047010, Csa11018s010, Csa05g018100, Csa12g023310, Csa18g005690, Csa02g051830, Csa17694s010, Csa13g028410, Csa01g032050, Csa17g005630
2	GO:0032991	macromolecular complex	16	Csa12g013840, Csa01g044950, Csa13g052870, Csa11g026160, Csa05169s010, Csa02g006240, Csa14g015310, Csa01g041690, Csa04g041380, Csa05g091690, Csa03g020470, Csa16g043210, Csa17694s010, Csa17g090270, Csa03240s010, Csa03g010160
5	GO:0009536	plastid	16	Csa02g039310, Csa10246s010, Csa14g058870, Csa16g047320, Csa03725s010, Csa15g031920, Csa05g091690, Csa02g045480, Csa03g020470, Csa12g051840, Csa03g047400, Csa17g090270, Csa17694s010, Csa02g055310, Csa03g010160, Csa11g008900
3	GO:0043234	protein complex	15	Csa12g013840, Csa01g044950, Csa13g052870, Csa11g026160, Csa05169s010, Csa02g006240, Csa14g015310, Csa01g041690, Csa04g041380, Csa05g091690, Csa16g043210, Csa17694s010, Csa17g090270, Csa03240s010, Csa03g010160
6	GO:0009507	chloroplast	15	Csa02g039310, Csa10246s010, Csa14g058870, Csa16g047320, Csa03725s010, Csa15g031920, Csa05g091690, Csa02g045480, Csa03g020470, Csa12g051840, Csa03g047400, Csa17g090270, Csa02g055310, Csa11g008900, Csa03g010160
2	GO:0005576	extracellular region	14	Csa10g010380, Csa05g006880, Csa02g020500, Csa13g007370, Csa19g015350, Csa20g071700, Csa13g048350, Csa11g032410, Csa06g027550, Csa05g091690, Csa11g070130, Csa18g009130, Csa15g022890, Csa17g099290
3	GO:0043228	non-membrane-bounded organelle	9	Csa05027s010, Csa11g092090, Csa03g020470, Csa08g028110, Csa08g001970, Csa12g036380, Csa05169s010, Csa02g055310, Csa20g055620
3	GO:0031090	organelle membrane	9	Csa04g054700, Csa01g044950, Csa16g043210, Csa17g009220, Csa16g047320, Csa17694s010, Csa20g024080, Csa02g055310, Csa16g048170
4	GO:0043232	intracellular non-membrane-bounded organelle	9	Csa05027s010, Csa11g092090, Csa03g020470, Csa08g028110, Csa08g001970, Csa12g036380, Csa05169s010, Csa02g055310, Csa20g055620
5	GO:0005773	vacuole	9	Csa04g054700, Csa03g047400, Csa17g009220, Csa16g047320, Csa20g024080, Csa13g028410, Csa02g055310, Csa06g047010, Csa16g048170
4	GO:1902494	catalytic complex	7	Csa16g043210, Csa13g052870, Csa11g026160, Csa03240s010, Csa02g006240, Csa03g010160, Csa01g041690
5	GO:1990234	transferase complex	7	Csa16g043210, Csa11g026160, Csa13g052870, Csa02g006240, Csa03240s010, Csa03g010160, Csa01g041690
3	GO:0098805	whole membrane	6	Csa04g054700, Csa16g043210, Csa17g009220, Csa20g024080, Csa02g055310, Csa16g048170
3	GO:0098796	membrane protein complex	6	Csa16g043210, Csa01g044950, Csa13g052870, Csa17g090270, Csa17694s010, Csa03240s010
3	GO:0012505	endomembrane system	6	Csa19g020460, Csa04g054700, Csa16g043210, Csa17g009220, Csa16g047320, Csa06g047010
4	GO:0098588	bounding membrane of organelle	6	Csa04g054700, Csa16g043210, Csa17g009220, Csa20g024080, Csa02g055310, Csa16g048170
5	GO:0005829	cytosol	6	Csa05g084950, Csa05g091690, Csa08g001970, Csa16g043210, Csa11g054000, Csa04g041380
3	GO:0048046	apoplast	5	Csa05g091690, Csa02g020500, Csa13g007370, Csa19g015350, Csa13g048350
4	GO:0044428	nuclear part	5	Csa11g092090, Csa11g026160, Csa14g015310, Csa03g010160, Csa01g041690
4	GO:0031984	organelle subcompartment	5	Csa02g045480, Csa19g020460, Csa04g054700, Csa17g090270, Csa06g047010
4	GO:0044431	Golgi apparatus part	5	Csa19g020460, Csa04g054700, Csa16g043210, Csa17g009220, Csa06g047010
4	GO:0005794	Golgi apparatus	5	Csa19g020460, Csa04g054700, Csa16g043210, Csa17g009220, Csa06g047010
4	GO:0005774	vacuolar membrane	5	Csa04g054700, Csa17g009220, Csa20g024080, Csa02g055310, Csa16g048170
4	GO:0044437	vacuolar part	5	Csa04g054700, Csa17g009220, Csa20g024080, Csa02g055310, Csa16g048170
5	GO:0005856	cytoskeleton	5	Csa08g028110, Csa08g001970, Csa12g036380, Csa02g055310, Csa20g055620
2	GO:0031974	membrane-enclosed lumen	4	Csa11g092090, Csa11g026160, Csa03g010160, Csa01g041690
2	GO:0099512	supramolecular fiber	4	Csa08g028110, Csa08g001970, Csa12g036380, Csa20g055620
3	GO:0099513	polymeric cytoskeletal fiber	4	Csa08g028110, Csa08g001970, Csa12g036380, Csa20g055620
3	GO:0043233	organelle lumen	4	Csa11g092090, Csa11g026160, Csa03g010160, Csa01g041690
4	GO:0005874	microtubule	4	Csa08g028110, Csa08g001970, Csa12g036380, Csa20g055620
4	GO:0044430	cytoskeletal part	4	Csa08g028110, Csa08g001970, Csa12g036380, Csa20g055620
4	GO:0097708	intracellular vesicle	4	Csa09g002860, Csa16g043210, Csa01g044950, Csa17g009220
4	GO:0044435	plastid part	4	Csa02g045480, Csa12g051840, Csa17g090270, Csa11g008900
4	GO:0070013	intracellular organelle lumen	4	Csa11g092090, Csa11g026160, Csa03g010160, Csa01g041690
4	GO:0031982	vesicle	4	Csa09g002860, Csa01g044950, Csa16g043210, Csa17g009220
5	GO:0031981	nuclear lumen	4	Csa11g092090, Csa11g026160, Csa03g010160, Csa01g041690
5	GO:0031410	cytoplasmic vesicle	4	Csa09g002860, Csa16g043210, Csa01g044950, Csa17g009220
5	GO:0044434	chloroplast part	4	Csa02g045480, Csa12g051840, Csa17g090270, Csa11g008900
5	GO:0016023	cytoplasmic, membrane-bounded vesicle	4	Csa09g002860, Csa16g043210, Csa01g044950, Csa17g009220
5	GO:0031988	membrane-bounded vesicle	4	Csa09g002860, Csa16g043210, Csa01g044950, Csa17g009220
6	GO:0015630	microtubule cytoskeleton	4	Csa08g028110, Csa08g001970, Csa12g036380, Csa20g055620
4	GO:0030880	RNA polymerase complex	3	Csa11g026160, Csa03g010160, Csa01g041690
4	GO:0012506	vesicle membrane	3	Csa01g044950, Csa16g043210, Csa17g009220
4	GO:0044433	cytoplasmic vesicle part	3	Csa16g043210, Csa01g044950, Csa17g009220
5	GO:0055029	nuclear DNA-directed RNA polymerase complex	3	Csa11g026160, Csa03g010160, Csa01g041690
5	GO:0005654	nucleoplasm	3	Csa11g026160, Csa03g010160, Csa01g041690
5	GO:0030659	cytoplasmic vesicle membrane	3	Csa16g043210, Csa01g044950, Csa17g009220
5	GO:0044451	nucleoplasm part	3	Csa11g026160, Csa03g010160, Csa01g041690
5	GO:0000428	DNA-directed RNA polymerase complex	3	Csa11g026160, Csa03g010160, Csa01g041690
5	GO:0098791	Golgi subcompartment	3	Csa19g020460, Csa04g054700, Csa06g047010
5	GO:0005802	trans-Golgi network	3	Csa19g020460, Csa04g054700, Csa06g047010
6	GO:0061695	transferase complex, transferring phosphorus-containing groups	3	Csa11g026160, Csa03g010160, Csa01g041690
2	GO:0030054	cell junction	2	Csa10g029390, Csa16g048170
2	GO:0055044	symplast	2	Csa10g029390, Csa16g048170
3	GO:0009506	plasmodesma	2	Csa10g029390, Csa16g048170
3	GO:0044459	plasma membrane part	2	Csa13g052870, Csa03240s010
3	GO:0048475	coated membrane	2	Csa01g044950, Csa16g043210
3	GO:0034357	photosynthetic membrane	2	Csa02g045480, Csa17g090270
3	GO:0005911	cell-cell junction	2	Csa10g029390, Csa16g048170
3	GO:0031975	envelope	2	Csa16g047320, Csa17694s010
4	GO:0031967	organelle envelope	2	Csa16g047320, Csa17694s010
4	GO:0030117	membrane coat	2	Csa01g044950, Csa16g043210
4	GO:0030660	Golgi-associated vesicle membrane	2	Csa16g043210, Csa17g009220
4	GO:0005768	endosome	2	Csa04g054700, Csa06g047010
4	GO:0000151	ubiquitin ligase complex	2	Csa16g043210, Csa02g006240
4	GO:0005783	endoplasmic reticulum	2	Csa04g054700, Csa17g009220
4	GO:0098797	plasma membrane protein complex	2	Csa13g052870, Csa03240s010
4	GO:0044436	thylakoid part	2	Csa02g045480, Csa17g090270
4	GO:0042651	thylakoid membrane	2	Csa02g045480, Csa17g090270
4	GO:0009579	thylakoid	2	Csa02g045480, Csa17g090270
4	GO:0044429	mitochondrial part	2	Csa16g047320, Csa17694s010
4	GO:0031966	mitochondrial membrane	2	Csa16g047320, Csa17694s010
5	GO:0000139	Golgi membrane	2	Csa16g043210, Csa17g009220
5	GO:0000148	1,3-beta-D-glucan synthase complex	2	Csa13g052870, Csa03240s010
5	GO:0005798	Golgi-associated vesicle	2	Csa16g043210, Csa17g009220
5	GO:0005740	mitochondrial envelope	2	Csa16g047320, Csa17694s010
5	GO:0055035	plastid thylakoid membrane	2	Csa02g045480, Csa17g090270
5	GO:0031976	plastid thylakoid	2	Csa02g045480, Csa17g090270
5	GO:0031461	cullin-RING ubiquitin ligase complex	2	Csa16g043210, Csa02g006240
5	GO:0009532	plastid stroma	2	Csa12g051840, Csa11g008900
6	GO:0016591	DNA-directed RNA polymerase II, holoenzyme	2	Csa11g026160, Csa01g041690
6	GO:0009534	chloroplast thylakoid	2	Csa02g045480, Csa17g090270
6	GO:0030135	coated vesicle	2	Csa09g002860, Csa16g043210
6	GO:0009535	chloroplast thylakoid membrane	2	Csa02g045480, Csa17g090270
6	GO:0009570	chloroplast stroma	2	Csa12g051840, Csa11g008900
3	GO:0031300	intrinsic component of organelle membrane	1	Csa17g009220
3	GO:0044455	mitochondrial membrane part	1	Csa17694s010
3	GO:0005789	endoplasmic reticulum membrane	1	Csa17g009220
3	GO:0098552	side of membrane	1	Csa17g009220
3	GO:0042175	nuclear outer membrane-endoplasmic reticulum membrane network	1	Csa17g009220
3	GO:1990904	ribonucleoprotein complex	1	Csa03g020470
3	GO:0000785	chromatin	1	Csa05169s010
3	GO:0032993	protein-DNA complex	1	Csa05169s010
3	GO:0098576	lumenal side of membrane	1	Csa17g009220
4	GO:0098798	mitochondrial protein complex	1	Csa17694s010
4	GO:0045259	proton-transporting ATP synthase complex	1	Csa17694s010
4	GO:0030176	integral component of endoplasmic reticulum membrane	1	Csa17g009220
4	GO:0000145	exocyst	1	Csa04g041380
4	GO:0031301	integral component of organelle membrane	1	Csa17g009220
4	GO:0005667	transcription factor complex	1	Csa01g041690
4	GO:0098800	inner mitochondrial membrane protein complex	1	Csa17694s010
4	GO:0030529	intracellular ribonucleoprotein complex	1	Csa03g020470
4	GO:0044432	endoplasmic reticulum part	1	Csa17g009220
4	GO:0044427	chromosomal part	1	Csa05169s010
4	GO:0031225	anchored component of membrane	1	Csa08g060190
4	GO:0019866	organelle inner membrane	1	Csa17694s010
4	GO:0005938	cell cortex	1	Csa04g041380
4	GO:0000439	core TFIIH complex	1	Csa14g015310
4	GO:0009521	photosystem	1	Csa17g090270
4	GO:0098807	chloroplast thylakoid membrane protein complex	1	Csa17g090270
4	GO:0030119	AP-type membrane coat adaptor complex	1	Csa01g044950
4	GO:0005839	proteasome core complex	1	Csa05g091690
4	GO:0098562	cytoplasmic side of membrane	1	Csa17g009220
4	GO:0000178	exosome (RNase complex)	1	Csa12g013840
4	GO:0044815	DNA packaging complex	1	Csa05169s010
4	GO:0016469	proton-transporting two-sector ATPase complex	1	Csa17694s010
4	GO:0032039	integrator complex	1	Csa11g026160
4	GO:0098553	lumenal side of endoplasmic reticulum membrane	1	Csa17g009220
4	GO:0031227	intrinsic component of endoplasmic reticulum membrane	1	Csa17g009220
4	GO:0000786	nucleosome	1	Csa05169s010
4	GO:0098554	cytoplasmic side of endoplasmic reticulum membrane	1	Csa17g009220
4	GO:0030662	coated vesicle membrane	1	Csa16g043210
4	GO:0000502	proteasome complex	1	Csa05g091690
5	GO:0099568	cytoplasmic region	1	Csa04g041380
5	GO:0005840	ribosome	1	Csa03g020470
5	GO:0030126	COPI vesicle coat	1	Csa16g043210
5	GO:0044448	cell cortex part	1	Csa04g041380
5	GO:0010008	endosome membrane	1	Csa04g054700
5	GO:0005730	nucleolus	1	Csa11g092090
5	GO:0071458	integral component of cytoplasmic side of endoplasmic reticulum membrane	1	Csa17g009220
5	GO:0009504	cell plate	1	Csa08g001970
5	GO:0005743	mitochondrial inner membrane	1	Csa17694s010
5	GO:0005753	mitochondrial proton-transporting ATP synthase complex	1	Csa17694s010
5	GO:0030131	clathrin adaptor complex	1	Csa01g044950
5	GO:0005694	chromosome	1	Csa05169s010
5	GO:0030118	clathrin coat	1	Csa01g044950
5	GO:0030095	chloroplast photosystem II	1	Csa17g090270
5	GO:0031977	thylakoid lumen	1	Csa17g090270
5	GO:0030663	COPI-coated vesicle membrane	1	Csa16g043210
5	GO:0031978	plastid thylakoid lumen	1	Csa17g090270
5	GO:0030120	vesicle coat	1	Csa16g043210
5	GO:0009523	photosystem II	1	Csa17g090270
5	GO:0071556	integral component of lumenal side of endoplasmic reticulum membrane	1	Csa17g009220
5	GO:0044798	nuclear transcription factor complex	1	Csa01g041690
5	GO:0005811	lipid particle	1	Csa05027s010
5	GO:0044440	endosomal part	1	Csa04g054700
5	GO:0098852	lytic vacuole membrane	1	Csa17g009220
6	GO:0090575	RNA polymerase II transcription factor complex	1	Csa01g041690
6	GO:0005666	DNA-directed RNA polymerase III complex	1	Csa03g010160
6	GO:0030137	COPI-coated vesicle	1	Csa16g043210
6	GO:0000323	lytic vacuole	1	Csa17g009220
6	GO:0005765	lysosomal membrane	1	Csa17g009220
6	GO:0005669	transcription factor TFIID complex	1	Csa01g041690
6	GO:0080008	Cul4-RING E3 ubiquitin ligase complex	1	Csa16g043210
6	GO:0012511	monolayer-surrounded lipid storage body	1	Csa05027s010
6	GO:0009543	chloroplast thylakoid lumen	1	Csa17g090270
7	GO:0005764	lysosome	1	Csa17g009220
7	GO:0030136	clathrin-coated vesicle	1	Csa09g002860

## Sheet: Metabolic Pathways
Table S5. GO classification and KEGG metabolic pathways for the differentially expressed genes DEGs up regulated in DGAT1m #2 at 16-21 days after flowering DAF. Gene ontology distribution of the transcripts into molecular function, biological process, cellular component, and metabolic pathways . The number of transcripts encoded for each category is represented as well as the GO level for each ca…
Pathway	Seqs in Pathway	Enzyme	Ezyme ID	Seqs of Enzyme	Sequences Names
Thiamine metabolism	5	phosphatase	ec:3.6.1.15	4	Csa18g030690, Csa19g025920, Csa06g015290, Csa16g001960
Thiamine metabolism	5	kinase	ec:2.7.1.50	1	Csa01g030020
Purine metabolism	5	phosphatase	ec:3.6.1.15	4	Csa18g030690, Csa19g025920, Csa06g015290, Csa16g001960
Purine metabolism	5	adenylpyrophosphatase	ec:3.6.1.3	4	Csa18g030690, Csa19g025920, Csa06g015290, Csa16g001960
Purine metabolism	5	RNA polymerase	ec:2.7.7.6	1	Csa14g001950
Starch and sucrose metabolism	4	gentiobiase	ec:3.2.1.21	2	Csa15g005060, Csa07g004940
Starch and sucrose metabolism	4	pectin demethoxylase	ec:3.1.1.11	2	Csa06g051610, Csa14g002870
Aminobenzoate degradation	4	nitrophenyl phosphatase	ec:3.1.3.41	4	Csa05g020510, Csa16g015590, Csa13g048140, Csa08g043120
T cell receptor signaling pathway	4	phosphatase	ec:3.1.3.16	4	Csa05g020510, Csa16g015590, Csa13g048140, Csa08g043120
Drug metabolism - other enzymes	3	ali-esterase	ec:3.1.1.1	3	Csa06g051610, Csa14g002870, Csa14g024950
Phenylpropanoid biosynthesis	3	gentiobiase	ec:3.2.1.21	2	Csa15g005060, Csa07g004940
Phenylpropanoid biosynthesis	3	lactoperoxidase	ec:1.11.1.7	1	Csa16g044170
Pentose and glucuronate interconversions	3	pectin demethoxylase	ec:3.1.1.11	2	Csa06g051610, Csa14g002870
Pentose and glucuronate interconversions	3	lyase	ec:4.2.2.2	1	Csa11g100060
Biosynthesis of antibiotics	2	isomerase	ec:5.3.1.6	1	Csa07g038010
Biosynthesis of antibiotics	2	24-C-methyltransferase	ec:2.1.1.41	1	Csa09g080790
Inositol phosphate metabolism	2	2-kinase	ec:2.7.1.158	1	Csa07g017750
Inositol phosphate metabolism	2	5-kinase	ec:2.7.1.68	1	Csa06g031680
Zeatin biosynthesis	2	dehydrogenase	ec:1.5.99.12	2	Csa19g056550, Csa13g025230
Phosphatidylinositol signaling system	2	2-kinase	ec:2.7.1.158	1	Csa07g017750
Phosphatidylinositol signaling system	2	5-kinase	ec:2.7.1.68	1	Csa06g031680
Lysine degradation	2	N-methyltransferase	ec:2.1.1.43	2	Csa08g005980, Csa15g031170
Riboflavin metabolism	2	cyclohydrolase II	ec:3.5.4.25	1	Csa11g101410
Riboflavin metabolism	2	synthase	ec:4.1.99.12	1	Csa11g101410
Riboflavin metabolism	2	synthetase	ec:2.7.7.2	1	Csa20g038280
Cyanoamino acid metabolism	2	gentiobiase	ec:3.2.1.21	2	Csa15g005060, Csa07g004940
Steroid biosynthesis	1	24-C-methyltransferase	ec:2.1.1.41	1	Csa09g080790
Steroid biosynthesis	1	C-methyltransferase	ec:2.1.1.143	1	Csa09g080790
beta-Alanine metabolism	1	oxidase	ec:1.4.3.21	1	Csa15g017850
Galactose metabolism	1	3-alpha-galactosyltransferase	ec:2.4.1.123	1	Csa05g063400
Fructose and mannose metabolism	1	isomerase	ec:5.3.1.6	1	Csa07g038010
Isoquinoline alkaloid biosynthesis	1	oxidase	ec:1.4.3.21	1	Csa15g017850
Phenylalanine metabolism	1	oxidase	ec:1.4.3.21	1	Csa15g017850
Glycerolipid metabolism	1	O-acyltransferase	ec:2.3.1.20	1	Csa07g023480
Nicotinate and nicotinamide metabolism	1	nicotinamide deaminase	ec:3.5.1.19	1	Csa20g038160
Indole alkaloid biosynthesis	1	synthase	ec:4.3.3.2	1	Csa09g069460
Pentose phosphate pathway	1	isomerase	ec:5.3.1.6	1	Csa07g038010
Tropane, piperidine and pyridine alkaloid biosynthesis	1	oxidase	ec:1.4.3.21	1	Csa15g017850
Glycine, serine and threonine metabolism	1	oxidase	ec:1.4.3.21	1	Csa15g017850
Carbon fixation in photosynthetic organisms	1	isomerase	ec:5.3.1.6	1	Csa07g038010
Flavonoid biosynthesis	1	synthase	ec:1.14.11.23	1	Csa15g026670
Cutin, suberine and wax biosynthesis	1	O-acyltransferase	ec:2.3.1.20	1	Csa07g023480
Tyrosine metabolism	1	oxidase	ec:1.4.3.21	1	Csa15g017850
Amino sugar and nucleotide sugar metabolism	1	chitodextrinase	ec:3.2.1.14	1	Csa10g023410
Pyrimidine metabolism	1	RNA polymerase	ec:2.7.7.6	1	Csa14g001950
Porphyrin and chlorophyll metabolism	1	CLH	ec:3.1.1.14	1	Csa14g024950
