# Supplementary material for: Comparative transcriptome and metabolome analysis suggests bottlenecks that limit seed and oil yields in transgenic Camelina sativa expressing diacylglycerol acyltransferase 1 and glycerol-3-phosphate dehydrogenase
Source: Biotechnol Biofuels. 2018 Dec 19;11:335. doi: 10.1186/s13068-018-1326-2 (PMC6299664; doi:10.1186/s13068-018-1326-2)
Supplement: Supplementary file 6 — Additional file 6: Table S6. GO classification and KEGG metabolic pathways for the DEGs down-regulated in DGAT1 lines at 16–21 DAF. [file 13068_2018_1326_MOESM6_ESM.xlsx]

## Sheet: Molecular Function
Table S6. GO classification and KEGG metabolic pathways for the differentially expressed genes DEGs down regulated in DGAT1m #2 at 16-21 days after flowering DAF. Gene ontology distribution of the transcripts into molecular function, biological process, cellular component, and metabolic pathways . The number of transcripts encoded for each category is represented as well as the GO level for each …
GO Level	Term ID	Term (Name)	Number of Sequences	Sequences Names
1	GO:0003674	molecular_function	233	Csa07g007830, Csa06g054300, Csa16g034310, Csa13g016600, Csa11g080050, Csa02g045020, Csa09g080790, Csa01g001290, Csa07g017750, Csa06g040020, Csa12g043150, Csa12g074330, Csa16g015590, Csa08g029900, Csa07g050100, Csa06g015290, Csa10g003810, Csa17g098260, Csa12g079580, Csa12g054150, Csa13g009400, Csa04g057480, Csa17g097060, Csa20g040720, Csa09g077810, Csa02g006330, Csa09g069990, Csa12g024640, Csa08g0…
2	GO:0005488	binding	152	Csa07g007830, Csa06g054300, Csa17g013850, Csa01g001290, Csa04g066000, Csa07g017750, Csa12g043150, Csa16g015590, Csa07g050620, Csa07g050100, Csa12g003770, Csa20g062910, Csa10g003810, Csa14g004860, Csa06g015290, Csa12g079580, Csa17g097060, Csa04g057480, Csa02g006330, Csa09g005260, Csa08g043120, Csa12g024640, Csa02g055900, Csa08g062980, Csa08g055180, Csa05g044630, Csa01g002430, Csa11g093420, Csa06g0…
2	GO:0003824	catalytic activity	121	Csa15g006520, Csa11g104620, Csa16g034310, Csa07g023480, Csa17g013850, Csa13g016600, Csa11g080050, Csa09g080790, Csa01g001290, Csa07g017750, Csa12g074330, Csa16g015590, Csa10g003890, Csa08g029900, Csa20g062910, Csa12g003770, Csa10g003810, Csa17g098260, Csa06g015290, Csa03g058100, Csa12g054150, Csa13g009400, Csa17g097060, Csa20g040720, Csa08g043120, Csa09g069990, Csa02g055900, Csa13g014790, Csa03g0…
3	GO:1901363	heterocyclic compound binding	91	Csa15g050280, Csa07g052680, Csa07g007830, Csa06g054300, Csa09g099130, Csa07g035820, Csa18g033540, Csa14g005070, Csa13712s010, Csa14g016800, Csa01g001290, Csa04g066000, Csa07g017750, Csa07g065640, Csa14g042260, Csa12g043150, Csa15g017850, Csa10g047550, Csa12g043110, Csa16g040240, Csa07g050620, Csa07g050100, Csa19g025920, Csa19g021320, Csa14g001950, Csa06g015290, Csa14g004860, Csa11g027700, Csa01g0…
3	GO:0097159	organic cyclic compound binding	91	Csa15g050280, Csa07g052680, Csa07g007830, Csa06g054300, Csa09g099130, Csa07g035820, Csa18g033540, Csa14g005070, Csa13712s010, Csa14g016800, Csa01g001290, Csa04g066000, Csa07g017750, Csa07g065640, Csa14g042260, Csa12g043150, Csa15g017850, Csa10g047550, Csa12g043110, Csa16g040240, Csa07g050620, Csa07g050100, Csa19g025920, Csa19g021320, Csa14g001950, Csa06g015290, Csa14g004860, Csa11g027700, Csa01g0…
3	GO:0043167	ion binding	87	Csa16g003450, Csa09g099130, Csa03g028690, Csa01g001290, Csa11g016920, Csa07g017750, Csa07g065640, Csa14g042260, Csa11g100060, Csa16g015590, Csa10g047550, Csa02g055710, Csa12g003770, Csa20g062910, Csa14g001950, Csa19g025920, Csa19g021320, Csa10g003810, Csa14g004860, Csa06g015290, Csa12g079580, Csa06g033480, Csa03g015940, Csa04g057480, Csa08g007980, Csa08g043120, Csa04g042360, Csa12g024640, Csa02g0…
4	GO:0043169	cation binding	59	Csa16g003450, Csa03g028690, Csa11g016920, Csa11g100060, Csa16g015590, Csa02g055710, Csa12g003770, Csa20g062910, Csa14g001950, Csa19g021320, Csa10g003810, Csa14g004860, Csa12g079580, Csa04g057480, Csa08g007980, Csa08g043120, Csa04g042360, Csa12g024640, Csa02g055900, Csa05g044630, Csa15g020580, Csa01g002430, Csa11g085920, Csa06g037410, Csa03g055240, Csa16g052050, Csa18g019060, Csa01g017210, Csa13g0…
5	GO:0046872	metal ion binding	59	Csa16g003450, Csa03g028690, Csa11g016920, Csa11g100060, Csa16g015590, Csa02g055710, Csa12g003770, Csa20g062910, Csa14g001950, Csa19g021320, Csa10g003810, Csa14g004860, Csa12g079580, Csa04g057480, Csa08g007980, Csa08g043120, Csa04g042360, Csa12g024640, Csa02g055900, Csa05g044630, Csa15g020580, Csa01g002430, Csa11g085920, Csa06g037410, Csa16g052050, Csa03g055240, Csa18g019060, Csa01g017210, Csa13g0…
4	GO:0003676	nucleic acid binding	55	Csa07g052680, Csa07g007830, Csa07g035820, Csa18g033540, Csa14g005070, Csa13712s010, Csa14g016800, Csa04g066000, Csa12g043150, Csa15g017850, Csa12g043110, Csa16g040240, Csa07g050620, Csa07g050100, Csa19g025920, Csa14g001950, Csa14g004860, Csa11g027700, Csa01g030490, Csa14g055680, Csa17g097060, Csa13g007380, Csa02g006330, Csa09g005260, Csa02g068570, Csa19g036400, Csa11g029830, Csa05g044630, Csa01g0…
3	GO:0016740	transferase activity	50	Csa09g099130, Csa11g104620, Csa16g034310, Csa07g023480, Csa13g016600, Csa17g013850, Csa01g001290, Csa09g080790, Csa07g017750, Csa14g042260, Csa02g024810, Csa08g029900, Csa12g003770, Csa20g062910, Csa14g001950, Csa05g018480, Csa06g033480, Csa03g058100, Csa17g097060, Csa08g006650, Csa02g055900, Csa06g020500, Csa17g002530, Csa08g056670, Csa16g003990, Csa18g019060, Csa06g031680, Csa03g037980, Csa18g0…
5	GO:0003677	DNA binding	43	Csa07g007830, Csa16g049230, Csa14g031540, Csa07g035820, Csa18g033540, Csa14g005070, Csa13712s010, Csa11g086010, Csa14g016800, Csa04g066000, Csa11g097430, Csa16g041630, Csa12g043150, Csa15g017850, Csa12g043110, Csa20g001710, Csa07g050620, Csa04g054400, Csa07g050100, Csa19g025920, Csa14g001950, Csa14g004860, Csa01g030490, Csa14g055680, Csa18g025310, Csa13g007380, Csa11g004370, Csa02g006330, Csa18g0…
3	GO:0016491	oxidoreductase activity	35	Csa15g006520, Csa01g017210, Csa11g006140, Csa17g002060, Csa15g026670, Csa20g071610, Csa06g022050, Csa11g080050, Csa09g087760, Csa04g066280, Csa14g017150, Csa15g017850, Csa02g072290, Csa19g021320, Csa10g003810, Csa17g098260, Csa12g054150, Csa11g004290, Csa12g004030, Csa06g024560, Csa16g044170, Csa04g043030, Csa13g030720, Csa08g063330, Csa10g001320, Csa18g038940, Csa19g056550, Csa07g046730, Csa13g0…
3	GO:0036094	small molecule binding	32	Csa15g050280, Csa06g031680, Csa14g031540, Csa09g099130, Csa20g071610, Csa06g022050, Csa01g001290, Csa07g017750, Csa14g017150, Csa07g065640, Csa14g042260, Csa04g065490, Csa10g047550, Csa18g030690, Csa19g025920, Csa06g015290, Csa11g027700, Csa06g033480, Csa06g028680, Csa16g056830, Csa03g015940, Csa17g023390, Csa07g012810, Csa10g001320, Csa11g103160, Csa00590s070, Csa19g056550, Csa14g014150, Csa13g0…
3	GO:0016787	hydrolase activity	31	Csa13g048140, Csa18g030570, Csa11g101410, Csa13g016600, Csa14g016800, Csa05g020510, Csa16g015590, Csa12g074330, Csa10g003890, Csa11g025140, Csa06g051610, Csa18g030690, Csa19g006200, Csa17g014280, Csa07g004940, Csa19g025920, Csa15g023840, Csa16g048920, Csa14g024950, Csa06g015290, Csa09g096960, Csa20g040720, Csa15g081230, Csa08g043120, Csa15g005060, Csa09g069990, Csa09g048450, Csa14g002870, Csa20g0…
4	GO:0000166	nucleotide binding	31	Csa15g050280, Csa06g031680, Csa14g031540, Csa09g099130, Csa06g022050, Csa20g071610, Csa01g001290, Csa07g017750, Csa04g065490, Csa14g017150, Csa07g065640, Csa14g042260, Csa10g047550, Csa18g030690, Csa19g025920, Csa06g015290, Csa11g027700, Csa06g033480, Csa06g028680, Csa16g056830, Csa03g015940, Csa17g023390, Csa07g012810, Csa10g001320, Csa00590s070, Csa19g056550, Csa14g014150, Csa13g025230, Csa20g0…
4	GO:1901265	nucleoside phosphate binding	31	Csa15g050280, Csa06g031680, Csa14g031540, Csa09g099130, Csa20g071610, Csa06g022050, Csa01g001290, Csa07g017750, Csa14g017150, Csa07g065640, Csa14g042260, Csa04g065490, Csa10g047550, Csa18g030690, Csa19g025920, Csa06g015290, Csa11g027700, Csa06g033480, Csa06g028680, Csa16g056830, Csa03g015940, Csa17g023390, Csa07g012810, Csa10g001320, Csa00590s070, Csa19g056550, Csa14g014150, Csa13g025230, Csa20g0…
6	GO:0046914	transition metal ion binding	30	Csa16g003450, Csa18g019060, Csa01g017210, Csa15g026670, Csa06g022050, Csa03g028690, Csa22584s010, Csa05g080010, Csa08g058640, Csa12g003770, Csa20g062910, Csa14g001950, Csa15g023840, Csa19g021320, Csa12g079580, Csa04g057480, Csa08g005980, Csa12g004030, Csa11g036940, Csa02g049410, Csa04g043030, Csa13g030720, Csa07g065330, Csa11g045160, Csa15g020580, Csa01g002430, Csa06g037410, Csa16g052050, Csa17g0…
4	GO:0043168	anion binding	28	Csa06g031680, Csa09g099130, Csa20g071610, Csa01g001290, Csa07g017750, Csa14g017150, Csa07g065640, Csa14g042260, Csa04g065490, Csa10g047550, Csa18g030690, Csa19g025920, Csa06g015290, Csa06g033480, Csa06g028680, Csa16g056830, Csa03g015940, Csa07g012810, Csa11g103160, Csa10g001320, Csa00590s070, Csa08g062980, Csa19g056550, Csa14g014150, Csa13g025230, Csa20g077690, Csa09g058210, Csa16g001960
7	GO:0008270	zinc ion binding	24	Csa16g003450, Csa18g019060, Csa04g057480, Csa08g005980, Csa11g036940, Csa02g049410, Csa06g022050, Csa03g028690, Csa22584s010, Csa05g080010, Csa07g065330, Csa11g045160, Csa15g020580, Csa01g002430, Csa08g058640, Csa06g037410, Csa12g003770, Csa20g062910, Csa14g001950, Csa15g023840, Csa16g052050, Csa17g099140, Csa09g017380, Csa12g079580
3	GO:0097367	carbohydrate derivative binding	22	Csa06g028680, Csa16g056830, Csa03g015940, Csa06g031680, Csa09g099130, Csa07g012810, Csa06g022050, Csa01g001290, Csa07g017750, Csa04g065490, Csa07g065640, Csa14g042260, Csa00590s070, Csa10g047550, Csa14g014150, Csa18g030690, Csa20g077690, Csa19g025920, Csa06g015290, Csa09g058210, Csa16g001960, Csa06g033480
4	GO:0032553	ribonucleotide binding	22	Csa06g028680, Csa16g056830, Csa03g015940, Csa06g031680, Csa09g099130, Csa07g012810, Csa06g022050, Csa01g001290, Csa07g017750, Csa04g065490, Csa07g065640, Csa14g042260, Csa00590s070, Csa10g047550, Csa14g014150, Csa18g030690, Csa20g077690, Csa19g025920, Csa06g015290, Csa09g058210, Csa16g001960, Csa06g033480
5	GO:0017076	purine nucleotide binding	21	Csa06g028680, Csa16g056830, Csa03g015940, Csa06g031680, Csa09g099130, Csa07g012810, Csa01g001290, Csa07g017750, Csa04g065490, Csa07g065640, Csa14g042260, Csa00590s070, Csa10g047550, Csa14g014150, Csa18g030690, Csa20g077690, Csa19g025920, Csa06g015290, Csa09g058210, Csa16g001960, Csa06g033480
5	GO:0032555	purine ribonucleotide binding	21	Csa06g028680, Csa16g056830, Csa03g015940, Csa06g031680, Csa09g099130, Csa07g012810, Csa01g001290, Csa07g017750, Csa07g065640, Csa14g042260, Csa00590s070, Csa04g065490, Csa10g047550, Csa14g014150, Csa18g030690, Csa20g077690, Csa19g025920, Csa06g015290, Csa09g058210, Csa16g001960, Csa06g033480
2	GO:0001071	nucleic acid binding transcription factor activity	20	Csa14g055680, Csa18g025310, Csa13g007380, Csa11g004370, Csa18g034940, Csa02g068570, Csa14g005070, Csa04g043660, Csa11g086010, Csa02g055900, Csa11g097430, Csa19g036400, Csa05g044630, Csa20g001710, Csa15g031170, Csa04g054400, Csa11g005420, Csa09g058950, Csa14g004860, Csa01g030490
3	GO:0005515	protein binding	20	Csa06g028680, Csa13g031480, Csa03g058050, Csa08g005980, Csa16g045150, Csa04g043660, Csa17g013850, Csa06g022400, Csa04g065490, Csa08g055180, Csa05g044630, Csa07g050620, Csa20g001710, Csa05463s010, Csa12g014490, Csa19g025920, Csa06g015290, Csa14g004860, Csa17g002530, Csa01g039550
3	GO:0003700	transcription factor activity, sequence-specific DNA binding	20	Csa14g055680, Csa18g025310, Csa13g007380, Csa11g004370, Csa18g034940, Csa02g068570, Csa14g005070, Csa04g043660, Csa11g086010, Csa02g055900, Csa11g097430, Csa19g036400, Csa05g044630, Csa20g001710, Csa15g031170, Csa04g054400, Csa11g005420, Csa09g058950, Csa14g004860, Csa01g030490
4	GO:0001882	nucleoside binding	20	Csa06g028680, Csa16g056830, Csa03g015940, Csa06g031680, Csa09g099130, Csa07g012810, Csa01g001290, Csa07g017750, Csa07g065640, Csa14g042260, Csa00590s070, Csa10g047550, Csa14g014150, Csa18g030690, Csa20g077690, Csa19g025920, Csa06g015290, Csa09g058210, Csa16g001960, Csa06g033480
5	GO:0032549	ribonucleoside binding	20	Csa06g028680, Csa16g056830, Csa03g015940, Csa06g031680, Csa09g099130, Csa07g012810, Csa01g001290, Csa07g017750, Csa07g065640, Csa14g042260, Csa00590s070, Csa10g047550, Csa14g014150, Csa18g030690, Csa20g077690, Csa19g025920, Csa06g015290, Csa09g058210, Csa16g001960, Csa06g033480
5	GO:0001883	purine nucleoside binding	20	Csa06g028680, Csa16g056830, Csa03g015940, Csa06g031680, Csa09g099130, Csa07g012810, Csa01g001290, Csa07g017750, Csa07g065640, Csa14g042260, Csa00590s070, Csa10g047550, Csa14g014150, Csa18g030690, Csa20g077690, Csa19g025920, Csa06g015290, Csa09g058210, Csa16g001960, Csa06g033480
6	GO:0032550	purine ribonucleoside binding	20	Csa06g028680, Csa16g056830, Csa03g015940, Csa06g031680, Csa09g099130, Csa07g012810, Csa01g001290, Csa07g017750, Csa07g065640, Csa14g042260, Csa00590s070, Csa10g047550, Csa14g014150, Csa18g030690, Csa20g077690, Csa19g025920, Csa06g015290, Csa09g058210, Csa16g001960, Csa06g033480
6	GO:0032559	adenyl ribonucleotide binding	20	Csa06g028680, Csa16g056830, Csa03g015940, Csa06g031680, Csa09g099130, Csa07g012810, Csa01g001290, Csa07g017750, Csa07g065640, Csa14g042260, Csa00590s070, Csa10g047550, Csa14g014150, Csa18g030690, Csa20g077690, Csa19g025920, Csa06g015290, Csa09g058210, Csa16g001960, Csa06g033480
6	GO:0030554	adenyl nucleotide binding	20	Csa06g028680, Csa16g056830, Csa03g015940, Csa06g031680, Csa09g099130, Csa07g012810, Csa01g001290, Csa07g017750, Csa07g065640, Csa14g042260, Csa00590s070, Csa10g047550, Csa14g014150, Csa18g030690, Csa20g077690, Csa19g025920, Csa06g015290, Csa09g058210, Csa16g001960, Csa06g033480
5	GO:0035639	purine ribonucleoside triphosphate binding	19	Csa06g028680, Csa16g056830, Csa06g031680, Csa09g099130, Csa07g012810, Csa01g001290, Csa07g017750, Csa07g065640, Csa14g042260, Csa00590s070, Csa10g047550, Csa14g014150, Csa18g030690, Csa20g077690, Csa19g025920, Csa06g015290, Csa09g058210, Csa16g001960, Csa06g033480
6	GO:0005524	ATP binding	19	Csa06g028680, Csa16g056830, Csa06g031680, Csa09g099130, Csa07g012810, Csa01g001290, Csa07g017750, Csa07g065640, Csa14g042260, Csa00590s070, Csa10g047550, Csa14g014150, Csa18g030690, Csa20g077690, Csa19g025920, Csa06g015290, Csa09g058210, Csa16g001960, Csa06g033480
4	GO:0016772	transferase activity, transferring phosphorus-containing groups	16	Csa06g028680, Csa06g031680, Csa09g099130, Csa16g034310, Csa07g012810, Csa01g001290, Csa07g017750, Csa14g042260, Csa00590s070, Csa14g014150, Csa20g077690, Csa20g038280, Csa01g030020, Csa14g001950, Csa09g058210, Csa06g033480
5	GO:0016773	phosphotransferase activity, alcohol group as acceptor	13	Csa06g028680, Csa06g031680, Csa09g099130, Csa16g034310, Csa07g012810, Csa07g017750, Csa14g042260, Csa00590s070, Csa14g014150, Csa01g030020, Csa20g077690, Csa09g058210, Csa06g033480
4	GO:0016757	transferase activity, transferring glycosyl groups	12	Csa02g055900, Csa06g020500, Csa16g038690, Csa05g063400, Csa02g024810, Csa18g030570, Csa17g014280, Csa13g016600, Csa04g066340, Csa05g018480, Csa08g056670, Csa03g058100
5	GO:0016301	kinase activity	12	Csa06g028680, Csa06g031680, Csa09g099130, Csa07g012810, Csa07g017750, Csa14g042260, Csa00590s070, Csa14g014150, Csa01g030020, Csa20g077690, Csa09g058210, Csa06g033480
2	GO:0005215	transporter activity	10	Csa04g040180, Csa06g040020, Csa04g065490, Csa13g020170, Csa18g030690, Csa16g048970, Csa04g051990, Csa20g025540, Csa16g001960, Csa02g045020
5	GO:0003723	RNA binding	10	Csa07g026250, Csa07g052680, Csa06g053540, Csa17g097060, Csa16g040240, Csa05g029630, Csa11g034520, Csa13g036150, Csa11g027700, Csa04g067870
2	GO:0005198	structural molecule activity	9	Csa20g012950, Csa15g005760, Csa13g020170, Csa12g005040, Csa01579s010, Csa02g001080, Csa05g029630, Csa11g100200, Csa20g025540
3	GO:0022857	transmembrane transporter activity	9	Csa06g040020, Csa04g065490, Csa13g020170, Csa18g030690, Csa16g048970, Csa04g051990, Csa20g025540, Csa16g001960, Csa02g045020
4	GO:0046906	tetrapyrrole binding	9	Csa05g001400, Csa01g017210, Csa06g054300, Csa12g004030, Csa19g021320, Csa16g044170, Csa04g067860, Csa04g043030, Csa13g030720
5	GO:0016758	transferase activity, transferring hexosyl groups	9	Csa16g038690, Csa06g020500, Csa05g063400, Csa02g024810, Csa18g030570, Csa17g014280, Csa13g016600, Csa05g018480, Csa03g058100
5	GO:0020037	heme binding	9	Csa05g001400, Csa01g017210, Csa06g054300, Csa12g004030, Csa19g021320, Csa16g044170, Csa04g067860, Csa04g043030, Csa13g030720
6	GO:0004672	protein kinase activity	9	Csa06g028680, Csa00590s070, Csa14g042260, Csa09g099130, Csa14g014150, Csa20g077690, Csa07g012810, Csa09g058210, Csa06g033480
2	GO:0098772	molecular function regulator	8	Csa15g023180, Csa09g045180, Csa09g077810, Csa06g051610, Csa04g007600, Csa14g002870, Csa16g045150, Csa16g050640
3	GO:0003735	structural constituent of ribosome	8	Csa20g012950, Csa15g005760, Csa13g020170, Csa12g005040, Csa01579s010, Csa05g029630, Csa11g100200, Csa20g025540
4	GO:0016798	hydrolase activity, acting on glycosyl bonds	8	Csa20g040720, Csa18g030570, Csa10g023410, Csa15g005060, Csa17g014280, Csa07g004940, Csa13g016600, Csa09g069990
4	GO:0016741	transferase activity, transferring one-carbon groups	8	Csa16g003990, Csa17g097060, Csa08g006650, Csa08g005980, Csa11g104620, Csa15g031170, Csa03g017770, Csa09g080790
4	GO:0016788	hydrolase activity, acting on ester bonds	8	Csa05g020510, Csa16g015590, Csa06g051610, Csa13g048140, Csa14g002870, Csa08g043120, Csa14g024950, Csa14g016800
5	GO:0008168	methyltransferase activity	8	Csa16g003990, Csa17g097060, Csa08g006650, Csa08g005980, Csa11g104620, Csa15g031170, Csa03g017770, Csa09g080790
6	GO:0043565	sequence-specific DNA binding	8	Csa19g036400, Csa12g043150, Csa12g043110, Csa20g001710, Csa09g058950, Csa10g026480, Csa14g005070, Csa01g030490
3	GO:0030234	enzyme regulator activity	7	Csa15g023180, Csa09g045180, Csa09g077810, Csa06g051610, Csa04g007600, Csa14g002870, Csa16g045150
4	GO:0016705	oxidoreductase activity, acting on paired donors, with incorporation or reduction of molecular oxygen	7	Csa01g017210, Csa15g026670, Csa12g004030, Csa07g003940, Csa19g021320, Csa04g043030, Csa13g030720
4	GO:0004857	enzyme inhibitor activity	7	Csa15g023180, Csa09g045180, Csa09g077810, Csa06g051610, Csa04g007600, Csa14g002870, Csa16g045150
4	GO:0019787	ubiquitin-like protein transferase activity	7	Csa18g019060, Csa17g030090, Csa05463s010, Csa20g062910, Csa09g048200, Csa17g013850, Csa22584s010
4	GO:0008233	peptidase activity	7	Csa15g081230, Csa11g025140, Csa10g003890, Csa16g048920, Csa15g023840, Csa09g096960, Csa09g048450
5	GO:0004842	ubiquitin-protein transferase activity	7	Csa18g019060, Csa17g030090, Csa05463s010, Csa20g062910, Csa09g048200, Csa17g013850, Csa22584s010
5	GO:0004553	hydrolase activity, hydrolyzing O-glycosyl compounds	7	Csa20g040720, Csa18g030570, Csa10g023410, Csa15g005060, Csa17g014280, Csa07g004940, Csa13g016600
6	GO:0005509	calcium ion binding	7	Csa12g024640, Csa12g075210, Csa02g055710, Csa04g055840, Csa06g049520, Csa10g015600, Csa11g016920
3	GO:0048037	cofactor binding	6	Csa10g001320, Csa14g017150, Csa19g056550, Csa13g025230, Csa06g022050, Csa20g071610
3	GO:0030246	carbohydrate binding	6	Csa16g038690, Csa05g055900, Csa17g013470, Csa05463s010, Csa19g022070, Csa02g049410
4	GO:0016746	transferase activity, transferring acyl groups	6	Csa03g037980, Csa08g029900, Csa12g003770, Csa11g036940, Csa07g023480, Csa17g002530
4	GO:0016614	oxidoreductase activity, acting on CH-OH group of donors	6	Csa14g017150, Csa11g006140, Csa19g056550, Csa02g072290, Csa13g025230, Csa20g071610
4	GO:0022804	active transmembrane transporter activity	6	Csa13g020170, Csa18g030690, Csa04g051990, Csa16g001960, Csa20g025540, Csa02g045020
4	GO:0004497	monooxygenase activity	6	Csa01g017210, Csa12g004030, Csa07g003940, Csa19g021320, Csa04g043030, Csa13g030720
6	GO:0008757	S-adenosylmethionine-dependent methyltransferase activity	6	Csa08g006650, Csa08g005980, Csa03g017770, Csa11g104620, Csa15g031170, Csa09g080790
7	GO:0005506	iron ion binding	6	Csa01g017210, Csa12g004030, Csa15g026670, Csa19g021320, Csa04g043030, Csa13g030720
3	GO:0022892	substrate-specific transporter activity	5	Csa06g040020, Csa04g065490, Csa13g020170, Csa04g051990, Csa20g025540
4	GO:0046983	protein dimerization activity	5	Csa06g022400, Csa08g055180, Csa03g058050, Csa07g050620, Csa04g043660
4	GO:0022891	substrate-specific transmembrane transporter activity	5	Csa06g040020, Csa04g065490, Csa13g020170, Csa04g051990, Csa20g025540
4	GO:0050662	coenzyme binding	5	Csa10g001320, Csa14g017150, Csa19g056550, Csa13g025230, Csa20g071610
5	GO:0070011	peptidase activity, acting on L-amino acid peptides	5	Csa11g025140, Csa16g048920, Csa15g023840, Csa09g096960, Csa09g048450
5	GO:0015075	ion transmembrane transporter activity	5	Csa04g065490, Csa06g040020, Csa13g020170, Csa04g051990, Csa20g025540
5	GO:0050660	flavin adenine dinucleotide binding	5	Csa10g001320, Csa14g017150, Csa19g056550, Csa13g025230, Csa20g071610
5	GO:0016747	transferase activity, transferring acyl groups other than amino-acyl groups	5	Csa03g037980, Csa08g029900, Csa12g003770, Csa07g023480, Csa17g002530
2	GO:0009055	electron carrier activity	4	Csa12g054150, Csa13g014790, Csa06g007130, Csa19g040510
4	GO:0016817	hydrolase activity, acting on acid anhydrides	4	Csa18g030690, Csa19g025920, Csa06g015290, Csa16g001960
5	GO:0016818	hydrolase activity, acting on acid anhydrides, in phosphorus-containing anhydrides	4	Csa18g030690, Csa19g025920, Csa06g015290, Csa16g001960
5	GO:0042578	phosphoric ester hydrolase activity	4	Csa05g020510, Csa16g015590, Csa13g048140, Csa08g043120
5	GO:0015291	secondary active transmembrane transporter activity	4	Csa13g020170, Csa04g051990, Csa20g025540, Csa02g045020
6	GO:0003690	double-stranded DNA binding	4	Csa02g006330, Csa09g005260, Csa19g025920, Csa13712s010
6	GO:0016462	pyrophosphatase activity	4	Csa18g030690, Csa19g025920, Csa06g015290, Csa16g001960
6	GO:0016791	phosphatase activity	4	Csa05g020510, Csa16g015590, Csa13g048140, Csa08g043120
7	GO:0004721	phosphoprotein phosphatase activity	4	Csa05g020510, Csa16g015590, Csa13g048140, Csa08g043120
7	GO:0017111	nucleoside-triphosphatase activity	4	Csa18g030690, Csa19g025920, Csa06g015290, Csa16g001960
7	GO:0004674	protein serine/threonine kinase activity	4	Csa06g028680, Csa14g014150, Csa07g012810, Csa09g058210
8	GO:0016887	ATPase activity	4	Csa18g030690, Csa19g025920, Csa06g015290, Csa16g001960
8	GO:0004722	protein serine/threonine phosphatase activity	4	Csa05g020510, Csa16g015590, Csa13g048140, Csa08g043120
2	GO:0000988	transcription factor activity, protein binding	3	Csa19g036400, Csa12g003770, Csa01g030490
3	GO:0016874	ligase activity	3	Csa05463s010, Csa20g062910, Csa22584s010
3	GO:0000989	transcription factor activity, transcription factor binding	3	Csa19g036400, Csa12g003770, Csa01g030490
3	GO:0016853	isomerase activity	3	Csa07g026250, Csa16g040240, Csa07g038010
3	GO:0016829	lyase activity	3	Csa11g100060, Csa11g101410, Csa09g069460
4	GO:0017171	serine hydrolase activity	3	Csa11g025140, Csa15g023840, Csa09g096960
4	GO:0061134	peptidase regulator activity	3	Csa09g045180, Csa09g077810, Csa04g007600
4	GO:0016667	oxidoreductase activity, acting on a sulfur group of donors	3	Csa12g054150, Csa13g014790, Csa19g040510
4	GO:0003712	transcription cofactor activity	3	Csa19g036400, Csa12g003770, Csa01g030490
5	GO:0030414	peptidase inhibitor activity	3	Csa09g045180, Csa09g077810, Csa04g007600
5	GO:0008236	serine-type peptidase activity	3	Csa11g025140, Csa15g023840, Csa09g096960
5	GO:0015036	disulfide oxidoreductase activity	3	Csa12g054150, Csa13g014790, Csa19g040510
5	GO:0052689	carboxylic ester hydrolase activity	3	Csa06g051610, Csa14g002870, Csa14g024950
6	GO:0015035	protein disulfide oxidoreductase activity	3	Csa12g054150, Csa13g014790, Csa19g040510
6	GO:0004175	endopeptidase activity	3	Csa11g025140, Csa15g023840, Csa09g096960
6	GO:0015297	antiporter activity	3	Csa13g020170, Csa20g025540, Csa02g045020
6	GO:0008170	N-methyltransferase activity	3	Csa08g005980, Csa11g104620, Csa15g031170
6	GO:0004252	serine-type endopeptidase activity	3	Csa11g025140, Csa15g023840, Csa09g096960
6	GO:0016762	xyloglucan:xyloglucosyl transferase activity	3	Csa18g030570, Csa17g014280, Csa13g016600
9	GO:0042623	ATPase activity, coupled	3	Csa18g030690, Csa19g025920, Csa16g001960
2	GO:0004871	signal transducer activity	2	Csa13g008330, Csa20g008550
3	GO:0019825	oxygen binding	2	Csa07g003940, Csa04g043030
3	GO:1901505	carbohydrate derivative transporter activity	2	Csa13g020170, Csa20g025540
3	GO:0044877	macromolecular complex binding	2	Csa06g015290, Csa01g039550
4	GO:0016866	intramolecular transferase activity	2	Csa07g026250, Csa16g040240
4	GO:0005337	nucleoside transmembrane transporter activity	2	Csa13g020170, Csa20g025540
4	GO:1901677	phosphate transmembrane transporter activity	2	Csa13g020170, Csa20g025540
4	GO:0016645	oxidoreductase activity, acting on the CH-NH group of donors	2	Csa19g056550, Csa13g025230
4	GO:0032403	protein complex binding	2	Csa06g015290, Csa01g039550
4	GO:0042802	identical protein binding	2	Csa20g001710, Csa04g043660
4	GO:0051213	dioxygenase activity	2	Csa15g026670, Csa15g031170
4	GO:0005346	purine ribonucleotide transmembrane transporter activity	2	Csa13g020170, Csa20g025540
4	GO:0016810	hydrolase activity, acting on carbon-nitrogen (but not peptide) bonds	2	Csa20g038160, Csa11g101410
5	GO:0015605	organophosphate ester transmembrane transporter activity	2	Csa13g020170, Csa20g025540
5	GO:0016616	oxidoreductase activity, acting on the CH-OH group of donors, NAD or NADP as acceptor	2	Csa11g006140, Csa02g072290
5	GO:0016820	hydrolase activity, acting on acid anhydrides, catalyzing transmembrane movement of substances	2	Csa18g030690, Csa16g001960
5	GO:0015211	purine nucleoside transmembrane transporter activity	2	Csa13g020170, Csa20g025540
5	GO:0015399	primary active transmembrane transporter activity	2	Csa18g030690, Csa16g001960
5	GO:0005347	ATP transmembrane transporter activity	2	Csa13g020170, Csa20g025540
5	GO:0016779	nucleotidyltransferase activity	2	Csa20g038280, Csa14g001950
5	GO:0019139	cytokinin dehydrogenase activity	2	Csa19g056550, Csa13g025230
5	GO:0015932	nucleobase-containing compound transmembrane transporter activity	2	Csa13g020170, Csa20g025540
5	GO:0045330	aspartyl esterase activity	2	Csa06g051610, Csa14g002870
5	GO:0015217	ADP transmembrane transporter activity	2	Csa13g020170, Csa20g025540
5	GO:0043531	ADP binding	2	Csa03g015940, Csa10g047550
5	GO:0016763	transferase activity, transferring pentosyl groups	2	Csa02g055900, Csa08g056670
5	GO:0009982	pseudouridine synthase activity	2	Csa07g026250, Csa16g040240
5	GO:0061135	endopeptidase regulator activity	2	Csa09g045180, Csa09g077810
5	GO:0008194	UDP-glycosyltransferase activity	2	Csa05g063400, Csa02g024810
5	GO:0003713	transcription coactivator activity	2	Csa19g036400, Csa01g030490
6	GO:0005471	ATP:ADP antiporter activity	2	Csa13g020170, Csa20g025540
6	GO:0030599	pectinesterase activity	2	Csa06g051610, Csa14g002870
6	GO:0008135	translation factor activity, RNA binding	2	Csa06g053540, Csa04g067870
6	GO:0008173	RNA methyltransferase activity	2	Csa08g006650, Csa11g104620
6	GO:0042626	ATPase activity, coupled to transmembrane movement of substances	2	Csa18g030690, Csa16g001960
6	GO:0008378	galactosyltransferase activity	2	Csa16g038690, Csa05g063400
6	GO:0015926	glucosidase activity	2	Csa15g005060, Csa07g004940
6	GO:0043566	structure-specific DNA binding	2	Csa19g025920, Csa01g039550
6	GO:0008324	cation transmembrane transporter activity	2	Csa04g065490, Csa04g051990
6	GO:0008276	protein methyltransferase activity	2	Csa08g005980, Csa15g031170
6	GO:0008509	anion transmembrane transporter activity	2	Csa13g020170, Csa20g025540
6	GO:0015215	nucleotide transmembrane transporter activity	2	Csa13g020170, Csa20g025540
6	GO:0015405	P-P-bond-hydrolysis-driven transmembrane transporter activity	2	Csa18g030690, Csa16g001960
6	GO:0008234	cysteine-type peptidase activity	2	Csa16g048920, Csa09g048450
6	GO:0004866	endopeptidase inhibitor activity	2	Csa09g045180, Csa09g077810
7	GO:0015216	purine nucleotide transmembrane transporter activity	2	Csa13g020170, Csa20g025540
7	GO:0042054	histone methyltransferase activity	2	Csa08g005980, Csa15g031170
7	GO:0008422	beta-glucosidase activity	2	Csa15g005060, Csa07g004940
7	GO:0008514	organic anion transmembrane transporter activity	2	Csa13g020170, Csa20g025540
7	GO:0022890	inorganic cation transmembrane transporter activity	2	Csa04g065490, Csa04g051990
7	GO:0016279	protein-lysine N-methyltransferase activity	2	Csa08g005980, Csa15g031170
7	GO:0016278	lysine N-methyltransferase activity	2	Csa08g005980, Csa15g031170
8	GO:0000295	adenine nucleotide transmembrane transporter activity	2	Csa13g020170, Csa20g025540
8	GO:0015077	monovalent inorganic cation transmembrane transporter activity	2	Csa04g065490, Csa04g051990
8	GO:0018024	histone-lysine N-methyltransferase activity	2	Csa08g005980, Csa15g031170
10	GO:0043492	ATPase activity, coupled to movement of substances	2	Csa18g030690, Csa16g001960
2	GO:0016209	antioxidant activity	1	Csa16g044170
2	GO:0045735	nutrient reservoir activity	1	Csa12g021990
3	GO:0090484	drug transporter activity	1	Csa02g045020
3	GO:0001871	pattern binding	1	Csa02g049410
3	GO:0004601	peroxidase activity	1	Csa16g044170
3	GO:0008289	lipid binding	1	Csa08g062980
3	GO:0005085	guanyl-nucleotide exchange factor activity	1	Csa16g050640
4	GO:0101005	ubiquitinyl hydrolase activity	1	Csa09g048450
4	GO:0015238	drug transmembrane transporter activity	1	Csa02g045020
4	GO:0005543	phospholipid binding	1	Csa08g062980
4	GO:0005088	Ras guanyl-nucleotide exchange factor activity	1	Csa16g050640
4	GO:0016840	carbon-nitrogen lyase activity	1	Csa09g069460
4	GO:0043177	organic acid binding	1	Csa11g103160
4	GO:0030247	polysaccharide binding	1	Csa02g049410
4	GO:0030611	arsenate reductase activity	1	Csa19g040510
4	GO:0003682	chromatin binding	1	Csa01g039550
4	GO:0008092	cytoskeletal protein binding	1	Csa06g015290
4	GO:0008134	transcription factor binding	1	Csa04g043660
4	GO:0030613	oxidoreductase activity, acting on phosphorus or arsenic in donors	1	Csa19g040510
4	GO:0016835	carbon-oxygen lyase activity	1	Csa11g100060
4	GO:0016651	oxidoreductase activity, acting on NAD(P)H	1	Csa07g046730
4	GO:0010181	FMN binding	1	Csa06g022050
4	GO:0019207	kinase regulator activity	1	Csa16g045150
4	GO:0016860	intramolecular oxidoreductase activity	1	Csa07g038010
4	GO:0005516	calmodulin binding	1	Csa04g065490
4	GO:0042393	histone binding	1	Csa08g005980
4	GO:0051082	unfolded protein binding	1	Csa13g031480
4	GO:0016684	oxidoreductase activity, acting on peroxide as acceptor	1	Csa16g044170
4	GO:0016638	oxidoreductase activity, acting on the CH-NH2 group of donors	1	Csa15g017850
4	GO:0022803	passive transmembrane transporter activity	1	Csa04g065490
4	GO:0016830	carbon-carbon lyase activity	1	Csa11g101410
5	GO:0022838	substrate-specific channel activity	1	Csa04g065490
5	GO:0016811	hydrolase activity, acting on carbon-nitrogen (but not peptide) bonds, in linear amides	1	Csa20g038160
5	GO:0016837	carbon-oxygen lyase activity, acting on polysaccharides	1	Csa11g100060
5	GO:0042803	protein homodimerization activity	1	Csa04g043660
5	GO:0016709	oxidoreductase activity, acting on paired donors, with incorporation or reduction of molecular oxygen, NAD(P)H as one donor, and incorporation of one atom of oxygen	1	Csa07g003940
5	GO:0031406	carboxylic acid binding	1	Csa11g103160
5	GO:0004518	nuclease activity	1	Csa14g016800
5	GO:0016641	oxidoreductase activity, acting on the CH-NH2 group of donors, oxygen as acceptor	1	Csa15g017850
5	GO:0001067	regulatory region nucleic acid binding	1	Csa11g004370
5	GO:0015631	tubulin binding	1	Csa06g015290
5	GO:0061659	ubiquitin-like protein ligase activity	1	Csa22584s010
5	GO:0005089	Rho guanyl-nucleotide exchange factor activity	1	Csa16g050640
5	GO:0008429	phosphatidylethanolamine binding	1	Csa08g062980
5	GO:0004457	lactate dehydrogenase activity	1	Csa02g072290
5	GO:0016706	oxidoreductase activity, acting on paired donors, with incorporation or reduction of molecular oxygen, 2-oxoglutarate as one donor, and incorporation of one atom each of oxygen into both donors	1	Csa15g026670
5	GO:0016814	hydrolase activity, acting on carbon-nitrogen (but not peptide) bonds, in cyclic amidines	1	Csa11g101410
5	GO:0019210	kinase inhibitor activity	1	Csa16g045150
5	GO:0031491	nucleosome binding	1	Csa01g039550
5	GO:0031490	chromatin DNA binding	1	Csa01g039550
5	GO:0046982	protein heterodimerization activity	1	Csa06g022400
5	GO:0016861	intramolecular oxidoreductase activity, interconverting aldoses and ketoses	1	Csa07g038010
5	GO:0019887	protein kinase regulator activity	1	Csa16g045150
5	GO:0008686	3,4-dihydroxy-2-butanone-4-phosphate synthase activity	1	Csa11g101410
5	GO:0036459	thiol-dependent ubiquitinyl hydrolase activity	1	Csa09g048450
5	GO:0030551	cyclic nucleotide binding	1	Csa04g065490
5	GO:0030614	oxidoreductase activity, acting on phosphorus or arsenic in donors, disulfide as acceptor	1	Csa19g040510
5	GO:0008794	arsenate reductase (glutaredoxin) activity	1	Csa19g040510
5	GO:0015267	channel activity	1	Csa04g065490
5	GO:0016843	amine-lyase activity	1	Csa09g069460
5	GO:0008017	microtubule binding	1	Csa06g015290
6	GO:0035251	UDP-glucosyltransferase activity	1	Csa02g024810
6	GO:0003684	damaged DNA binding	1	Csa19g025920
6	GO:0022836	gated channel activity	1	Csa04g065490
6	GO:0008169	C-methyltransferase activity	1	Csa09g080790
6	GO:0030570	pectate lyase activity	1	Csa11g100060
6	GO:0005216	ion channel activity	1	Csa04g065490
6	GO:0004568	chitinase activity	1	Csa10g023410
6	GO:0017069	snRNA binding	1	Csa13g036150
6	GO:0061630	ubiquitin protein ligase activity	1	Csa22584s010
6	GO:0016844	strictosidine synthase activity	1	Csa09g069460
6	GO:0004860	protein kinase inhibitor activity	1	Csa16g045150
6	GO:0008936	nicotinamidase activity	1	Csa20g038160
6	GO:0004519	endonuclease activity	1	Csa14g016800
6	GO:0015398	high-affinity secondary active ammonium transmembrane transporter activity	1	Csa04g051990
6	GO:0090439	tetraketide alpha-pyrone synthase activity	1	Csa17g002530
6	GO:0045431	flavonol synthase activity	1	Csa15g026670
6	GO:0004417	hydroxyethylthiazole kinase activity	1	Csa01g030020
6	GO:0070566	adenylyltransferase activity	1	Csa20g038280
6	GO:0019238	cyclohydrolase activity	1	Csa11g101410
6	GO:0016538	cyclin-dependent protein serine/threonine kinase regulator activity	1	Csa16g045150
6	GO:0047746	chlorophyllase activity	1	Csa14g024950
6	GO:0044822	poly(A) RNA binding	1	Csa13g036150
6	GO:0046527	glucosyltransferase activity	1	Csa02g024810
6	GO:0003950	NAD+ ADP-ribosyltransferase activity	1	Csa02g055900
6	GO:0071949	FAD binding	1	Csa10g001320
6	GO:0034062	RNA polymerase activity	1	Csa14g001950
6	GO:0031492	nucleosomal DNA binding	1	Csa01g039550
6	GO:0016407	acetyltransferase activity	1	Csa12g003770
6	GO:0035299	inositol pentakisphosphate 2-kinase activity	1	Csa07g017750
6	GO:0000975	regulatory region DNA binding	1	Csa11g004370
6	GO:0008374	O-acyltransferase activity	1	Csa07g023480
6	GO:0016410	N-acyltransferase activity	1	Csa12g003770
6	GO:0042285	xylosyltransferase activity	1	Csa08g056670
6	GO:0035250	UDP-galactosyltransferase activity	1	Csa05g063400
6	GO:0008131	primary amine oxidase activity	1	Csa15g017850
6	GO:0016307	phosphatidylinositol phosphate kinase activity	1	Csa06g031680
6	GO:0004751	ribose-5-phosphate isomerase activity	1	Csa07g038010
6	GO:0016597	amino acid binding	1	Csa11g103160
7	GO:0008649	rRNA methyltransferase activity	1	Csa11g104620
7	GO:0008175	tRNA methyltransferase activity	1	Csa08g006650
7	GO:0003899	DNA-directed RNA polymerase activity	1	Csa14g001950
7	GO:0030797	24-methylenesterol C-methyltransferase activity	1	Csa09g080790
7	GO:0000179	rRNA (adenine-N6,N6-)-dimethyltransferase activity	1	Csa11g104620
7	GO:0022832	voltage-gated channel activity	1	Csa04g065490
7	GO:0044212	transcription regulatory region DNA binding	1	Csa11g004370
7	GO:0097472	cyclin-dependent protein kinase activity	1	Csa06g028680
7	GO:0008080	N-acetyltransferase activity	1	Csa12g003770
7	GO:0033843	xyloglucan 6-xylosyltransferase activity	1	Csa08g056670
7	GO:0030291	protein serine/threonine kinase inhibitor activity	1	Csa16g045150
7	GO:0003919	FMN adenylyltransferase activity	1	Csa20g038280
7	GO:0003933	GTP cyclohydrolase activity	1	Csa11g101410
7	GO:0016411	acylglycerol O-acyltransferase activity	1	Csa07g023480
7	GO:0003746	translation elongation factor activity	1	Csa04g067870
7	GO:0017070	U6 snRNA binding	1	Csa13g036150
7	GO:0005244	voltage-gated ion channel activity	1	Csa04g065490
7	GO:0030983	mismatched DNA binding	1	Csa19g025920
7	GO:0003980	UDP-glucose:glycoprotein glucosyltransferase activity	1	Csa02g024810
7	GO:0016426	tRNA (adenine) methyltransferase activity	1	Csa08g006650
7	GO:0004861	cyclin-dependent protein serine/threonine kinase inhibitor activity	1	Csa16g045150
7	GO:0004867	serine-type endopeptidase inhibitor activity	1	Csa09g045180
7	GO:0030785	[ribulose-bisphosphate carboxylase]-lysine N-methyltransferase activity	1	Csa03g017770
7	GO:0019783	ubiquitin-like protein-specific protease activity	1	Csa09g048450
7	GO:0047216	inositol 3-alpha-galactosyltransferase activity	1	Csa05g063400
7	GO:0004712	protein serine/threonine/tyrosine kinase activity	1	Csa00590s070
7	GO:0000217	DNA secondary structure binding	1	Csa19g025920
7	GO:0008079	translation termination factor activity	1	Csa06g053540
7	GO:0016308	1-phosphatidylinositol-4-phosphate 5-kinase activity	1	Csa06g031680
7	GO:0005261	cation channel activity	1	Csa04g065490
7	GO:0003838	sterol 24-C-methyltransferase activity	1	Csa09g080790
8	GO:0046873	metal ion transmembrane transporter activity	1	Csa04g065490
8	GO:0000403	Y-form DNA binding	1	Csa19g025920
8	GO:0004144	diacylglycerol O-acyltransferase activity	1	Csa07g023480
8	GO:0004693	cyclin-dependent protein serine/threonine kinase activity	1	Csa06g028680
8	GO:0022843	voltage-gated cation channel activity	1	Csa04g065490
8	GO:0005267	potassium channel activity	1	Csa04g065490
8	GO:0016433	rRNA (adenine) methyltransferase activity	1	Csa11g104620
8	GO:0032137	guanine/thymine mispair binding	1	Csa19g025920
8	GO:0000400	four-way junction DNA binding	1	Csa19g025920
8	GO:0003747	translation release factor activity	1	Csa06g053540
8	GO:0003774	motor activity	1	Csa06g015290
8	GO:0003935	GTP cyclohydrolase II activity	1	Csa11g101410
8	GO:0008353	RNA polymerase II carboxy-terminal domain kinase activity	1	Csa06g028680
8	GO:0034212	peptide N-acetyltransferase activity	1	Csa12g003770
8	GO:0016429	tRNA (adenine-N1-)-methyltransferase activity	1	Csa08g006650
8	GO:0000404	heteroduplex DNA loop binding	1	Csa19g025920
8	GO:0032135	DNA insertion or deletion binding	1	Csa19g025920
8	GO:0000406	double-strand/single-strand DNA junction binding	1	Csa19g025920
9	GO:0046975	histone methyltransferase activity (H3-K36 specific)	1	Csa15g031170
9	GO:0003777	microtubule motor activity	1	Csa06g015290
9	GO:0032138	single base insertion or deletion binding	1	Csa19g025920
9	GO:0061733	peptide-lysine-N-acetyltransferase activity	1	Csa12g003770
9	GO:0008519	ammonium transmembrane transporter activity	1	Csa04g051990
9	GO:0015079	potassium ion transmembrane transporter activity	1	Csa04g065490
9	GO:0005249	voltage-gated potassium channel activity	1	Csa04g065490
10	GO:0008094	DNA-dependent ATPase activity	1	Csa19g025920
10	GO:0004402	histone acetyltransferase activity	1	Csa12g003770

## Sheet: Biological Process
Table S6. GO classification and KEGG metabolic pathways for the differentially expressed genes DEGs down regulated in DGAT1m #2 at 16-21 days after flowering DAF. Gene ontology distribution of the transcripts into molecular function, biological process, cellular component, and metabolic pathways . The number of transcripts encoded for each category is represented as well as the GO level for each …
GO Level	Term ID	Term (Name)	Number of Sequences	Sequences Names
1	GO:0008150	biological_process	248	Csa06g054300, Csa13g008780, Csa07g023760, Csa16g034310, Csa13g016600, Csa11g080050, Csa09g080790, Csa01g001290, Csa02g045020, Csa07g017750, Csa06g040020, Csa12g043150, Csa16g015590, Csa09g058740, Csa07g050100, Csa08g029900, Csa06g015290, Csa17g098260, Csa12g054150, Csa17g097060, Csa18g042170, Csa20g040720, Csa04g057480, Csa02g061620, Csa09g077810, Csa02g006330, Csa09g069990, Csa13g014790, Csa17g0…
2	GO:0008152	metabolic process	172	Csa15g006520, Csa06g054300, Csa11g104620, Csa07g023760, Csa16g034310, Csa17g013850, Csa13g016600, Csa07g023480, Csa11g080050, Csa04g066000, Csa09g080790, Csa01g001290, Csa07g017750, Csa12g043150, Csa16g015590, Csa07g050620, Csa07g050100, Csa08g029900, Csa12g003770, Csa20g062910, Csa14g004860, Csa17g098260, Csa03g058100, Csa12g054150, Csa17g097060, Csa20g040720, Csa09g077810, Csa02g006330, Csa09g0…
2	GO:0009987	cellular process	147	Csa06g054300, Csa11g104620, Csa16g050640, Csa13g016600, Csa17g013850, Csa07g023480, Csa04g066000, Csa02g045020, Csa07g017750, Csa06g040020, Csa12g043150, Csa16g015590, Csa10g049530, Csa07g050620, Csa07g050100, Csa12g003770, Csa20g062910, Csa03g016380, Csa14g004860, Csa06g015290, Csa08g028420, Csa12g054150, Csa09g077810, Csa02g006330, Csa09g005260, Csa08g043120, Csa02g055900, Csa05g044630, Csa13g0…
3	GO:0071704	organic substance metabolic process	125	Csa06g054300, Csa11g104620, Csa17g013850, Csa13g016600, Csa07g023480, Csa04g066000, Csa09g080790, Csa12g043150, Csa16g015590, Csa07g050620, Csa07g050100, Csa12g003770, Csa20g062910, Csa14g004860, Csa20g040720, Csa09g077810, Csa02g006330, Csa09g005260, Csa08g043120, Csa02g055900, Csa05g044630, Csa01g002430, Csa11g093420, Csa08g056670, Csa07g026250, Csa09g077840, Csa15g026670, Csa18g030570, Csa11g1…
2	GO:0044699	single-organism process	123	Csa15g006520, Csa11g034310, Csa13g008780, Csa16g050640, Csa07g023480, Csa11g080050, Csa02g045020, Csa09g080790, Csa06g040020, Csa10g049530, Csa09g058740, Csa12g003770, Csa03g016380, Csa06g015290, Csa14g004860, Csa17g098260, Csa08g028420, Csa12g054150, Csa04g057480, Csa08g043120, Csa05g044630, Csa13g014790, Csa01g002430, Csa12g014490, Csa03g055240, Csa19g022990, Csa01g017210, Csa07g054640, Csa11g0…
3	GO:0044237	cellular metabolic process	112	Csa06g054300, Csa11g104620, Csa17g013850, Csa13g016600, Csa07g023480, Csa04g066000, Csa07g017750, Csa12g043150, Csa16g015590, Csa07g050620, Csa07g050100, Csa12g003770, Csa20g062910, Csa14g004860, Csa09g077810, Csa02g006330, Csa09g005260, Csa08g043120, Csa02g055900, Csa05g044630, Csa01g002430, Csa11g093420, Csa08g056670, Csa07g026250, Csa18g030570, Csa11g101410, Csa04g043660, Csa09g048200, Csa11g1…
3	GO:0044238	primary metabolic process	111	Csa11g104620, Csa17g013850, Csa13g016600, Csa07g023480, Csa04g066000, Csa09g080790, Csa12g043150, Csa16g015590, Csa07g050620, Csa07g050100, Csa12g003770, Csa20g062910, Csa14g004860, Csa20g040720, Csa09g077810, Csa02g006330, Csa09g005260, Csa08g043120, Csa02g055900, Csa05g044630, Csa01g002430, Csa11g093420, Csa08g056670, Csa07g026250, Csa09g077840, Csa18g030570, Csa04g043660, Csa09g048200, Csa11g1…
4	GO:0043170	macromolecule metabolic process	100	Csa11g104620, Csa17g013850, Csa13g016600, Csa04g066000, Csa12g043150, Csa16g015590, Csa07g050620, Csa07g050100, Csa20g062910, Csa12g003770, Csa14g004860, Csa09g077810, Csa02g006330, Csa09g005260, Csa08g043120, Csa02g055900, Csa05g044630, Csa01g002430, Csa11g093420, Csa08g056670, Csa09g077840, Csa07g026250, Csa18g030570, Csa09g048200, Csa11g100200, Csa04g043660, Csa11g086010, Csa04g067870, Csa10g0…
4	GO:0044260	cellular macromolecule metabolic process	88	Csa09g099130, Csa11g104620, Csa18g033540, Csa14g005070, Csa17g013850, Csa13g016600, Csa13712s010, Csa04g066000, Csa14g042260, Csa12g043150, Csa15g017850, Csa16g015590, Csa07g050620, Csa12g043110, Csa16g040240, Csa02g024810, Csa07g050100, Csa20g062910, Csa12g003770, Csa14g001950, Csa19g025920, Csa14g004860, Csa20g025540, Csa05g018480, Csa01g030490, Csa06g033480, Csa14g055680, Csa15g005760, Csa13g0…
3	GO:0006807	nitrogen compound metabolic process	73	Csa06g054300, Csa11g104620, Csa18g033540, Csa14g005070, Csa13712s010, Csa14g016800, Csa04g066000, Csa12g043150, Csa15g017850, Csa07g050620, Csa12g043110, Csa16g040240, Csa02g024810, Csa07g050100, Csa12g003770, Csa14g001950, Csa19g025920, Csa14g004860, Csa14g024950, Csa07g038010, Csa20g025540, Csa01g030490, Csa14g055680, Csa15g005760, Csa13g007380, Csa08g006650, Csa02g006330, Csa09g005260, Csa02g0…
2	GO:0065007	biological regulation	72	Csa15g023180, Csa18g033540, Csa16g050640, Csa14g005070, Csa02g045340, Csa13712s010, Csa04g066000, Csa15g017850, Csa01g025740, Csa06g023320, Csa10g047550, Csa07g050620, Csa02g024810, Csa07g050100, Csa12g003770, Csa19g025920, Csa14g004860, Csa01g030490, Csa12g054150, Csa14g055680, Csa13g007380, Csa09g077810, Csa02g006330, Csa09g005260, Csa07g013400, Csa08g043120, Csa16g039930, Csa02g068570, Csa09g0…
2	GO:0050896	response to stimulus	72	Csa16g003450, Csa06g054300, Csa11g034310, Csa10g019430, Csa02g045340, Csa02g045020, Csa08g024050, Csa17g015310, Csa08g044700, Csa02g072290, Csa01g025740, Csa10g047550, Csa19g003050, Csa09g058740, Csa02g024810, Csa19g006200, Csa04g051990, Csa14g001670, Csa19g025920, Csa01g030490, Csa03g015940, Csa18g042170, Csa02g061620, Csa16g032460, Csa16g039930, Csa06g025110, Csa09g080580, Csa19g036400, Csa11g0…
3	GO:0009058	biosynthetic process	69	Csa18g033540, Csa14g005070, Csa13712s010, Csa07g023480, Csa04g066000, Csa09g080790, Csa12g043150, Csa15g017850, Csa07g050620, Csa12g043110, Csa19g006200, Csa02g024810, Csa07g050100, Csa12g003770, Csa14g001950, Csa14g004860, Csa20g025540, Csa05g018480, Csa01g030490, Csa14g055680, Csa15g005760, Csa13g007380, Csa02g006330, Csa09g005260, Csa02g068570, Csa02g055900, Csa19g036400, Csa11g029830, Csa05g0…
3	GO:0044763	single-organism cellular process	66	Csa16g050640, Csa07g023480, Csa02g045340, Csa02g045020, Csa06g040020, Csa15g017850, Csa01g025740, Csa10g047550, Csa10g049530, Csa02g024810, Csa19g006200, Csa04g051990, Csa12g003770, Csa19g025920, Csa03g016380, Csa20g021100, Csa06g015290, Csa14g024950, Csa05g018480, Csa07g038010, Csa20g025540, Csa01g030490, Csa08g028420, Csa12g054150, Csa19g036400, Csa11g029830, Csa13g014790, Csa01g002430, Csa12g0…
4	GO:1901576	organic substance biosynthetic process	66	Csa18g033540, Csa14g005070, Csa13712s010, Csa07g023480, Csa04g066000, Csa09g080790, Csa12g043150, Csa15g017850, Csa07g050620, Csa12g043110, Csa02g024810, Csa19g006200, Csa07g050100, Csa12g003770, Csa14g001950, Csa14g004860, Csa05g018480, Csa20g025540, Csa01g030490, Csa14g055680, Csa15g005760, Csa13g007380, Csa02g006330, Csa09g005260, Csa02g068570, Csa02g055900, Csa19g036400, Csa11g029830, Csa05g0…
4	GO:0034641	cellular nitrogen compound metabolic process	66	Csa11g104620, Csa18g033540, Csa14g005070, Csa13712s010, Csa14g016800, Csa04g066000, Csa12g043150, Csa15g017850, Csa07g050620, Csa12g043110, Csa16g040240, Csa02g024810, Csa07g050100, Csa12g003770, Csa14g001950, Csa19g025920, Csa14g004860, Csa14g024950, Csa07g038010, Csa20g025540, Csa01g030490, Csa14g055680, Csa15g005760, Csa13g007380, Csa08g006650, Csa02g006330, Csa09g005260, Csa02g068570, Csa02g0…
4	GO:1901360	organic cyclic compound metabolic process	65	Csa06g054300, Csa11g104620, Csa18g033540, Csa14g005070, Csa13712s010, Csa14g016800, Csa04g066000, Csa09g080790, Csa12g043150, Csa15g017850, Csa07g050620, Csa12g043110, Csa16g040240, Csa19g006200, Csa02g024810, Csa07g050100, Csa12g003770, Csa14g001950, Csa19g025920, Csa14g004860, Csa14g024950, Csa07g038010, Csa01g030490, Csa14g055680, Csa15g005760, Csa13g007380, Csa08g006650, Csa02g006330, Csa09g0…
4	GO:0046483	heterocycle metabolic process	64	Csa06g054300, Csa11g104620, Csa18g033540, Csa14g005070, Csa13712s010, Csa14g016800, Csa04g066000, Csa12g043150, Csa15g017850, Csa07g050620, Csa12g043110, Csa16g040240, Csa19g006200, Csa02g024810, Csa07g050100, Csa12g003770, Csa14g001950, Csa19g025920, Csa14g004860, Csa14g024950, Csa07g038010, Csa01g030490, Csa14g055680, Csa15g005760, Csa13g007380, Csa08g006650, Csa02g006330, Csa09g005260, Csa02g0…
4	GO:0044249	cellular biosynthetic process	64	Csa18g033540, Csa14g005070, Csa13712s010, Csa07g023480, Csa04g066000, Csa12g043150, Csa15g017850, Csa07g050620, Csa12g043110, Csa19g006200, Csa02g024810, Csa07g050100, Csa12g003770, Csa14g001950, Csa14g004860, Csa20g025540, Csa05g018480, Csa01g030490, Csa14g055680, Csa15g005760, Csa13g007380, Csa02g006330, Csa09g005260, Csa02g068570, Csa02g055900, Csa19g036400, Csa11g029830, Csa05g044630, Csa01g0…
4	GO:0006725	cellular aromatic compound metabolic process	63	Csa06g054300, Csa11g104620, Csa18g033540, Csa14g005070, Csa13712s010, Csa14g016800, Csa04g066000, Csa12g043150, Csa15g017850, Csa07g050620, Csa12g043110, Csa16g040240, Csa02g024810, Csa07g050100, Csa12g003770, Csa14g001950, Csa19g025920, Csa14g004860, Csa14g024950, Csa07g038010, Csa01g030490, Csa14g055680, Csa15g005760, Csa13g007380, Csa08g006650, Csa02g006330, Csa09g005260, Csa02g068570, Csa02g0…
2	GO:0050789	regulation of biological process	60	Csa18g033540, Csa14g005070, Csa16g050640, Csa02g045340, Csa13712s010, Csa04g066000, Csa15g017850, Csa06g023320, Csa10g047550, Csa07g050620, Csa02g024810, Csa07g050100, Csa12g003770, Csa19g025920, Csa14g004860, Csa01g030490, Csa12g054150, Csa14g055680, Csa13g007380, Csa09g077810, Csa02g006330, Csa09g005260, Csa07g013400, Csa08g043120, Csa02g068570, Csa02g055900, Csa19g036400, Csa05g044630, Csa13g0…
3	GO:0044710	single-organism metabolic process	59	Csa15g006520, Csa07g023480, Csa11g080050, Csa09g080790, Csa04g066280, Csa15g017850, Csa02g072290, Csa19g006200, Csa02g024810, Csa12g003770, Csa19g025920, Csa19g021320, Csa17g098260, Csa14g024950, Csa07g038010, Csa05g018480, Csa12g054150, Csa11g029830, Csa19g056550, Csa07g046730, Csa13g014790, Csa13g025230, Csa11g085920, Csa03g055240, Csa17g002530, Csa06g031680, Csa01g017210, Csa11g006140, Csa17g0…
4	GO:0006139	nucleobase-containing compound metabolic process	54	Csa11g104620, Csa18g033540, Csa14g005070, Csa13712s010, Csa14g016800, Csa04g066000, Csa12g043150, Csa15g017850, Csa07g050620, Csa12g043110, Csa16g040240, Csa02g024810, Csa07g050100, Csa12g003770, Csa14g001950, Csa19g025920, Csa14g004860, Csa07g038010, Csa01g030490, Csa14g055680, Csa15g005760, Csa13g007380, Csa08g006650, Csa02g006330, Csa09g005260, Csa02g068570, Csa02g055900, Csa19g036400, Csa11g0…
5	GO:0009059	macromolecule biosynthetic process	54	Csa18g033540, Csa14g005070, Csa13712s010, Csa04g066000, Csa12g043150, Csa15g017850, Csa07g050620, Csa12g043110, Csa02g024810, Csa07g050100, Csa12g003770, Csa14g001950, Csa14g004860, Csa20g025540, Csa05g018480, Csa01g030490, Csa14g055680, Csa15g005760, Csa13g007380, Csa02g006330, Csa09g005260, Csa02g068570, Csa02g055900, Csa19g036400, Csa11g029830, Csa05g044630, Csa01g002430, Csa11g093420, Csa09g0…
5	GO:0034645	cellular macromolecule biosynthetic process	54	Csa18g033540, Csa14g005070, Csa13712s010, Csa04g066000, Csa12g043150, Csa15g017850, Csa07g050620, Csa12g043110, Csa02g024810, Csa07g050100, Csa12g003770, Csa14g001950, Csa14g004860, Csa05g018480, Csa20g025540, Csa01g030490, Csa14g055680, Csa15g005760, Csa13g007380, Csa02g006330, Csa09g005260, Csa02g068570, Csa02g055900, Csa19g036400, Csa11g029830, Csa05g044630, Csa01g002430, Csa11g093420, Csa09g0…
3	GO:0042221	response to chemical	52	Csa16g003450, Csa06g054300, Csa11g034310, Csa02g045340, Csa08g024050, Csa02g045020, Csa08g044700, Csa02g072290, Csa01g025740, Csa19g003050, Csa09g058740, Csa19g006200, Csa02g024810, Csa14g001670, Csa01g030490, Csa18g042170, Csa06g025110, Csa19g036400, Csa17g019320, Csa20g008550, Csa16g045150, Csa22584s010, Csa04g067870, Csa12g053650, Csa04g054400, Csa07g004940, Csa18g023200, Csa13g008330, Csa17g0…
3	GO:0050794	regulation of cellular process	52	Csa18g033540, Csa16g050640, Csa14g005070, Csa02g045340, Csa13712s010, Csa04g066000, Csa15g017850, Csa10g047550, Csa07g050620, Csa02g024810, Csa07g050100, Csa12g003770, Csa19g025920, Csa14g004860, Csa01g030490, Csa12g054150, Csa14g055680, Csa13g007380, Csa09g077810, Csa02g006330, Csa09g005260, Csa02g068570, Csa02g055900, Csa19g036400, Csa05g044630, Csa13g014790, Csa01g002430, Csa11g093420, Csa09g0…
5	GO:0010467	gene expression	52	Csa11g104620, Csa18g033540, Csa14g005070, Csa13712s010, Csa04g066000, Csa12g043150, Csa15g017850, Csa06g023320, Csa07g050620, Csa12g043110, Csa16g040240, Csa07g050100, Csa12g003770, Csa14g001950, Csa14g004860, Csa20g025540, Csa01g030490, Csa14g055680, Csa15g005760, Csa13g007380, Csa08g006650, Csa02g006330, Csa09g005260, Csa02g068570, Csa02g055900, Csa19g036400, Csa05g044630, Csa11g093420, Csa09g0…
5	GO:0044271	cellular nitrogen compound biosynthetic process	51	Csa18g033540, Csa14g005070, Csa13712s010, Csa04g066000, Csa12g043150, Csa15g017850, Csa07g050620, Csa12g043110, Csa07g050100, Csa12g003770, Csa14g001950, Csa14g004860, Csa20g025540, Csa01g030490, Csa14g055680, Csa15g005760, Csa13g007380, Csa02g006330, Csa09g005260, Csa02g068570, Csa02g055900, Csa19g036400, Csa05g044630, Csa11g093420, Csa09g058950, Csa16g049230, Csa11g101410, Csa04g043660, Csa11g1…
5	GO:0090304	nucleic acid metabolic process	50	Csa11g104620, Csa18g033540, Csa14g005070, Csa13712s010, Csa14g016800, Csa04g066000, Csa12g043150, Csa15g017850, Csa07g050620, Csa12g043110, Csa16g040240, Csa07g050100, Csa12g003770, Csa14g001950, Csa19g025920, Csa14g004860, Csa01g030490, Csa14g055680, Csa15g005760, Csa13g007380, Csa08g006650, Csa02g006330, Csa09g005260, Csa02g068570, Csa02g055900, Csa19g036400, Csa11g029830, Csa05g044630, Csa01g0…
3	GO:0006950	response to stress	48	Csa06g054300, Csa11g034310, Csa10g019430, Csa02g045340, Csa22584s010, Csa04g067870, Csa17g015310, Csa01g025740, Csa02g072290, Csa12g053650, Csa02g024810, Csa04g054400, Csa14g001670, Csa07g004940, Csa13g036150, Csa19g025920, Csa18g023200, Csa01g030490, Csa13g008330, Csa03g015940, Csa09g045180, Csa17g026300, Csa18g042170, Csa05g063400, Csa02g061620, Csa16g039930, Csa05g029630, Csa15g005060, Csa06g0…
5	GO:1901362	organic cyclic compound biosynthetic process	47	Csa16g049230, Csa18g033540, Csa14g005070, Csa11g101410, Csa04g043660, Csa13712s010, Csa11g086010, Csa22584s010, Csa04g066000, Csa09g080790, Csa11g097430, Csa16g041630, Csa12g043150, Csa15g017850, Csa08859s010, Csa07g050620, Csa12g043110, Csa20g001710, Csa19g006200, Csa04g054400, Csa07g050100, Csa12g003770, Csa14g001950, Csa14g004860, Csa01g030490, Csa14g055680, Csa18g025310, Csa13g007380, Csa11g0…
4	GO:0019538	protein metabolic process	46	Csa09g077840, Csa09g099130, Csa13g048140, Csa16g045150, Csa09g048200, Csa11g100200, Csa17g013850, Csa22584s010, Csa04g067870, Csa10g001650, Csa14g042260, Csa17g030090, Csa15g017850, Csa16g038690, Csa05g020510, Csa16g015590, Csa11g025140, Csa13g020170, Csa01579s010, Csa02g024810, Csa20g062910, Csa12g003770, Csa15g023840, Csa16g048920, Csa09g096960, Csa20g025540, Csa05g018480, Csa06g033480, Csa06g0…
5	GO:0018130	heterocycle biosynthetic process	44	Csa16g049230, Csa18g033540, Csa14g005070, Csa11g101410, Csa04g043660, Csa13712s010, Csa11g086010, Csa22584s010, Csa04g066000, Csa11g097430, Csa16g041630, Csa12g043150, Csa15g017850, Csa08859s010, Csa07g050620, Csa12g043110, Csa20g001710, Csa19g006200, Csa04g054400, Csa07g050100, Csa12g003770, Csa14g001950, Csa14g004860, Csa01g030490, Csa14g055680, Csa18g025310, Csa13g007380, Csa11g004370, Csa18g0…
5	GO:0016070	RNA metabolic process	44	Csa07g026250, Csa16g049230, Csa11g104620, Csa18g033540, Csa14g005070, Csa04g043660, Csa13712s010, Csa11g086010, Csa04g066000, Csa11g097430, Csa16g041630, Csa12g043150, Csa15g017850, Csa08859s010, Csa07g050620, Csa12g043110, Csa20g001710, Csa16g040240, Csa04g054400, Csa07g050100, Csa12g003770, Csa13g036150, Csa14g001950, Csa14g004860, Csa01g030490, Csa14g055680, Csa15g005760, Csa18g025310, Csa13g0…
4	GO:1901700	response to oxygen-containing compound	43	Csa16g003450, Csa06g054300, Csa11g034310, Csa16g045150, Csa02g045340, Csa22584s010, Csa04g067870, Csa02g072290, Csa01g025740, Csa12g053650, Csa19g003050, Csa09g058740, Csa02g024810, Csa19g006200, Csa04g054400, Csa14g001670, Csa18g023200, Csa01g030490, Csa13g008330, Csa17g026300, Csa18g042170, Csa05g063400, Csa11g004370, Csa08g002430, Csa05g012650, Csa06g025110, Csa04g067860, Csa19g031730, Csa11g1…
5	GO:0019438	aromatic compound biosynthetic process	43	Csa16g049230, Csa18g033540, Csa14g005070, Csa04g043660, Csa13712s010, Csa11g086010, Csa04g066000, Csa11g097430, Csa16g041630, Csa12g043150, Csa15g017850, Csa08859s010, Csa07g050620, Csa12g043110, Csa20g001710, Csa04g054400, Csa07g050100, Csa12g003770, Csa14g001950, Csa14g004860, Csa01g030490, Csa14g055680, Csa18g025310, Csa13g007380, Csa11g004370, Csa18g034940, Csa02g006330, Csa09g005260, Csa06g0…
2	GO:0032502	developmental process	42	Csa06g031680, Csa07g054640, Csa11g034310, Csa08g057710, Csa09g097370, Csa13g008780, Csa13g048140, Csa19g031740, Csa16g050640, Csa16g045150, Csa04g043660, Csa02g045340, Csa04g067870, Csa13g020170, Csa01g025740, Csa09g061300, Csa12g053650, Csa19g006200, Csa09g058740, Csa07g004940, Csa14g001670, Csa18g023200, Csa14g004860, Csa06g015290, Csa20g025540, Csa06g028680, Csa08g028420, Csa08g002430, Csa05g0…
3	GO:0044767	single-organism developmental process	42	Csa06g031680, Csa07g054640, Csa11g034310, Csa08g057710, Csa09g097370, Csa13g008780, Csa13g048140, Csa19g031740, Csa16g050640, Csa16g045150, Csa04g043660, Csa02g045340, Csa04g067870, Csa13g020170, Csa01g025740, Csa09g061300, Csa12g053650, Csa19g006200, Csa09g058740, Csa07g004940, Csa14g001670, Csa18g023200, Csa14g004860, Csa06g015290, Csa20g025540, Csa06g028680, Csa08g028420, Csa08g002430, Csa05g0…
2	GO:0032501	multicellular organismal process	41	Csa06g031680, Csa07g054640, Csa11g034310, Csa08g057710, Csa09g097370, Csa13g008780, Csa13g048140, Csa19g031740, Csa16g050640, Csa16g045150, Csa04g043660, Csa02g045340, Csa13g020170, Csa01g025740, Csa09g061300, Csa12g053650, Csa19g006200, Csa09g058740, Csa14g001670, Csa18g023200, Csa14g004860, Csa06g015290, Csa20g025540, Csa06g028680, Csa08g028420, Csa08g002430, Csa05g012650, Csa08g043120, Csa19g0…
3	GO:0019222	regulation of metabolic process	41	Csa16g049230, Csa18g033540, Csa16g045150, Csa14g005070, Csa04g043660, Csa13712s010, Csa11g086010, Csa22584s010, Csa04g066000, Csa11g097430, Csa16g041630, Csa15g017850, Csa08859s010, Csa06g023320, Csa07g050620, Csa20g001710, Csa04g054400, Csa07g050100, Csa12g003770, Csa19g025920, Csa14g004860, Csa01g030490, Csa14g055680, Csa18g025310, Csa13g007380, Csa09g077810, Csa11g004370, Csa02g006330, Csa18g0…
3	GO:0044707	single-multicellular organism process	40	Csa06g031680, Csa07g054640, Csa11g034310, Csa08g057710, Csa09g097370, Csa13g008780, Csa13g048140, Csa19g031740, Csa16g050640, Csa16g045150, Csa04g043660, Csa02g045340, Csa13g020170, Csa01g025740, Csa09g061300, Csa12g053650, Csa09g058740, Csa19g006200, Csa14g001670, Csa18g023200, Csa14g004860, Csa06g015290, Csa20g025540, Csa06g028680, Csa08g028420, Csa08g002430, Csa05g012650, Csa08g043120, Csa19g0…
3	GO:0048856	anatomical structure development	40	Csa06g031680, Csa07g054640, Csa11g034310, Csa08g057710, Csa09g097370, Csa13g008780, Csa13g048140, Csa19g031740, Csa16g050640, Csa16g045150, Csa04g043660, Csa02g045340, Csa13g020170, Csa01g025740, Csa09g061300, Csa12g053650, Csa19g006200, Csa09g058740, Csa14g001670, Csa18g023200, Csa14g004860, Csa06g015290, Csa20g025540, Csa06g028680, Csa08g028420, Csa08g002430, Csa05g012650, Csa08g043120, Csa19g0…
4	GO:0031323	regulation of cellular metabolic process	40	Csa16g049230, Csa18g033540, Csa16g045150, Csa14g005070, Csa04g043660, Csa13712s010, Csa11g086010, Csa22584s010, Csa04g066000, Csa11g097430, Csa16g041630, Csa15g017850, Csa08859s010, Csa07g050620, Csa20g001710, Csa04g054400, Csa07g050100, Csa12g003770, Csa19g025920, Csa14g004860, Csa01g030490, Csa14g055680, Csa18g025310, Csa13g007380, Csa09g077810, Csa11g004370, Csa02g006330, Csa18g034940, Csa09g0…
5	GO:0044267	cellular protein metabolic process	40	Csa09g099130, Csa13g048140, Csa16g045150, Csa09g048200, Csa11g100200, Csa17g013850, Csa22584s010, Csa04g067870, Csa10g001650, Csa14g042260, Csa17g030090, Csa15g017850, Csa16g038690, Csa05g020510, Csa16g015590, Csa13g020170, Csa01579s010, Csa02g024810, Csa20g062910, Csa12g003770, Csa20g025540, Csa05g018480, Csa06g033480, Csa06g028680, Csa20g012950, Csa15g005760, Csa09g077810, Csa08g005980, Csa12g0…
5	GO:0034654	nucleobase-containing compound biosynthetic process	40	Csa16g049230, Csa18g033540, Csa14g005070, Csa04g043660, Csa13712s010, Csa11g086010, Csa04g066000, Csa11g097430, Csa16g041630, Csa12g043150, Csa15g017850, Csa08859s010, Csa07g050620, Csa12g043110, Csa20g001710, Csa04g054400, Csa07g050100, Csa12g003770, Csa14g001950, Csa14g004860, Csa01g030490, Csa14g055680, Csa18g025310, Csa13g007380, Csa11g004370, Csa18g034940, Csa02g006330, Csa09g005260, Csa02g0…
4	GO:0080090	regulation of primary metabolic process	39	Csa16g049230, Csa18g033540, Csa16g045150, Csa14g005070, Csa04g043660, Csa13712s010, Csa11g086010, Csa22584s010, Csa04g066000, Csa11g097430, Csa16g041630, Csa15g017850, Csa08859s010, Csa07g050620, Csa20g001710, Csa04g054400, Csa07g050100, Csa12g003770, Csa19g025920, Csa14g004860, Csa01g030490, Csa14g055680, Csa18g025310, Csa13g007380, Csa09g077810, Csa11g004370, Csa02g006330, Csa18g034940, Csa09g0…
4	GO:0001101	response to acid chemical	39	Csa06g054300, Csa11g034310, Csa16g045150, Csa02g045340, Csa22584s010, Csa04g067870, Csa02g072290, Csa01g025740, Csa12g053650, Csa19g003050, Csa09g058740, Csa02g024810, Csa14g001670, Csa18g023200, Csa01g030490, Csa13g008330, Csa17g026300, Csa18g042170, Csa05g063400, Csa11g004370, Csa08g002430, Csa05g012650, Csa06g025110, Csa04g067860, Csa19g031730, Csa11g104590, Csa07g065330, Csa19g036400, Csa12g0…
4	GO:0007275	multicellular organism development	39	Csa07g054640, Csa11g034310, Csa08g057710, Csa09g097370, Csa13g008780, Csa13g048140, Csa19g031740, Csa16g050640, Csa16g045150, Csa04g043660, Csa02g045340, Csa13g020170, Csa01g025740, Csa09g061300, Csa12g053650, Csa09g058740, Csa19g006200, Csa14g001670, Csa18g023200, Csa14g004860, Csa06g015290, Csa20g025540, Csa06g028680, Csa08g028420, Csa08g002430, Csa05g012650, Csa08g043120, Csa19g031730, Csa12g0…
4	GO:0051171	regulation of nitrogen compound metabolic process	39	Csa16g049230, Csa18g033540, Csa14g005070, Csa16g045150, Csa04g043660, Csa13712s010, Csa11g086010, Csa22584s010, Csa04g066000, Csa11g097430, Csa16g041630, Csa15g017850, Csa08859s010, Csa07g050620, Csa20g001710, Csa04g054400, Csa07g050100, Csa12g003770, Csa19g025920, Csa14g004860, Csa01g030490, Csa14g055680, Csa18g025310, Csa13g007380, Csa11g004370, Csa02g006330, Csa18g034940, Csa09g005260, Csa02g0…
4	GO:0060255	regulation of macromolecule metabolic process	39	Csa16g049230, Csa18g033540, Csa16g045150, Csa14g005070, Csa04g043660, Csa13712s010, Csa11g086010, Csa04g066000, Csa11g097430, Csa16g041630, Csa15g017850, Csa08859s010, Csa06g023320, Csa07g050620, Csa20g001710, Csa04g054400, Csa07g050100, Csa12g003770, Csa19g025920, Csa14g004860, Csa01g030490, Csa14g055680, Csa18g025310, Csa13g007380, Csa09g077810, Csa11g004370, Csa02g006330, Csa18g034940, Csa09g0…
4	GO:0010033	response to organic substance	38	Csa16g003450, Csa06g054300, Csa11g034310, Csa16g045150, Csa02g045340, Csa08g044700, Csa02g072290, Csa01g025740, Csa12g053650, Csa19g003050, Csa09g058740, Csa02g024810, Csa19g006200, Csa04g054400, Csa07g004940, Csa18g023200, Csa01g030490, Csa13g008330, Csa05g063400, Csa11g004370, Csa08g002430, Csa05g012650, Csa15g005060, Csa04g067860, Csa19g031730, Csa07g065330, Csa12g021990, Csa19g036400, Csa05g0…
6	GO:0032774	RNA biosynthetic process	38	Csa16g049230, Csa18g033540, Csa14g005070, Csa04g043660, Csa13712s010, Csa11g086010, Csa04g066000, Csa11g097430, Csa16g041630, Csa12g043150, Csa15g017850, Csa08859s010, Csa07g050620, Csa12g043110, Csa20g001710, Csa04g054400, Csa07g050100, Csa12g003770, Csa14g001950, Csa14g004860, Csa01g030490, Csa14g055680, Csa18g025310, Csa13g007380, Csa11g004370, Csa18g034940, Csa02g006330, Csa09g005260, Csa02g0…
6	GO:0006351	transcription, DNA-templated	38	Csa16g049230, Csa18g033540, Csa14g005070, Csa04g043660, Csa13712s010, Csa11g086010, Csa04g066000, Csa11g097430, Csa16g041630, Csa15g017850, Csa12g043150, Csa08859s010, Csa07g050620, Csa20g001710, Csa12g043110, Csa04g054400, Csa07g050100, Csa12g003770, Csa14g001950, Csa14g004860, Csa01g030490, Csa14g055680, Csa18g025310, Csa13g007380, Csa11g004370, Csa02g006330, Csa18g034940, Csa09g005260, Csa02g0…
7	GO:0097659	nucleic acid-templated transcription	38	Csa16g049230, Csa18g033540, Csa14g005070, Csa04g043660, Csa13712s010, Csa11g086010, Csa04g066000, Csa11g097430, Csa16g041630, Csa12g043150, Csa15g017850, Csa08859s010, Csa07g050620, Csa12g043110, Csa20g001710, Csa04g054400, Csa07g050100, Csa12g003770, Csa14g001950, Csa14g004860, Csa01g030490, Csa14g055680, Csa18g025310, Csa13g007380, Csa11g004370, Csa18g034940, Csa02g006330, Csa09g005260, Csa02g0…
4	GO:0009889	regulation of biosynthetic process	37	Csa16g049230, Csa18g033540, Csa14g005070, Csa16g045150, Csa04g043660, Csa13712s010, Csa11g086010, Csa22584s010, Csa04g066000, Csa11g097430, Csa16g041630, Csa15g017850, Csa08859s010, Csa07g050620, Csa20g001710, Csa04g054400, Csa07g050100, Csa12g003770, Csa14g004860, Csa01g030490, Csa14g055680, Csa18g025310, Csa13g007380, Csa11g004370, Csa02g006330, Csa18g034940, Csa09g005260, Csa02g068570, Csa11g0…
5	GO:0031326	regulation of cellular biosynthetic process	37	Csa16g049230, Csa18g033540, Csa16g045150, Csa14g005070, Csa04g043660, Csa13712s010, Csa11g086010, Csa22584s010, Csa04g066000, Csa11g097430, Csa16g041630, Csa15g017850, Csa08859s010, Csa07g050620, Csa20g001710, Csa04g054400, Csa07g050100, Csa12g003770, Csa14g004860, Csa01g030490, Csa14g055680, Csa18g025310, Csa13g007380, Csa11g004370, Csa02g006330, Csa18g034940, Csa09g005260, Csa02g068570, Csa11g0…
5	GO:0019219	regulation of nucleobase-containing compound metabolic process	37	Csa16g049230, Csa18g033540, Csa16g045150, Csa14g005070, Csa04g043660, Csa13712s010, Csa11g086010, Csa04g066000, Csa11g097430, Csa16g041630, Csa15g017850, Csa08859s010, Csa07g050620, Csa20g001710, Csa04g054400, Csa07g050100, Csa12g003770, Csa19g025920, Csa14g004860, Csa01g030490, Csa14g055680, Csa18g025310, Csa13g007380, Csa11g004370, Csa02g006330, Csa18g034940, Csa09g005260, Csa02g068570, Csa11g0…
5	GO:0010556	regulation of macromolecule biosynthetic process	36	Csa16g049230, Csa18g033540, Csa16g045150, Csa14g005070, Csa04g043660, Csa13712s010, Csa11g086010, Csa04g066000, Csa11g097430, Csa16g041630, Csa15g017850, Csa08859s010, Csa07g050620, Csa20g001710, Csa04g054400, Csa07g050100, Csa12g003770, Csa14g004860, Csa01g030490, Csa14g055680, Csa18g025310, Csa13g007380, Csa11g004370, Csa02g006330, Csa18g034940, Csa09g005260, Csa02g068570, Csa11g036940, Csa02g0…
6	GO:2000112	regulation of cellular macromolecule biosynthetic process	36	Csa16g049230, Csa18g033540, Csa16g045150, Csa14g005070, Csa04g043660, Csa13712s010, Csa11g086010, Csa04g066000, Csa11g097430, Csa16g041630, Csa15g017850, Csa08859s010, Csa07g050620, Csa20g001710, Csa04g054400, Csa07g050100, Csa12g003770, Csa14g004860, Csa01g030490, Csa14g055680, Csa18g025310, Csa13g007380, Csa11g004370, Csa02g006330, Csa18g034940, Csa09g005260, Csa02g068570, Csa11g036940, Csa02g0…
5	GO:0010468	regulation of gene expression	35	Csa16g049230, Csa18g033540, Csa14g005070, Csa04g043660, Csa13712s010, Csa11g086010, Csa04g066000, Csa11g097430, Csa16g041630, Csa15g017850, Csa08859s010, Csa06g023320, Csa07g050620, Csa20g001710, Csa04g054400, Csa07g050100, Csa12g003770, Csa14g004860, Csa01g030490, Csa14g055680, Csa18g025310, Csa13g007380, Csa11g004370, Csa02g006330, Csa18g034940, Csa09g005260, Csa02g068570, Csa11g036940, Csa02g0…
3	GO:0009719	response to endogenous stimulus	34	Csa16g003450, Csa06g054300, Csa11g034310, Csa16g045150, Csa02g045340, Csa08g044700, Csa02g072290, Csa01g025740, Csa12g053650, Csa19g003050, Csa09g058740, Csa04g054400, Csa07g004940, Csa18g023200, Csa01g030490, Csa05g063400, Csa11g004370, Csa08g002430, Csa05g012650, Csa15g005060, Csa04g067860, Csa19g031730, Csa07g065330, Csa12g021990, Csa19g036400, Csa05g001400, Csa12g075210, Csa19g033430, Csa15g0…
5	GO:0051252	regulation of RNA metabolic process	34	Csa16g049230, Csa18g033540, Csa14g005070, Csa04g043660, Csa13712s010, Csa11g086010, Csa04g066000, Csa11g097430, Csa16g041630, Csa15g017850, Csa08859s010, Csa07g050620, Csa20g001710, Csa04g054400, Csa07g050100, Csa12g003770, Csa14g004860, Csa01g030490, Csa14g055680, Csa18g025310, Csa13g007380, Csa11g004370, Csa02g006330, Csa18g034940, Csa09g005260, Csa02g068570, Csa11g036940, Csa02g055900, Csa19g0…
6	GO:0006355	regulation of transcription, DNA-templated	34	Csa16g049230, Csa18g033540, Csa14g005070, Csa04g043660, Csa13712s010, Csa11g086010, Csa04g066000, Csa11g097430, Csa16g041630, Csa15g017850, Csa08859s010, Csa07g050620, Csa20g001710, Csa04g054400, Csa07g050100, Csa12g003770, Csa14g004860, Csa01g030490, Csa14g055680, Csa18g025310, Csa13g007380, Csa11g004370, Csa02g006330, Csa18g034940, Csa09g005260, Csa02g068570, Csa11g036940, Csa02g055900, Csa19g0…
6	GO:2001141	regulation of RNA biosynthetic process	34	Csa16g049230, Csa18g033540, Csa14g005070, Csa04g043660, Csa13712s010, Csa11g086010, Csa04g066000, Csa11g097430, Csa16g041630, Csa15g017850, Csa08859s010, Csa07g050620, Csa20g001710, Csa04g054400, Csa07g050100, Csa12g003770, Csa14g004860, Csa01g030490, Csa14g055680, Csa18g025310, Csa13g007380, Csa11g004370, Csa02g006330, Csa18g034940, Csa09g005260, Csa02g068570, Csa11g036940, Csa02g055900, Csa19g0…
7	GO:1903506	regulation of nucleic acid-templated transcription	34	Csa16g049230, Csa18g033540, Csa14g005070, Csa04g043660, Csa13712s010, Csa11g086010, Csa04g066000, Csa11g097430, Csa16g041630, Csa15g017850, Csa08859s010, Csa07g050620, Csa20g001710, Csa04g054400, Csa07g050100, Csa12g003770, Csa14g004860, Csa01g030490, Csa14g055680, Csa18g025310, Csa13g007380, Csa11g004370, Csa02g006330, Csa18g034940, Csa09g005260, Csa02g068570, Csa11g036940, Csa02g055900, Csa19g0…
4	GO:0009725	response to hormone	33	Csa16g003450, Csa06g054300, Csa11g034310, Csa16g045150, Csa02g045340, Csa08g044700, Csa02g072290, Csa01g025740, Csa12g053650, Csa19g003050, Csa09g058740, Csa07g004940, Csa18g023200, Csa01g030490, Csa05g063400, Csa11g004370, Csa08g002430, Csa05g012650, Csa15g005060, Csa04g067860, Csa19g031730, Csa07g065330, Csa12g021990, Csa19g036400, Csa05g001400, Csa19g033430, Csa12g075210, Csa15g038120, Csa17g0…
3	GO:0009628	response to abiotic stimulus	32	Csa06g054300, Csa11g034310, Csa04g043660, Csa02g045340, Csa22584s010, Csa04g067870, Csa17g015310, Csa01g025740, Csa02g072290, Csa12g053650, Csa04g054400, Csa14g001670, Csa07g004940, Csa18g023200, Csa01g030490, Csa17g026300, Csa18g042170, Csa05g063400, Csa05g029630, Csa15g005060, Csa06g025110, Csa19g031730, Csa04g067860, Csa11g104590, Csa19g036400, Csa05g001400, Csa12g075210, Csa16g015480, Csa15g0…
4	GO:0055114	oxidation-reduction process	32	Csa15g006520, Csa01g017210, Csa11g006140, Csa17g002060, Csa15g026670, Csa06g022050, Csa11g080050, Csa20g071610, Csa09g087760, Csa04g066280, Csa14g017150, Csa15g017850, Csa19g021320, Csa17g098260, Csa12g054150, Csa12g004030, Csa06g024560, Csa16g044170, Csa04g043030, Csa13g030720, Csa08g063330, Csa10g001320, Csa18g038940, Csa19g056550, Csa05g055900, Csa07g046730, Csa13g014790, Csa13g025230, Csa15g0…
5	GO:0043412	macromolecule modification	32	Csa07g026250, Csa09g099130, Csa11g104620, Csa13g048140, Csa16g045150, Csa09g048200, Csa22584s010, Csa10g001650, Csa14g042260, Csa17g030090, Csa15g017850, Csa16g038690, Csa05g020510, Csa16g015590, Csa16g040240, Csa02g024810, Csa20g062910, Csa12g003770, Csa05g018480, Csa06g033480, Csa06g028680, Csa08g006650, Csa08g005980, Csa08g043120, Csa07g012810, Csa09g048450, Csa00590s070, Csa14g014150, Csa15g0…
4	GO:0048731	system development	31	Csa07g054640, Csa11g034310, Csa13g048140, Csa19g031740, Csa16g050640, Csa16g045150, Csa02g045340, Csa04g043660, Csa13g020170, Csa01g025740, Csa09g061300, Csa12g053650, Csa09g058740, Csa19g006200, Csa14g001670, Csa18g023200, Csa20g025540, Csa06g028680, Csa08g028420, Csa05g012650, Csa08g043120, Csa19g031730, Csa12g021990, Csa12g075210, Csa15g038120, Csa05g044630, Csa03g001760, Csa06g044510, Csa04g0…
2	GO:0000003	reproduction	29	Csa06g031680, Csa07g054640, Csa11g034310, Csa13g048140, Csa19g031740, Csa16g050640, Csa04g043660, Csa13g020170, Csa01g025740, Csa09g061300, Csa12g053650, Csa09g058740, Csa14g001670, Csa19g025920, Csa06g015290, Csa20g025540, Csa06g028680, Csa08g028420, Csa05g012650, Csa08g043120, Csa19g031730, Csa12g021990, Csa12g075210, Csa15g038120, Csa03g001760, Csa14g014150, Csa06g044510, Csa04g037590, Csa11g0…
2	GO:0022414	reproductive process	29	Csa06g031680, Csa07g054640, Csa11g034310, Csa13g048140, Csa19g031740, Csa16g050640, Csa04g043660, Csa13g020170, Csa01g025740, Csa09g061300, Csa12g053650, Csa09g058740, Csa14g001670, Csa19g025920, Csa06g015290, Csa20g025540, Csa06g028680, Csa08g028420, Csa05g012650, Csa08g043120, Csa19g031730, Csa12g021990, Csa12g075210, Csa15g038120, Csa03g001760, Csa14g014150, Csa06g044510, Csa04g037590, Csa11g0…
4	GO:0009791	post-embryonic development	29	Csa07g054640, Csa11g034310, Csa09g097370, Csa13g048140, Csa19g031740, Csa16g050640, Csa16g045150, Csa04g043660, Csa13g020170, Csa01g025740, Csa09g061300, Csa12g053650, Csa09g058740, Csa14g001670, Csa14g004860, Csa20g025540, Csa08g028420, Csa06g028680, Csa08g002430, Csa05g012650, Csa08g043120, Csa19g031730, Csa12g021990, Csa12g075210, Csa15g038120, Csa03g001760, Csa06g044510, Csa04g037590, Csa11g0…
3	GO:0044702	single organism reproductive process	28	Csa06g031680, Csa07g054640, Csa11g034310, Csa13g048140, Csa19g031740, Csa16g050640, Csa13g020170, Csa01g025740, Csa09g061300, Csa12g053650, Csa09g058740, Csa14g001670, Csa19g025920, Csa06g015290, Csa20g025540, Csa08g028420, Csa06g028680, Csa05g012650, Csa08g043120, Csa19g031730, Csa12g021990, Csa12g075210, Csa15g038120, Csa03g001760, Csa06g044510, Csa14g014150, Csa04g037590, Csa11g005420
5	GO:0033993	response to lipid	28	Csa16g003450, Csa06g054300, Csa11g034310, Csa16g045150, Csa02g045340, Csa02g072290, Csa01g025740, Csa12g053650, Csa19g003050, Csa19g006200, Csa09g058740, Csa18g023200, Csa01g030490, Csa05g063400, Csa08g002430, Csa11g004370, Csa05g012650, Csa04g067860, Csa19g031730, Csa07g065330, Csa19g036400, Csa12g021990, Csa05g001400, Csa12g075210, Csa15g038120, Csa06g044510, Csa04g037590, Csa11g005420
5	GO:0036211	protein modification process	28	Csa09g099130, Csa13g048140, Csa16g045150, Csa09g048200, Csa22584s010, Csa10g001650, Csa14g042260, Csa17g030090, Csa16g038690, Csa15g017850, Csa05g020510, Csa16g015590, Csa02g024810, Csa12g003770, Csa20g062910, Csa05g018480, Csa06g033480, Csa06g028680, Csa08g005980, Csa08g043120, Csa07g012810, Csa09g048450, Csa00590s070, Csa14g014150, Csa15g031170, Csa05463s010, Csa20g077690, Csa09g058210
6	GO:0006464	cellular protein modification process	28	Csa09g099130, Csa13g048140, Csa16g045150, Csa09g048200, Csa22584s010, Csa10g001650, Csa14g042260, Csa17g030090, Csa16g038690, Csa15g017850, Csa05g020510, Csa16g015590, Csa02g024810, Csa12g003770, Csa20g062910, Csa05g018480, Csa06g033480, Csa06g028680, Csa08g005980, Csa08g043120, Csa07g012810, Csa09g048450, Csa00590s070, Csa14g014150, Csa15g031170, Csa05463s010, Csa20g077690, Csa09g058210
2	GO:0051179	localization	27	Csa06g031680, Csa06g054300, Csa09g006840, Csa02g045020, Csa06g040020, Csa04g065490, Csa13g020170, Csa09g016200, Csa10g049530, Csa18g030690, Csa11g093310, Csa04g051990, Csa03g016380, Csa20g021100, Csa20g025540, Csa03g011880, Csa04g057480, Csa15g005760, Csa04g009100, Csa16g048970, Csa04g067860, Csa04g040180, Csa05g001400, Csa05g055900, Csa12g014490, Csa10g015040, Csa16g001960
3	GO:0051234	establishment of localization	27	Csa06g031680, Csa06g054300, Csa09g006840, Csa02g045020, Csa06g040020, Csa04g065490, Csa13g020170, Csa09g016200, Csa10g049530, Csa18g030690, Csa11g093310, Csa04g051990, Csa03g016380, Csa20g021100, Csa20g025540, Csa03g011880, Csa04g057480, Csa15g005760, Csa04g009100, Csa16g048970, Csa04g067860, Csa04g040180, Csa05g001400, Csa05g055900, Csa12g014490, Csa10g015040, Csa16g001960
4	GO:0006810	transport	27	Csa06g031680, Csa06g054300, Csa09g006840, Csa02g045020, Csa06g040020, Csa04g065490, Csa13g020170, Csa09g016200, Csa10g049530, Csa18g030690, Csa11g093310, Csa04g051990, Csa03g016380, Csa20g021100, Csa20g025540, Csa03g011880, Csa04g057480, Csa15g005760, Csa04g009100, Csa16g048970, Csa04g067860, Csa04g040180, Csa05g001400, Csa05g055900, Csa12g014490, Csa10g015040, Csa16g001960
3	GO:0003006	developmental process involved in reproduction	26	Csa06g031680, Csa07g054640, Csa11g034310, Csa13g048140, Csa19g031740, Csa16g050640, Csa04g043660, Csa13g020170, Csa01g025740, Csa09g061300, Csa12g053650, Csa09g058740, Csa14g001670, Csa20g025540, Csa08g028420, Csa06g028680, Csa05g012650, Csa08g043120, Csa19g031730, Csa12g021990, Csa12g075210, Csa15g038120, Csa03g001760, Csa06g044510, Csa04g037590, Csa11g005420
4	GO:0010035	response to inorganic substance	26	Csa11g034310, Csa02g045340, Csa22584s010, Csa08g024050, Csa04g067870, Csa01g025740, Csa12g053650, Csa14g001670, Csa18g023200, Csa01g030490, Csa17g026300, Csa18g042170, Csa05g063400, Csa11g004370, Csa17g010970, Csa06g025110, Csa19g031730, Csa11g104590, Csa19g036400, Csa12g075210, Csa16g015480, Csa15g038120, Csa03g001760, Csa17g019320, Csa05463s010, Csa01g039550
5	GO:0097305	response to alcohol	26	Csa16g003450, Csa06g054300, Csa11g034310, Csa16g045150, Csa02g045340, Csa02g072290, Csa01g025740, Csa12g053650, Csa19g003050, Csa09g058740, Csa18g023200, Csa01g030490, Csa05g063400, Csa11g004370, Csa08g002430, Csa05g012650, Csa04g067860, Csa19g031730, Csa07g065330, Csa19g036400, Csa12g021990, Csa05g001400, Csa12g075210, Csa15g038120, Csa06g044510, Csa04g037590
4	GO:0048608	reproductive structure development	25	Csa07g054640, Csa11g034310, Csa13g048140, Csa19g031740, Csa16g050640, Csa04g043660, Csa13g020170, Csa01g025740, Csa09g061300, Csa12g053650, Csa09g058740, Csa14g001670, Csa20g025540, Csa08g028420, Csa06g028680, Csa05g012650, Csa08g043120, Csa19g031730, Csa12g021990, Csa12g075210, Csa15g038120, Csa03g001760, Csa06g044510, Csa04g037590, Csa11g005420
5	GO:0061458	reproductive system development	25	Csa07g054640, Csa11g034310, Csa13g048140, Csa19g031740, Csa16g050640, Csa04g043660, Csa13g020170, Csa01g025740, Csa09g061300, Csa12g053650, Csa09g058740, Csa14g001670, Csa20g025540, Csa08g028420, Csa06g028680, Csa05g012650, Csa08g043120, Csa19g031730, Csa12g021990, Csa12g075210, Csa15g038120, Csa03g001760, Csa06g044510, Csa04g037590, Csa11g005420
5	GO:0009737	response to abscisic acid	25	Csa06g054300, Csa11g034310, Csa16g045150, Csa02g045340, Csa02g072290, Csa01g025740, Csa12g053650, Csa19g003050, Csa09g058740, Csa18g023200, Csa01g030490, Csa05g063400, Csa08g002430, Csa11g004370, Csa05g012650, Csa04g067860, Csa19g031730, Csa07g065330, Csa12g021990, Csa19g036400, Csa05g001400, Csa12g075210, Csa15g038120, Csa06g044510, Csa04g037590
4	GO:1901564	organonitrogen compound metabolic process	22	Csa20g012950, Csa15g005760, Csa06g054300, Csa12g005040, Csa05g029630, Csa11g101410, Csa11g100200, Csa04g067860, Csa22584s010, Csa04g067870, Csa05g001400, Csa19g056550, Csa13g020170, Csa13g025230, Csa01579s010, Csa20g038160, Csa20g038280, Csa10g023410, Csa01g030020, Csa14g024950, Csa07g038010, Csa20g025540
2	GO:0071840	cellular component organization or biogenesis	21	Csa06g028680, Csa06g031680, Csa15g005760, Csa08g005980, Csa11g104620, Csa18g030570, Csa11g034520, Csa16g050640, Csa13g016600, Csa04g067870, Csa15g017850, Csa06g051610, Csa15g031170, Csa14g002870, Csa17g014280, Csa13g036150, Csa12g003770, Csa19g025920, Csa06g015290, Csa17g002530, Csa01g039550
4	GO:0048316	seed development	21	Csa06g028680, Csa07g054640, Csa11g034310, Csa05g012650, Csa13g048140, Csa19g031740, Csa08g043120, Csa16g050640, Csa19g031730, Csa12g021990, Csa01g025740, Csa09g061300, Csa15g038120, Csa13g020170, Csa03g001760, Csa06g044510, Csa12g053650, Csa09g058740, Csa04g037590, Csa14g001670, Csa20g025540
5	GO:0010154	fruit development	21	Csa06g028680, Csa07g054640, Csa11g034310, Csa05g012650, Csa13g048140, Csa19g031740, Csa08g043120, Csa16g050640, Csa19g031730, Csa12g021990, Csa13g020170, Csa01g025740, Csa09g061300, Csa15g038120, Csa03g001760, Csa06g044510, Csa12g053650, Csa09g058740, Csa04g037590, Csa14g001670, Csa20g025540
3	GO:0016043	cellular component organization	20	Csa06g028680, Csa06g031680, Csa15g005760, Csa08g005980, Csa18g030570, Csa11g034520, Csa16g050640, Csa13g016600, Csa04g067870, Csa15g017850, Csa06g051610, Csa15g031170, Csa14g002870, Csa17g014280, Csa13g036150, Csa12g003770, Csa19g025920, Csa06g015290, Csa17g002530, Csa01g039550
4	GO:0006793	phosphorus metabolic process	20	Csa06g028680, Csa06g031680, Csa09g099130, Csa13g048140, Csa08g043120, Csa16g045150, Csa07g012810, Csa07g017750, Csa14g042260, Csa00590s070, Csa05g020510, Csa16g015590, Csa14g014150, Csa20g038160, Csa20g077690, Csa01g030020, Csa20g038280, Csa07g038010, Csa09g058210, Csa06g033480
5	GO:0006796	phosphate-containing compound metabolic process	20	Csa06g028680, Csa06g031680, Csa09g099130, Csa13g048140, Csa08g043120, Csa16g045150, Csa07g012810, Csa07g017750, Csa14g042260, Csa00590s070, Csa05g020510, Csa16g015590, Csa14g014150, Csa20g038160, Csa20g077690, Csa01g030020, Csa20g038280, Csa07g038010, Csa09g058210, Csa06g033480
3	GO:1902578	single-organism localization	19	Csa03g011880, Csa04g057480, Csa15g005760, Csa16g048970, Csa02g045020, Csa04g040180, Csa06g040020, Csa04g065490, Csa13g020170, Csa09g016200, Csa10g049530, Csa18g030690, Csa04g051990, Csa12g014490, Csa10g015040, Csa03g016380, Csa20g021100, Csa20g025540, Csa16g001960
4	GO:0009415	response to water	19	Csa17g026300, Csa18g042170, Csa05g063400, Csa11g034310, Csa06g025110, Csa02g045340, Csa19g031730, Csa22584s010, Csa04g067870, Csa11g104590, Csa19g036400, Csa01g025740, Csa15g038120, Csa03g001760, Csa12g053650, Csa14g001670, Csa18g023200, Csa01g039550, Csa01g030490
4	GO:0044765	single-organism transport	19	Csa03g011880, Csa04g057480, Csa15g005760, Csa16g048970, Csa02g045020, Csa04g040180, Csa06g040020, Csa04g065490, Csa13g020170, Csa09g016200, Csa10g049530, Csa18g030690, Csa04g051990, Csa12g014490, Csa10g015040, Csa03g016380, Csa20g021100, Csa20g025540, Csa16g001960
5	GO:0009790	embryo development	18	Csa06g028680, Csa07g054640, Csa11g034310, Csa08g057710, Csa13g008780, Csa19g031740, Csa16g050640, Csa19g031730, Csa12g021990, Csa01g025740, Csa09g061300, Csa15g038120, Csa03g001760, Csa12g053650, Csa09g058740, Csa04g037590, Csa14g001670, Csa20g009100
3	GO:0051716	cellular response to stimulus	17	Csa08g002430, Csa02g045340, Csa07g012810, Csa19g036400, Csa12g021990, Csa11g029830, Csa19g033430, Csa10g047550, Csa01g002430, Csa02g024810, Csa19g006200, Csa11g005420, Csa11g097160, Csa13g036150, Csa18g023200, Csa19g025920, Csa01g030490
4	GO:0005975	carbohydrate metabolic process	16	Csa20g040720, Csa05g063400, Csa18g030570, Csa15g005060, Csa13g016600, Csa16g038690, Csa11g100060, Csa05g055900, Csa06g051610, Csa17g013470, Csa02g024810, Csa14g002870, Csa17g014280, Csa10g023410, Csa05g018480, Csa08g056670
4	GO:0006952	defense response	16	Csa13g008330, Csa03g015940, Csa09g045180, Csa02g061620, Csa10g019430, Csa16g039930, Csa06g033910, Csa09g080580, Csa12g075210, Csa03g001760, Csa02g024810, Csa04g007600, Csa04g054400, Csa13g036150, Csa14g001670, Csa20g008550
2	GO:0051704	multi-organism process	15	Csa13g008330, Csa06g031680, Csa02g061620, Csa16g039930, Csa16g050640, Csa09g080580, Csa03g001760, Csa14g014150, Csa19g036440, Csa04g007600, Csa04g054400, Csa04g051990, Csa14g001670, Csa13g036150, Csa20g008550
4	GO:0009793	embryo development ending in seed dormancy	15	Csa06g028680, Csa07g054640, Csa11g034310, Csa19g031740, Csa16g050640, Csa19g031730, Csa12g021990, Csa01g025740, Csa09g061300, Csa15g038120, Csa03g001760, Csa12g053650, Csa09g058740, Csa04g037590, Csa14g001670
4	GO:0009414	response to water deprivation	15	Csa05g063400, Csa11g034310, Csa02g045340, Csa19g031730, Csa22584s010, Csa04g067870, Csa19g036400, Csa01g025740, Csa15g038120, Csa03g001760, Csa12g053650, Csa14g001670, Csa18g023200, Csa01g039550, Csa01g030490
4	GO:0044711	single-organism biosynthetic process	15	Csa06g028680, Csa05g063400, Csa11g101410, Csa06g033910, Csa07g023480, Csa22584s010, Csa09g080790, Csa19g006200, Csa02g024810, Csa20g038160, Csa01g030020, Csa20g038280, Csa07g003940, Csa17g002530, Csa05g018480
4	GO:0006970	response to osmotic stress	14	Csa05g063400, Csa06g054300, Csa05g029630, Csa15g005060, Csa02g045340, Csa04g067860, Csa19g031730, Csa05g001400, Csa02g072290, Csa01g025740, Csa15g038120, Csa17g019320, Csa07g004940, Csa18g023200
5	GO:1901566	organonitrogen compound biosynthetic process	14	Csa20g012950, Csa15g005760, Csa12g005040, Csa05g029630, Csa11g101410, Csa11g100200, Csa22584s010, Csa04g067870, Csa13g020170, Csa01579s010, Csa20g038160, Csa01g030020, Csa20g038280, Csa20g025540
3	GO:0065008	regulation of biological quality	13	Csa12g054150, Csa16g039930, Csa19g031730, Csa09g080580, Csa04g065490, Csa19g056550, Csa01g025740, Csa15g038120, Csa13g014790, Csa13g025230, Csa04g007600, Csa11g005420, Csa19g040510
3	GO:0009056	catabolic process	13	Csa03g013640, Csa15g005060, Csa17g013850, Csa16g044170, Csa22584s010, Csa11g100060, Csa06g051610, Csa14g002870, Csa05463s010, Csa10g023410, Csa07g004940, Csa13g036150, Csa14g024950
4	GO:0048367	shoot system development	13	Csa08g028420, Csa06g028680, Csa16g045150, Csa02g045340, Csa12g075210, Csa05g044630, Csa09g061300, Csa13g020170, Csa19g006200, Csa05463s010, Csa11g005420, Csa18g023200, Csa20g025540
4	GO:0055085	transmembrane transport	13	Csa16g048970, Csa02g045020, Csa06g040020, Csa04g065490, Csa13g020170, Csa10g049530, Csa18g030690, Csa04g051990, Csa10g015040, Csa03g016380, Csa20g021100, Csa16g001960, Csa20g025540
6	GO:0016310	phosphorylation	13	Csa06g028680, Csa06g031680, Csa09g099130, Csa16g045150, Csa07g012810, Csa07g017750, Csa14g042260, Csa00590s070, Csa14g014150, Csa20g077690, Csa01g030020, Csa09g058210, Csa06g033480
3	GO:0009605	response to external stimulus	12	Csa13g008330, Csa02g061620, Csa16g039930, Csa09g080580, Csa12g075210, Csa03g001760, Csa04g007600, Csa04g054400, Csa04g051990, Csa13g036150, Csa14g001670, Csa20g008550
3	GO:0009607	response to biotic stimulus	12	Csa13g008330, Csa02g061620, Csa03g001760, Csa10g019430, Csa04g007600, Csa04g054400, Csa04g051990, Csa16g039930, Csa13g036150, Csa14g001670, Csa20g008550, Csa09g080580
4	GO:0006996	organelle organization	12	Csa06g028680, Csa15g005760, Csa08g005980, Csa11g034520, Csa04g067870, Csa15g017850, Csa15g031170, Csa13g036150, Csa12g003770, Csa19g025920, Csa06g015290, Csa01g039550
4	GO:1901575	organic substance catabolic process	12	Csa03g013640, Csa15g005060, Csa17g013850, Csa22584s010, Csa11g100060, Csa06g051610, Csa14g002870, Csa05463s010, Csa10g023410, Csa07g004940, Csa13g036150, Csa14g024950
4	GO:0007154	cell communication	12	Csa08g002430, Csa02g045340, Csa07g012810, Csa19g036400, Csa19g033430, Csa10g047550, Csa14g014150, Csa02g024810, Csa11g005420, Csa11g097160, Csa18g023200, Csa01g030490
5	GO:0006508	proteolysis	12	Csa09g077840, Csa15g081230, Csa09g077810, Csa11g025140, Csa03g013640, Csa05463s010, Csa17g013850, Csa15g023840, Csa16g048920, Csa22584s010, Csa09g096960, Csa09g048450
2	GO:0023052	signaling	11	Csa19g036400, Csa19g033430, Csa10g047550, Csa08g002430, Csa02g024810, Csa11g005420, Csa11g097160, Csa02g045340, Csa18g023200, Csa07g012810, Csa01g030490
3	GO:0044700	single organism signaling	11	Csa19g036400, Csa19g033430, Csa10g047550, Csa08g002430, Csa02g024810, Csa11g005420, Csa11g097160, Csa02g045340, Csa18g023200, Csa07g012810, Csa01g030490
3	GO:0051707	response to other organism	11	Csa13g008330, Csa02g061620, Csa03g001760, Csa04g007600, Csa04g054400, Csa04g051990, Csa16g039930, Csa13g036150, Csa14g001670, Csa20g008550, Csa09g080580
4	GO:0043207	response to external biotic stimulus	11	Csa13g008330, Csa02g061620, Csa03g001760, Csa04g007600, Csa04g054400, Csa04g051990, Csa16g039930, Csa13g036150, Csa14g001670, Csa20g008550, Csa09g080580
4	GO:0044281	small molecule metabolic process	11	Csa05g063400, Csa20g038160, Csa20g038280, Csa01g030020, Csa15g005060, Csa11g101410, Csa07g004940, Csa07g023480, Csa07g038010, Csa22584s010, Csa09g080790
4	GO:0007165	signal transduction	11	Csa19g036400, Csa19g033430, Csa10g047550, Csa08g002430, Csa02g024810, Csa11g005420, Csa11g097160, Csa02g045340, Csa18g023200, Csa07g012810, Csa01g030490
5	GO:0009651	response to salt stress	11	Csa05g001400, Csa05g063400, Csa06g054300, Csa02g072290, Csa17g019320, Csa05g029630, Csa15g005060, Csa07g004940, Csa02g045340, Csa18g023200, Csa04g067860
4	GO:0099402	plant organ development	10	Csa06g028680, Csa05g044630, Csa13g020170, Csa09g061300, Csa05463s010, Csa11g005420, Csa16g045150, Csa02g045340, Csa18g023200, Csa20g025540
7	GO:0006468	protein phosphorylation	10	Csa06g028680, Csa14g042260, Csa00590s070, Csa09g099130, Csa14g014150, Csa20g077690, Csa16g045150, Csa07g012810, Csa09g058210, Csa06g033480
3	GO:0044085	cellular component biogenesis	9	Csa15g005760, Csa11g104620, Csa18g030570, Csa17g014280, Csa11g034520, Csa13g036150, Csa13g016600, Csa17g002530, Csa01g039550
4	GO:0098542	defense response to other organism	9	Csa13g008330, Csa03g001760, Csa04g007600, Csa04g054400, Csa16g039930, Csa14g001670, Csa13g036150, Csa20g008550, Csa09g080580
4	GO:0009266	response to temperature stimulus	9	Csa17g015310, Csa19g036400, Csa12g075210, Csa05g063400, Csa16g015480, Csa04g054400, Csa02g045340, Csa18g023200, Csa01g030490
4	GO:0044248	cellular catabolic process	9	Csa03g013640, Csa05463s010, Csa15g005060, Csa07g004940, Csa13g036150, Csa17g013850, Csa14g024950, Csa16g044170, Csa22584s010
4	GO:0070887	cellular response to chemical stimulus	9	Csa19g036400, Csa12g021990, Csa19g033430, Csa08g002430, Csa19g006200, Csa11g005420, Csa02g045340, Csa18g023200, Csa01g030490
5	GO:0006518	peptide metabolic process	9	Csa20g012950, Csa15g005760, Csa13g020170, Csa12g005040, Csa01579s010, Csa05g029630, Csa11g100200, Csa20g025540, Csa04g067870
5	GO:0043603	cellular amide metabolic process	9	Csa20g012950, Csa15g005760, Csa13g020170, Csa12g005040, Csa01579s010, Csa05g029630, Csa11g100200, Csa20g025540, Csa04g067870
5	GO:0071310	cellular response to organic substance	9	Csa19g036400, Csa12g021990, Csa19g033430, Csa08g002430, Csa19g006200, Csa11g005420, Csa02g045340, Csa18g023200, Csa01g030490
5	GO:0009057	macromolecule catabolic process	9	Csa11g100060, Csa06g051610, Csa03g013640, Csa05463s010, Csa14g002870, Csa10g023410, Csa13g036150, Csa17g013850, Csa22584s010
6	GO:0043043	peptide biosynthetic process	9	Csa20g012950, Csa15g005760, Csa13g020170, Csa12g005040, Csa01579s010, Csa05g029630, Csa11g100200, Csa20g025540, Csa04g067870
6	GO:0043604	amide biosynthetic process	9	Csa20g012950, Csa15g005760, Csa13g020170, Csa12g005040, Csa01579s010, Csa05g029630, Csa11g100200, Csa20g025540, Csa04g067870
6	GO:0006412	translation	9	Csa20g012950, Csa15g005760, Csa13g020170, Csa12g005040, Csa01579s010, Csa05g029630, Csa11g100200, Csa20g025540, Csa04g067870
2	GO:0048518	positive regulation of biological process	8	Csa19g036400, Csa02g024810, Csa13g048140, Csa07g013400, Csa08g043120, Csa16g045150, Csa04g067870, Csa01g030490
2	GO:0048519	negative regulation of biological process	8	Csa09g077810, Csa08g002430, Csa01g002430, Csa11g005420, Csa16g045150, Csa19g025920, Csa14g004860, Csa22584s010
3	GO:0032259	methylation	8	Csa16g003990, Csa15g017850, Csa17g097060, Csa08g006650, Csa08g005980, Csa11g104620, Csa03g017770, Csa09g080790
4	GO:0071495	cellular response to endogenous stimulus	8	Csa19g036400, Csa12g021990, Csa19g033430, Csa08g002430, Csa11g005420, Csa02g045340, Csa18g023200, Csa01g030490
4	GO:0043933	macromolecular complex subunit organization	8	Csa15g005760, Csa15g017850, Csa08g005980, Csa15g031170, Csa11g034520, Csa13g036150, Csa12g003770, Csa01g039550
4	GO:1902589	single-organism organelle organization	8	Csa06g028680, Csa15g017850, Csa08g005980, Csa15g031170, Csa13g036150, Csa12g003770, Csa19g025920, Csa06g015290
5	GO:0032870	cellular response to hormone stimulus	8	Csa19g036400, Csa12g021990, Csa19g033430, Csa08g002430, Csa11g005420, Csa02g045340, Csa18g023200, Csa01g030490
5	GO:0071705	nitrogen compound transport	8	Csa04g040180, Csa15g005760, Csa04g009100, Csa13g020170, Csa09g006840, Csa04g051990, Csa12g014490, Csa20g025540
5	GO:0010038	response to metal ion	8	Csa12g075210, Csa01g025740, Csa15g038120, Csa11g004370, Csa17g019320, Csa17g010970, Csa19g031730, Csa08g024050
5	GO:0071702	organic substance transport	8	Csa03g011880, Csa04g040180, Csa15g005760, Csa13g020170, Csa09g016200, Csa12g014490, Csa04g051990, Csa20g025540
3	GO:0071554	cell wall organization or biogenesis	7	Csa06g031680, Csa06g051610, Csa14g002870, Csa18g030570, Csa17g014280, Csa13g016600, Csa08g056670
3	GO:0048523	negative regulation of cellular process	7	Csa09g077810, Csa08g002430, Csa01g002430, Csa11g005420, Csa16g045150, Csa19g025920, Csa22584s010
3	GO:0009653	anatomical structure morphogenesis	7	Csa06g028680, Csa06g031680, Csa19g006200, Csa16g050640, Csa16g045150, Csa06g015290, Csa17g002530
3	GO:0050793	regulation of developmental process	7	Csa12g075210, Csa05g044630, Csa08g002430, Csa13g048140, Csa08g043120, Csa16g050640, Csa14g004860
3	GO:0051239	regulation of multicellular organismal process	7	Csa12g075210, Csa05g044630, Csa08g002430, Csa13g048140, Csa08g043120, Csa16g050640, Csa14g004860
4	GO:1901135	carbohydrate derivative metabolic process	7	Csa16g038690, Csa02g024810, Csa15g005060, Csa10g023410, Csa07g004940, Csa07g038010, Csa05g018480
4	GO:0042592	homeostatic process	7	Csa12g054150, Csa01g025740, Csa15g038120, Csa13g014790, Csa11g005420, Csa19g040510, Csa19g031730
4	GO:0051186	cofactor metabolic process	7	Csa05g001400, Csa06g054300, Csa20g038160, Csa20g038280, Csa14g024950, Csa07g038010, Csa04g067860
4	GO:0045229	external encapsulating structure organization	7	Csa06g031680, Csa06g051610, Csa18g030570, Csa14g002870, Csa17g014280, Csa13g016600, Csa17g002530
5	GO:0009755	hormone-mediated signaling pathway	7	Csa19g036400, Csa19g033430, Csa08g002430, Csa11g005420, Csa02g045340, Csa18g023200, Csa01g030490
5	GO:0048827	phyllome development	7	Csa06g028680, Csa05g044630, Csa05463s010, Csa11g005420, Csa16g045150, Csa02g045340, Csa18g023200
5	GO:0005976	polysaccharide metabolic process	7	Csa11g100060, Csa06g051610, Csa18g030570, Csa14g002870, Csa17g014280, Csa13g016600, Csa08g056670
7	GO:0070647	protein modification by small protein conjugation or removal	7	Csa10g001650, Csa17g030090, Csa05463s010, Csa20g062910, Csa09g048200, Csa22584s010, Csa09g048450
3	GO:0065009	regulation of molecular function	6	Csa15g023180, Csa09g077810, Csa06g051610, Csa14g002870, Csa16g045150, Csa16g050640
4	GO:0009620	response to fungus	6	Csa03g001760, Csa04g007600, Csa04g054400, Csa16g039930, Csa14g001670, Csa09g080580
4	GO:0048869	cellular developmental process	6	Csa06g028680, Csa08g028420, Csa06g031680, Csa16g050640, Csa04g043660, Csa17g002530
4	GO:0009845	seed germination	6	Csa01g025740, Csa15g038120, Csa08g002430, Csa09g097370, Csa14g004860, Csa19g031730
4	GO:0050790	regulation of catalytic activity	6	Csa15g023180, Csa09g077810, Csa06g051610, Csa14g002870, Csa16g045150, Csa16g050640
4	GO:2000026	regulation of multicellular organismal development	6	Csa12g075210, Csa05g044630, Csa08g002430, Csa13g048140, Csa08g043120, Csa14g004860
4	GO:0071555	cell wall organization	6	Csa06g031680, Csa06g051610, Csa14g002870, Csa18g030570, Csa17g014280, Csa13g016600
4	GO:0019725	cellular homeostasis	6	Csa12g054150, Csa01g025740, Csa15g038120, Csa13g014790, Csa19g040510, Csa19g031730
5	GO:0050832	defense response to fungus	6	Csa03g001760, Csa04g007600, Csa04g054400, Csa16g039930, Csa14g001670, Csa09g080580
5	GO:0006811	ion transport	6	Csa03g011880, Csa06g040020, Csa04g065490, Csa04g057480, Csa04g051990, Csa12g014490
5	GO:0090351	seedling development	6	Csa01g025740, Csa15g038120, Csa08g002430, Csa09g097370, Csa14g004860, Csa19g031730
5	GO:0051276	chromosome organization	6	Csa15g017850, Csa08g005980, Csa15g031170, Csa12g003770, Csa19g025920, Csa01g039550
5	GO:1901701	cellular response to oxygen-containing compound	6	Csa12g021990, Csa08g002430, Csa19g006200, Csa11g005420, Csa02g045340, Csa18g023200
5	GO:0014070	response to organic cyclic compound	6	Csa13g008330, Csa16g003450, Csa11g004370, Csa19g006200, Csa02g024810, Csa20g008550
6	GO:0048366	leaf development	6	Csa06g028680, Csa05g044630, Csa05463s010, Csa16g045150, Csa02g045340, Csa18g023200
6	GO:0071396	cellular response to lipid	6	Csa12g021990, Csa08g002430, Csa19g006200, Csa11g005420, Csa02g045340, Csa18g023200
8	GO:0032446	protein modification by small protein conjugation	6	Csa10g001650, Csa17g030090, Csa05463s010, Csa20g062910, Csa09g048200, Csa22584s010
9	GO:0016567	protein ubiquitination	6	Csa10g001650, Csa17g030090, Csa05463s010, Csa20g062910, Csa09g048200, Csa22584s010
2	GO:0002376	immune system process	5	Csa13g008330, Csa12g075210, Csa02g024810, Csa13g036150, Csa20g008550
2	GO:0040007	growth	5	Csa06g028680, Csa06g031680, Csa17g014280, Csa16g050640, Csa04g067870
3	GO:0009892	negative regulation of metabolic process	5	Csa09g077810, Csa01g002430, Csa16g045150, Csa19g025920, Csa22584s010
3	GO:2000241	regulation of reproductive process	5	Csa12g075210, Csa13g048140, Csa08g043120, Csa16g050640, Csa19g025920
3	GO:0048609	multicellular organismal reproductive process	5	Csa12g021990, Csa06g044510, Csa05g012650, Csa13g048140, Csa08g043120
3	GO:0032504	multicellular organism reproduction	5	Csa12g021990, Csa06g044510, Csa05g012650, Csa13g048140, Csa08g043120
3	GO:0048583	regulation of response to stimulus	5	Csa08g002430, Csa02g024810, Csa11g005420, Csa13g036150, Csa04g067870
3	GO:0048646	anatomical structure formation involved in morphogenesis	5	Csa06g028680, Csa19g006200, Csa16g045150, Csa06g015290, Csa17g002530
4	GO:0007049	cell cycle	5	Csa06g028680, Csa01g002430, Csa16g045150, Csa19g025920, Csa06g015290
4	GO:0006979	response to oxidative stress	5	Csa12g075210, Csa05g063400, Csa16g015480, Csa05463s010, Csa16g044170
4	GO:0022607	cellular component assembly	5	Csa15g005760, Csa11g034520, Csa13g036150, Csa17g002530, Csa01g039550
4	GO:0031324	negative regulation of cellular metabolic process	5	Csa09g077810, Csa01g002430, Csa16g045150, Csa19g025920, Csa22584s010
4	GO:0044092	negative regulation of molecular function	5	Csa15g023180, Csa09g077810, Csa06g051610, Csa14g002870, Csa16g045150
4	GO:0009409	response to cold	5	Csa05g063400, Csa12g075210, Csa04g054400, Csa02g045340, Csa18g023200
4	GO:0019748	secondary metabolic process	5	Csa15g005060, Csa06g033910, Csa07g003940, Csa07g004940, Csa17g002530
4	GO:0010431	seed maturation	5	Csa12g021990, Csa06g044510, Csa05g012650, Csa13g048140, Csa08g043120
4	GO:0021700	developmental maturation	5	Csa12g021990, Csa06g044510, Csa05g012650, Csa13g048140, Csa08g043120
4	GO:0033554	cellular response to stress	5	Csa11g029830, Csa01g002430, Csa02g024810, Csa13g036150, Csa19g025920
4	GO:0009611	response to wounding	5	Csa13g008330, Csa09g045180, Csa03g001760, Csa14g001670, Csa20g008550
4	GO:0009314	response to radiation	5	Csa12g075210, Csa16g015480, Csa03g001760, Csa14g001670, Csa04g043660
4	GO:0009408	response to heat	5	Csa17g015310, Csa19g036400, Csa12g075210, Csa16g015480, Csa01g030490
4	GO:0044712	single-organism catabolic process	5	Csa15g005060, Csa13g036150, Csa07g004940, Csa16g044170, Csa14g024950
5	GO:0043086	negative regulation of catalytic activity	5	Csa15g023180, Csa09g077810, Csa06g051610, Csa14g002870, Csa16g045150
5	GO:0044265	cellular macromolecule catabolic process	5	Csa03g013640, Csa05463s010, Csa13g036150, Csa17g013850, Csa22584s010
5	GO:0044283	small molecule biosynthetic process	5	Csa01g030020, Csa20g038280, Csa11g101410, Csa22584s010, Csa09g080790
5	GO:0006325	chromatin organization	5	Csa15g017850, Csa08g005980, Csa15g031170, Csa12g003770, Csa01g039550
5	GO:0048580	regulation of post-embryonic development	5	Csa12g075210, Csa08g002430, Csa13g048140, Csa08g043120, Csa14g004860
5	GO:0009416	response to light stimulus	5	Csa12g075210, Csa16g015480, Csa03g001760, Csa14g001670, Csa04g043660
5	GO:0071229	cellular response to acid chemical	5	Csa12g021990, Csa08g002430, Csa11g005420, Csa02g045340, Csa18g023200
5	GO:0006259	DNA metabolic process	5	Csa06g028680, Csa11g029830, Csa01g002430, Csa16g045150, Csa19g025920
6	GO:0006396	RNA processing	5	Csa15g005760, Csa08g006650, Csa16g040240, Csa11g104620, Csa13g036150
3	GO:0006955	immune response	4	Csa13g008330, Csa12g075210, Csa02g024810, Csa20g008550
3	GO:0022611	dormancy process	4	Csa06g044510, Csa05g012650, Csa13g048140, Csa08g043120
3	GO:0016049	cell growth	4	Csa06g028680, Csa06g031680, Csa17g014280, Csa16g050640
3	GO:0048589	developmental growth	4	Csa06g028680, Csa06g031680, Csa16g050640, Csa04g067870
4	GO:0090567	reproductive shoot system development	4	Csa08g028420, Csa12g075210, Csa09g061300, Csa11g005420
4	GO:0016570	histone modification	4	Csa15g017850, Csa08g005980, Csa15g031170, Csa12g003770
4	GO:0045087	innate immune response	4	Csa13g008330, Csa12g075210, Csa02g024810, Csa20g008550
4	GO:0048513	animal organ development	4	Csa05463s010, Csa16g045150, Csa02g045340, Csa18g023200
4	GO:0044262	cellular carbohydrate metabolic process	4	Csa18g030570, Csa17g014280, Csa13g016600, Csa08g056670
4	GO:0006629	lipid metabolic process	4	Csa06g031680, Csa19g006200, Csa07g023480, Csa09g080790
4	GO:0044036	cell wall macromolecule metabolic process	4	Csa18g030570, Csa17g014280, Csa13g016600, Csa08g056670
4	GO:0022402	cell cycle process	4	Csa06g028680, Csa16g045150, Csa19g025920, Csa06g015290
4	GO:0010243	response to organonitrogen compound	4	Csa16g003450, Csa12g075210, Csa11g004370, Csa04g054400
4	GO:0019637	organophosphate metabolic process	4	Csa06g031680, Csa20g038160, Csa20g038280, Csa07g038010
4	GO:0043414	macromolecule methylation	4	Csa15g017850, Csa08g006650, Csa08g005980, Csa11g104620
4	GO:0010605	negative regulation of macromolecule metabolic process	4	Csa09g077810, Csa01g002430, Csa16g045150, Csa19g025920
4	GO:0007568	aging	4	Csa05463s010, Csa07g004940, Csa02g045340, Csa18g023200
4	GO:0044723	single-organism carbohydrate metabolic process	4	Csa16g038690, Csa05g063400, Csa02g024810, Csa05g018480
4	GO:0022613	ribonucleoprotein complex biogenesis	4	Csa15g005760, Csa11g104620, Csa11g034520, Csa13g036150
4	GO:1901698	response to nitrogen compound	4	Csa16g003450, Csa12g075210, Csa11g004370, Csa04g054400
4	GO:0032989	cellular component morphogenesis	4	Csa06g028680, Csa06g031680, Csa16g050640, Csa17g002530
4	GO:0010162	seed dormancy process	4	Csa06g044510, Csa05g012650, Csa13g048140, Csa08g043120
5	GO:0042545	cell wall modification	4	Csa06g031680, Csa06g051610, Csa14g002870, Csa17g014280
5	GO:0009733	response to auxin	4	Csa08g044700, Csa19g033430, Csa12g075210, Csa11g005420
5	GO:0009751	response to salicylic acid	4	Csa13g008330, Csa11g004370, Csa02g024810, Csa20g008550
5	GO:0030163	protein catabolic process	4	Csa03g013640, Csa05463s010, Csa17g013850, Csa22584s010
5	GO:0044264	cellular polysaccharide metabolic process	4	Csa18g030570, Csa17g014280, Csa13g016600, Csa08g056670
5	GO:0009908	flower development	4	Csa08g028420, Csa12g075210, Csa09g061300, Csa11g005420
5	GO:0010383	cell wall polysaccharide metabolic process	4	Csa18g030570, Csa17g014280, Csa13g016600, Csa08g056670
5	GO:0033013	tetrapyrrole metabolic process	4	Csa05g001400, Csa06g054300, Csa14g024950, Csa04g067860
5	GO:0048878	chemical homeostasis	4	Csa01g025740, Csa15g038120, Csa11g005420, Csa19g031730
5	GO:0006778	porphyrin-containing compound metabolic process	4	Csa05g001400, Csa06g054300, Csa14g024950, Csa04g067860
5	GO:0065003	macromolecular complex assembly	4	Csa15g005760, Csa11g034520, Csa13g036150, Csa01g039550
6	GO:0097306	cellular response to alcohol	4	Csa12g021990, Csa08g002430, Csa02g045340, Csa18g023200
6	GO:0034660	ncRNA metabolic process	4	Csa15g005760, Csa08g006650, Csa16g040240, Csa11g104620
6	GO:0051603	proteolysis involved in cellular protein catabolic process	4	Csa03g013640, Csa05463s010, Csa17g013850, Csa22584s010
6	GO:0016568	chromatin modification	4	Csa15g017850, Csa08g005980, Csa15g031170, Csa12g003770
6	GO:0009642	response to light intensity	4	Csa12g075210, Csa16g015480, Csa03g001760, Csa14g001670
6	GO:0046686	response to cadmium ion	4	Csa11g004370, Csa17g019320, Csa17g010970, Csa08g024050
6	GO:0044257	cellular protein catabolic process	4	Csa03g013640, Csa05463s010, Csa17g013850, Csa22584s010
6	GO:0006260	DNA replication	4	Csa06g028680, Csa11g029830, Csa01g002430, Csa16g045150
6	GO:0016311	dephosphorylation	4	Csa05g020510, Csa16g015590, Csa13g048140, Csa08g043120
6	GO:0009451	RNA modification	4	Csa07g026250, Csa08g006650, Csa16g040240, Csa11g104620
6	GO:0034622	cellular macromolecular complex assembly	4	Csa15g005760, Csa11g034520, Csa13g036150, Csa01g039550
6	GO:0010410	hemicellulose metabolic process	4	Csa18g030570, Csa17g014280, Csa13g016600, Csa08g056670
6	GO:0006073	cellular glucan metabolic process	4	Csa18g030570, Csa17g014280, Csa13g016600, Csa08g056670
6	GO:0043632	modification-dependent macromolecule catabolic process	4	Csa03g013640, Csa05463s010, Csa17g013850, Csa22584s010
6	GO:0071215	cellular response to abscisic acid stimulus	4	Csa12g021990, Csa08g002430, Csa02g045340, Csa18g023200
6	GO:0044042	glucan metabolic process	4	Csa18g030570, Csa17g014280, Csa13g016600, Csa08g056670
7	GO:0019941	modification-dependent protein catabolic process	4	Csa03g013640, Csa05463s010, Csa17g013850, Csa22584s010
7	GO:0016569	covalent chromatin modification	4	Csa15g017850, Csa08g005980, Csa15g031170, Csa12g003770
7	GO:0006470	protein dephosphorylation	4	Csa05g020510, Csa16g015590, Csa13g048140, Csa08g043120
7	GO:0034470	ncRNA processing	4	Csa15g005760, Csa08g006650, Csa16g040240, Csa11g104620
7	GO:0010411	xyloglucan metabolic process	4	Csa18g030570, Csa17g014280, Csa13g016600, Csa08g056670
8	GO:0006511	ubiquitin-dependent protein catabolic process	4	Csa03g013640, Csa05463s010, Csa17g013850, Csa22584s010
2	GO:0001906	cell killing	3	Csa04g007600, Csa16g039930, Csa09g080580
3	GO:0035821	modification of morphology or physiology of other organism	3	Csa04g007600, Csa16g039930, Csa09g080580
3	GO:0002252	immune effector process	3	Csa13g008330, Csa13g036150, Csa20g008550
3	GO:0031640	killing of cells of other organism	3	Csa04g007600, Csa16g039930, Csa09g080580
3	GO:0044706	multi-multicellular organism process	3	Csa06g031680, Csa14g014150, Csa16g050640
3	GO:0044703	multi-organism reproductive process	3	Csa06g031680, Csa14g014150, Csa16g050640
3	GO:0009893	positive regulation of metabolic process	3	Csa19g036400, Csa16g045150, Csa01g030490
3	GO:0042445	hormone metabolic process	3	Csa19g056550, Csa13g025230, Csa11g005420
3	GO:0006457	protein folding	3	Csa13g031480, Csa09g072340, Csa11g045070
3	GO:0048522	positive regulation of cellular process	3	Csa19g036400, Csa16g045150, Csa01g030490
4	GO:0045454	cell redox homeostasis	3	Csa12g054150, Csa13g014790, Csa19g040510
4	GO:0055086	nucleobase-containing small molecule metabolic process	3	Csa20g038160, Csa20g038280, Csa07g038010
4	GO:0009110	vitamin biosynthetic process	3	Csa01g030020, Csa20g038280, Csa11g101410
4	GO:0051172	negative regulation of nitrogen compound metabolic process	3	Csa01g002430, Csa19g025920, Csa22584s010
4	GO:0060560	developmental growth involved in morphogenesis	3	Csa06g028680, Csa06g031680, Csa16g050640
4	GO:0006790	sulfur compound metabolic process	3	Csa01g030020, Csa15g005060, Csa07g004940
4	GO:0044255	cellular lipid metabolic process	3	Csa06g031680, Csa19g006200, Csa07g023480
4	GO:0006486	protein glycosylation	3	Csa16g038690, Csa02g024810, Csa05g018480
4	GO:0031325	positive regulation of cellular metabolic process	3	Csa19g036400, Csa16g045150, Csa01g030490
4	GO:0071669	plant-type cell wall organization or biogenesis	3	Csa06g031680, Csa18g030570, Csa17g014280
4	GO:0051607	defense response to virus	3	Csa13g008330, Csa13g036150, Csa20g008550
4	GO:0006082	organic acid metabolic process	3	Csa15g005060, Csa07g004940, Csa22584s010
4	GO:0009826	unidimensional cell growth	3	Csa06g028680, Csa06g031680, Csa16g050640
4	GO:0010817	regulation of hormone levels	3	Csa19g056550, Csa13g025230, Csa11g005420
4	GO:0042546	cell wall biogenesis	3	Csa18g030570, Csa17g014280, Csa13g016600
4	GO:0009891	positive regulation of biosynthetic process	3	Csa19g036400, Csa16g045150, Csa01g030490
4	GO:0009856	pollination	3	Csa06g031680, Csa14g014150, Csa16g050640
4	GO:0051301	cell division	3	Csa06g028680, Csa19g025920, Csa06g015290
4	GO:0009888	tissue development	3	Csa06g028680, Csa05g044630, Csa04g043660
4	GO:0044364	disruption of cells of other organism	3	Csa04g007600, Csa16g039930, Csa09g080580
4	GO:0048364	root development	3	Csa13g020170, Csa16g045150, Csa20g025540
4	GO:0009615	response to virus	3	Csa13g008330, Csa13g036150, Csa20g008550
4	GO:0051173	positive regulation of nitrogen compound metabolic process	3	Csa19g036400, Csa16g045150, Csa01g030490
4	GO:0010604	positive regulation of macromolecule metabolic process	3	Csa19g036400, Csa16g045150, Csa01g030490
4	GO:0080134	regulation of response to stress	3	Csa02g024810, Csa13g036150, Csa04g067870
4	GO:0009812	flavonoid metabolic process	3	Csa15g026670, Csa02g024810, Csa17g002530
5	GO:1901137	carbohydrate derivative biosynthetic process	3	Csa16g038690, Csa02g024810, Csa05g018480
5	GO:0044550	secondary metabolite biosynthetic process	3	Csa06g033910, Csa07g003940, Csa17g002530
5	GO:0010260	organ senescence	3	Csa05463s010, Csa02g045340, Csa18g023200
5	GO:0000902	cell morphogenesis	3	Csa06g028680, Csa06g031680, Csa16g050640
5	GO:0022618	ribonucleoprotein complex assembly	3	Csa15g005760, Csa11g034520, Csa13g036150
5	GO:1901136	carbohydrate derivative catabolic process	3	Csa15g005060, Csa10g023410, Csa07g004940
5	GO:0042364	water-soluble vitamin biosynthetic process	3	Csa01g030020, Csa20g038280, Csa11g101410
5	GO:0006732	coenzyme metabolic process	3	Csa20g038160, Csa20g038280, Csa07g038010
5	GO:0006766	vitamin metabolic process	3	Csa01g030020, Csa20g038280, Csa11g101410
5	GO:0006974	cellular response to DNA damage stimulus	3	Csa11g029830, Csa01g002430, Csa19g025920
5	GO:0030154	cell differentiation	3	Csa08g028420, Csa06g031680, Csa16g050640
5	GO:0016051	carbohydrate biosynthetic process	3	Csa05g063400, Csa02g024810, Csa05g018480
5	GO:0048285	organelle fission	3	Csa06g028680, Csa19g025920, Csa06g015290
5	GO:0045935	positive regulation of nucleobase-containing compound metabolic process	3	Csa19g036400, Csa16g045150, Csa01g030490
5	GO:0051052	regulation of DNA metabolic process	3	Csa01g002430, Csa16g045150, Csa19g025920
5	GO:0000278	mitotic cell cycle	3	Csa06g028680, Csa16g045150, Csa06g015290
5	GO:0043436	oxoacid metabolic process	3	Csa15g005060, Csa07g004940, Csa22584s010
5	GO:0042542	response to hydrogen peroxide	3	Csa12g075210, Csa16g015480, Csa05463s010
5	GO:0042254	ribosome biogenesis	3	Csa15g005760, Csa11g104620, Csa11g034520
5	GO:0000302	response to reactive oxygen species	3	Csa12g075210, Csa16g015480, Csa05463s010
5	GO:0008610	lipid biosynthetic process	3	Csa19g006200, Csa07g023480, Csa09g080790
5	GO:0009100	glycoprotein metabolic process	3	Csa16g038690, Csa02g024810, Csa05g018480
5	GO:0009308	amine metabolic process	3	Csa19g056550, Csa13g025230, Csa22584s010
5	GO:0031328	positive regulation of cellular biosynthetic process	3	Csa19g036400, Csa16g045150, Csa01g030490
5	GO:0071826	ribonucleoprotein complex subunit organization	3	Csa15g005760, Csa11g034520, Csa13g036150
5	GO:0010200	response to chitin	3	Csa16g003450, Csa11g004370, Csa04g054400
5	GO:0022622	root system development	3	Csa13g020170, Csa16g045150, Csa20g025540
5	GO:0009723	response to ethylene	3	Csa19g036400, Csa11g004370, Csa01g030490
5	GO:0070925	organelle assembly	3	Csa15g005760, Csa11g034520, Csa13g036150
5	GO:0055082	cellular chemical homeostasis	3	Csa01g025740, Csa15g038120, Csa19g031730
5	GO:0010557	positive regulation of macromolecule biosynthetic process	3	Csa19g036400, Csa16g045150, Csa01g030490
5	GO:0070085	glycosylation	3	Csa16g038690, Csa02g024810, Csa05g018480
5	GO:1903047	mitotic cell cycle process	3	Csa06g028680, Csa16g045150, Csa06g015290
5	GO:0016052	carbohydrate catabolic process	3	Csa11g100060, Csa06g051610, Csa14g002870
5	GO:0006753	nucleoside phosphate metabolic process	3	Csa20g038160, Csa20g038280, Csa07g038010
5	GO:0035556	intracellular signal transduction	3	Csa19g036400, Csa11g097160, Csa01g030490
6	GO:0015931	nucleobase-containing compound transport	3	Csa15g005760, Csa13g020170, Csa20g025540
6	GO:0009738	abscisic acid-activated signaling pathway	3	Csa08g002430, Csa02g045340, Csa18g023200
6	GO:0000272	polysaccharide catabolic process	3	Csa11g100060, Csa06g051610, Csa14g002870
6	GO:0000280	nuclear division	3	Csa06g028680, Csa19g025920, Csa06g015290
6	GO:0010393	galacturonan metabolic process	3	Csa11g100060, Csa06g051610, Csa14g002870
6	GO:0006873	cellular ion homeostasis	3	Csa01g025740, Csa15g038120, Csa19g031730
6	GO:0009101	glycoprotein biosynthetic process	3	Csa16g038690, Csa02g024810, Csa05g018480
6	GO:0010226	response to lithium ion	3	Csa01g025740, Csa15g038120, Csa19g031730
6	GO:0006767	water-soluble vitamin metabolic process	3	Csa01g030020, Csa20g038280, Csa11g101410
6	GO:0000160	phosphorelay signal transduction system	3	Csa19g036400, Csa11g097160, Csa01g030490
6	GO:0010150	leaf senescence	3	Csa05463s010, Csa02g045340, Csa18g023200
6	GO:0006812	cation transport	3	Csa04g057480, Csa04g051990, Csa12g014490
6	GO:0009117	nucleotide metabolic process	3	Csa20g038160, Csa20g038280, Csa07g038010
6	GO:0043413	macromolecule glycosylation	3	Csa16g038690, Csa02g024810, Csa05g018480
6	GO:0050801	ion homeostasis	3	Csa01g025740, Csa15g038120, Csa19g031730
7	GO:0018193	peptidyl-amino acid modification	3	Csa15g017850, Csa08g005980, Csa12g003770
7	GO:0009644	response to high light intensity	3	Csa16g015480, Csa03g001760, Csa14g001670
7	GO:0045490	pectin catabolic process	3	Csa11g100060, Csa06g051610, Csa14g002870
7	GO:0045488	pectin metabolic process	3	Csa11g100060, Csa06g051610, Csa14g002870
8	GO:0018205	peptidyl-lysine modification	3	Csa15g017850, Csa08g005980, Csa12g003770
2	GO:0048511	rhythmic process	2	Csa15g031170, Csa07g013400
3	GO:0051321	meiotic cell cycle	2	Csa19g025920, Csa06g015290
3	GO:0007623	circadian rhythm	2	Csa15g031170, Csa07g013400
3	GO:2000243	positive regulation of reproductive process	2	Csa13g048140, Csa08g043120
3	GO:0040008	regulation of growth	2	Csa16g050640, Csa04g067870
3	GO:0048584	positive regulation of response to stimulus	2	Csa02g024810, Csa04g067870
3	GO:0023051	regulation of signaling	2	Csa08g002430, Csa11g005420
3	GO:0048585	negative regulation of response to stimulus	2	Csa08g002430, Csa11g005420
3	GO:0002682	regulation of immune system process	2	Csa02g024810, Csa13g036150
3	GO:0043900	regulation of multi-organism process	2	Csa16g050640, Csa13g036150
3	GO:0042752	regulation of circadian rhythm	2	Csa15g031170, Csa07g013400
3	GO:0048573	photoperiodism, flowering	2	Csa12g075210, Csa04g043660
3	GO:0051094	positive regulation of developmental process	2	Csa13g048140, Csa08g043120
3	GO:0023057	negative regulation of signaling	2	Csa08g002430, Csa11g005420
3	GO:0051240	positive regulation of multicellular organismal process	2	Csa13g048140, Csa08g043120
4	GO:0048868	pollen tube development	2	Csa06g031680, Csa16g050640
4	GO:0045786	negative regulation of cell cycle	2	Csa16g045150, Csa19g025920
4	GO:0007126	meiotic nuclear division	2	Csa19g025920, Csa06g015290
4	GO:0048437	floral organ development	2	Csa09g061300, Csa11g005420
4	GO:0010016	shoot system morphogenesis	2	Csa06g028680, Csa19g006200
4	GO:0048700	acquisition of desiccation tolerance in seed	2	Csa06g044510, Csa05g012650
4	GO:0006281	DNA repair	2	Csa11g029830, Csa19g025920
4	GO:0051726	regulation of cell cycle	2	Csa16g045150, Csa19g025920
4	GO:0007389	pattern specification process	2	Csa05g044630, Csa11g005420
4	GO:0010228	vegetative to reproductive phase transition of meristem	2	Csa12g075210, Csa04g043660
4	GO:0034754	cellular hormone metabolic process	2	Csa19g056550, Csa13g025230
4	GO:0010648	negative regulation of cell communication	2	Csa08g002430, Csa11g005420
4	GO:0072593	reactive oxygen species metabolic process	2	Csa12g075210, Csa16g044170
4	GO:0009886	post-embryonic morphogenesis	2	Csa06g028680, Csa16g045150
4	GO:0042440	pigment metabolic process	2	Csa02g024810, Csa14g024950
4	GO:1901615	organic hydroxy compound metabolic process	2	Csa07g023480, Csa09g080790
4	GO:2000693	positive regulation of seed maturation	2	Csa13g048140, Csa08g043120
4	GO:0006771	riboflavin metabolic process	2	Csa20g038280, Csa11g101410
4	GO:0007017	microtubule-based process	2	Csa19g022990, Csa06g015290
4	GO:1901657	glycosyl compound metabolic process	2	Csa15g005060, Csa07g004940
4	GO:0009968	negative regulation of signal transduction	2	Csa08g002430, Csa11g005420
4	GO:1903046	meiotic cell cycle process	2	Csa19g025920, Csa06g015290
4	GO:0097439	acquisition of desiccation tolerance	2	Csa06g044510, Csa05g012650
4	GO:0048582	positive regulation of post-embryonic development	2	Csa13g048140, Csa08g043120
4	GO:0016143	S-glycoside metabolic process	2	Csa15g005060, Csa07g004940
4	GO:0080050	regulation of seed development	2	Csa13g048140, Csa08g043120
4	GO:0048574	long-day photoperiodism, flowering	2	Csa12g075210, Csa04g043660
4	GO:0048588	developmental cell growth	2	Csa06g031680, Csa16g050640
4	GO:0010646	regulation of cell communication	2	Csa08g002430, Csa11g005420
4	GO:0051128	regulation of cellular component organization	2	Csa16g050640, Csa19g025920
4	GO:0009890	negative regulation of biosynthetic process	2	Csa01g002430, Csa22584s010
4	GO:0009698	phenylpropanoid metabolic process	2	Csa06g033910, Csa17g002530
4	GO:0009966	regulation of signal transduction	2	Csa08g002430, Csa11g005420
4	GO:0009860	pollen tube growth	2	Csa06g031680, Csa16g050640
4	GO:0009617	response to bacterium	2	Csa13g008330, Csa20g008550
4	GO:0048468	cell development	2	Csa06g031680, Csa16g050640
5	GO:0016145	S-glycoside catabolic process	2	Csa15g005060, Csa07g004940
5	GO:0006066	alcohol metabolic process	2	Csa07g023480, Csa09g080790
5	GO:0042726	flavin-containing compound metabolic process	2	Csa20g038280, Csa11g101410
5	GO:0042742	defense response to bacterium	2	Csa13g008330, Csa20g008550
5	GO:0051254	positive regulation of RNA metabolic process	2	Csa19g036400, Csa01g030490
5	GO:0072524	pyridine-containing compound metabolic process	2	Csa20g038160, Csa07g038010
5	GO:0006479	protein methylation	2	Csa15g017850, Csa08g005980
5	GO:0044273	sulfur compound catabolic process	2	Csa15g005060, Csa07g004940
5	GO:0009269	response to desiccation	2	Csa03g001760, Csa14g001670
5	GO:0045934	negative regulation of nucleobase-containing compound metabolic process	2	Csa01g002430, Csa19g025920
5	GO:0090558	plant epidermis development	2	Csa06g028680, Csa04g043660
5	GO:2000033	regulation of seed dormancy process	2	Csa13g048140, Csa08g043120
5	GO:0090407	organophosphate biosynthetic process	2	Csa20g038160, Csa20g038280
5	GO:1901565	organonitrogen compound catabolic process	2	Csa10g023410, Csa14g024950
5	GO:0009699	phenylpropanoid biosynthetic process	2	Csa06g033910, Csa17g002530
5	GO:0051188	cofactor biosynthetic process	2	Csa20g038160, Csa20g038280
5	GO:0032269	negative regulation of cellular protein metabolic process	2	Csa09g077810, Csa16g045150
5	GO:0009664	plant-type cell wall organization	2	Csa06g031680, Csa17g014280
5	GO:0006720	isoprenoid metabolic process	2	Csa19g006200, Csa07g023480
5	GO:0010628	positive regulation of gene expression	2	Csa19g036400, Csa01g030490
5	GO:0031327	negative regulation of cellular biosynthetic process	2	Csa01g002430, Csa22584s010
5	GO:0015849	organic acid transport	2	Csa03g011880, Csa12g014490
5	GO:0009739	response to gibberellin	2	Csa12g075210, Csa11g005420
5	GO:0034220	ion transmembrane transport	2	Csa06g040020, Csa04g051990
5	GO:0001510	RNA methylation	2	Csa08g006650, Csa11g104620
5	GO:0019439	aromatic compound catabolic process	2	Csa13g036150, Csa14g024950
5	GO:0009932	cell tip growth	2	Csa06g031680, Csa16g050640
5	GO:0051336	regulation of hydrolase activity	2	Csa09g077810, Csa16g050640
5	GO:0010029	regulation of seed germination	2	Csa08g002430, Csa14g004860
5	GO:0046700	heterocycle catabolic process	2	Csa13g036150, Csa14g024950
5	GO:0009814	defense response, incompatible interaction	2	Csa13g008330, Csa20g008550
5	GO:0003002	regionalization	2	Csa05g044630, Csa11g005420
5	GO:0015748	organophosphate ester transport	2	Csa13g020170, Csa20g025540
5	GO:1901293	nucleoside phosphate biosynthetic process	2	Csa20g038160, Csa20g038280
5	GO:0051053	negative regulation of DNA metabolic process	2	Csa01g002430, Csa19g025920
5	GO:1901361	organic cyclic compound catabolic process	2	Csa13g036150, Csa14g024950
5	GO:0009735	response to cytokinin	2	Csa12g021990, Csa17g019320
5	GO:0000904	cell morphogenesis involved in differentiation	2	Csa06g031680, Csa16g050640
5	GO:0009753	response to jasmonic acid	2	Csa11g004370, Csa05463s010
5	GO:0009231	riboflavin biosynthetic process	2	Csa20g038280, Csa11g101410
5	GO:0032268	regulation of cellular protein metabolic process	2	Csa09g077810, Csa16g045150
5	GO:0048831	regulation of shoot system development	2	Csa12g075210, Csa05g044630
5	GO:0010374	stomatal complex development	2	Csa06g028680, Csa04g043660
5	GO:0051246	regulation of protein metabolic process	2	Csa09g077810, Csa16g045150
5	GO:0044270	cellular nitrogen compound catabolic process	2	Csa13g036150, Csa14g024950
5	GO:0046486	glycerolipid metabolic process	2	Csa06g031680, Csa07g023480
5	GO:0019757	glycosinolate metabolic process	2	Csa15g005060, Csa07g004940
5	GO:0048229	gametophyte development	2	Csa06g015290, Csa17g002530
5	GO:0009690	cytokinin metabolic process	2	Csa19g056550, Csa13g025230
5	GO:0009813	flavonoid biosynthetic process	2	Csa15g026670, Csa17g002530
5	GO:0016571	histone methylation	2	Csa15g017850, Csa08g005980
5	GO:1901658	glycosyl compound catabolic process	2	Csa15g005060, Csa07g004940
5	GO:0051248	negative regulation of protein metabolic process	2	Csa09g077810, Csa16g045150
5	GO:2000034	regulation of seed maturation	2	Csa13g048140, Csa08g043120
5	GO:1902040	positive regulation of seed dormancy process	2	Csa13g048140, Csa08g043120
5	GO:0031347	regulation of defense response	2	Csa02g024810, Csa13g036150
6	GO:0071365	cellular response to auxin stimulus	2	Csa19g033430, Csa11g005420
6	GO:0019759	glycosinolate catabolic process	2	Csa15g005060, Csa07g004940
6	GO:0042727	flavin-containing compound biosynthetic process	2	Csa20g038280, Csa11g101410
6	GO:0071369	cellular response to ethylene stimulus	2	Csa19g036400, Csa01g030490
6	GO:0009648	photoperiodism	2	Csa12g075210, Csa04g043660
6	GO:0009108	coenzyme biosynthetic process	2	Csa20g038160, Csa20g038280
6	GO:0009555	pollen development	2	Csa06g015290, Csa17g002530
6	GO:0006275	regulation of DNA replication	2	Csa01g002430, Csa16g045150
6	GO:1900140	regulation of seedling development	2	Csa08g002430, Csa14g004860
6	GO:0009734	auxin-activated signaling pathway	2	Csa19g033430, Csa11g005420
6	GO:0006310	DNA recombination	2	Csa11g029830, Csa19g025920
6	GO:0018022	peptidyl-lysine methylation	2	Csa15g017850, Csa08g005980
6	GO:0019760	glucosinolate metabolic process	2	Csa15g005060, Csa07g004940
6	GO:0006721	terpenoid metabolic process	2	Csa19g006200, Csa07g023480
6	GO:0046942	carboxylic acid transport	2	Csa03g011880, Csa12g014490
6	GO:1902680	positive regulation of RNA biosynthetic process	2	Csa19g036400, Csa01g030490
6	GO:0015711	organic anion transport	2	Csa03g011880, Csa12g014490
6	GO:0006862	nucleotide transport	2	Csa13g020170, Csa20g025540
6	GO:0009165	nucleotide biosynthetic process	2	Csa20g038160, Csa20g038280
6	GO:0006364	rRNA processing	2	Csa15g005760, Csa11g104620
6	GO:0009827	plant-type cell wall modification	2	Csa06g031680, Csa17g014280
6	GO:0009816	defense response to bacterium, incompatible interaction	2	Csa13g008330, Csa20g008550
6	GO:0042255	ribosome assembly	2	Csa15g005760, Csa11g034520
6	GO:0019362	pyridine nucleotide metabolic process	2	Csa20g038160, Csa07g038010
6	GO:0006820	anion transport	2	Csa03g011880, Csa12g014490
6	GO:0090305	nucleic acid phosphodiester bond hydrolysis	2	Csa15g005760, Csa14g016800
6	GO:0045893	positive regulation of transcription, DNA-templated	2	Csa19g036400, Csa01g030490
6	GO:0006733	oxidoreduction coenzyme metabolic process	2	Csa20g038160, Csa07g038010
6	GO:0009873	ethylene-activated signaling pathway	2	Csa19g036400, Csa01g030490
6	GO:0034968	histone lysine methylation	2	Csa15g017850, Csa08g005980
7	GO:0006261	DNA-dependent DNA replication	2	Csa06g028680, Csa01g002430
7	GO:0006399	tRNA metabolic process	2	Csa08g006650, Csa16g040240
7	GO:0048571	long-day photoperiodism	2	Csa12g075210, Csa04g043660
7	GO:0015865	purine nucleotide transport	2	Csa13g020170, Csa20g025540
7	GO:0001522	pseudouridine synthesis	2	Csa07g026250, Csa16g040240
7	GO:0046496	nicotinamide nucleotide metabolic process	2	Csa20g038160, Csa07g038010
7	GO:0019762	glucosinolate catabolic process	2	Csa15g005060, Csa07g004940
7	GO:0016072	rRNA metabolic process	2	Csa15g005760, Csa11g104620
7	GO:0008213	protein alkylation	2	Csa15g017850, Csa08g005980
7	GO:1903508	positive regulation of nucleic acid-templated transcription	2	Csa19g036400, Csa01g030490
8	GO:0008033	tRNA processing	2	Csa08g006650, Csa16g040240
8	GO:0051503	adenine nucleotide transport	2	Csa13g020170, Csa20g025540
9	GO:0042787	protein ubiquitination involved in ubiquitin-dependent protein catabolic process	2	Csa05463s010, Csa22584s010
2	GO:0098754	detoxification	1	Csa16g044170
3	GO:0051241	negative regulation of multicellular organismal process	1	Csa14g004860
3	GO:0033036	macromolecule localization	1	Csa15g005760
3	GO:0002253	activation of immune response	1	Csa02g024810
3	GO:0045927	positive regulation of growth	1	Csa04g067870
3	GO:0051093	negative regulation of developmental process	1	Csa14g004860
3	GO:0002684	positive regulation of immune system process	1	Csa02g024810
3	GO:0051641	cellular localization	1	Csa15g005760
3	GO:1990748	cellular detoxification	1	Csa16g044170
3	GO:0006914	autophagy	1	Csa13g036150
3	GO:2000242	negative regulation of reproductive process	1	Csa19g025920
3	GO:0032879	regulation of localization	1	Csa12g014490
3	GO:0042753	positive regulation of circadian rhythm	1	Csa07g013400
3	GO:0009838	abscission	1	Csa09g061300
3	GO:0019740	nitrogen utilization	1	Csa04g051990
4	GO:0070988	demethylation	1	Csa15g031170
4	GO:0008219	cell death	1	Csa02g024810
4	GO:0051445	regulation of meiotic cell cycle	1	Csa19g025920
4	GO:0051302	regulation of cell division	1	Csa19g025920
4	GO:0044093	positive regulation of molecular function	1	Csa16g050640
4	GO:0042493	response to drug	1	Csa02g045020
4	GO:0080186	developmental vegetative growth	1	Csa04g067870
4	GO:0090626	plant epidermis morphogenesis	1	Csa06g028680
4	GO:0008037	cell recognition	1	Csa14g014150
4	GO:0048569	post-embryonic organ development	1	Csa16g045150
4	GO:0009850	auxin metabolic process	1	Csa11g005420
4	GO:0001763	morphogenesis of a branching structure	1	Csa19g006200
4	GO:0042744	hydrogen peroxide catabolic process	1	Csa16g044170
4	GO:0045595	regulation of cell differentiation	1	Csa16g050640
4	GO:0006482	protein demethylation	1	Csa15g031170
4	GO:0022603	regulation of anatomical structure morphogenesis	1	Csa16g050640
4	GO:0032101	regulation of response to external stimulus	1	Csa13g036150
4	GO:0032940	secretion by cell	1	Csa12g014490
4	GO:0033206	meiotic cytokinesis	1	Csa06g015290
4	GO:0010346	shoot axis formation	1	Csa19g006200
4	GO:0006311	meiotic gene conversion	1	Csa19g025920
4	GO:0022411	cellular component disassembly	1	Csa13g036150
4	GO:0070271	protein complex biogenesis	1	Csa01g039550
4	GO:0010927	cellular component assembly involved in morphogenesis	1	Csa17g002530
4	GO:0050778	positive regulation of immune response	1	Csa02g024810
4	GO:0048480	stigma development	1	Csa11g005420
4	GO:0030638	polyketide metabolic process	1	Csa17g002530
4	GO:0022900	electron transport chain	1	Csa05g055900
4	GO:0042180	cellular ketone metabolic process	1	Csa22584s010
4	GO:0051129	negative regulation of cellular component organization	1	Csa19g025920
4	GO:0015979	photosynthesis	1	Csa05g055900
4	GO:0010227	floral organ abscission	1	Csa09g061300
4	GO:0048479	style development	1	Csa11g005420
4	GO:0015996	chlorophyll catabolic process	1	Csa14g024950
4	GO:0009612	response to mechanical stimulus	1	Csa12g075210
4	GO:1901419	regulation of response to alcohol	1	Csa08g002430
4	GO:0002831	regulation of response to biotic stimulus	1	Csa13g036150
4	GO:0000710	meiotic mismatch repair	1	Csa19g025920
4	GO:0010311	lateral root formation	1	Csa16g045150
4	GO:0051049	regulation of transport	1	Csa12g014490
4	GO:0048438	floral whorl development	1	Csa11g005420
4	GO:0006403	RNA localization	1	Csa15g005760
4	GO:0006928	movement of cell or subcellular component	1	Csa06g015290
4	GO:0010376	stomatal complex formation	1	Csa06g028680
4	GO:0048544	recognition of pollen	1	Csa14g014150
4	GO:0051236	establishment of RNA localization	1	Csa15g005760
4	GO:1901420	negative regulation of response to alcohol	1	Csa08g002430
4	GO:0051447	negative regulation of meiotic cell cycle	1	Csa19g025920
4	GO:0050776	regulation of immune response	1	Csa02g024810
4	GO:0010118	stomatal movement	1	Csa06g031680
4	GO:0048581	negative regulation of post-embryonic development	1	Csa14g004860
4	GO:0002697	regulation of immune effector process	1	Csa13g036150
4	GO:2001057	reactive nitrogen species metabolic process	1	Csa12g075210
4	GO:0009636	response to toxic substance	1	Csa16g044170
4	GO:0031349	positive regulation of defense response	1	Csa02g024810
4	GO:0006081	cellular aldehyde metabolic process	1	Csa07g038010
4	GO:0007349	cellularization	1	Csa06g015290
4	GO:1902584	positive regulation of response to water deprivation	1	Csa04g067870
4	GO:0000422	mitophagy	1	Csa13g036150
4	GO:0042446	hormone biosynthetic process	1	Csa11g005420
4	GO:0009846	pollen germination	1	Csa06g031680
4	GO:0071166	ribonucleoprotein complex localization	1	Csa15g005760
4	GO:0009875	pollen-pistil interaction	1	Csa14g014150
4	GO:0007164	establishment of tissue polarity	1	Csa06g031680
4	GO:0002218	activation of innate immune response	1	Csa02g024810
4	GO:0050688	regulation of defense response to virus	1	Csa13g036150
4	GO:0009624	response to nematode	1	Csa04g051990
4	GO:0051649	establishment of localization in cell	1	Csa15g005760
4	GO:0009909	regulation of flower development	1	Csa12g075210
4	GO:0006091	generation of precursor metabolites and energy	1	Csa05g055900
4	GO:0043570	maintenance of DNA repeat elements	1	Csa19g025920
4	GO:0009561	megagametogenesis	1	Csa06g015290
4	GO:0016236	macroautophagy	1	Csa13g036150
4	GO:0010015	root morphogenesis	1	Csa16g045150
4	GO:0006520	cellular amino acid metabolic process	1	Csa22584s010
4	GO:0098869	cellular oxidant detoxification	1	Csa16g044170
4	GO:0051782	negative regulation of cell division	1	Csa19g025920
4	GO:0043062	extracellular structure organization	1	Csa17g002530
4	GO:0001558	regulation of cell growth	1	Csa16g050640
4	GO:0009825	multidimensional cell growth	1	Csa17g014280
4	GO:0048638	regulation of developmental growth	1	Csa16g050640
4	GO:0080092	regulation of pollen tube growth	1	Csa16g050640
4	GO:0042391	regulation of membrane potential	1	Csa04g065490
4	GO:0042723	thiamine-containing compound metabolic process	1	Csa01g030020
4	GO:0007131	reciprocal meiotic recombination	1	Csa19g025920
4	GO:0010103	stomatal complex morphogenesis	1	Csa06g028680
5	GO:0009851	auxin biosynthetic process	1	Csa11g005420
5	GO:0045128	negative regulation of reciprocal meiotic recombination	1	Csa19g025920
5	GO:0044786	cell cycle DNA replication	1	Csa06g028680
5	GO:0007112	male meiosis cytokinesis	1	Csa06g015290
5	GO:0016577	histone demethylation	1	Csa15g031170
5	GO:0006954	inflammatory response	1	Csa02g061620
5	GO:0009938	negative regulation of gibberellic acid mediated signaling pathway	1	Csa11g005420
5	GO:0009626	plant-type hypersensitive response	1	Csa02g024810
5	GO:0009832	plant-type cell wall biogenesis	1	Csa18g030570
5	GO:0051054	positive regulation of DNA metabolic process	1	Csa16g045150
5	GO:0010286	heat acclimation	1	Csa17g015310
5	GO:1901334	lactone metabolic process	1	Csa19g006200
5	GO:0010563	negative regulation of phosphorus metabolic process	1	Csa16g045150
5	GO:0048467	gynoecium development	1	Csa11g005420
5	GO:0060284	regulation of cell development	1	Csa16g050640
5	GO:0048509	regulation of meristem development	1	Csa05g044630
5	GO:0046149	pigment catabolic process	1	Csa14g024950
5	GO:0051187	cofactor catabolic process	1	Csa14g024950
5	GO:0051784	negative regulation of nuclear division	1	Csa19g025920
5	GO:0006022	aminoglycan metabolic process	1	Csa10g023410
5	GO:0010101	post-embryonic root morphogenesis	1	Csa16g045150
5	GO:0085029	extracellular matrix assembly	1	Csa17g002530
5	GO:0000910	cytokinesis	1	Csa06g015290
5	GO:0007127	meiosis I	1	Csa19g025920
5	GO:0046460	neutral lipid biosynthetic process	1	Csa07g023480
5	GO:0010208	pollen wall assembly	1	Csa17g002530
5	GO:0048825	cotyledon development	1	Csa06g028680
5	GO:0046903	secretion	1	Csa12g014490
5	GO:0019684	photosynthesis, light reaction	1	Csa05g055900
5	GO:0071426	ribonucleoprotein complex export from nucleus	1	Csa15g005760
5	GO:0016573	histone acetylation	1	Csa12g003770
5	GO:0051029	rRNA transport	1	Csa15g005760
5	GO:0045763	negative regulation of cellular amino acid metabolic process	1	Csa22584s010
5	GO:0007050	cell cycle arrest	1	Csa16g045150
5	GO:0006521	regulation of cellular amino acid metabolic process	1	Csa22584s010
5	GO:0010520	regulation of reciprocal meiotic recombination	1	Csa19g025920
5	GO:0007010	cytoskeleton organization	1	Csa06g015290
5	GO:0019693	ribose phosphate metabolic process	1	Csa07g038010
5	GO:0006772	thiamine metabolic process	1	Csa01g030020
5	GO:0050658	RNA transport	1	Csa15g005760
5	GO:0051174	regulation of phosphorus metabolic process	1	Csa16g045150
5	GO:0044272	sulfur compound biosynthetic process	1	Csa01g030020
5	GO:0071824	protein-DNA complex subunit organization	1	Csa01g039550
5	GO:0006560	proline metabolic process	1	Csa22584s010
5	GO:0009937	regulation of gibberellic acid mediated signaling pathway	1	Csa11g005420
5	GO:0045736	negative regulation of cyclin-dependent protein serine/threonine kinase activity	1	Csa16g045150
5	GO:0098792	xenophagy	1	Csa13g036150
5	GO:0072527	pyrimidine-containing compound metabolic process	1	Csa01g030020
5	GO:0012501	programmed cell death	1	Csa02g024810
5	GO:0046209	nitric oxide metabolic process	1	Csa12g075210
5	GO:0000226	microtubule cytoskeleton organization	1	Csa06g015290
5	GO:0046283	anthocyanin-containing compound metabolic process	1	Csa02g024810
5	GO:0043200	response to amino acid	1	Csa12g075210
5	GO:0042274	ribosomal small subunit biogenesis	1	Csa15g005760
5	GO:0051156	glucose 6-phosphate metabolic process	1	Csa07g038010
5	GO:0006298	mismatch repair	1	Csa19g025920
5	GO:0016192	vesicle-mediated transport	1	Csa06g031680
5	GO:0006638	neutral lipid metabolic process	1	Csa07g023480
5	GO:1904029	regulation of cyclin-dependent protein kinase activity	1	Csa16g045150
5	GO:0042547	cell wall modification involved in multidimensional cell growth	1	Csa17g014280
5	GO:0010948	negative regulation of cell cycle process	1	Csa19g025920
5	GO:0045089	positive regulation of innate immune response	1	Csa02g024810
5	GO:0008652	cellular amino acid biosynthetic process	1	Csa22584s010
5	GO:0033239	negative regulation of cellular amine metabolic process	1	Csa22584s010
5	GO:0009798	axis specification	1	Csa05g044630
5	GO:0008299	isoprenoid biosynthetic process	1	Csa19g006200
5	GO:0010440	stomatal lineage progression	1	Csa04g043660
5	GO:0051783	regulation of nuclear division	1	Csa19g025920
5	GO:0032890	regulation of organic acid transport	1	Csa12g014490
5	GO:0044106	cellular amine metabolic process	1	Csa22584s010
5	GO:0042743	hydrogen peroxide metabolic process	1	Csa16g044170
5	GO:2000377	regulation of reactive oxygen species metabolic process	1	Csa12g075210
5	GO:0045835	negative regulation of meiotic nuclear division	1	Csa19g025920
5	GO:0010565	regulation of cellular ketone metabolic process	1	Csa22584s010
5	GO:0009787	regulation of abscisic acid-activated signaling pathway	1	Csa08g002430
5	GO:0050691	regulation of defense response to virus by host	1	Csa13g036150
5	GO:1901617	organic hydroxy compound biosynthetic process	1	Csa09g080790
5	GO:0010558	negative regulation of macromolecule biosynthetic process	1	Csa01g002430
5	GO:0016053	organic acid biosynthetic process	1	Csa22584s010
5	GO:0034655	nucleobase-containing compound catabolic process	1	Csa13g036150
5	GO:0007140	male meiosis	1	Csa06g015290
5	GO:0009741	response to brassinosteroid	1	Csa16g003450
5	GO:1901605	alpha-amino acid metabolic process	1	Csa22584s010
5	GO:0009806	lignan metabolic process	1	Csa06g033910
5	GO:0080164	regulation of nitric oxide metabolic process	1	Csa12g075210
5	GO:1903173	fatty alcohol metabolic process	1	Csa07g023480
5	GO:0005996	monosaccharide metabolic process	1	Csa05g063400
5	GO:0051338	regulation of transferase activity	1	Csa16g045150
5	GO:0042724	thiamine-containing compound biosynthetic process	1	Csa01g030020
5	GO:0030258	lipid modification	1	Csa06g031680
5	GO:0009831	plant-type cell wall modification involved in multidimensional cell growth	1	Csa17g014280
5	GO:0006461	protein complex assembly	1	Csa01g039550
5	GO:0045088	regulation of innate immune response	1	Csa02g024810
5	GO:0007067	mitotic nuclear division	1	Csa06g028680
5	GO:0051952	regulation of amine transport	1	Csa12g014490
5	GO:0043269	regulation of ion transport	1	Csa12g014490
5	GO:0009788	negative regulation of abscisic acid-activated signaling pathway	1	Csa08g002430
5	GO:0010564	regulation of cell cycle process	1	Csa19g025920
5	GO:0071822	protein complex subunit organization	1	Csa01g039550
5	GO:0044770	cell cycle phase transition	1	Csa16g045150
5	GO:0046907	intracellular transport	1	Csa15g005760
5	GO:1902582	single-organism intracellular transport	1	Csa15g005760
5	GO:0006301	postreplication repair	1	Csa19g025920
5	GO:0010223	secondary shoot formation	1	Csa19g006200
5	GO:2000070	regulation of response to water deprivation	1	Csa04g067870
5	GO:0000423	macromitophagy	1	Csa13g036150
5	GO:0033043	regulation of organelle organization	1	Csa19g025920
5	GO:0009225	nucleotide-sugar metabolic process	1	Csa02g024810
5	GO:0010639	negative regulation of organelle organization	1	Csa19g025920
5	GO:0010585	glutamine secretion	1	Csa12g014490
5	GO:0008202	steroid metabolic process	1	Csa09g080790
5	GO:0040020	regulation of meiotic nuclear division	1	Csa19g025920
5	GO:0019682	glyceraldehyde-3-phosphate metabolic process	1	Csa07g038010
5	GO:0065001	specification of axis polarity	1	Csa05g044630
5	GO:0006040	amino sugar metabolic process	1	Csa10g023410
5	GO:0010187	negative regulation of seed germination	1	Csa14g004860
5	GO:0010204	defense response signaling pathway, resistance gene-independent	1	Csa02g024810
5	GO:0098780	response to mitochondrial depolarisation	1	Csa13g036150
5	GO:0006855	drug transmembrane transport	1	Csa02g045020
5	GO:0009558	embryo sac cellularization	1	Csa06g015290
5	GO:0033238	regulation of cellular amine metabolic process	1	Csa22584s010
5	GO:0007018	microtubule-based movement	1	Csa06g015290
5	GO:0051510	regulation of unidimensional cell growth	1	Csa16g050640
5	GO:0030198	extracellular matrix organization	1	Csa17g002530
5	GO:0006290	pyrimidine dimer repair	1	Csa19g025920
5	GO:0009767	photosynthetic electron transport chain	1	Csa05g055900
5	GO:1903008	organelle disassembly	1	Csa13g036150
5	GO:0007005	mitochondrion organization	1	Csa13g036150
5	GO:0042886	amide transport	1	Csa04g040180
5	GO:0022604	regulation of cell morphogenesis	1	Csa16g050640
5	GO:0030639	polyketide biosynthetic process	1	Csa17g002530
5	GO:0008643	carbohydrate transport	1	Csa09g016200
5	GO:0006644	phospholipid metabolic process	1	Csa06g031680
5	GO:0048507	meristem development	1	Csa05g044630
5	GO:0032506	cytokinetic process	1	Csa06g015290
5	GO:1902347	response to strigolactone	1	Csa19g006200
5	GO:0048528	post-embryonic root development	1	Csa16g045150
5	GO:0048440	carpel development	1	Csa11g005420
5	GO:0034389	lipid particle organization	1	Csa04g067870
5	GO:0043085	positive regulation of catalytic activity	1	Csa16g050640
5	GO:0045017	glycerolipid biosynthetic process	1	Csa07g023480
5	GO:0015893	drug transport	1	Csa02g045020
5	GO:0015837	amine transport	1	Csa12g014490
6	GO:0010252	auxin homeostasis	1	Csa11g005420
6	GO:0000820	regulation of glutamine family amino acid metabolic process	1	Csa22584s010
6	GO:0060631	regulation of meiosis I	1	Csa19g025920
6	GO:0000245	spliceosomal complex assembly	1	Csa13g036150
6	GO:0030488	tRNA methylation	1	Csa08g006650
6	GO:0045936	negative regulation of phosphate metabolic process	1	Csa16g045150
6	GO:0051592	response to calcium ion	1	Csa12g075210
6	GO:0045005	DNA-dependent DNA replication maintenance of fidelity	1	Csa01g002430
6	GO:1901607	alpha-amino acid biosynthetic process	1	Csa22584s010
6	GO:0034728	nucleosome organization	1	Csa01g039550
6	GO:0030162	regulation of proteolysis	1	Csa09g077810
6	GO:0010498	proteasomal protein catabolic process	1	Csa22584s010
6	GO:0000018	regulation of DNA recombination	1	Csa19g025920
6	GO:0010051	xylem and phloem pattern formation	1	Csa11g005420
6	GO:2000215	negative regulation of proline metabolic process	1	Csa22584s010
6	GO:0016071	mRNA metabolic process	1	Csa13g036150
6	GO:0006030	chitin metabolic process	1	Csa10g023410
6	GO:0051345	positive regulation of hydrolase activity	1	Csa16g050640
6	GO:0098779	mitophagy in response to mitochondrial depolarization	1	Csa13g036150
6	GO:0015695	organic cation transport	1	Csa04g051990
6	GO:0046834	lipid phosphorylation	1	Csa06g031680
6	GO:0090501	RNA phosphodiester bond hydrolysis	1	Csa15g005760
6	GO:0031497	chromatin assembly	1	Csa01g039550
6	GO:0046394	carboxylic acid biosynthetic process	1	Csa22584s010
6	GO:0006639	acylglycerol metabolic process	1	Csa07g023480
6	GO:0061726	mitochondrion disassembly	1	Csa13g036150
6	GO:0034050	host programmed cell death induced by symbiont	1	Csa02g024810
6	GO:0051346	negative regulation of hydrolase activity	1	Csa09g077810
6	GO:2000113	negative regulation of cellular macromolecule biosynthetic process	1	Csa01g002430
6	GO:0043087	regulation of GTPase activity	1	Csa16g050640
6	GO:0044070	regulation of anion transport	1	Csa12g014490
6	GO:0000281	mitotic cytokinesis	1	Csa06g015290
6	GO:0010769	regulation of cell morphogenesis involved in differentiation	1	Csa16g050640
6	GO:0000028	ribosomal small subunit assembly	1	Csa15g005760
6	GO:0098655	cation transmembrane transport	1	Csa04g051990
6	GO:0016125	sterol metabolic process	1	Csa09g080790
6	GO:0051169	nuclear transport	1	Csa15g005760
6	GO:0006694	steroid biosynthetic process	1	Csa09g080790
6	GO:0045910	negative regulation of DNA recombination	1	Csa19g025920
6	GO:0008156	negative regulation of DNA replication	1	Csa01g002430
6	GO:0006098	pentose-phosphate shunt	1	Csa07g038010
6	GO:0046348	amino sugar catabolic process	1	Csa10g023410
6	GO:0043549	regulation of kinase activity	1	Csa16g045150
6	GO:0046463	acylglycerol biosynthetic process	1	Csa07g023480
6	GO:0006011	UDP-glucose metabolic process	1	Csa02g024810
6	GO:0070646	protein modification by small protein removal	1	Csa09g048450
6	GO:0019752	carboxylic acid metabolic process	1	Csa22584s010
6	GO:0006334	nucleosome assembly	1	Csa01g039550
6	GO:0010584	pollen exine formation	1	Csa17g002530
6	GO:2000024	regulation of leaf development	1	Csa05g044630
6	GO:0002230	positive regulation of defense response to virus by host	1	Csa13g036150
6	GO:0044843	cell cycle G1/S phase transition	1	Csa16g045150
6	GO:0006026	aminoglycan catabolic process	1	Csa10g023410
6	GO:0051955	regulation of amino acid transport	1	Csa12g014490
6	GO:0006650	glycerophospholipid metabolic process	1	Csa06g031680
6	GO:0030490	maturation of SSU-rRNA	1	Csa15g005760
6	GO:0034308	primary alcohol metabolic process	1	Csa07g023480
6	GO:1901071	glucosamine-containing compound metabolic process	1	Csa10g023410
6	GO:0098660	inorganic ion transmembrane transport	1	Csa04g051990
6	GO:0045740	positive regulation of DNA replication	1	Csa16g045150
6	GO:0031400	negative regulation of protein modification process	1	Csa16g045150
6	GO:0009943	adaxial/abaxial axis specification	1	Csa05g044630
6	GO:0048527	lateral root development	1	Csa16g045150
6	GO:0071370	cellular response to gibberellin stimulus	1	Csa11g005420
6	GO:0031167	rRNA methylation	1	Csa11g104620
6	GO:0051348	negative regulation of transferase activity	1	Csa16g045150
6	GO:0009773	photosynthetic electron transport in photosystem I	1	Csa05g055900
6	GO:0006405	RNA export from nucleus	1	Csa15g005760
6	GO:0071407	cellular response to organic cyclic compound	1	Csa19g006200
6	GO:0009944	polarity specification of adaxial/abaxial axis	1	Csa05g044630
6	GO:0010288	response to lead ion	1	Csa08g024050
6	GO:0009553	embryo sac development	1	Csa06g015290
6	GO:0071103	DNA conformation change	1	Csa01g039550
6	GO:0009807	lignan biosynthetic process	1	Csa06g033910
6	GO:0006561	proline biosynthetic process	1	Csa22584s010
6	GO:0019220	regulation of phosphate metabolic process	1	Csa16g045150
6	GO:0009961	response to 1-aminocyclopropane-1-carboxylic acid	1	Csa12g075210
6	GO:0046165	alcohol biosynthetic process	1	Csa09g080790
6	GO:0000387	spliceosomal snRNP assembly	1	Csa13g036150
6	GO:0042023	DNA endoreduplication	1	Csa06g028680
6	GO:0061640	cytoskeleton-dependent cytokinesis	1	Csa06g015290
6	GO:0006787	porphyrin-containing compound catabolic process	1	Csa14g024950
6	GO:2000214	regulation of proline metabolic process	1	Csa22584s010
6	GO:0009955	adaxial/abaxial pattern specification	1	Csa05g044630
6	GO:1902183	regulation of shoot apical meristem development	1	Csa05g044630
6	GO:0010476	gibberellin mediated signaling pathway	1	Csa11g005420
6	GO:0016114	terpenoid biosynthetic process	1	Csa19g006200
6	GO:0019318	hexose metabolic process	1	Csa05g063400
6	GO:0033962	cytoplasmic mRNA processing body assembly	1	Csa13g036150
6	GO:1902182	shoot apical meristem development	1	Csa05g044630
6	GO:0070076	histone lysine demethylation	1	Csa15g031170
6	GO:0006333	chromatin assembly or disassembly	1	Csa01g039550
6	GO:0046717	acid secretion	1	Csa12g014490
6	GO:0006401	RNA catabolic process	1	Csa13g036150
6	GO:0033306	phytol metabolic process	1	Csa07g023480
6	GO:0072528	pyrimidine-containing compound biosynthetic process	1	Csa01g030020
6	GO:0006897	endocytosis	1	Csa06g031680
6	GO:0072525	pyridine-containing compound biosynthetic process	1	Csa20g038160
6	GO:1901600	strigolactone metabolic process	1	Csa19g006200
6	GO:0065004	protein-DNA complex assembly	1	Csa01g039550
6	GO:0006865	amino acid transport	1	Csa12g014490
6	GO:0009064	glutamine family amino acid metabolic process	1	Csa22584s010
6	GO:0052547	regulation of peptidase activity	1	Csa09g077810
6	GO:0044772	mitotic cell cycle phase transition	1	Csa16g045150
6	GO:0045861	negative regulation of proteolysis	1	Csa09g077810
6	GO:0006407	rRNA export from nucleus	1	Csa15g005760
6	GO:0080110	sporopollenin biosynthetic process	1	Csa17g002530
6	GO:0033015	tetrapyrrole catabolic process	1	Csa14g024950
6	GO:2000282	regulation of cellular amino acid biosynthetic process	1	Csa22584s010
6	GO:0009052	pentose-phosphate shunt, non-oxidative branch	1	Csa07g038010
6	GO:0010102	lateral root morphogenesis	1	Csa16g045150
6	GO:1904030	negative regulation of cyclin-dependent protein kinase activity	1	Csa16g045150
6	GO:0006414	translational elongation	1	Csa04g067870
6	GO:0031399	regulation of protein modification process	1	Csa16g045150
6	GO:1902348	cellular response to strigolactone	1	Csa19g006200
6	GO:0015833	peptide transport	1	Csa04g040180
6	GO:1902410	mitotic cytokinetic process	1	Csa06g015290
6	GO:0072387	flavin adenine dinucleotide metabolic process	1	Csa20g038280
6	GO:0009228	thiamine biosynthetic process	1	Csa01g030020
6	GO:0010245	radial microtubular system formation	1	Csa06g015290
6	GO:0015994	chlorophyll metabolic process	1	Csa14g024950
6	GO:0000079	regulation of cyclin-dependent protein serine/threonine kinase activity	1	Csa16g045150
6	GO:2000283	negative regulation of cellular amino acid biosynthetic process	1	Csa22584s010
6	GO:0015696	ammonium transport	1	Csa04g051990
6	GO:0071428	rRNA-containing ribonucleoprotein complex export from nucleus	1	Csa15g005760
6	GO:1901336	lactone biosynthetic process	1	Csa19g006200
7	GO:0015672	monovalent inorganic cation transport	1	Csa04g051990
7	GO:0072488	ammonium transmembrane transport	1	Csa04g051990
7	GO:0046854	phosphatidylinositol phosphorylation	1	Csa06g031680
7	GO:0006714	sesquiterpenoid metabolic process	1	Csa19g006200
7	GO:0098662	inorganic cation transmembrane transport	1	Csa04g051990
7	GO:0043547	positive regulation of GTPase activity	1	Csa16g050640
7	GO:0006835	dicarboxylic acid transport	1	Csa03g011880
7	GO:0000478	endonucleolytic cleavage involved in rRNA processing	1	Csa15g005760
7	GO:0045859	regulation of protein kinase activity	1	Csa16g045150
7	GO:0000469	cleavage involved in rRNA processing	1	Csa15g005760
7	GO:0080143	regulation of amino acid export	1	Csa12g014490
7	GO:0006641	triglyceride metabolic process	1	Csa07g023480
7	GO:0000911	cytokinesis by cell plate formation	1	Csa06g015290
7	GO:0035825	reciprocal DNA recombination	1	Csa19g025920
7	GO:0030001	metal ion transport	1	Csa04g057480
7	GO:0000460	maturation of 5.8S rRNA	1	Csa15g005760
7	GO:0042325	regulation of phosphorylation	1	Csa16g045150
7	GO:2000104	negative regulation of DNA-dependent DNA replication	1	Csa01g002430
7	GO:0015804	neutral amino acid transport	1	Csa12g014490
7	GO:0006857	oligopeptide transport	1	Csa04g040180
7	GO:0046488	phosphatidylinositol metabolic process	1	Csa06g031680
7	GO:0090502	RNA phosphodiester bond hydrolysis, endonucleolytic	1	Csa15g005760
7	GO:0009646	response to absence of light	1	Csa12g075210
7	GO:0031125	rRNA 3'-end processing	1	Csa15g005760
7	GO:0016101	diterpenoid metabolic process	1	Csa07g023480
7	GO:0046443	FAD metabolic process	1	Csa20g038280
7	GO:0033673	negative regulation of kinase activity	1	Csa16g045150
7	GO:0050657	nucleic acid transport	1	Csa15g005760
7	GO:0009740	gibberellic acid mediated signaling pathway	1	Csa11g005420
7	GO:0019363	pyridine nucleotide biosynthetic process	1	Csa20g038160
7	GO:0010466	negative regulation of peptidase activity	1	Csa09g077810
7	GO:0032973	amino acid export	1	Csa12g014490
7	GO:0031123	RNA 3'-end processing	1	Csa15g005760
7	GO:0043161	proteasome-mediated ubiquitin-dependent protein catabolic process	1	Csa22584s010
7	GO:0035822	gene conversion	1	Csa19g025920
7	GO:0048478	replication fork protection	1	Csa01g002430
7	GO:0006913	nucleocytoplasmic transport	1	Csa15g005760
7	GO:1902005	regulation of proline biosynthetic process	1	Csa22584s010
7	GO:0072388	flavin adenine dinucleotide biosynthetic process	1	Csa20g038280
7	GO:0006397	mRNA processing	1	Csa13g036150
7	GO:0016106	sesquiterpenoid biosynthetic process	1	Csa19g006200
7	GO:0043543	protein acylation	1	Csa12g003770
7	GO:0000082	G1/S transition of mitotic cell cycle	1	Csa16g045150
7	GO:1901601	strigolactone biosynthetic process	1	Csa19g006200
7	GO:1901072	glucosamine-containing compound catabolic process	1	Csa10g023410
7	GO:0006012	galactose metabolic process	1	Csa05g063400
7	GO:0006402	mRNA catabolic process	1	Csa13g036150
7	GO:0097359	UDP-glucosylation	1	Csa02g024810
7	GO:0009084	glutamine family amino acid biosynthetic process	1	Csa22584s010
7	GO:0001932	regulation of protein phosphorylation	1	Csa16g045150
7	GO:0000154	rRNA modification	1	Csa11g104620
7	GO:0006868	glutamine transport	1	Csa12g014490
7	GO:0001933	negative regulation of protein phosphorylation	1	Csa16g045150
7	GO:0008214	protein dealkylation	1	Csa15g031170
7	GO:0052548	regulation of endopeptidase activity	1	Csa09g077810
7	GO:0072511	divalent inorganic cation transport	1	Csa04g057480
7	GO:0051568	histone H3-K4 methylation	1	Csa15g017850
7	GO:0070544	histone H3-K36 demethylation	1	Csa15g031170
7	GO:0016579	protein deubiquitination	1	Csa09g048450
7	GO:0006323	DNA packaging	1	Csa01g039550
7	GO:0006400	tRNA modification	1	Csa08g006650
7	GO:0000462	maturation of SSU-rRNA from tricistronic rRNA transcript (SSU-rRNA, 5.8S rRNA, LSU-rRNA)	1	Csa15g005760
7	GO:0016126	sterol biosynthetic process	1	Csa09g080790
7	GO:1902006	negative regulation of proline biosynthetic process	1	Csa22584s010
7	GO:0008380	RNA splicing	1	Csa13g036150
7	GO:0042326	negative regulation of phosphorylation	1	Csa16g045150
7	GO:0006032	chitin catabolic process	1	Csa10g023410
7	GO:0019432	triglyceride biosynthetic process	1	Csa07g023480
7	GO:0090329	regulation of DNA-dependent DNA replication	1	Csa01g002430
8	GO:0006747	FAD biosynthetic process	1	Csa20g038280
8	GO:0000447	endonucleolytic cleavage in ITS1 to separate SSU-rRNA from 5.8S rRNA and LSU-rRNA from tricistronic rRNA transcript (SSU-rRNA, 5.8S rRNA, LSU-rRNA)	1	Csa15g005760
8	GO:0019674	NAD metabolic process	1	Csa20g038160
8	GO:0000479	endonucleolytic cleavage of tricistronic rRNA transcript (SSU-rRNA, 5.8S rRNA, LSU-rRNA)	1	Csa15g005760
8	GO:0000461	endonucleolytic cleavage to generate mature 3'-end of SSU-rRNA from (SSU-rRNA, 5.8S rRNA, LSU-rRNA)	1	Csa15g005760
8	GO:0000375	RNA splicing, via transesterification reactions	1	Csa13g036150
8	GO:0071900	regulation of protein serine/threonine kinase activity	1	Csa16g045150
8	GO:0010951	negative regulation of endopeptidase activity	1	Csa09g077810
8	GO:0043628	ncRNA 3'-end processing	1	Csa15g005760
8	GO:0006473	protein acetylation	1	Csa12g003770
8	GO:0000398	mRNA splicing, via spliceosome	1	Csa13g036150
8	GO:0015740	C4-dicarboxylate transport	1	Csa03g011880
8	GO:0070838	divalent metal ion transport	1	Csa04g057480
8	GO:0000466	maturation of 5.8S rRNA from tricistronic rRNA transcript (SSU-rRNA, 5.8S rRNA, LSU-rRNA)	1	Csa15g005760
8	GO:0006739	NADP metabolic process	1	Csa07g038010
8	GO:0000041	transition metal ion transport	1	Csa04g057480
8	GO:0006469	negative regulation of protein kinase activity	1	Csa16g045150
8	GO:0000956	nuclear-transcribed mRNA catabolic process	1	Csa13g036150
8	GO:0051168	nuclear export	1	Csa15g005760
9	GO:0018394	peptidyl-lysine acetylation	1	Csa12g003770
9	GO:0000377	RNA splicing, via transesterification reactions with bulged adenosine as nucleophile	1	Csa13g036150
9	GO:0015743	malate transport	1	Csa03g011880
9	GO:0006475	internal protein amino acid acetylation	1	Csa12g003770
9	GO:0006829	zinc II ion transport	1	Csa04g057480
9	GO:0071901	negative regulation of protein serine/threonine kinase activity	1	Csa16g045150
10	GO:0000209	protein polyubiquitination	1	Csa22584s010
10	GO:0018393	internal peptidyl-lysine acetylation	1	Csa12g003770

## Sheet: Cellular Component
Table S6. GO classification and KEGG metabolic pathways for the differentially expressed genes DEGs down regulated in DGAT1m #2 at 16-21 days after flowering DAF. Gene ontology distribution of the transcripts into molecular function, biological process, cellular component, and metabolic pathways . The number of transcripts encoded for each category is represented as well as the GO level for each …
GO Level	Term ID	Term (Name)	Number of Sequences	Sequences Names
1	GO:0005575	cellular_component	245	Csa06g054300, Csa18g028790, Csa12g017650, Csa13g016600, Csa11g080050, Csa02g045020, Csa09g080790, Csa07g017750, Csa06g040020, Csa09g058740, Csa07g050100, Csa06g015290, Csa12g079580, Csa17g099230, Csa12g054150, Csa01g017640, Csa04g057480, Csa17g097060, Csa11g089410, Csa20g040720, Csa15g008550, Csa02g061620, Csa02g006330, Csa04g065540, Csa09g007290, Csa08g062980, Csa17g019320, Csa13g014790, Csa19g0…
2	GO:0005623	cell	180	Csa15g006520, Csa06g054300, Csa11g034310, Csa18g028790, Csa16g050640, Csa07g023480, Csa17g013850, Csa13g016600, Csa04g066000, Csa09g080790, Csa06g040020, Csa07g050620, Csa09g058740, Csa07g050100, Csa12g003770, Csa03g016380, Csa06g015290, Csa14g004860, Csa12g079580, Csa17g099230, Csa08g028420, Csa01g017640, Csa12g054150, Csa17g097060, Csa11g089410, Csa04g057480, Csa02g061620, Csa02g006330, Csa04g0…
2	GO:0044464	cell part	179	Csa15g006520, Csa06g054300, Csa11g034310, Csa18g028790, Csa16g050640, Csa07g023480, Csa17g013850, Csa13g016600, Csa04g066000, Csa09g080790, Csa06g040020, Csa07g050620, Csa09g058740, Csa07g050100, Csa12g003770, Csa03g016380, Csa06g015290, Csa14g004860, Csa12g079580, Csa17g099230, Csa08g028420, Csa01g017640, Csa17g097060, Csa11g089410, Csa04g057480, Csa02g061620, Csa02g006330, Csa04g065540, Csa09g0…
3	GO:0005622	intracellular	167	Csa15g006520, Csa06g054300, Csa11g034310, Csa18g028790, Csa16g050640, Csa07g023480, Csa17g013850, Csa04g066000, Csa09g080790, Csa07g050620, Csa09g058740, Csa07g050100, Csa12g003770, Csa03g016380, Csa06g015290, Csa14g004860, Csa12g079580, Csa17g099230, Csa08g028420, Csa01g017640, Csa11g089410, Csa17g097060, Csa04g057480, Csa02g061620, Csa02g006330, Csa04g065540, Csa09g005260, Csa08g043120, Csa02g0…
3	GO:0044424	intracellular part	166	Csa15g006520, Csa06g054300, Csa11g034310, Csa18g028790, Csa16g050640, Csa07g023480, Csa17g013850, Csa04g066000, Csa09g080790, Csa07g050620, Csa09g058740, Csa07g050100, Csa12g003770, Csa03g016380, Csa06g015290, Csa14g004860, Csa12g079580, Csa17g099230, Csa08g028420, Csa01g017640, Csa11g089410, Csa17g097060, Csa04g057480, Csa02g061620, Csa02g006330, Csa04g065540, Csa09g005260, Csa08g043120, Csa02g0…
2	GO:0043226	organelle	144	Csa15g006520, Csa06g054300, Csa11g034310, Csa18g028790, Csa16g050640, Csa17g013850, Csa07g023480, Csa04g066000, Csa09g080790, Csa07g050620, Csa07g050100, Csa12g003770, Csa03g016380, Csa06g015290, Csa14g004860, Csa12g079580, Csa17g099230, Csa08g028420, Csa01g017640, Csa17g097060, Csa04g057480, Csa11g089410, Csa02g061620, Csa02g006330, Csa04g065540, Csa09g005260, Csa08g043120, Csa02g055900, Csa09g0…
3	GO:0043229	intracellular organelle	144	Csa15g006520, Csa06g054300, Csa11g034310, Csa18g028790, Csa16g050640, Csa17g013850, Csa07g023480, Csa04g066000, Csa09g080790, Csa07g050620, Csa07g050100, Csa12g003770, Csa03g016380, Csa06g015290, Csa14g004860, Csa12g079580, Csa17g099230, Csa08g028420, Csa01g017640, Csa17g097060, Csa04g057480, Csa11g089410, Csa02g061620, Csa02g006330, Csa04g065540, Csa09g005260, Csa08g043120, Csa02g055900, Csa09g0…
3	GO:0043227	membrane-bounded organelle	138	Csa15g006520, Csa06g054300, Csa11g034310, Csa16g050640, Csa17g013850, Csa07g023480, Csa04g066000, Csa09g080790, Csa07g050620, Csa07g050100, Csa12g003770, Csa03g016380, Csa06g015290, Csa14g004860, Csa12g079580, Csa17g099230, Csa08g028420, Csa01g017640, Csa17g097060, Csa04g057480, Csa02g061620, Csa02g006330, Csa04g065540, Csa09g005260, Csa08g043120, Csa02g055900, Csa09g007290, Csa05g044630, Csa17g0…
4	GO:0043231	intracellular membrane-bounded organelle	138	Csa15g006520, Csa06g054300, Csa11g034310, Csa16g050640, Csa17g013850, Csa07g023480, Csa04g066000, Csa09g080790, Csa07g050620, Csa07g050100, Csa12g003770, Csa03g016380, Csa06g015290, Csa14g004860, Csa12g079580, Csa17g099230, Csa08g028420, Csa01g017640, Csa17g097060, Csa04g057480, Csa02g061620, Csa02g006330, Csa04g065540, Csa09g005260, Csa08g043120, Csa02g055900, Csa09g007290, Csa05g044630, Csa17g0…
4	GO:0005737	cytoplasm	104	Csa15g006520, Csa06g054300, Csa11g034310, Csa16g050640, Csa07g023480, Csa09g080790, Csa09g058740, Csa03g016380, Csa06g015290, Csa12g079580, Csa17g099230, Csa17g097060, Csa04g057480, Csa02g061620, Csa02g006330, Csa09g005260, Csa08g062980, Csa17g019320, Csa13g014790, Csa20g008550, Csa15g041820, Csa08g056670, Csa07g026250, Csa18g002100, Csa09g097370, Csa15g026670, Csa19g031740, Csa11g100200, Csa04g0…
2	GO:0016020	membrane	103	Csa06g054300, Csa12g057710, Csa12g017650, Csa18g028790, Csa16g050640, Csa14g010980, Csa11g080050, Csa10g017810, Csa02g045020, Csa09g080790, Csa07g017750, Csa06g040020, Csa02g070190, Csa10g049530, Csa20g062910, Csa03g016380, Csa17g099230, Csa17g097060, Csa11g089410, Csa04g057480, Csa15g008550, Csa18g035930, Csa08g043120, Csa17g019320, Csa19g028780, Csa12g014490, Csa20g008550, Csa08g056670, Csa18g0…
2	GO:0044425	membrane part	83	Csa16g003450, Csa17g027300, Csa06g054300, Csa12g057710, Csa12g017650, Csa18g028790, Csa14g010980, Csa11g080050, Csa02g045020, Csa09g080790, Csa07g017750, Csa06g040020, Csa04g042190, Csa02g070190, Csa10g049530, Csa19g003050, Csa04g051990, Csa03g032550, Csa10g014060, Csa20g062910, Csa19g021320, Csa20g021100, Csa05g018480, Csa20g025540, Csa17g099230, Csa13g008870, Csa11g089410, Csa08g006650, Csa11g0…
5	GO:0005634	nucleus	81	Csa16g003450, Csa03g018400, Csa07g035820, Csa14g005070, Csa16g050640, Csa17g013850, Csa03g028690, Csa04g066000, Csa17g015310, Csa01g025740, Csa07g050620, Csa16g040240, Csa19g006200, Csa07g050100, Csa12g003770, Csa19g025920, Csa14g001950, Csa06g015290, Csa14g004860, Csa11g027700, Csa01g030490, Csa06g033480, Csa08g028420, Csa01g017640, Csa14g055680, Csa04g057480, Csa08g006650, Csa13g007380, Csa04g0…
3	GO:0031224	intrinsic component of membrane	79	Csa16g003450, Csa17g027300, Csa06g054300, Csa12g057710, Csa12g017650, Csa18g028790, Csa14g010980, Csa11g080050, Csa02g045020, Csa09g080790, Csa07g017750, Csa06g040020, Csa04g042190, Csa02g070190, Csa10g049530, Csa04g051990, Csa03g032550, Csa10g014060, Csa20g062910, Csa19g021320, Csa20g021100, Csa05g018480, Csa20g025540, Csa17g099230, Csa13g008870, Csa11g089410, Csa08g006650, Csa11g082660, Csa07g0…
4	GO:0016021	integral component of membrane	79	Csa16g003450, Csa17g027300, Csa06g054300, Csa12g057710, Csa12g017650, Csa18g028790, Csa14g010980, Csa11g080050, Csa02g045020, Csa09g080790, Csa07g017750, Csa06g040020, Csa04g042190, Csa02g070190, Csa10g049530, Csa04g051990, Csa03g032550, Csa10g014060, Csa20g062910, Csa19g021320, Csa20g021100, Csa05g018480, Csa20g025540, Csa17g099230, Csa13g008870, Csa11g089410, Csa08g006650, Csa11g082660, Csa07g0…
4	GO:0044444	cytoplasmic part	79	Csa15g006520, Csa09g052440, Csa06g054300, Csa11g034310, Csa14g005070, Csa13712s010, Csa07g023480, Csa07g061670, Csa09g080790, Csa04g042190, Csa15g017850, Csa10g047550, Csa02g072290, Csa01g025740, Csa06g023320, Csa19g003050, Csa02g024810, Csa09g058740, Csa14g001670, Csa03g016380, Csa06g015290, Csa20g025540, Csa12g079580, Csa17g099230, Csa15g005760, Csa17g097060, Csa08g006650, Csa02g061620, Csa16g0…
2	GO:0044422	organelle part	30	Csa19g022990, Csa06g054300, Csa16g045150, Csa07g023480, Csa13g020170, Csa01g025740, Csa19g003050, Csa02g024810, Csa13g036150, Csa19g025920, Csa03g016380, Csa14g001950, Csa06g015290, Csa20g025540, Csa11g027700, Csa01g030490, Csa13g008330, Csa15g005760, Csa12g005040, Csa05g029630, Csa04g067860, Csa19g031730, Csa19g036400, Csa05g001400, Csa05g055900, Csa15g038120, Csa17g019320, Csa20g008550, Csa08g0…
3	GO:0044446	intracellular organelle part	30	Csa19g022990, Csa06g054300, Csa16g045150, Csa07g023480, Csa13g020170, Csa01g025740, Csa19g003050, Csa02g024810, Csa13g036150, Csa19g025920, Csa03g016380, Csa14g001950, Csa06g015290, Csa20g025540, Csa11g027700, Csa01g030490, Csa13g008330, Csa15g005760, Csa12g005040, Csa05g029630, Csa04g067860, Csa19g031730, Csa19g036400, Csa05g001400, Csa05g055900, Csa15g038120, Csa17g019320, Csa20g008550, Csa08g0…
5	GO:0009536	plastid	28	Csa11g087300, Csa15g006520, Csa06g054300, Csa11g034310, Csa14g005070, Csa07g023480, Csa07g061670, Csa04g042190, Csa10g047550, Csa12g053650, Csa03g017770, Csa02g024810, Csa20g012950, Csa15g005760, Csa17g097060, Csa02g061620, Csa16g032460, Csa03g001380, Csa02g001080, Csa04g067860, Csa04g043030, Csa18g038940, Csa05g001400, Csa05g055900, Csa17g019320, Csa20g038280, Csa19g040510, Csa15g041820
6	GO:0009507	chloroplast	28	Csa11g087300, Csa15g006520, Csa06g054300, Csa11g034310, Csa14g005070, Csa07g023480, Csa07g061670, Csa04g042190, Csa10g047550, Csa12g053650, Csa03g017770, Csa02g024810, Csa20g012950, Csa15g005760, Csa17g097060, Csa02g061620, Csa16g032460, Csa03g001380, Csa02g001080, Csa04g067860, Csa04g043030, Csa05g001400, Csa18g038940, Csa05g055900, Csa17g019320, Csa20g038280, Csa19g040510, Csa15g041820
3	GO:0071944	cell periphery	26	Csa18g019060, Csa18g002100, Csa06g031680, Csa13g048140, Csa18g030570, Csa16g050640, Csa13g016600, Csa06g040020, Csa04g065490, Csa02g072290, Csa06g051610, Csa17g014280, Csa04g051990, Csa19g025920, Csa09g094760, Csa13g008330, Csa17g097060, Csa08g043120, Csa06g033910, Csa12g075210, Csa17g019320, Csa01g036600, Csa04g007600, Csa14g002870, Csa12g014490, Csa20g008550
5	GO:0005739	mitochondrion	26	Csa07g026250, Csa09g052440, Csa06g054300, Csa11g034310, Csa09g097370, Csa00555s270, Csa13712s010, Csa15g017850, Csa13g020170, Csa12g053650, Csa03g016380, Csa20g025540, Csa12g079580, Csa17g099230, Csa13g008330, Csa08g002430, Csa12g005040, Csa02g006330, Csa17g010970, Csa09g005260, Csa04g067860, Csa05g001400, Csa15g020580, Csa11g012070, Csa20g008550, Csa15g041820
3	GO:0043228	non-membrane-bounded organelle	22	Csa20g012950, Csa19g022990, Csa11g089410, Csa15g005760, Csa08g005980, Csa12g005040, Csa18g028790, Csa05g029630, Csa11g100200, Csa19g031730, Csa04g067870, Csa19g036400, Csa01g025740, Csa15g038120, Csa01579s010, Csa13g036150, Csa19g025920, Csa14g001950, Csa06g015290, Csa11g027700, Csa01g039550, Csa01g030490
4	GO:0043232	intracellular non-membrane-bounded organelle	22	Csa20g012950, Csa19g022990, Csa11g089410, Csa15g005760, Csa08g005980, Csa12g005040, Csa18g028790, Csa05g029630, Csa11g100200, Csa19g031730, Csa04g067870, Csa19g036400, Csa01g025740, Csa15g038120, Csa01579s010, Csa13g036150, Csa19g025920, Csa14g001950, Csa06g015290, Csa11g027700, Csa01g039550, Csa01g030490
3	GO:0005886	plasma membrane	19	Csa13g008330, Csa18g019060, Csa18g002100, Csa06g031680, Csa17g097060, Csa13g048140, Csa08g043120, Csa16g050640, Csa06g040020, Csa04g065490, Csa12g075210, Csa02g072290, Csa17g019320, Csa04g007600, Csa04g051990, Csa17g014280, Csa12g014490, Csa19g025920, Csa20g008550
2	GO:0005576	extracellular region	18	Csa18g019060, Csa04g057480, Csa09g045180, Csa20g040720, Csa18g030570, Csa06g049520, Csa15g005060, Csa06g033910, Csa13g016600, Csa16g044170, Csa07g063390, Csa19g036440, Csa04g007600, Csa17g014280, Csa07g003940, Csa07g004940, Csa16g048920, Csa09g094760
5	GO:0005829	cytosol	18	Csa06g031680, Csa15g005760, Csa08g002430, Csa05g012650, Csa19g031740, Csa05g029630, Csa11g034520, Csa19g031730, Csa02g072290, Csa01g025740, Csa09g061300, Csa15g038120, Csa06g044510, Csa05g074900, Csa03g001760, Csa09g058740, Csa04g037590, Csa14g001670
3	GO:0012505	endomembrane system	17	Csa13g008330, Csa06g054300, Csa15g005060, Csa05g029630, Csa04g067860, Csa09g080790, Csa05g001400, Csa16g038690, Csa12g075210, Csa13g020170, Csa19g003050, Csa02g024810, Csa20g008550, Csa17g002530, Csa19g040510, Csa20g025540, Csa08g056670
2	GO:0032991	macromolecular complex	14	Csa20g012950, Csa19g022990, Csa15g005760, Csa08g006650, Csa12g005040, Csa05g029630, Csa11g100200, Csa05g055900, Csa01579s010, Csa13g036150, Csa19g025920, Csa06g015290, Csa01g039550, Csa06g001910
2	GO:0031974	membrane-enclosed lumen	11	Csa19g036400, Csa01g025740, Csa15g038120, Csa02g024810, Csa13g036150, Csa16g045150, Csa19g025920, Csa14g001950, Csa11g027700, Csa19g031730, Csa01g030490
3	GO:0043233	organelle lumen	11	Csa19g036400, Csa01g025740, Csa15g038120, Csa02g024810, Csa13g036150, Csa16g045150, Csa19g025920, Csa14g001950, Csa11g027700, Csa19g031730, Csa01g030490
4	GO:0005794	Golgi apparatus	11	Csa13g008330, Csa05g001400, Csa16g038690, Csa06g054300, Csa12g075210, Csa19g003050, Csa05g029630, Csa20g008550, Csa04g067860, Csa19g040510, Csa08g056670
4	GO:0070013	intracellular organelle lumen	11	Csa19g036400, Csa01g025740, Csa15g038120, Csa02g024810, Csa13g036150, Csa16g045150, Csa19g025920, Csa14g001950, Csa11g027700, Csa19g031730, Csa01g030490
4	GO:0005783	endoplasmic reticulum	11	Csa05g001400, Csa06g054300, Csa13g020170, Csa19g003050, Csa02g024810, Csa15g005060, Csa04g067860, Csa20g025540, Csa17g002530, Csa19g040510, Csa09g080790
3	GO:0031090	organelle membrane	10	Csa13g008330, Csa05g001400, Csa06g054300, Csa13g020170, Csa19g003050, Csa03g016380, Csa20g008550, Csa20g025540, Csa04g067860, Csa08g056670
4	GO:0098588	bounding membrane of organelle	10	Csa13g008330, Csa05g001400, Csa06g054300, Csa13g020170, Csa19g003050, Csa03g016380, Csa20g008550, Csa04g067860, Csa20g025540, Csa08g056670
4	GO:0044428	nuclear part	10	Csa19g036400, Csa01g025740, Csa15g038120, Csa13g036150, Csa16g045150, Csa19g025920, Csa14g001950, Csa11g027700, Csa19g031730, Csa01g030490
5	GO:0031981	nuclear lumen	10	Csa19g036400, Csa01g025740, Csa15g038120, Csa13g036150, Csa16g045150, Csa19g025920, Csa14g001950, Csa11g027700, Csa19g031730, Csa01g030490
3	GO:0030312	external encapsulating structure	9	Csa06g051610, Csa01g036600, Csa04g007600, Csa14g002870, Csa18g030570, Csa17g014280, Csa06g033910, Csa13g016600, Csa09g094760
4	GO:0005618	cell wall	9	Csa06g051610, Csa01g036600, Csa04g007600, Csa14g002870, Csa18g030570, Csa17g014280, Csa06g033910, Csa13g016600, Csa09g094760
3	GO:0031975	envelope	7	Csa05g001400, Csa06g054300, Csa13g020170, Csa17g019320, Csa03g016380, Csa20g025540, Csa04g067860
3	GO:0044459	plasma membrane part	7	Csa13g008330, Csa06g040020, Csa04g065490, Csa06g031680, Csa04g051990, Csa17g014280, Csa20g008550
3	GO:1990904	ribonucleoprotein complex	7	Csa20g012950, Csa15g005760, Csa12g005040, Csa01579s010, Csa05g029630, Csa13g036150, Csa11g100200
3	GO:0043234	protein complex	7	Csa19g022990, Csa08g006650, Csa05g055900, Csa19g025920, Csa06g015290, Csa01g039550, Csa06g001910
4	GO:0044432	endoplasmic reticulum part	7	Csa05g001400, Csa06g054300, Csa13g020170, Csa19g003050, Csa02g024810, Csa04g067860, Csa20g025540
4	GO:0031967	organelle envelope	7	Csa05g001400, Csa06g054300, Csa13g020170, Csa17g019320, Csa03g016380, Csa20g025540, Csa04g067860
4	GO:0030529	intracellular ribonucleoprotein complex	7	Csa20g012950, Csa15g005760, Csa12g005040, Csa01579s010, Csa05g029630, Csa13g036150, Csa11g100200
5	GO:0005730	nucleolus	7	Csa19g036400, Csa01g025740, Csa15g038120, Csa14g001950, Csa11g027700, Csa19g031730, Csa01g030490
3	GO:0042175	nuclear outer membrane-endoplasmic reticulum membrane network	6	Csa05g001400, Csa06g054300, Csa13g020170, Csa19g003050, Csa04g067860, Csa20g025540
3	GO:0005789	endoplasmic reticulum membrane	6	Csa05g001400, Csa06g054300, Csa13g020170, Csa19g003050, Csa04g067860, Csa20g025540
4	GO:0031226	intrinsic component of plasma membrane	6	Csa13g008330, Csa06g040020, Csa04g065490, Csa04g051990, Csa17g014280, Csa20g008550
4	GO:0044435	plastid part	6	Csa05g001400, Csa06g054300, Csa05g055900, Csa17g019320, Csa07g023480, Csa04g067860
5	GO:0044434	chloroplast part	6	Csa05g001400, Csa06g054300, Csa05g055900, Csa17g019320, Csa07g023480, Csa04g067860
5	GO:0005840	ribosome	6	Csa20g012950, Csa15g005760, Csa12g005040, Csa01579s010, Csa05g029630, Csa11g100200
2	GO:0055044	symplast	5	Csa13g008330, Csa05g029630, Csa04g051990, Csa06g015290, Csa20g008550
2	GO:0030054	cell junction	5	Csa13g008330, Csa05g029630, Csa04g051990, Csa06g015290, Csa20g008550
3	GO:0048046	apoplast	5	Csa07g063390, Csa18g030570, Csa17g014280, Csa06g033910, Csa13g016600
3	GO:0009506	plasmodesma	5	Csa13g008330, Csa05g029630, Csa04g051990, Csa06g015290, Csa20g008550
3	GO:0005911	cell-cell junction	5	Csa13g008330, Csa05g029630, Csa04g051990, Csa06g015290, Csa20g008550
4	GO:0044431	Golgi apparatus part	5	Csa05g001400, Csa06g054300, Csa19g003050, Csa04g067860, Csa08g056670
5	GO:0005773	vacuole	5	Csa13g008330, Csa18g002100, Csa12g021990, Csa20g008550, Csa19g040510
5	GO:0000139	Golgi membrane	5	Csa05g001400, Csa06g054300, Csa19g003050, Csa04g067860, Csa08g056670
3	GO:0098805	whole membrane	4	Csa13g008330, Csa06g031680, Csa03g016380, Csa20g008550
4	GO:0005887	integral component of plasma membrane	4	Csa06g040020, Csa04g065490, Csa04g051990, Csa17g014280
4	GO:0031984	organelle subcompartment	4	Csa05g001400, Csa06g054300, Csa05g055900, Csa04g067860
5	GO:0009526	plastid envelope	4	Csa05g001400, Csa06g054300, Csa17g019320, Csa04g067860
6	GO:0009941	chloroplast envelope	4	Csa05g001400, Csa06g054300, Csa17g019320, Csa04g067860
3	GO:0042995	cell projection	3	Csa06g031680, Csa13g036150, Csa16g050640
4	GO:0031966	mitochondrial membrane	3	Csa13g020170, Csa03g016380, Csa20g025540
4	GO:0044391	ribosomal subunit	3	Csa15g005760, Csa12g005040, Csa05g029630
4	GO:0044429	mitochondrial part	3	Csa13g020170, Csa03g016380, Csa20g025540
4	GO:0042170	plastid membrane	3	Csa05g001400, Csa06g054300, Csa04g067860
5	GO:0005795	Golgi stack	3	Csa05g001400, Csa06g054300, Csa04g067860
5	GO:0005740	mitochondrial envelope	3	Csa13g020170, Csa03g016380, Csa20g025540
5	GO:0005694	chromosome	3	Csa08g005980, Csa19g025920, Csa01g039550
5	GO:0005811	lipid particle	3	Csa11g089410, Csa18g028790, Csa04g067870
5	GO:0031969	chloroplast membrane	3	Csa05g001400, Csa06g054300, Csa04g067860
5	GO:0098791	Golgi subcompartment	3	Csa05g001400, Csa06g054300, Csa04g067860
3	GO:0098796	membrane protein complex	2	Csa05g055900, Csa06g001910
3	GO:0034357	photosynthetic membrane	2	Csa05g055900, Csa06g001910
4	GO:0044430	cytoskeletal part	2	Csa19g022990, Csa06g015290
4	GO:0009579	thylakoid	2	Csa05g055900, Csa06g001910
4	GO:0031225	anchored component of membrane	2	Csa13g008330, Csa20g008550
4	GO:0046658	anchored component of plasma membrane	2	Csa13g008330, Csa20g008550
4	GO:0019866	organelle inner membrane	2	Csa13g020170, Csa20g025540
4	GO:0005774	vacuolar membrane	2	Csa13g008330, Csa20g008550
4	GO:0090406	pollen tube	2	Csa06g031680, Csa16g050640
4	GO:0044436	thylakoid part	2	Csa05g055900, Csa06g001910
4	GO:0044437	vacuolar part	2	Csa13g008330, Csa20g008550
4	GO:0005875	microtubule associated complex	2	Csa19g022990, Csa06g015290
5	GO:0005856	cytoskeleton	2	Csa19g022990, Csa06g015290
5	GO:0009532	plastid stroma	2	Csa17g019320, Csa07g023480
5	GO:0044445	cytosolic part	2	Csa15g005760, Csa05g029630
5	GO:0015935	small ribosomal subunit	2	Csa15g005760, Csa05g029630
5	GO:0005743	mitochondrial inner membrane	2	Csa13g020170, Csa20g025540
5	GO:0005654	nucleoplasm	2	Csa13g036150, Csa16g045150
5	GO:0009505	plant-type cell wall	2	Csa04g007600, Csa09g094760
6	GO:0012511	monolayer-surrounded lipid storage body	2	Csa11g089410, Csa18g028790
6	GO:0015630	microtubule cytoskeleton	2	Csa19g022990, Csa06g015290
6	GO:0022626	cytosolic ribosome	2	Csa15g005760, Csa05g029630
6	GO:0022627	cytosolic small ribosomal subunit	2	Csa15g005760, Csa05g029630
6	GO:0009570	chloroplast stroma	2	Csa17g019320, Csa07g023480
2	GO:0099512	supramolecular fiber	1	Csa06g015290
3	GO:0032993	protein-DNA complex	1	Csa01g039550
3	GO:0099513	polymeric cytoskeletal fiber	1	Csa06g015290
3	GO:0097458	neuron part	1	Csa13g036150
3	GO:0098589	membrane region	1	Csa06g031680
3	GO:0000785	chromatin	1	Csa01g039550
3	GO:0045177	apical part of cell	1	Csa06g031680
3	GO:0019867	outer membrane	1	Csa03g016380
4	GO:0044427	chromosomal part	1	Csa01g039550
4	GO:0043005	neuron projection	1	Csa13g036150
4	GO:0032300	mismatch repair complex	1	Csa19g025920
4	GO:0034708	methyltransferase complex	1	Csa08g006650
4	GO:0042651	thylakoid membrane	1	Csa05g055900
4	GO:0031968	organelle outer membrane	1	Csa03g016380
4	GO:1990391	DNA repair complex	1	Csa19g025920
4	GO:0044815	DNA packaging complex	1	Csa01g039550
4	GO:0000786	nucleosome	1	Csa01g039550
4	GO:0098590	plasma membrane region	1	Csa06g031680
4	GO:0005874	microtubule	1	Csa06g015290
4	GO:0016324	apical plasma membrane	1	Csa06g031680
4	GO:0010598	NAD(P)H dehydrogenase complex (plastoquinone)	1	Csa05g055900
4	GO:0009521	photosystem	1	Csa06g001910
4	GO:1902494	catalytic complex	1	Csa08g006650
5	GO:0000228	nuclear chromosome	1	Csa19g025920
5	GO:0005871	kinesin complex	1	Csa06g015290
5	GO:0005681	spliceosomal complex	1	Csa13g036150
5	GO:0009524	phragmoplast	1	Csa06g015290
5	GO:0035770	ribonucleoprotein granule	1	Csa13g036150
5	GO:0031976	plastid thylakoid	1	Csa05g055900
5	GO:0043527	tRNA methyltransferase complex	1	Csa08g006650
5	GO:0036464	cytoplasmic ribonucleoprotein granule	1	Csa13g036150
5	GO:0005741	mitochondrial outer membrane	1	Csa03g016380
5	GO:0005788	endoplasmic reticulum lumen	1	Csa02g024810
5	GO:0015934	large ribosomal subunit	1	Csa12g005040
5	GO:0055035	plastid thylakoid membrane	1	Csa05g055900
5	GO:1990234	transferase complex	1	Csa08g006650
5	GO:0030532	small nuclear ribonucleoprotein complex	1	Csa13g036150
5	GO:0032301	MutSalpha complex	1	Csa19g025920
5	GO:0042579	microbody	1	Csa06g023320
5	GO:0030684	preribosome	1	Csa15g005760
5	GO:0042735	protein body	1	Csa12g021990
5	GO:0032302	MutSbeta complex	1	Csa19g025920
5	GO:0009523	photosystem II	1	Csa06g001910
6	GO:0000325	plant-type vacuole	1	Csa12g021990
6	GO:0009534	chloroplast thylakoid	1	Csa05g055900
6	GO:0010287	plastoglobule	1	Csa07g023480
6	GO:0031515	tRNA (m1A) methyltransferase complex	1	Csa08g006650
6	GO:0009535	chloroplast thylakoid membrane	1	Csa05g055900
6	GO:0097525	spliceosomal snRNP complex	1	Csa13g036150
6	GO:0000322	storage vacuole	1	Csa12g021990
6	GO:0000932	cytoplasmic mRNA processing body	1	Csa13g036150
6	GO:0030686	90S preribosome	1	Csa15g005760
6	GO:0005777	peroxisome	1	Csa06g023320
7	GO:0005688	U6 snRNP	1	Csa13g036150
7	GO:0097526	spliceosomal tri-snRNP complex	1	Csa13g036150
7	GO:0000326	protein storage vacuole	1	Csa12g021990

## Sheet: Metabolic Pathways
Table S6. GO classification and KEGG metabolic pathways for the differentially expressed genes DEGs down regulated in DGAT1m #2 at 16-21 days after flowering DAF. Gene ontology distribution of the transcripts into molecular function, biological process, cellular component, and metabolic pathways . The number of transcripts encoded for each category is represented as well as the GO level for each …
Pathway	Seqs in Pathway	Enzyme	Ezyme ID	Seqs of Enzyme	Sequences Names
Thiamine metabolism	5	phosphatase	ec:3.6.1.15	4	Csa18g030690, Csa19g025920, Csa06g015290, Csa16g001960
Thiamine metabolism	5	kinase	ec:2.7.1.50	1	Csa01g030020
Purine metabolism	5	phosphatase	ec:3.6.1.15	4	Csa18g030690, Csa19g025920, Csa06g015290, Csa16g001960
Purine metabolism	5	adenylpyrophosphatase	ec:3.6.1.3	4	Csa18g030690, Csa19g025920, Csa06g015290, Csa16g001960
Purine metabolism	5	RNA polymerase	ec:2.7.7.6	1	Csa14g001950
Starch and sucrose metabolism	4	gentiobiase	ec:3.2.1.21	2	Csa15g005060, Csa07g004940
Starch and sucrose metabolism	4	pectin demethoxylase	ec:3.1.1.11	2	Csa06g051610, Csa14g002870
Aminobenzoate degradation	4	nitrophenyl phosphatase	ec:3.1.3.41	4	Csa05g020510, Csa16g015590, Csa13g048140, Csa08g043120
T cell receptor signaling pathway	4	phosphatase	ec:3.1.3.16	4	Csa05g020510, Csa16g015590, Csa13g048140, Csa08g043120
Drug metabolism - other enzymes	3	ali-esterase	ec:3.1.1.1	3	Csa06g051610, Csa14g002870, Csa14g024950
Phenylpropanoid biosynthesis	3	gentiobiase	ec:3.2.1.21	2	Csa15g005060, Csa07g004940
Phenylpropanoid biosynthesis	3	lactoperoxidase	ec:1.11.1.7	1	Csa16g044170
Pentose and glucuronate interconversions	3	pectin demethoxylase	ec:3.1.1.11	2	Csa06g051610, Csa14g002870
Pentose and glucuronate interconversions	3	lyase	ec:4.2.2.2	1	Csa11g100060
Biosynthesis of antibiotics	2	isomerase	ec:5.3.1.6	1	Csa07g038010
Biosynthesis of antibiotics	2	24-C-methyltransferase	ec:2.1.1.41	1	Csa09g080790
Inositol phosphate metabolism	2	2-kinase	ec:2.7.1.158	1	Csa07g017750
Inositol phosphate metabolism	2	5-kinase	ec:2.7.1.68	1	Csa06g031680
Zeatin biosynthesis	2	dehydrogenase	ec:1.5.99.12	2	Csa19g056550, Csa13g025230
Phosphatidylinositol signaling system	2	2-kinase	ec:2.7.1.158	1	Csa07g017750
Phosphatidylinositol signaling system	2	5-kinase	ec:2.7.1.68	1	Csa06g031680
Lysine degradation	2	N-methyltransferase	ec:2.1.1.43	2	Csa08g005980, Csa15g031170
Riboflavin metabolism	2	cyclohydrolase II	ec:3.5.4.25	1	Csa11g101410
Riboflavin metabolism	2	synthase	ec:4.1.99.12	1	Csa11g101410
Riboflavin metabolism	2	synthetase	ec:2.7.7.2	1	Csa20g038280
Cyanoamino acid metabolism	2	gentiobiase	ec:3.2.1.21	2	Csa15g005060, Csa07g004940
Steroid biosynthesis	1	24-C-methyltransferase	ec:2.1.1.41	1	Csa09g080790
Steroid biosynthesis	1	C-methyltransferase	ec:2.1.1.143	1	Csa09g080790
beta-Alanine metabolism	1	oxidase	ec:1.4.3.21	1	Csa15g017850
Galactose metabolism	1	3-alpha-galactosyltransferase	ec:2.4.1.123	1	Csa05g063400
Fructose and mannose metabolism	1	isomerase	ec:5.3.1.6	1	Csa07g038010
Isoquinoline alkaloid biosynthesis	1	oxidase	ec:1.4.3.21	1	Csa15g017850
Phenylalanine metabolism	1	oxidase	ec:1.4.3.21	1	Csa15g017850
Glycerolipid metabolism	1	O-acyltransferase	ec:2.3.1.20	1	Csa07g023480
Nicotinate and nicotinamide metabolism	1	nicotinamide deaminase	ec:3.5.1.19	1	Csa20g038160
Indole alkaloid biosynthesis	1	synthase	ec:4.3.3.2	1	Csa09g069460
Pentose phosphate pathway	1	isomerase	ec:5.3.1.6	1	Csa07g038010
Tropane, piperidine and pyridine alkaloid biosynthesis	1	oxidase	ec:1.4.3.21	1	Csa15g017850
Glycine, serine and threonine metabolism	1	oxidase	ec:1.4.3.21	1	Csa15g017850
Carbon fixation in photosynthetic organisms	1	isomerase	ec:5.3.1.6	1	Csa07g038010
Flavonoid biosynthesis	1	synthase	ec:1.14.11.23	1	Csa15g026670
Cutin, suberine and wax biosynthesis	1	O-acyltransferase	ec:2.3.1.20	1	Csa07g023480
Tyrosine metabolism	1	oxidase	ec:1.4.3.21	1	Csa15g017850
Amino sugar and nucleotide sugar metabolism	1	chitodextrinase	ec:3.2.1.14	1	Csa10g023410
Pyrimidine metabolism	1	RNA polymerase	ec:2.7.7.6	1	Csa14g001950
Porphyrin and chlorophyll metabolism	1	CLH	ec:3.1.1.14	1	Csa14g024950
