# Supplementary material for: Comparative transcriptome and metabolome analysis suggests bottlenecks that limit seed and oil yields in transgenic Camelina sativa expressing diacylglycerol acyltransferase 1 and glycerol-3-phosphate dehydrogenase
Source: Biotechnol Biofuels. 2018 Dec 19;11:335. doi: 10.1186/s13068-018-1326-2 (PMC6299664; doi:10.1186/s13068-018-1326-2)
Supplement: Supplementary file 7 — Additional file 7: Table S7. GO classification and KEGG metabolic pathways for the DEGs up-regulated in GPD1 lines at 10–15 DAF. [file 13068_2018_1326_MOESM7_ESM.xlsx]

## Sheet: Molecular Function
Table S7. GO classification and KEGG metabolic pathways for the differentially expressed genes DEGs up regulated in GPD1 #2 at 10-15 days after flowering DAF. Gene ontology distribution of the transcripts into molecular function, biological process, cellular component, and metabolic pathways . The number of transcripts encoded for each category is represented as well as the GO level for each cate…
GO Level	Term ID	Term (Name)	Number of Sequences	Sequences Names
1	GO:0003674	molecular_function	255	Csa15g031200, Csa13g009510, Csa11g091620, Csa19g023260, Csa15g009870, Csa02g062840, Csa16g036610, Csa06g024450, Csa03598s010, Csa13g016600, Csa10g042290, Csa12g030510, Csa07g060020, Csa09g081080, Csa08g062280, Csa17g036210, Csa06g052800, Csa05g058180, Csa11g024350, Csa05g073460, Csa16g055370, Csa00441s260, Csa19g001470, Csa11g016280, Csa11g099230, Csa02g053330, Csa04g050060, Csa16g017090, Csa02g0…
2	GO:0005488	binding	159	Csa15g031200, Csa13g009510, Csa16g002560, Csa11g091620, Csa19g023260, Csa05g030210, Csa02g062840, Csa07g027960, Csa15g009870, Csa07g057810, Csa16g036610, Csa06g024450, Csa03598s010, Csa10g042290, Csa03g028490, Csa05g011810, Csa04g063650, Csa09g081080, Csa08g062280, Csa06g052800, Csa05g058180, Csa09g019890, Csa19g001470, Csa00441s260, Csa00517s060, Csa16g017090, Csa18g023670, Csa14g051680, Csa07g0…
2	GO:0003824	catalytic activity	130	Csa02g062840, Csa15g009870, Csa13g016600, Csa05g011810, Csa12g030510, Csa03g028130, Csa09g081080, Csa17g036210, Csa20g019290, Csa05g058180, Csa05g073460, Csa16g055370, Csa00441s260, Csa04g050060, Csa00517s060, Csa16g017090, Csa02g011240, Csa13g006370, Csa14g051680, Csa03g060710, Csa14g026660, Csa12g036100, Csa06g009840, Csa16g053900, Csa17g083310, Csa07g053900, Csa03g004570, Csa06g021350, Csa02g0…
3	GO:0097159	organic cyclic compound binding	93	Csa15g031200, Csa11g091620, Csa19g023260, Csa05g030210, Csa02g062840, Csa07g064700, Csa13g006680, Csa15g007130, Csa07g057810, Csa11g080010, Csa06g024450, Csa03598s010, Csa10g042290, Csa03g028490, Csa05g011810, Csa04g063650, Csa14g016800, Csa09g081080, Csa06g052800, Csa19g057990, Csa05g058180, Csa09g019890, Csa19g001470, Csa03g015890, Csa14g001950, Csa13g050280, Csa11g001830, Csa00517s060, Csa16g0…
3	GO:1901363	heterocyclic compound binding	93	Csa15g031200, Csa11g091620, Csa19g023260, Csa05g030210, Csa02g062840, Csa07g064700, Csa13g006680, Csa15g007130, Csa07g057810, Csa11g080010, Csa06g024450, Csa03598s010, Csa10g042290, Csa03g028490, Csa05g011810, Csa04g063650, Csa14g016800, Csa09g081080, Csa06g052800, Csa19g057990, Csa05g058180, Csa09g019890, Csa19g001470, Csa03g015890, Csa14g001950, Csa13g050280, Csa11g001830, Csa00517s060, Csa16g0…
3	GO:0043167	ion binding	92	Csa13g009510, Csa11g091620, Csa02g062840, Csa07g027960, Csa15g009870, Csa13g006680, Csa15g007130, Csa13g009150, Csa06g024450, Csa10g042290, Csa20g018600, Csa05g011810, Csa09g081080, Csa05g058180, Csa17g035560, Csa09g019890, Csa00441s260, Csa19g001470, Csa03g015890, Csa14g037580, Csa14g001950, Csa00430s010, Csa00517s060, Csa16g017090, Csa07g053250, Csa18g023670, Csa14g051680, Csa07g035730, Csa06g0…
4	GO:0043169	cation binding	60	Csa13g009510, Csa07g027960, Csa15g009870, Csa13g009150, Csa06g024450, Csa10g042290, Csa20g018600, Csa17g035560, Csa19g001470, Csa00441s260, Csa14g037580, Csa14g001950, Csa00430s010, Csa07g053250, Csa16g017090, Csa18g023670, Csa19g014140, Csa17g035510, Csa11g032840, Csa05g041650, Csa17g034300, Csa03g004570, Csa14g020320, Csa12g024640, Csa03g028960, Csa01g034840, Csa17g043000, Csa06g005800, Csa04g0…
5	GO:0046872	metal ion binding	60	Csa13g009510, Csa15g009870, Csa07g027960, Csa13g009150, Csa06g024450, Csa10g042290, Csa20g018600, Csa17g035560, Csa19g001470, Csa00441s260, Csa14g037580, Csa14g001950, Csa00430s010, Csa07g053250, Csa16g017090, Csa18g023670, Csa17g035510, Csa19g014140, Csa11g032840, Csa05g041650, Csa17g034300, Csa03g004570, Csa12g024640, Csa14g020320, Csa03g028960, Csa17g043000, Csa01g034840, Csa06g005800, Csa04g0…
3	GO:0016740	transferase activity	55	Csa04g030650, Csa12g016880, Csa06g018800, Csa13g016600, Csa05g011810, Csa12g030510, Csa03g028130, Csa17g035040, Csa09g081080, Csa08g062890, Csa09g018520, Csa17g036210, Csa20g019290, Csa05g058180, Csa17g005470, Csa14g001950, Csa00517s060, Csa16g017090, Csa13g006370, Csa14g051680, Csa03g060710, Csa17g083310, Csa06g021350, Csa05g080100, Csa02g065420, Csa01g007600, Csa05g083090, Csa08g059300, Csa19g0…
4	GO:0003676	nucleic acid binding	49	Csa15g031200, Csa05g030210, Csa19g023260, Csa07g064700, Csa07g057810, Csa15g007130, Csa11g080010, Csa03598s010, Csa06g024450, Csa03g028490, Csa10g042290, Csa04g063650, Csa14g016800, Csa06g052800, Csa19g057990, Csa19g001470, Csa14g001950, Csa08g024140, Csa05g004330, Csa17g034300, Csa05g080100, Csa01g007600, Csa12g046890, Csa03g028960, Csa04g051940, Csa06g048810, Csa07g018010, Csa04g051380, Csa09g0…
3	GO:0016787	hydrolase activity	42	Csa10g017830, Csa10g040650, Csa13g010000, Csa02g062840, Csa15g007130, Csa12g016880, Csa14g030710, Csa13g016600, Csa02g026130, Csa05g004080, Csa14g016800, Csa20g019290, Csa09g011670, Csa05g073460, Csa16g055370, Csa00441s260, Csa11g005210, Csa09g095670, Csa19g020870, Csa04g050060, Csa05g091890, Csa16g022930, Csa09g034150, Csa07g060810, Csa07g030220, Csa16g031550, Csa06g009840, Csa07g053900, Csa09g0…
3	GO:0036094	small molecule binding	37	Csa06g009830, Csa09g041090, Csa11g091620, Csa02g062840, Csa13g006680, Csa15g007130, Csa00626s020, Csa17g014920, Csa05g011810, Csa07g026490, Csa07g040240, Csa09g081080, Csa09g011670, Csa09g019890, Csa11g005210, Csa03g015890, Csa17g008840, Csa11g001830, Csa00517s060, Csa16g017090, Csa01g038220, Csa14g051680, Csa07g035730, Csa06g009840, Csa13g008010, Csa18g027030, Csa14g013640, Csa03g004570, Csa15g0…
5	GO:0003677	DNA binding	37	Csa15g031200, Csa07g057810, Csa07g064700, Csa04330s010, Csa11g080010, Csa06g024450, Csa03598s010, Csa03g028490, Csa10g042290, Csa04g063650, Csa14g016800, Csa15g040580, Csa06g052800, Csa09g095630, Csa19g001470, Csa02g072750, Csa14g001950, Csa01g033020, Csa20g010010, Csa08g024140, Csa06g002590, Csa05g004330, Csa06g028960, Csa04g030640, Csa09g080160, Csa05g080100, Csa17g033710, Csa12g046890, Csa04g0…
4	GO:1901265	nucleoside phosphate binding	36	Csa06g009830, Csa09g041090, Csa11g091620, Csa02g062840, Csa13g006680, Csa15g007130, Csa00626s020, Csa17g014920, Csa05g011810, Csa07g026490, Csa07g040240, Csa09g081080, Csa09g011670, Csa09g019890, Csa11g005210, Csa03g015890, Csa17g008840, Csa11g001830, Csa00517s060, Csa16g017090, Csa01g038220, Csa14g051680, Csa06g009840, Csa13g008010, Csa18g027030, Csa14g013640, Csa03g004570, Csa15g055600, Csa02g0…
4	GO:0000166	nucleotide binding	36	Csa06g009830, Csa09g041090, Csa11g091620, Csa02g062840, Csa13g006680, Csa15g007130, Csa00626s020, Csa17g014920, Csa05g011810, Csa07g026490, Csa07g040240, Csa09g081080, Csa09g011670, Csa09g019890, Csa11g005210, Csa03g015890, Csa17g008840, Csa11g001830, Csa00517s060, Csa16g017090, Csa01g038220, Csa14g051680, Csa06g009840, Csa13g008010, Csa18g027030, Csa14g013640, Csa03g004570, Csa15g055600, Csa02g0…
4	GO:0043168	anion binding	36	Csa06g009830, Csa11g091620, Csa02g062840, Csa13g006680, Csa15g007130, Csa00626s020, Csa17g014920, Csa05g011810, Csa07g026490, Csa07g040240, Csa09g081080, Csa14g047330, Csa05g058180, Csa09g011670, Csa09g019890, Csa11g005210, Csa03g015890, Csa17g008840, Csa00517s060, Csa16g017090, Csa01g038220, Csa07g035730, Csa14g051680, Csa06g009840, Csa18g027030, Csa14g013640, Csa03g004570, Csa02g065420, Csa17g0…
3	GO:0016491	oxidoreductase activity	31	Csa15g079300, Csa11g010120, Csa13g052680, Csa17g088280, Csa08g048840, Csa12g055510, Csa13g009150, Csa05g034910, Csa10g021280, Csa11g001330, Csa11g019470, Csa03g015890, Csa14g037580, Csa00441s160, Csa05g034450, Csa00430s010, Csa07g053250, Csa02g011240, Csa13g052370, Csa14g026660, Csa12g036100, Csa16g053900, Csa08g017800, Csa08g048550, Csa02g023350, Csa11g024260, Csa16g045540, Csa17g043000, Csa06g0…
6	GO:0046914	transition metal ion binding	31	Csa13g009510, Csa10g033160, Csa15g009870, Csa02g059290, Csa17g088280, Csa13g009150, Csa10g042290, Csa20g018600, Csa11g001330, Csa09g069900, Csa17g035560, Csa11g005210, Csa19g001470, Csa00441s160, Csa14g037580, Csa03g030150, Csa14g001950, Csa13g001850, Csa07g053250, Csa05g083310, Csa20g054030, Csa15g001580, Csa06g001780, Csa09g002770, Csa15g010690, Csa11g032840, Csa17g034300, Csa17g043000, Csa06g0…
3	GO:0097367	carbohydrate derivative binding	30	Csa06g009830, Csa11g091620, Csa02g062840, Csa13g006680, Csa15g007130, Csa00626s020, Csa17g014920, Csa05g011810, Csa07g026490, Csa07g040240, Csa09g081080, Csa09g011670, Csa09g019890, Csa11g005210, Csa17g008840, Csa00517s060, Csa16g017090, Csa01g038220, Csa14g051680, Csa06g009840, Csa18g027030, Csa14g013640, Csa03g004570, Csa02g065420, Csa17g015420, Csa09g039750, Csa20g005920, Csa08g059300, Csa10g0…
4	GO:0001882	nucleoside binding	30	Csa06g009830, Csa11g091620, Csa02g062840, Csa13g006680, Csa15g007130, Csa00626s020, Csa17g014920, Csa05g011810, Csa07g026490, Csa07g040240, Csa09g081080, Csa09g011670, Csa09g019890, Csa11g005210, Csa17g008840, Csa00517s060, Csa16g017090, Csa01g038220, Csa14g051680, Csa06g009840, Csa18g027030, Csa14g013640, Csa03g004570, Csa02g065420, Csa17g015420, Csa09g039750, Csa20g005920, Csa08g059300, Csa10g0…
4	GO:0032553	ribonucleotide binding	30	Csa06g009830, Csa11g091620, Csa02g062840, Csa13g006680, Csa15g007130, Csa00626s020, Csa17g014920, Csa05g011810, Csa07g026490, Csa07g040240, Csa09g081080, Csa09g011670, Csa09g019890, Csa11g005210, Csa17g008840, Csa00517s060, Csa16g017090, Csa01g038220, Csa14g051680, Csa06g009840, Csa18g027030, Csa14g013640, Csa03g004570, Csa02g065420, Csa17g015420, Csa09g039750, Csa20g005920, Csa08g059300, Csa10g0…
5	GO:0017076	purine nucleotide binding	30	Csa06g009830, Csa11g091620, Csa02g062840, Csa13g006680, Csa15g007130, Csa00626s020, Csa17g014920, Csa05g011810, Csa07g026490, Csa07g040240, Csa09g081080, Csa09g011670, Csa09g019890, Csa11g005210, Csa17g008840, Csa00517s060, Csa16g017090, Csa01g038220, Csa14g051680, Csa06g009840, Csa18g027030, Csa14g013640, Csa03g004570, Csa02g065420, Csa17g015420, Csa09g039750, Csa20g005920, Csa08g059300, Csa10g0…
5	GO:0032555	purine ribonucleotide binding	30	Csa06g009830, Csa11g091620, Csa02g062840, Csa13g006680, Csa15g007130, Csa00626s020, Csa17g014920, Csa05g011810, Csa07g026490, Csa07g040240, Csa09g081080, Csa09g011670, Csa09g019890, Csa11g005210, Csa17g008840, Csa00517s060, Csa16g017090, Csa01g038220, Csa14g051680, Csa06g009840, Csa18g027030, Csa14g013640, Csa03g004570, Csa02g065420, Csa17g015420, Csa09g039750, Csa20g005920, Csa08g059300, Csa10g0…
5	GO:0032549	ribonucleoside binding	30	Csa06g009830, Csa11g091620, Csa02g062840, Csa13g006680, Csa15g007130, Csa00626s020, Csa17g014920, Csa05g011810, Csa07g026490, Csa07g040240, Csa09g081080, Csa09g011670, Csa09g019890, Csa11g005210, Csa17g008840, Csa00517s060, Csa16g017090, Csa01g038220, Csa14g051680, Csa06g009840, Csa18g027030, Csa14g013640, Csa03g004570, Csa02g065420, Csa17g015420, Csa09g039750, Csa20g005920, Csa08g059300, Csa10g0…
5	GO:0001883	purine nucleoside binding	30	Csa06g009830, Csa11g091620, Csa02g062840, Csa13g006680, Csa15g007130, Csa00626s020, Csa17g014920, Csa05g011810, Csa07g026490, Csa07g040240, Csa09g081080, Csa09g011670, Csa09g019890, Csa11g005210, Csa17g008840, Csa00517s060, Csa16g017090, Csa01g038220, Csa14g051680, Csa06g009840, Csa18g027030, Csa14g013640, Csa03g004570, Csa02g065420, Csa17g015420, Csa09g039750, Csa20g005920, Csa08g059300, Csa10g0…
6	GO:0032550	purine ribonucleoside binding	30	Csa06g009830, Csa11g091620, Csa02g062840, Csa13g006680, Csa15g007130, Csa00626s020, Csa17g014920, Csa05g011810, Csa07g026490, Csa07g040240, Csa09g081080, Csa09g011670, Csa09g019890, Csa11g005210, Csa17g008840, Csa00517s060, Csa16g017090, Csa01g038220, Csa14g051680, Csa06g009840, Csa18g027030, Csa14g013640, Csa03g004570, Csa02g065420, Csa17g015420, Csa09g039750, Csa20g005920, Csa08g059300, Csa10g0…
6	GO:0030554	adenyl nucleotide binding	28	Csa06g009830, Csa02g062840, Csa13g006680, Csa15g007130, Csa00626s020, Csa17g014920, Csa05g011810, Csa07g026490, Csa07g040240, Csa09g081080, Csa09g011670, Csa09g019890, Csa11g005210, Csa17g008840, Csa00517s060, Csa16g017090, Csa01g038220, Csa14g051680, Csa06g009840, Csa14g013640, Csa03g004570, Csa02g065420, Csa17g015420, Csa09g039750, Csa20g005920, Csa08g059300, Csa10g040710, Csa10g050070
6	GO:0032559	adenyl ribonucleotide binding	28	Csa06g009830, Csa02g062840, Csa13g006680, Csa15g007130, Csa00626s020, Csa17g014920, Csa05g011810, Csa07g026490, Csa07g040240, Csa09g081080, Csa09g011670, Csa09g019890, Csa11g005210, Csa17g008840, Csa00517s060, Csa16g017090, Csa01g038220, Csa14g051680, Csa06g009840, Csa14g013640, Csa03g004570, Csa02g065420, Csa17g015420, Csa09g039750, Csa20g005920, Csa08g059300, Csa10g040710, Csa10g050070
5	GO:0035639	purine ribonucleoside triphosphate binding	27	Csa06g009830, Csa11g091620, Csa02g062840, Csa13g006680, Csa15g007130, Csa00626s020, Csa17g014920, Csa05g011810, Csa07g040240, Csa09g081080, Csa09g011670, Csa09g019890, Csa11g005210, Csa17g008840, Csa00517s060, Csa16g017090, Csa01g038220, Csa14g051680, Csa06g009840, Csa18g027030, Csa03g004570, Csa02g065420, Csa17g015420, Csa09g039750, Csa08g059300, Csa10g040710, Csa10g050070
6	GO:0005524	ATP binding	25	Csa06g009830, Csa02g062840, Csa13g006680, Csa15g007130, Csa00626s020, Csa17g014920, Csa05g011810, Csa07g040240, Csa09g081080, Csa09g011670, Csa09g019890, Csa11g005210, Csa17g008840, Csa00517s060, Csa16g017090, Csa01g038220, Csa14g051680, Csa06g009840, Csa03g004570, Csa02g065420, Csa17g015420, Csa09g039750, Csa08g059300, Csa10g040710, Csa10g050070
2	GO:0001071	nucleic acid binding transcription factor activity	24	Csa15g031200, Csa04330s010, Csa06g024450, Csa03g028490, Csa04g063650, Csa15g040580, Csa11g093290, Csa06g052800, Csa09g095630, Csa02g072750, Csa01g033020, Csa20g010010, Csa08g024140, Csa06g002590, Csa05g004330, Csa04g030640, Csa17g034300, Csa17g033710, Csa04g002510, Csa04g051940, Csa10g007740, Csa04g051380, Csa06g052890, Csa09g053360
3	GO:0003700	transcription factor activity, sequence-specific DNA binding	24	Csa15g031200, Csa20g010010, Csa08g024140, Csa06g002590, Csa05g004330, Csa04g030640, Csa04330s010, Csa06g024450, Csa17g034300, Csa03g028490, Csa04g063650, Csa17g033710, Csa15g040580, Csa04g002510, Csa11g093290, Csa06g052800, Csa04g051940, Csa09g095630, Csa10g007740, Csa02g072750, Csa04g051380, Csa06g052890, Csa01g033020, Csa09g053360
3	GO:0005515	protein binding	24	Csa08g056610, Csa18936s010, Csa16g002560, Csa04g030640, Csa16g036610, Csa03g004570, Csa06g024450, Csa10g010810, Csa04g063650, Csa08g062280, Csa17g062220, Csa04g051940, Csa05g011260, Csa12g079520, Csa10g046620, Csa16g009840, Csa20g066500, Csa16g038390, Csa07g001600, Csa05g092880, Csa05g059420, Csa14g001530, Csa18g021620, Csa09g053360
4	GO:0016772	transferase activity, transferring phosphorus-containing groups	19	Csa01g038220, Csa14g051680, Csa06g028960, Csa03g060710, Csa00626s020, Csa17g014920, Csa02g065420, Csa11g028490, Csa05g011810, Csa08g061240, Csa09g081080, Csa17g015420, Csa01g007600, Csa08g059300, Csa14g001950, Csa03g037450, Csa05g091430, Csa00517s060, Csa16g017090
7	GO:0008270	zinc ion binding	19	Csa05g083310, Csa10g033160, Csa20g054030, Csa06g001780, Csa02g059290, Csa15g010690, Csa11g032840, Csa17g034300, Csa10g042290, Csa20g018600, Csa09g069900, Csa17g035560, Csa11g005210, Csa19g001470, Csa03g030150, Csa14g001950, Csa04g051380, Csa13g001850, Csa20g068700
2	GO:0005215	transporter activity	18	Csa06g030890, Csa08g005450, Csa02g062840, Csa01g013600, Csa19g014140, Csa09g068450, Csa03g004570, Csa10g010810, Csa09g084780, Csa13g011940, Csa00595s020, Csa08g062880, Csa15g071960, Csa11g024350, Csa09g011670, Csa08g010770, Csa05g073460, Csa11g016280
5	GO:0016301	kinase activity	16	Csa01g038220, Csa14g051680, Csa03g060710, Csa00626s020, Csa17g014920, Csa02g065420, Csa11g028490, Csa05g011810, Csa08g061240, Csa09g081080, Csa17g015420, Csa08g059300, Csa03g037450, Csa05g091430, Csa00517s060, Csa16g017090
3	GO:0022892	substrate-specific transporter activity	14	Csa06g030890, Csa08g005450, Csa01g013600, Csa19g014140, Csa09g068450, Csa03g004570, Csa10g010810, Csa09g084780, Csa13g011940, Csa00595s020, Csa08g062880, Csa15g071960, Csa05g073460, Csa11g016280
3	GO:0022857	transmembrane transporter activity	14	Csa06g030890, Csa08g005450, Csa02g062840, Csa01g013600, Csa09g068450, Csa03g004570, Csa10g010810, Csa09g084780, Csa13g011940, Csa00595s020, Csa08g062880, Csa11g024350, Csa09g011670, Csa05g073460
5	GO:0016773	phosphotransferase activity, alcohol group as acceptor	14	Csa01g038220, Csa14g051680, Csa00626s020, Csa17g014920, Csa02g065420, Csa11g028490, Csa05g011810, Csa09g081080, Csa17g015420, Csa08g059300, Csa03g037450, Csa05g091430, Csa00517s060, Csa16g017090
4	GO:0016788	hydrolase activity, acting on ester bonds	13	Csa10g017830, Csa07g060810, Csa13g010000, Csa16g031550, Csa09g069610, Csa14g016800, Csa14g020320, Csa20g052920, Csa08g056390, Csa17g007140, Csa00441s260, Csa14g043720, Csa19g020870
4	GO:0016667	oxidoreductase activity, acting on a sulfur group of donors	11	Csa02g011240, Csa10g021280, Csa11g010120, Csa13g052370, Csa11g019470, Csa11g024260, Csa13g052680, Csa12g036100, Csa16g053900, Csa08g048840, Csa08g048550
4	GO:0022891	substrate-specific transmembrane transporter activity	11	Csa06g030890, Csa00595s020, Csa08g062880, Csa08g005450, Csa05g073460, Csa01g013600, Csa09g068450, Csa03g004570, Csa10g010810, Csa09g084780, Csa13g011940
4	GO:0016757	transferase activity, transferring glycosyl groups	11	Csa05g083090, Csa09g018520, Csa20g019290, Csa04g030650, Csa12g016880, Csa19g040890, Csa06g021350, Csa04g029560, Csa13g016600, Csa14g006850, Csa03g028130
4	GO:0016798	hydrolase activity, acting on glycosyl bonds	11	Csa11g024540, Csa20g019290, Csa07g017960, Csa16g055370, Csa12g016880, Csa14g030710, Csa19g040890, Csa05g005820, Csa13g016600, Csa05g091890, Csa16g022930
6	GO:0004672	protein kinase activity	11	Csa09g081080, Csa17g015420, Csa01g038220, Csa08g059300, Csa00626s020, Csa17g014920, Csa05g091430, Csa02g065420, Csa11g028490, Csa00517s060, Csa16g017090
6	GO:0043565	sequence-specific DNA binding	11	Csa15g040580, Csa04g002510, Csa04g051940, Csa03598s010, Csa03g028490, Csa07g018010, Csa04g051380, Csa06g052890, Csa16g032080, Csa01g033020, Csa17g033710
4	GO:0022804	active transmembrane transporter activity	10	Csa00595s020, Csa08g005450, Csa02g062840, Csa11g024350, Csa09g011670, Csa05g073460, Csa01g013600, Csa03g004570, Csa09g084780, Csa13g011940
5	GO:0015075	ion transmembrane transporter activity	10	Csa06g030890, Csa00595s020, Csa08g005450, Csa05g073460, Csa01g013600, Csa09g068450, Csa03g004570, Csa10g010810, Csa09g084780, Csa13g011940
5	GO:0016671	oxidoreductase activity, acting on a sulfur group of donors, disulfide as acceptor	10	Csa02g011240, Csa10g021280, Csa13g052370, Csa11g019470, Csa11g024260, Csa13g052680, Csa12g036100, Csa16g053900, Csa08g048840, Csa08g048550
5	GO:0004553	hydrolase activity, hydrolyzing O-glycosyl compounds	10	Csa20g019290, Csa07g017960, Csa16g055370, Csa14g030710, Csa12g016880, Csa19g040890, Csa05g005820, Csa13g016600, Csa16g022930, Csa05g091890
2	GO:0005198	structural molecule activity	9	Csa19g006390, Csa15g030660, Csa18g010230, Csa05g030210, Csa19g057990, Csa15g001580, Csa02g053330, Csa05g073450, Csa11g071280
4	GO:0016746	transferase activity, transferring acyl groups	9	Csa17g035040, Csa17g040630, Csa17g036210, Csa16g016450, Csa17g083310, Csa17g005470, Csa15g010690, Csa03g029640, Csa05g080100
5	GO:0016747	transferase activity, transferring acyl groups other than amino-acyl groups	9	Csa17g035040, Csa17g040630, Csa17g036210, Csa16g016450, Csa17g083310, Csa17g005470, Csa15g010690, Csa03g029640, Csa05g080100
5	GO:0003723	RNA binding	9	Csa01g007600, Csa18g010230, Csa09g041090, Csa05g030210, Csa19g057990, Csa07g064700, Csa13g008010, Csa00441s160, Csa11g071280
2	GO:0098772	molecular function regulator	8	Csa13g008880, Csa08g062280, Csa11g085820, Csa09g075800, Csa11g099230, Csa20g066500, Csa07g060020, Csa05g092880
4	GO:0016817	hydrolase activity, acting on acid anhydrides	8	Csa02g062840, Csa09g011670, Csa15g007130, Csa06g009840, Csa05g073460, Csa11g005210, Csa03g004570, Csa15g055600
4	GO:0016741	transferase activity, transferring one-carbon groups	8	Csa13g006370, Csa20g054030, Csa14g055300, Csa14g047330, Csa05g058180, Csa17g035450, Csa17g083310, Csa03g039370
4	GO:0046906	tetrapyrrole binding	8	Csa02g023350, Csa01g034840, Csa17g088280, Csa19g014140, Csa06g005800, Csa00495s140, Csa13g050280, Csa07g053250
5	GO:0016818	hydrolase activity, acting on acid anhydrides, in phosphorus-containing anhydrides	8	Csa02g062840, Csa09g011670, Csa15g007130, Csa06g009840, Csa05g073460, Csa11g005210, Csa03g004570, Csa15g055600
6	GO:0016462	pyrophosphatase activity	8	Csa02g062840, Csa09g011670, Csa15g007130, Csa06g009840, Csa05g073460, Csa11g005210, Csa03g004570, Csa15g055600
6	GO:0005509	calcium ion binding	8	Csa12g024640, Csa06g042650, Csa17g035510, Csa05g041650, Csa00441s260, Csa07g030580, Csa05g021280, Csa16g017090
3	GO:0003735	structural constituent of ribosome	7	Csa19g006390, Csa18g010230, Csa05g030210, Csa19g057990, Csa02g053330, Csa05g073450, Csa11g071280
3	GO:0030234	enzyme regulator activity	7	Csa13g008880, Csa08g062280, Csa11g085820, Csa09g075800, Csa11g099230, Csa20g066500, Csa05g092880
4	GO:0046983	protein dimerization activity	7	Csa16g002560, Csa04g030640, Csa10g046620, Csa20g066500, Csa16g009840, Csa04g063650, Csa18g021620
5	GO:0042578	phosphoric ester hydrolase activity	7	Csa10g017830, Csa14g020320, Csa07g060810, Csa13g010000, Csa08g056390, Csa16g031550, Csa17g007140
5	GO:0016758	transferase activity, transferring hexosyl groups	7	Csa05g083090, Csa20g019290, Csa12g016880, Csa19g040890, Csa13g016600, Csa04g029560, Csa14g006850
6	GO:0008509	anion transmembrane transporter activity	7	Csa06g030890, Csa00595s020, Csa08g005450, Csa01g013600, Csa09g068450, Csa09g084780, Csa13g011940
7	GO:0017111	nucleoside-triphosphatase activity	7	Csa02g062840, Csa09g011670, Csa15g007130, Csa06g009840, Csa05g073460, Csa11g005210, Csa03g004570
8	GO:0016887	ATPase activity	7	Csa02g062840, Csa09g011670, Csa15g007130, Csa06g009840, Csa05g073460, Csa11g005210, Csa03g004570
4	GO:0016705	oxidoreductase activity, acting on paired donors, with incorporation or reduction of molecular oxygen	6	Csa17g043000, Csa17g088280, Csa06g005800, Csa14g037580, Csa03g015890, Csa07g053250
5	GO:0043531	ADP binding	6	Csa07g040240, Csa20g005920, Csa13g006680, Csa14g013640, Csa07g026490, Csa10g050070
5	GO:0020037	heme binding	6	Csa02g023350, Csa01g034840, Csa17g088280, Csa19g014140, Csa06g005800, Csa07g053250
7	GO:0004674	protein serine/threonine kinase activity	6	Csa09g081080, Csa17g015420, Csa08g059300, Csa17g014920, Csa02g065420, Csa16g017090
7	GO:0005506	iron ion binding	6	Csa15g001580, Csa17g043000, Csa17g088280, Csa06g005800, Csa14g037580, Csa07g053250
3	GO:0048037	cofactor binding	5	Csa14g047330, Csa05g058180, Csa03g039370, Csa03g015890, Csa15g055600
4	GO:0008233	peptidase activity	5	Csa07g030220, Csa07g053900, Csa09g095670, Csa05g004080, Csa20g068700
4	GO:0004857	enzyme inhibitor activity	5	Csa13g008880, Csa08g062280, Csa09g075800, Csa20g066500, Csa11g099230
5	GO:0015291	secondary active transmembrane transporter activity	5	Csa08g005450, Csa11g024350, Csa01g013600, Csa09g084780, Csa13g011940
6	GO:0016791	phosphatase activity	5	Csa10g017830, Csa14g020320, Csa07g060810, Csa16g031550, Csa17g007140
7	GO:0005507	copper ion binding	5	Csa11g001330, Csa13g009510, Csa09g002770, Csa13g009150, Csa00441s160
9	GO:0042623	ATPase activity, coupled	5	Csa02g062840, Csa09g011670, Csa15g007130, Csa05g073460, Csa03g004570
3	GO:0030246	carbohydrate binding	4	Csa14g051680, Csa14g063400, Csa08g061240, Csa16g017090
3	GO:0051540	metal cluster binding	4	Csa13g052370, Csa15g001580, Csa08g017800, Csa00441s160
4	GO:1901682	sulfur compound transmembrane transporter activity	4	Csa08g005450, Csa01g013600, Csa09g084780, Csa13g011940
4	GO:0004497	monooxygenase activity	4	Csa17g088280, Csa06g005800, Csa03g015890, Csa07g053250
4	GO:0051536	iron-sulfur cluster binding	4	Csa13g052370, Csa15g001580, Csa08g017800, Csa00441s160
5	GO:0015399	primary active transmembrane transporter activity	4	Csa02g062840, Csa09g011670, Csa05g073460, Csa03g004570
5	GO:0051539	4 iron, 4 sulfur cluster binding	4	Csa13g052370, Csa15g001580, Csa08g017800, Csa00441s160
5	GO:0008168	methyltransferase activity	4	Csa13g006370, Csa14g055300, Csa17g035450, Csa17g083310
5	GO:0001067	regulatory region nucleic acid binding	4	Csa06g024450, Csa04g051380, Csa01g033020, Csa09g053360
5	GO:0052689	carboxylic ester hydrolase activity	4	Csa20g052920, Csa00441s260, Csa09g069610, Csa14g043720
5	GO:0016742	hydroxymethyl-, formyl- and related transferase activity	4	Csa20g054030, Csa14g047330, Csa05g058180, Csa03g039370
5	GO:0015116	sulfate transmembrane transporter activity	4	Csa08g005450, Csa01g013600, Csa09g084780, Csa13g011940
5	GO:0016820	hydrolase activity, acting on acid anhydrides, catalyzing transmembrane movement of substances	4	Csa02g062840, Csa09g011670, Csa05g073460, Csa03g004570
6	GO:0000975	regulatory region DNA binding	4	Csa06g024450, Csa04g051380, Csa01g033020, Csa09g053360
6	GO:0015405	P-P-bond-hydrolysis-driven transmembrane transporter activity	4	Csa02g062840, Csa09g011670, Csa05g073460, Csa03g004570
6	GO:0042626	ATPase activity, coupled to transmembrane movement of substances	4	Csa02g062840, Csa09g011670, Csa05g073460, Csa03g004570
6	GO:0004372	glycine hydroxymethyltransferase activity	4	Csa20g054030, Csa14g047330, Csa05g058180, Csa03g039370
6	GO:0016762	xyloglucan:xyloglucosyl transferase activity	4	Csa20g019290, Csa12g016880, Csa19g040890, Csa13g016600
6	GO:0008271	secondary active sulfate transmembrane transporter activity	4	Csa08g005450, Csa01g013600, Csa09g084780, Csa13g011940
7	GO:0015103	inorganic anion transmembrane transporter activity	4	Csa08g005450, Csa01g013600, Csa09g084780, Csa13g011940
7	GO:0044212	transcription regulatory region DNA binding	4	Csa06g024450, Csa04g051380, Csa01g033020, Csa09g053360
10	GO:0043492	ATPase activity, coupled to movement of substances	4	Csa02g062840, Csa09g011670, Csa05g073460, Csa03g004570
2	GO:0009055	electron carrier activity	3	Csa11g010120, Csa13g009510, Csa00495s140
3	GO:0019825	oxygen binding	3	Csa15g071960, Csa01g034840, Csa19g014140
3	GO:0008289	lipid binding	3	Csa06g042650, Csa03598s010, Csa05g004080
3	GO:0016829	lyase activity	3	Csa13677s010, Csa11g029980, Csa00441s160
4	GO:0030170	pyridoxal phosphate binding	3	Csa14g047330, Csa05g058180, Csa03g039370
4	GO:0016782	transferase activity, transferring sulfur-containing groups	3	Csa15g001580, Csa06g018800, Csa08g017800
5	GO:0005342	organic acid transmembrane transporter activity	3	Csa06g030890, Csa00595s020, Csa09g068450
5	GO:0016779	nucleotidyltransferase activity	3	Csa01g007600, Csa06g028960, Csa14g001950
5	GO:0070011	peptidase activity, acting on L-amino acid peptides	3	Csa07g030220, Csa09g095670, Csa20g068700
6	GO:0046943	carboxylic acid transmembrane transporter activity	3	Csa06g030890, Csa00595s020, Csa09g068450
7	GO:0003993	acid phosphatase activity	3	Csa10g017830, Csa07g060810, Csa17g007140
7	GO:0015171	amino acid transmembrane transporter activity	3	Csa06g030890, Csa00595s020, Csa09g068450
7	GO:0008514	organic anion transmembrane transporter activity	3	Csa06g030890, Csa00595s020, Csa09g068450
2	GO:0016209	antioxidant activity	2	Csa02g023350, Csa05g073690
3	GO:0004601	peroxidase activity	2	Csa02g023350, Csa05g073690
3	GO:0016874	ligase activity	2	Csa20g078070, Csa08g017800
4	GO:0005516	calmodulin binding	2	Csa08g056610, Csa03g004570
4	GO:0050662	coenzyme binding	2	Csa03g015890, Csa15g055600
4	GO:0016769	transferase activity, transferring nitrogenous groups	2	Csa16g055510, Csa05g038100
4	GO:0051213	dioxygenase activity	2	Csa17g043000, Csa14g037580
4	GO:0016684	oxidoreductase activity, acting on peroxide as acceptor	2	Csa02g023350, Csa05g073690
4	GO:0019207	kinase regulator activity	2	Csa08g062280, Csa20g066500
4	GO:0016903	oxidoreductase activity, acting on the aldehyde or oxo group of donors	2	Csa14g026660, Csa16g045540
4	GO:0019787	ubiquitin-like protein transferase activity	2	Csa12g004920, Csa02g059290
4	GO:0016679	oxidoreductase activity, acting on diphenols and related substances as donors	2	Csa13g009150, Csa00430s010
4	GO:0005344	oxygen transporter activity	2	Csa15g071960, Csa19g014140
5	GO:0019887	protein kinase regulator activity	2	Csa08g062280, Csa20g066500
5	GO:0016168	chlorophyll binding	2	Csa00495s140, Csa13g050280
5	GO:0016706	oxidoreductase activity, acting on paired donors, with incorporation or reduction of molecular oxygen, 2-oxoglutarate as one donor, and incorporation of one atom each of oxygen into both donors	2	Csa17g043000, Csa14g037580
5	GO:0022853	active ion transmembrane transporter activity	2	Csa05g073460, Csa03g004570
5	GO:0008483	transaminase activity	2	Csa16g055510, Csa05g038100
5	GO:0016763	transferase activity, transferring pentosyl groups	2	Csa04g030650, Csa06g021350
5	GO:0016682	oxidoreductase activity, acting on diphenols and related substances as donors, oxygen as acceptor	2	Csa13g009150, Csa00430s010
5	GO:0019210	kinase inhibitor activity	2	Csa08g062280, Csa20g066500
5	GO:0004842	ubiquitin-protein transferase activity	2	Csa12g004920, Csa02g059290
5	GO:0009973	adenylyl-sulfate reductase activity	2	Csa13g052370, Csa16g053900
5	GO:0016298	lipase activity	2	Csa00441s260, Csa09g069610
6	GO:0008081	phosphoric diester hydrolase activity	2	Csa13g010000, Csa08g056390
6	GO:0034062	RNA polymerase activity	2	Csa06g028960, Csa14g001950
6	GO:0042625	ATPase coupled ion transmembrane transporter activity	2	Csa05g073460, Csa03g004570
6	GO:0005525	GTP binding	2	Csa11g091620, Csa18g027030
6	GO:0008238	exopeptidase activity	2	Csa09g095670, Csa20g068700
6	GO:0045543	gibberellin 2-beta-dioxygenase activity	2	Csa17g043000, Csa14g037580
6	GO:0019200	carbohydrate kinase activity	2	Csa14g051680, Csa03g037450
6	GO:0008324	cation transmembrane transporter activity	2	Csa05g073460, Csa03g004570
6	GO:0003950	NAD+ ADP-ribosyltransferase activity	2	Csa04g030650, Csa06g021350
6	GO:0032561	guanyl ribonucleotide binding	2	Csa11g091620, Csa18g027030
6	GO:0019843	rRNA binding	2	Csa05g030210, Csa19g057990
6	GO:0015926	glucosidase activity	2	Csa16g055370, Csa05g005820
6	GO:0004860	protein kinase inhibitor activity	2	Csa08g062280, Csa20g066500
6	GO:0016410	N-acyltransferase activity	2	Csa17g083310, Csa05g080100
6	GO:0033741	adenylyl-sulfate reductase (glutathione) activity	2	Csa13g052370, Csa16g053900
6	GO:0008135	translation factor activity, RNA binding	2	Csa07g064700, Csa13g008010
6	GO:0019001	guanyl nucleotide binding	2	Csa11g091620, Csa18g027030
7	GO:0003899	DNA-directed RNA polymerase activity	2	Csa06g028960, Csa14g001950
7	GO:0004721	phosphoprotein phosphatase activity	2	Csa14g020320, Csa16g031550
7	GO:0008889	glycerophosphodiester phosphodiesterase activity	2	Csa13g010000, Csa08g056390
7	GO:0022890	inorganic cation transmembrane transporter activity	2	Csa05g073460, Csa03g004570
7	GO:0019829	cation-transporting ATPase activity	2	Csa05g073460, Csa03g004570
7	GO:0052634	C-19 gibberellin 2-beta-dioxygenase activity	2	Csa17g043000, Csa14g037580
2	GO:0000988	transcription factor activity, protein binding	1	Csa05g080100
2	GO:0060089	molecular transducer activity	1	Csa10g010810
3	GO:0044877	macromolecular complex binding	1	Csa11g091620
3	GO:0070283	radical SAM enzyme activity	1	Csa08g017800
3	GO:0000989	transcription factor activity, transcription factor binding	1	Csa05g080100
3	GO:0090484	drug transporter activity	1	Csa11g024350
3	GO:0016853	isomerase activity	1	Csa15g009870
3	GO:0004872	receptor activity	1	Csa10g010810
3	GO:0005085	guanyl-nucleotide exchange factor activity	1	Csa07g060020
3	GO:0005199	structural constituent of cell wall	1	Csa15g030660
3	GO:0045156	electron transporter, transferring electrons within the cyclic electron transport pathway of photosynthesis activity	1	Csa00495s140
3	GO:0001871	pattern binding	1	Csa16g017090
4	GO:0015197	peptide transporter activity	1	Csa11g016280
4	GO:0048029	monosaccharide binding	1	Csa14g051680
4	GO:0099600	transmembrane receptor activity	1	Csa10g010810
4	GO:0016879	ligase activity, forming carbon-nitrogen bonds	1	Csa08g017800
4	GO:0101005	ubiquitinyl hydrolase activity	1	Csa20g068700
4	GO:0016877	ligase activity, forming carbon-sulfur bonds	1	Csa20g078070
4	GO:0031072	heat shock protein binding	1	Csa18936s010
4	GO:0060589	nucleoside-triphosphatase regulator activity	1	Csa05g092880
4	GO:0016810	hydrolase activity, acting on carbon-nitrogen (but not peptide) bonds	1	Csa09g034150
4	GO:0042393	histone binding	1	Csa16g036610
4	GO:0017171	serine hydrolase activity	1	Csa09g095670
4	GO:0016730	oxidoreductase activity, acting on iron-sulfur proteins as donors	1	Csa08g017800
4	GO:0015238	drug transmembrane transporter activity	1	Csa11g024350
4	GO:0008047	enzyme activator activity	1	Csa05g092880
4	GO:0043021	ribonucleoprotein complex binding	1	Csa11g091620
4	GO:0005088	Ras guanyl-nucleotide exchange factor activity	1	Csa07g060020
4	GO:0005543	phospholipid binding	1	Csa06g042650
4	GO:0043177	organic acid binding	1	Csa07g035730
4	GO:0016866	intramolecular transferase activity	1	Csa15g009870
4	GO:0008092	cytoskeletal protein binding	1	Csa05g092880
4	GO:0003712	transcription cofactor activity	1	Csa05g080100
4	GO:0016835	carbon-oxygen lyase activity	1	Csa00441s160
4	GO:0016992	lipoate synthase activity	1	Csa08g017800
4	GO:0022803	passive transmembrane transporter activity	1	Csa10g010810
4	GO:0016614	oxidoreductase activity, acting on CH-OH group of donors	1	Csa05g034450
4	GO:0016840	carbon-nitrogen lyase activity	1	Csa11g029980
4	GO:0019904	protein domain specific binding	1	Csa17g062220
4	GO:0051082	unfolded protein binding	1	Csa18936s010
4	GO:0061134	peptidase regulator activity	1	Csa09g075800
4	GO:0030247	polysaccharide binding	1	Csa16g017090
5	GO:0005096	GTPase activator activity	1	Csa05g092880
5	GO:0080161	auxin transmembrane transporter activity	1	Csa08g062880
5	GO:0036455	iron-sulfur transferase activity	1	Csa15g001580
5	GO:0046982	protein heterodimerization activity	1	Csa20g066500
5	GO:0008194	UDP-glycosyltransferase activity	1	Csa05g083090
5	GO:0004518	nuclease activity	1	Csa14g016800
5	GO:0015198	oligopeptide transporter activity	1	Csa11g016280
5	GO:0050660	flavin adenine dinucleotide binding	1	Csa03g015890
5	GO:0051287	NAD binding	1	Csa15g055600
5	GO:0015631	tubulin binding	1	Csa05g092880
5	GO:0090353	polygalacturonase inhibitor activity	1	Csa13g008880
5	GO:0016868	intramolecular transferase activity, phosphotransferases	1	Csa15g009870
5	GO:0036459	thiol-dependent ubiquitinyl hydrolase activity	1	Csa20g068700
5	GO:0016836	hydro-lyase activity	1	Csa00441s160
5	GO:0061659	ubiquitin-like protein ligase activity	1	Csa02g059290
5	GO:0005089	Rho guanyl-nucleotide exchange factor activity	1	Csa07g060020
5	GO:0005275	amine transmembrane transporter activity	1	Csa00595s020
5	GO:0016624	oxidoreductase activity, acting on the aldehyde or oxo group of donors, disulfide as acceptor	1	Csa14g026660
5	GO:0030385	ferredoxin:thioredoxin reductase activity	1	Csa08g017800
5	GO:0016842	amidine-lyase activity	1	Csa11g029980
5	GO:0030414	peptidase inhibitor activity	1	Csa09g075800
5	GO:0043022	ribosome binding	1	Csa11g091620
5	GO:0061135	endopeptidase regulator activity	1	Csa09g075800
5	GO:0015267	channel activity	1	Csa10g010810
5	GO:0016620	oxidoreductase activity, acting on the aldehyde or oxo group of donors, NAD or NADP as acceptor	1	Csa16g045540
5	GO:0016709	oxidoreductase activity, acting on paired donors, with incorporation or reduction of molecular oxygen, NAD(P)H as one donor, and incorporation of one atom of oxygen	1	Csa03g015890
5	GO:0030695	GTPase regulator activity	1	Csa05g092880
5	GO:0016616	oxidoreductase activity, acting on the CH-OH group of donors, NAD or NADP as acceptor	1	Csa05g034450
5	GO:0051537	2 iron, 2 sulfur cluster binding	1	Csa15g001580
5	GO:0016783	sulfurtransferase activity	1	Csa08g017800
5	GO:0015036	disulfide oxidoreductase activity	1	Csa11g010120
5	GO:0050661	NADP binding	1	Csa03g015890
5	GO:0022834	ligand-gated channel activity	1	Csa10g010810
5	GO:0005544	calcium-dependent phospholipid binding	1	Csa06g042650
5	GO:0008236	serine-type peptidase activity	1	Csa09g095670
5	GO:0016979	lipoate-protein ligase activity	1	Csa08g017800
5	GO:0031406	carboxylic acid binding	1	Csa07g035730
5	GO:0005536	glucose binding	1	Csa14g051680
5	GO:0008146	sulfotransferase activity	1	Csa06g018800
5	GO:0008641	small protein activating enzyme activity	1	Csa20g078070
5	GO:0022838	substrate-specific channel activity	1	Csa10g010810
6	GO:0008170	N-methyltransferase activity	1	Csa17g083310
6	GO:0016409	palmitoyltransferase activity	1	Csa15g010690
6	GO:0004623	phospholipase A2 activity	1	Csa00441s260
6	GO:0004499	N,N-dimethylaniline monooxygenase activity	1	Csa03g015890
6	GO:0016597	amino acid binding	1	Csa07g035730
6	GO:0033743	peptide-methionine (R)-S-oxide reductase activity	1	Csa08g048840
6	GO:0097599	xylanase activity	1	Csa07g017960
6	GO:0070001	aspartic-type peptidase activity	1	Csa07g030220
6	GO:0008374	O-acyltransferase activity	1	Csa17g036210
6	GO:0004866	endopeptidase inhibitor activity	1	Csa09g075800
6	GO:0004619	phosphoglycerate mutase activity	1	Csa15g009870
6	GO:0004175	endopeptidase activity	1	Csa07g030220
6	GO:0004519	endonuclease activity	1	Csa14g016800
6	GO:0008810	cellulase activity	1	Csa16g022930
6	GO:0016417	S-acyltransferase activity	1	Csa15g010690
6	GO:0015297	antiporter activity	1	Csa11g024350
6	GO:0003690	double-stranded DNA binding	1	Csa01g033020
6	GO:0003862	3-isopropylmalate dehydrogenase activity	1	Csa05g034450
6	GO:0044822	poly(A) RNA binding	1	Csa00441s160
6	GO:0022836	gated channel activity	1	Csa10g010810
6	GO:0070626	(S)-2-(5-amino-1-(5-phospho-D-ribosyl)imidazole-4-carboxamido)succinate AMP-lyase (fumarate-forming) activity	1	Csa11g029980
6	GO:0003994	aconitate hydratase activity	1	Csa00441s160
6	GO:0004806	triglyceride lipase activity	1	Csa09g069610
6	GO:0070566	adenylyltransferase activity	1	Csa01g007600
6	GO:0048487	beta-tubulin binding	1	Csa05g092880
6	GO:0016407	acetyltransferase activity	1	Csa05g080100
6	GO:0004620	phospholipase activity	1	Csa00441s260
6	GO:0008171	O-methyltransferase activity	1	Csa17g035450
6	GO:0008113	peptide-methionine (S)-S-oxide reductase activity	1	Csa11g019470
6	GO:0004018	N6-(1,2-dicarboxyethyl)AMP AMP-lyase (fumarate-forming) activity	1	Csa11g029980
6	GO:0052742	phosphatidylinositol kinase activity	1	Csa05g011810
6	GO:0015035	protein disulfide oxidoreductase activity	1	Csa11g010120
6	GO:0008375	acetylglucosaminyltransferase activity	1	Csa05g083090
6	GO:0019107	myristoyltransferase activity	1	Csa17g083310
6	GO:0009916	alternative oxidase activity	1	Csa00430s010
6	GO:0070008	serine-type exopeptidase activity	1	Csa09g095670
6	GO:0016621	cinnamoyl-CoA reductase activity	1	Csa16g045540
6	GO:0052716	hydroquinone:oxygen oxidoreductase activity	1	Csa13g009150
6	GO:0008234	cysteine-type peptidase activity	1	Csa20g068700
6	GO:0008443	phosphofructokinase activity	1	Csa03g037450
6	GO:0008757	S-adenosylmethionine-dependent methyltransferase activity	1	Csa17g083310
6	GO:0004396	hexokinase activity	1	Csa14g051680
6	GO:0004564	beta-fructofuranosidase activity	1	Csa16g055370
6	GO:0015276	ligand-gated ion channel activity	1	Csa10g010810
6	GO:0004084	branched-chain-amino-acid transaminase activity	1	Csa05g038100
6	GO:0004604	phosphoadenylyl-sulfate reductase (thioredoxin) activity	1	Csa16g053900
6	GO:0005216	ion channel activity	1	Csa10g010810
6	GO:0004650	polygalacturonase activity	1	Csa14g030710
6	GO:0010328	auxin influx transmembrane transporter activity	1	Csa08g062880
6	GO:0061630	ubiquitin protein ligase activity	1	Csa02g059290
7	GO:0019783	ubiquitin-like protein-specific protease activity	1	Csa20g068700
7	GO:0003830	beta-1,4-mannosylglycoprotein 4-beta-N-acetylglucosaminyltransferase activity	1	Csa05g083090
7	GO:0019158	mannokinase activity	1	Csa14g051680
7	GO:0008422	beta-glucosidase activity	1	Csa05g005820
7	GO:0003872	6-phosphofructokinase activity	1	Csa03g037450
7	GO:0003746	translation elongation factor activity	1	Csa07g064700
7	GO:0008080	N-acetyltransferase activity	1	Csa05g080100
7	GO:0004607	phosphatidylcholine-sterol O-acyltransferase activity	1	Csa17g036210
7	GO:0030145	manganese ion binding	1	Csa15g009870
7	GO:0000234	phosphoethanolamine N-methyltransferase activity	1	Csa17g083310
7	GO:0003743	translation initiation factor activity	1	Csa13g008010
7	GO:0005217	intracellular ligand-gated ion channel activity	1	Csa10g010810
7	GO:0003729	mRNA binding	1	Csa00441s160
7	GO:0004575	sucrose alpha-glucosidase activity	1	Csa16g055370
7	GO:0004180	carboxypeptidase activity	1	Csa09g095670
7	GO:0004551	nucleotide diphosphatase activity	1	Csa15g055600
7	GO:0050897	cobalt ion binding	1	Csa20g054030
7	GO:0008865	fructokinase activity	1	Csa14g051680
7	GO:0004190	aspartic-type endopeptidase activity	1	Csa07g030220
7	GO:0004652	polynucleotide adenylyltransferase activity	1	Csa01g007600
7	GO:0019707	protein-cysteine S-acyltransferase activity	1	Csa15g010690
7	GO:0004430	1-phosphatidylinositol 4-kinase activity	1	Csa05g011810
7	GO:0004379	glycylpeptide N-tetradecanoyltransferase activity	1	Csa17g083310
7	GO:1990837	sequence-specific double-stranded DNA binding	1	Csa01g033020
7	GO:0019706	protein-cysteine S-palmitoyltransferase activity	1	Csa15g010690
7	GO:0004340	glucokinase activity	1	Csa14g051680
7	GO:0047631	ADP-ribose diphosphatase activity	1	Csa15g055600
7	GO:0031176	endo-1,4-beta-xylanase activity	1	Csa07g017960
7	GO:0015662	ATPase activity, coupled to transmembrane movement of ions, phosphorylative mechanism	1	Csa03g004570
7	GO:0004185	serine-type carboxypeptidase activity	1	Csa09g095670
7	GO:0044769	ATPase activity, coupled to transmembrane movement of ions, rotational mechanism	1	Csa05g073460
7	GO:0008242	omega peptidase activity	1	Csa20g068700
7	GO:0090599	alpha-glucosidase activity	1	Csa16g055370
8	GO:0046933	proton-transporting ATP synthase activity, rotational mechanism	1	Csa05g073460
8	GO:0005388	calcium-transporting ATPase activity	1	Csa03g004570
8	GO:0015077	monovalent inorganic cation transmembrane transporter activity	1	Csa05g073460
8	GO:0004386	helicase activity	1	Csa15g007130
8	GO:0000976	transcription regulatory region sequence-specific DNA binding	1	Csa01g033020
8	GO:0001012	RNA polymerase II regulatory region DNA binding	1	Csa01g033020
8	GO:0035529	NADH pyrophosphatase activity	1	Csa15g055600
8	GO:0048027	mRNA 5'-UTR binding	1	Csa00441s160
8	GO:0008198	ferrous iron binding	1	Csa15g001580
8	GO:0004722	protein serine/threonine phosphatase activity	1	Csa14g020320
8	GO:0072509	divalent inorganic cation transmembrane transporter activity	1	Csa03g004570
8	GO:0046873	metal ion transmembrane transporter activity	1	Csa03g004570
8	GO:0001159	core promoter proximal region DNA binding	1	Csa01g033020
8	GO:0034212	peptide N-acetyltransferase activity	1	Csa05g080100
8	GO:0000210	NAD+ diphosphatase activity	1	Csa15g055600
9	GO:0061733	peptide-lysine-N-acetyltransferase activity	1	Csa05g080100
9	GO:0015085	calcium ion transmembrane transporter activity	1	Csa03g004570
9	GO:0000987	core promoter proximal region sequence-specific DNA binding	1	Csa01g033020
9	GO:0070035	purine NTP-dependent helicase activity	1	Csa15g007130
9	GO:0000977	RNA polymerase II regulatory region sequence-specific DNA binding	1	Csa01g033020
9	GO:0015078	hydrogen ion transmembrane transporter activity	1	Csa05g073460
10	GO:0008026	ATP-dependent helicase activity	1	Csa15g007130
10	GO:0000978	RNA polymerase II core promoter proximal region sequence-specific DNA binding	1	Csa01g033020
10	GO:0004402	histone acetyltransferase activity	1	Csa05g080100

## Sheet: Biological Process
Table S7. GO classification and KEGG metabolic pathways for the differentially expressed genes DEGs up regulated in GPD1 #2 at 10-15 days after flowering DAF. Gene ontology distribution of the transcripts into molecular function, biological process, cellular component, and metabolic pathways . The number of transcripts encoded for each category is represented as well as the GO level for each cate…
GO Level	Term ID	Term (Name)	Number of Sequences	Sequences Names
1	GO:0008150	biological_process	228	Csa15g031200, Csa15g009870, Csa02g062840, Csa16g036610, Csa06g024450, Csa03598s010, Csa13g016600, Csa12g030510, Csa07g060020, Csa09g081080, Csa08g062280, Csa17g036210, Csa06g052800, Csa05g058180, Csa11g024350, Csa05g073460, Csa16g055370, Csa00441s260, Csa11g099230, Csa11g016280, Csa02g053330, Csa16g017090, Csa02g011240, Csa13g006370, Csa14g051680, Csa07g035730, Csa05g004330, Csa06g009840, Csa13g0…
2	GO:0008152	metabolic process	171	Csa15g031200, Csa05g030210, Csa15g009870, Csa02g062840, Csa09g075800, Csa07g057810, Csa03598s010, Csa06g024450, Csa13g016600, Csa03g028490, Csa04g063650, Csa12g030510, Csa03g028130, Csa09g081080, Csa17g036210, Csa06g052800, Csa20g019290, Csa05g058180, Csa05g073460, Csa16g055370, Csa00441s260, Csa02g053330, Csa00517s060, Csa16g017090, Csa02g011240, Csa13g006370, Csa14g051680, Csa07g035730, Csa05g0…
2	GO:0009987	cellular process	159	Csa15g031200, Csa05g030210, Csa02g062840, Csa09g075800, Csa07g057810, Csa16g036610, Csa06g024450, Csa03598s010, Csa13g016600, Csa03g028490, Csa04g063650, Csa08g049230, Csa12g030510, Csa07g060020, Csa09g081080, Csa08g062280, Csa06g052800, Csa20g019290, Csa05g058180, Csa11g024350, Csa05g073460, Csa11g016280, Csa02g053330, Csa00517s060, Csa16g017090, Csa14g051680, Csa07g035730, Csa05g004330, Csa14g0…
3	GO:0071704	organic substance metabolic process	126	Csa15g031200, Csa05g030210, Csa15g009870, Csa07g057810, Csa09g075800, Csa03598s010, Csa06g024450, Csa03g028490, Csa13g016600, Csa04g063650, Csa12g030510, Csa09g081080, Csa06g052800, Csa17g036210, Csa20g019290, Csa05g058180, Csa05g073460, Csa16g055370, Csa00441s260, Csa02g053330, Csa00517s060, Csa16g017090, Csa14g051680, Csa07g035730, Csa05g004330, Csa13g055420, Csa19g014140, Csa17g083310, Csa16g0…
3	GO:0044237	cellular metabolic process	122	Csa15g031200, Csa05g030210, Csa07g057810, Csa09g075800, Csa03598s010, Csa06g024450, Csa03g028490, Csa13g016600, Csa04g063650, Csa12g030510, Csa09g081080, Csa06g052800, Csa20g019290, Csa05g058180, Csa05g073460, Csa02g053330, Csa00517s060, Csa16g017090, Csa14g051680, Csa07g035730, Csa05g004330, Csa12g036100, Csa19g014140, Csa17g083310, Csa16g053900, Csa08g021230, Csa17g034300, Csa02g065420, Csa14g0…
3	GO:0044238	primary metabolic process	121	Csa15g031200, Csa05g030210, Csa15g009870, Csa07g057810, Csa09g075800, Csa03598s010, Csa06g024450, Csa03g028490, Csa13g016600, Csa04g063650, Csa12g030510, Csa09g081080, Csa06g052800, Csa17g036210, Csa20g019290, Csa05g058180, Csa05g073460, Csa16g055370, Csa00441s260, Csa02g053330, Csa00517s060, Csa16g017090, Csa14g051680, Csa07g035730, Csa05g004330, Csa13g055420, Csa19g014140, Csa17g083310, Csa16g0…
2	GO:0044699	single-organism process	114	Csa15g031200, Csa15g009870, Csa02g062840, Csa16g036610, Csa06g024450, Csa08g049230, Csa12g030510, Csa07g060020, Csa08g062280, Csa17g036210, Csa05g058180, Csa11g024350, Csa05g073460, Csa00441s260, Csa11g016280, Csa14g051680, Csa07g035730, Csa14g026660, Csa12g036100, Csa16g053900, Csa19g014140, Csa17g083310, Csa17g035510, Csa01g013600, Csa03g004570, Csa08g056390, Csa05g083090, Csa05g011260, Csa20g0…
4	GO:0043170	macromolecule metabolic process	86	Csa15g031200, Csa05g030210, Csa11g085820, Csa09g075800, Csa07g064700, Csa07g057810, Csa15g007130, Csa12g016880, Csa11g080010, Csa06g024450, Csa03598s010, Csa03g028490, Csa13g016600, Csa14g016800, Csa04g063650, Csa05g004080, Csa09g081080, Csa11g019470, Csa11g093290, Csa06g052800, Csa20g019290, Csa19g057990, Csa13g050280, Csa14g001950, Csa02g053330, Csa16g022930, Csa00517s060, Csa16g017090, Csa08g0…
3	GO:0044763	single-organism cellular process	79	Csa15g079300, Csa08g005450, Csa02g062840, Csa16g036610, Csa13g009150, Csa06g024450, Csa08g049230, Csa12g030510, Csa07g060020, Csa10g021280, Csa14g064050, Csa17g035040, Csa08g062280, Csa11g024350, Csa05g058180, Csa05g073460, Csa14g037580, Csa00430s010, Csa11g016280, Csa05g034450, Csa13g050280, Csa08g024140, Csa07g035730, Csa14g051680, Csa14g026660, Csa12g036100, Csa16g053900, Csa19g014140, Csa17g0…
4	GO:0044260	cellular macromolecule metabolic process	78	Csa15g031200, Csa05g030210, Csa11g085820, Csa07g057810, Csa15g007130, Csa09g075800, Csa07g064700, Csa12g016880, Csa11g080010, Csa06g024450, Csa03598s010, Csa03g028490, Csa13g016600, Csa04g063650, Csa09g081080, Csa11g093290, Csa11g019470, Csa06g052800, Csa20g019290, Csa19g057990, Csa13g050280, Csa14g001950, Csa02g053330, Csa16g022930, Csa00517s060, Csa16g017090, Csa08g024140, Csa05g004330, Csa17g0…
3	GO:0009058	biosynthetic process	71	Csa15g031200, Csa15g079300, Csa05g030210, Csa07g064700, Csa07g057810, Csa11g080010, Csa06g024450, Csa03598s010, Csa03g028490, Csa04g063650, Csa12g030510, Csa17g035040, Csa11g093290, Csa06g052800, Csa19g057990, Csa05g073460, Csa14g037580, Csa00430s010, Csa05g034450, Csa14g001950, Csa02g053330, Csa08g024140, Csa05g004330, Csa19g014140, Csa17g083310, Csa16g053900, Csa08g021230, Csa17g034300, Csa05g0…
4	GO:0044249	cellular biosynthetic process	70	Csa15g031200, Csa15g079300, Csa05g030210, Csa07g064700, Csa07g057810, Csa11g080010, Csa06g024450, Csa03598s010, Csa03g028490, Csa04g063650, Csa12g030510, Csa17g035040, Csa11g093290, Csa06g052800, Csa19g057990, Csa05g073460, Csa14g037580, Csa00430s010, Csa05g034450, Csa14g001950, Csa02g053330, Csa08g024140, Csa05g004330, Csa19g014140, Csa17g083310, Csa16g053900, Csa08g021230, Csa17g034300, Csa05g0…
4	GO:1901576	organic substance biosynthetic process	69	Csa15g031200, Csa15g079300, Csa05g030210, Csa07g064700, Csa07g057810, Csa11g080010, Csa06g024450, Csa03598s010, Csa03g028490, Csa04g063650, Csa12g030510, Csa17g035040, Csa11g093290, Csa06g052800, Csa19g057990, Csa05g073460, Csa14g037580, Csa00430s010, Csa05g034450, Csa14g001950, Csa02g053330, Csa08g024140, Csa05g004330, Csa19g014140, Csa17g083310, Csa16g053900, Csa08g021230, Csa17g034300, Csa05g0…
3	GO:0006807	nitrogen compound metabolic process	66	Csa15g031200, Csa15g079300, Csa05g030210, Csa07g064700, Csa07g057810, Csa15g007130, Csa11g080010, Csa06g024450, Csa03598s010, Csa03g028490, Csa14g016800, Csa04g063650, Csa12g030510, Csa11g093290, Csa06g052800, Csa19g057990, Csa05g058180, Csa05g073460, Csa05g034450, Csa14g001950, Csa02g053330, Csa08g024140, Csa07g035730, Csa14g051680, Csa05g004330, Csa17g083310, Csa16g053900, Csa08g021230, Csa17g0…
2	GO:0065007	biological regulation	65	Csa15g031200, Csa11g085820, Csa07g057810, Csa09g075800, Csa07g064700, Csa11g080010, Csa03598s010, Csa06g024450, Csa03g028490, Csa04g063650, Csa08g049230, Csa07g060020, Csa10g021280, Csa11g093290, Csa06g052800, Csa16g038390, Csa11g099230, Csa08g024140, Csa07g035730, Csa14g051680, Csa05g004330, Csa12g036100, Csa16g053900, Csa08g021230, Csa18g027030, Csa17g034300, Csa10g010810, Csa05g080100, Csa11g0…
2	GO:0050789	regulation of biological process	60	Csa15g031200, Csa11g085820, Csa09g075800, Csa07g064700, Csa07g057810, Csa11g080010, Csa06g024450, Csa03598s010, Csa03g028490, Csa04g063650, Csa08g049230, Csa07g060020, Csa10g021280, Csa11g093290, Csa06g052800, Csa16g038390, Csa08g024140, Csa07g035730, Csa05g004330, Csa12g036100, Csa16g053900, Csa08g021230, Csa18g027030, Csa17g034300, Csa05g080100, Csa11g024260, Csa04g051940, Csa06g048810, Csa05g0…
2	GO:0050896	response to stimulus	60	Csa03g037200, Csa13g006680, Csa06g024450, Csa08g049230, Csa08g024050, Csa11g019470, Csa11g093290, Csa11g024350, Csa14g037580, Csa00430s010, Csa15g030660, Csa08g024140, Csa07g035730, Csa14g026660, Csa06g009840, Csa19g014140, Csa17g035510, Csa17g083310, Csa18g027030, Csa08g021230, Csa14g013640, Csa07g053900, Csa10g010810, Csa09g086040, Csa17g043000, Csa20g005920, Csa12g001260, Csa05g011260, Csa05g0…
3	GO:0050794	regulation of cellular process	59	Csa15g031200, Csa07g057810, Csa09g075800, Csa07g064700, Csa11g080010, Csa06g024450, Csa03598s010, Csa03g028490, Csa04g063650, Csa08g049230, Csa07g060020, Csa10g021280, Csa11g093290, Csa06g052800, Csa16g038390, Csa08g024140, Csa07g035730, Csa05g004330, Csa12g036100, Csa16g053900, Csa08g021230, Csa18g027030, Csa17g034300, Csa05g080100, Csa11g024260, Csa04g051940, Csa06g048810, Csa05g011260, Csa20g0…
4	GO:0034641	cellular nitrogen compound metabolic process	58	Csa15g031200, Csa05g030210, Csa07g064700, Csa07g057810, Csa15g007130, Csa11g080010, Csa06g024450, Csa03598s010, Csa03g028490, Csa14g016800, Csa04g063650, Csa12g030510, Csa11g093290, Csa06g052800, Csa19g057990, Csa05g058180, Csa05g073460, Csa14g001950, Csa02g053330, Csa08g024140, Csa07g035730, Csa14g051680, Csa05g004330, Csa17g083310, Csa08g021230, Csa17g034300, Csa05g080100, Csa01g007600, Csa04g0…
3	GO:0044710	single-organism metabolic process	57	Csa15g079300, Csa15g009870, Csa13g009150, Csa12g030510, Csa10g021280, Csa17g035040, Csa11g019470, Csa17g036210, Csa05g058180, Csa05g073460, Csa00441s260, Csa14g037580, Csa03g015890, Csa00430s010, Csa05g034450, Csa13g050280, Csa07g053250, Csa07g035730, Csa14g051680, Csa12g036100, Csa19g014140, Csa17g083310, Csa16g053900, Csa11g024260, Csa05g083090, Csa08g056390, Csa17g043000, Csa05g073690, Csa06g0…
4	GO:1901360	organic cyclic compound metabolic process	55	Csa15g031200, Csa07g064700, Csa07g057810, Csa15g007130, Csa11g080010, Csa13g009150, Csa06g024450, Csa03598s010, Csa03g028490, Csa14g016800, Csa04g063650, Csa12g030510, Csa11g093290, Csa06g052800, Csa05g058180, Csa05g073460, Csa14g001950, Csa08g024140, Csa14g051680, Csa05g004330, Csa08g021230, Csa17g034300, Csa05g080100, Csa01g007600, Csa04g051940, Csa06g048810, Csa03g039370, Csa20g066500, Csa07g0…
4	GO:0006725	cellular aromatic compound metabolic process	53	Csa15g031200, Csa07g064700, Csa07g057810, Csa15g007130, Csa11g080010, Csa13g009150, Csa06g024450, Csa03598s010, Csa03g028490, Csa14g016800, Csa04g063650, Csa12g030510, Csa11g093290, Csa06g052800, Csa05g058180, Csa05g073460, Csa14g001950, Csa08g024140, Csa14g051680, Csa05g004330, Csa08g021230, Csa17g034300, Csa05g080100, Csa01g007600, Csa04g051940, Csa06g048810, Csa03g039370, Csa07g018010, Csa04g0…
4	GO:0046483	heterocycle metabolic process	50	Csa15g031200, Csa07g057810, Csa15g007130, Csa07g064700, Csa11g080010, Csa06g024450, Csa03598s010, Csa03g028490, Csa04g063650, Csa14g016800, Csa12g030510, Csa11g093290, Csa06g052800, Csa05g058180, Csa05g073460, Csa14g001950, Csa08g024140, Csa14g051680, Csa05g004330, Csa08g021230, Csa17g034300, Csa05g080100, Csa01g007600, Csa04g051940, Csa06g048810, Csa03g039370, Csa07g018010, Csa04g051380, Csa0433…
5	GO:0044271	cellular nitrogen compound biosynthetic process	49	Csa15g031200, Csa05g030210, Csa07g057810, Csa07g064700, Csa11g080010, Csa06g024450, Csa03598s010, Csa03g028490, Csa04g063650, Csa12g030510, Csa11g093290, Csa06g052800, Csa19g057990, Csa05g073460, Csa14g001950, Csa02g053330, Csa08g024140, Csa05g004330, Csa17g083310, Csa08g021230, Csa17g034300, Csa05g080100, Csa04g051940, Csa06g048810, Csa07g018010, Csa04g051380, Csa05g073450, Csa04330s010, Csa15g0…
5	GO:0009059	macromolecule biosynthetic process	47	Csa15g031200, Csa05g030210, Csa07g057810, Csa07g064700, Csa04330s010, Csa11g080010, Csa06g024450, Csa03598s010, Csa03g028490, Csa04g063650, Csa15g040580, Csa11g093290, Csa06g052800, Csa19g057990, Csa09g095630, Csa00722s010, Csa02g072750, Csa14g001950, Csa02g053330, Csa01g033020, Csa11g071280, Csa20g010010, Csa08g024140, Csa06g002590, Csa05g004330, Csa06g028960, Csa04g030640, Csa13g008010, Csa17g0…
5	GO:0010467	gene expression	47	Csa15g031200, Csa05g030210, Csa07g057810, Csa07g064700, Csa04330s010, Csa11g080010, Csa06g024450, Csa03598s010, Csa03g028490, Csa04g063650, Csa15g040580, Csa11g093290, Csa06g052800, Csa19g057990, Csa00722s010, Csa09g095630, Csa02g072750, Csa14g001950, Csa02g053330, Csa01g033020, Csa11g071280, Csa20g010010, Csa08g024140, Csa06g002590, Csa05g004330, Csa06g028960, Csa15g001580, Csa04g030640, Csa13g0…
5	GO:0034645	cellular macromolecule biosynthetic process	47	Csa15g031200, Csa05g030210, Csa07g057810, Csa07g064700, Csa04330s010, Csa11g080010, Csa06g024450, Csa03598s010, Csa03g028490, Csa04g063650, Csa15g040580, Csa11g093290, Csa06g052800, Csa19g057990, Csa09g095630, Csa00722s010, Csa02g072750, Csa14g001950, Csa02g053330, Csa01g033020, Csa11g071280, Csa20g010010, Csa08g024140, Csa06g002590, Csa05g004330, Csa06g028960, Csa04g030640, Csa13g008010, Csa17g0…
5	GO:1901362	organic cyclic compound biosynthetic process	46	Csa15g031200, Csa07g057810, Csa07g064700, Csa04330s010, Csa11g080010, Csa06g024450, Csa03598s010, Csa03g028490, Csa04g063650, Csa12g030510, Csa15g040580, Csa11g093290, Csa06g052800, Csa11g029980, Csa00722s010, Csa09g095630, Csa04g044600, Csa05g073460, Csa02g072750, Csa14g001950, Csa01g033020, Csa20g010010, Csa08g024140, Csa06g002590, Csa05g004330, Csa06g028960, Csa04g030640, Csa08g021230, Csa17g0…
4	GO:0006139	nucleobase-containing compound metabolic process	45	Csa15g031200, Csa07g057810, Csa15g007130, Csa07g064700, Csa04330s010, Csa11g080010, Csa06g024450, Csa03598s010, Csa03g028490, Csa04g063650, Csa14g016800, Csa12g030510, Csa15g040580, Csa11g093290, Csa06g052800, Csa11g029980, Csa00722s010, Csa09g095630, Csa05g073460, Csa02g072750, Csa14g001950, Csa01g033020, Csa20g010010, Csa08g024140, Csa06g002590, Csa14g051680, Csa05g004330, Csa06g028960, Csa04g0…
5	GO:0019438	aromatic compound biosynthetic process	44	Csa15g031200, Csa07g057810, Csa07g064700, Csa04330s010, Csa11g080010, Csa06g024450, Csa03598s010, Csa03g028490, Csa04g063650, Csa12g030510, Csa15g040580, Csa11g093290, Csa06g052800, Csa11g029980, Csa09g095630, Csa00722s010, Csa04g044600, Csa05g073460, Csa02g072750, Csa14g001950, Csa01g033020, Csa20g010010, Csa08g024140, Csa06g002590, Csa05g004330, Csa06g028960, Csa04g030640, Csa08g021230, Csa17g0…
4	GO:0019538	protein metabolic process	42	Csa05g030210, Csa11g085820, Csa02g059290, Csa09g075800, Csa07g064700, Csa00626s020, Csa08g048840, Csa17g014920, Csa05g004080, Csa09g081080, Csa12g004920, Csa11g019470, Csa19g057990, Csa13g050280, Csa05g091430, Csa09g095670, Csa02g053330, Csa14g001530, Csa00517s060, Csa11g071280, Csa16g017090, Csa01g038220, Csa07g030220, Csa10g012650, Csa16g031550, Csa15g001580, Csa13g008010, Csa13g055420, Csa17g0…
5	GO:0018130	heterocycle biosynthetic process	42	Csa15g031200, Csa07g057810, Csa07g064700, Csa04330s010, Csa11g080010, Csa06g024450, Csa03598s010, Csa03g028490, Csa04g063650, Csa12g030510, Csa15g040580, Csa11g093290, Csa06g052800, Csa11g029980, Csa09g095630, Csa00722s010, Csa05g073460, Csa02g072750, Csa14g001950, Csa01g033020, Csa20g010010, Csa08g024140, Csa06g002590, Csa05g004330, Csa06g028960, Csa04g030640, Csa08g021230, Csa17g034300, Csa08g0…
3	GO:0019222	regulation of metabolic process	40	Csa15g031200, Csa11g085820, Csa07g057810, Csa09g075800, Csa07g064700, Csa04330s010, Csa11g080010, Csa06g024450, Csa03598s010, Csa03g028490, Csa04g063650, Csa15g040580, Csa11g093290, Csa06g052800, Csa00722s010, Csa09g095630, Csa02g072750, Csa01g033020, Csa20g010010, Csa08g024140, Csa06g002590, Csa07g035730, Csa05g004330, Csa04g030640, Csa13g008010, Csa08g021230, Csa17g034300, Csa05g080100, Csa17g0…
5	GO:0034654	nucleobase-containing compound biosynthetic process	40	Csa15g031200, Csa07g057810, Csa07g064700, Csa04330s010, Csa11g080010, Csa06g024450, Csa03598s010, Csa03g028490, Csa04g063650, Csa12g030510, Csa15g040580, Csa11g093290, Csa06g052800, Csa11g029980, Csa09g095630, Csa00722s010, Csa05g073460, Csa02g072750, Csa14g001950, Csa01g033020, Csa20g010010, Csa08g024140, Csa06g002590, Csa05g004330, Csa06g028960, Csa04g030640, Csa08g021230, Csa17g034300, Csa05g0…
5	GO:0090304	nucleic acid metabolic process	40	Csa15g031200, Csa15g007130, Csa07g057810, Csa07g064700, Csa04330s010, Csa11g080010, Csa06g024450, Csa03598s010, Csa03g028490, Csa04g063650, Csa14g016800, Csa15g040580, Csa11g093290, Csa06g052800, Csa00722s010, Csa09g095630, Csa02g072750, Csa14g001950, Csa01g033020, Csa20g010010, Csa08g024140, Csa06g002590, Csa05g004330, Csa06g028960, Csa04g030640, Csa08g021230, Csa17g034300, Csa05g080100, Csa17g0…
4	GO:0031323	regulation of cellular metabolic process	39	Csa15g031200, Csa07g057810, Csa09g075800, Csa07g064700, Csa04330s010, Csa11g080010, Csa06g024450, Csa03598s010, Csa03g028490, Csa04g063650, Csa15g040580, Csa11g093290, Csa06g052800, Csa00722s010, Csa09g095630, Csa02g072750, Csa01g033020, Csa20g010010, Csa08g024140, Csa06g002590, Csa07g035730, Csa05g004330, Csa04g030640, Csa13g008010, Csa08g021230, Csa17g034300, Csa05g080100, Csa17g033710, Csa04g0…
4	GO:0080090	regulation of primary metabolic process	39	Csa15g031200, Csa11g085820, Csa07g057810, Csa09g075800, Csa07g064700, Csa04330s010, Csa11g080010, Csa06g024450, Csa03598s010, Csa03g028490, Csa04g063650, Csa15g040580, Csa11g093290, Csa06g052800, Csa00722s010, Csa09g095630, Csa02g072750, Csa01g033020, Csa20g010010, Csa08g024140, Csa06g002590, Csa07g035730, Csa05g004330, Csa04g030640, Csa13g008010, Csa08g021230, Csa17g034300, Csa05g080100, Csa17g0…
5	GO:0016070	RNA metabolic process	38	Csa15g031200, Csa07g057810, Csa07g064700, Csa04330s010, Csa11g080010, Csa06g024450, Csa03598s010, Csa03g028490, Csa04g063650, Csa15g040580, Csa11g093290, Csa06g052800, Csa00722s010, Csa09g095630, Csa02g072750, Csa14g001950, Csa01g033020, Csa20g010010, Csa08g024140, Csa06g002590, Csa05g004330, Csa06g028960, Csa04g030640, Csa08g021230, Csa17g034300, Csa05g080100, Csa17g033710, Csa01g007600, Csa04g0…
4	GO:0051171	regulation of nitrogen compound metabolic process	37	Csa15g031200, Csa07g057810, Csa07g064700, Csa04330s010, Csa11g080010, Csa06g024450, Csa03598s010, Csa03g028490, Csa04g063650, Csa15g040580, Csa11g093290, Csa06g052800, Csa00722s010, Csa09g095630, Csa02g072750, Csa01g033020, Csa20g010010, Csa08g024140, Csa06g002590, Csa07g035730, Csa05g004330, Csa13g008010, Csa04g030640, Csa08g021230, Csa17g034300, Csa05g080100, Csa17g033710, Csa04g002510, Csa15g0…
4	GO:0060255	regulation of macromolecule metabolic process	37	Csa15g031200, Csa11g085820, Csa07g057810, Csa09g075800, Csa07g064700, Csa04330s010, Csa11g080010, Csa06g024450, Csa03598s010, Csa03g028490, Csa04g063650, Csa15g040580, Csa11g093290, Csa06g052800, Csa00722s010, Csa09g095630, Csa02g072750, Csa01g033020, Csa20g010010, Csa08g024140, Csa06g002590, Csa05g004330, Csa04g030640, Csa13g008010, Csa08g021230, Csa17g034300, Csa05g080100, Csa17g033710, Csa04g0…
6	GO:0032774	RNA biosynthetic process	37	Csa15g031200, Csa07g057810, Csa07g064700, Csa04330s010, Csa11g080010, Csa06g024450, Csa03598s010, Csa03g028490, Csa04g063650, Csa15g040580, Csa11g093290, Csa06g052800, Csa09g095630, Csa00722s010, Csa02g072750, Csa14g001950, Csa01g033020, Csa20g010010, Csa08g024140, Csa06g002590, Csa05g004330, Csa06g028960, Csa04g030640, Csa08g021230, Csa17g034300, Csa05g080100, Csa17g033710, Csa04g002510, Csa15g0…
6	GO:0006351	transcription, DNA-templated	37	Csa15g031200, Csa07g057810, Csa07g064700, Csa04330s010, Csa11g080010, Csa06g024450, Csa03598s010, Csa03g028490, Csa04g063650, Csa15g040580, Csa11g093290, Csa06g052800, Csa00722s010, Csa09g095630, Csa02g072750, Csa14g001950, Csa01g033020, Csa20g010010, Csa08g024140, Csa06g002590, Csa05g004330, Csa06g028960, Csa04g030640, Csa08g021230, Csa17g034300, Csa05g080100, Csa17g033710, Csa04g002510, Csa15g0…
7	GO:0097659	nucleic acid-templated transcription	37	Csa15g031200, Csa07g057810, Csa07g064700, Csa04330s010, Csa11g080010, Csa06g024450, Csa03598s010, Csa03g028490, Csa04g063650, Csa15g040580, Csa11g093290, Csa06g052800, Csa09g095630, Csa00722s010, Csa02g072750, Csa14g001950, Csa01g033020, Csa20g010010, Csa08g024140, Csa06g002590, Csa05g004330, Csa06g028960, Csa04g030640, Csa08g021230, Csa17g034300, Csa05g080100, Csa17g033710, Csa04g002510, Csa15g0…
4	GO:0009889	regulation of biosynthetic process	36	Csa15g031200, Csa07g057810, Csa07g064700, Csa04330s010, Csa11g080010, Csa06g024450, Csa03598s010, Csa03g028490, Csa04g063650, Csa15g040580, Csa11g093290, Csa06g052800, Csa00722s010, Csa09g095630, Csa02g072750, Csa01g033020, Csa20g010010, Csa08g024140, Csa06g002590, Csa05g004330, Csa04g030640, Csa13g008010, Csa08g021230, Csa17g034300, Csa05g080100, Csa17g033710, Csa04g002510, Csa15g020120, Csa04g0…
5	GO:0031326	regulation of cellular biosynthetic process	36	Csa15g031200, Csa07g057810, Csa07g064700, Csa04330s010, Csa11g080010, Csa06g024450, Csa03598s010, Csa03g028490, Csa04g063650, Csa15g040580, Csa11g093290, Csa06g052800, Csa00722s010, Csa09g095630, Csa02g072750, Csa01g033020, Csa20g010010, Csa08g024140, Csa06g002590, Csa05g004330, Csa13g008010, Csa04g030640, Csa08g021230, Csa17g034300, Csa05g080100, Csa17g033710, Csa04g002510, Csa15g020120, Csa04g0…
5	GO:0044267	cellular protein metabolic process	35	Csa05g030210, Csa11g085820, Csa02g059290, Csa09g075800, Csa07g064700, Csa00626s020, Csa08g048840, Csa17g014920, Csa09g081080, Csa12g004920, Csa11g019470, Csa19g057990, Csa13g050280, Csa05g091430, Csa02g053330, Csa00517s060, Csa14g001530, Csa11g071280, Csa16g017090, Csa01g038220, Csa16g031550, Csa13g008010, Csa17g083310, Csa08g017800, Csa02g065420, Csa19g006390, Csa17g015420, Csa14g020320, Csa18g0…
5	GO:0010468	regulation of gene expression	35	Csa15g031200, Csa07g057810, Csa07g064700, Csa04330s010, Csa11g080010, Csa06g024450, Csa03598s010, Csa03g028490, Csa04g063650, Csa15g040580, Csa11g093290, Csa06g052800, Csa00722s010, Csa09g095630, Csa02g072750, Csa01g033020, Csa20g010010, Csa08g024140, Csa06g002590, Csa05g004330, Csa13g008010, Csa04g030640, Csa08g021230, Csa17g034300, Csa05g080100, Csa17g033710, Csa04g002510, Csa15g020120, Csa04g0…
5	GO:0010556	regulation of macromolecule biosynthetic process	35	Csa15g031200, Csa07g057810, Csa07g064700, Csa04330s010, Csa11g080010, Csa06g024450, Csa03598s010, Csa03g028490, Csa04g063650, Csa15g040580, Csa11g093290, Csa06g052800, Csa00722s010, Csa09g095630, Csa02g072750, Csa01g033020, Csa20g010010, Csa08g024140, Csa06g002590, Csa05g004330, Csa13g008010, Csa04g030640, Csa08g021230, Csa17g034300, Csa05g080100, Csa17g033710, Csa04g002510, Csa15g020120, Csa04g0…
6	GO:2000112	regulation of cellular macromolecule biosynthetic process	35	Csa15g031200, Csa07g057810, Csa07g064700, Csa04330s010, Csa11g080010, Csa06g024450, Csa03598s010, Csa03g028490, Csa04g063650, Csa15g040580, Csa11g093290, Csa06g052800, Csa00722s010, Csa09g095630, Csa02g072750, Csa01g033020, Csa20g010010, Csa08g024140, Csa06g002590, Csa05g004330, Csa13g008010, Csa04g030640, Csa08g021230, Csa17g034300, Csa05g080100, Csa17g033710, Csa04g002510, Csa15g020120, Csa04g0…
3	GO:0006950	response to stress	34	Csa13g008880, Csa19g001410, Csa03g037200, Csa13g006680, Csa08g048840, Csa07g026490, Csa08g049230, Csa00595s020, Csa11g019470, Csa15g071960, Csa12g053650, Csa04g044600, Csa00722s010, Csa00441s160, Csa08g024140, Csa14g026660, Csa06g009840, Csa09g002770, Csa17g035510, Csa08g021230, Csa14g013640, Csa12g030100, Csa06g033910, Csa07g053900, Csa08g061240, Csa02g023350, Csa06g042650, Csa09g086040, Csa20g0…
5	GO:0051252	regulation of RNA metabolic process	34	Csa15g031200, Csa07g057810, Csa07g064700, Csa04330s010, Csa11g080010, Csa06g024450, Csa03598s010, Csa03g028490, Csa04g063650, Csa15g040580, Csa11g093290, Csa06g052800, Csa00722s010, Csa09g095630, Csa02g072750, Csa01g033020, Csa20g010010, Csa08g024140, Csa06g002590, Csa05g004330, Csa04g030640, Csa08g021230, Csa17g034300, Csa05g080100, Csa17g033710, Csa04g002510, Csa15g020120, Csa04g051940, Csa06g0…
5	GO:0019219	regulation of nucleobase-containing compound metabolic process	34	Csa15g031200, Csa07g057810, Csa07g064700, Csa04330s010, Csa11g080010, Csa06g024450, Csa03598s010, Csa03g028490, Csa04g063650, Csa15g040580, Csa11g093290, Csa06g052800, Csa00722s010, Csa09g095630, Csa02g072750, Csa01g033020, Csa20g010010, Csa08g024140, Csa06g002590, Csa05g004330, Csa04g030640, Csa08g021230, Csa17g034300, Csa05g080100, Csa17g033710, Csa04g002510, Csa15g020120, Csa04g051940, Csa06g0…
6	GO:0006355	regulation of transcription, DNA-templated	34	Csa15g031200, Csa07g064700, Csa07g057810, Csa04330s010, Csa11g080010, Csa06g024450, Csa03598s010, Csa03g028490, Csa04g063650, Csa15g040580, Csa11g093290, Csa06g052800, Csa00722s010, Csa09g095630, Csa02g072750, Csa01g033020, Csa20g010010, Csa08g024140, Csa06g002590, Csa05g004330, Csa04g030640, Csa08g021230, Csa17g034300, Csa05g080100, Csa17g033710, Csa04g002510, Csa15g020120, Csa04g051940, Csa06g0…
6	GO:2001141	regulation of RNA biosynthetic process	34	Csa15g031200, Csa07g057810, Csa07g064700, Csa04330s010, Csa11g080010, Csa06g024450, Csa03598s010, Csa03g028490, Csa04g063650, Csa15g040580, Csa11g093290, Csa06g052800, Csa00722s010, Csa09g095630, Csa02g072750, Csa01g033020, Csa20g010010, Csa08g024140, Csa06g002590, Csa05g004330, Csa04g030640, Csa08g021230, Csa17g034300, Csa05g080100, Csa17g033710, Csa04g002510, Csa15g020120, Csa04g051940, Csa06g0…
7	GO:1903506	regulation of nucleic acid-templated transcription	34	Csa15g031200, Csa07g057810, Csa07g064700, Csa04330s010, Csa11g080010, Csa06g024450, Csa03598s010, Csa03g028490, Csa04g063650, Csa15g040580, Csa11g093290, Csa06g052800, Csa00722s010, Csa09g095630, Csa02g072750, Csa01g033020, Csa20g010010, Csa08g024140, Csa06g002590, Csa05g004330, Csa04g030640, Csa08g021230, Csa17g034300, Csa05g080100, Csa17g033710, Csa04g002510, Csa15g020120, Csa04g051940, Csa06g0…
3	GO:0042221	response to chemical	33	Csa06g024450, Csa08g049230, Csa08g024050, Csa00595s020, Csa11g019470, Csa11g093290, Csa11g024350, Csa12g053650, Csa12g008790, Csa15g030660, Csa08g024140, Csa07g035730, Csa08g002430, Csa14g026660, Csa04g030640, Csa09g002770, Csa19g014140, Csa17g083310, Csa12g030100, Csa09g080160, Csa15g055600, Csa08g061240, Csa02g023350, Csa06g042650, Csa15g020120, Csa05g011260, Csa12g001260, Csa05g073690, Csa05g0…
4	GO:0044281	small molecule metabolic process	29	Csa15g079300, Csa13g010000, Csa15g009870, Csa03g029640, Csa12g030510, Csa17g035040, Csa14g047330, Csa05g058180, Csa11g029980, Csa05g073460, Csa00441s160, Csa14g037580, Csa05g034450, Csa13g052370, Csa20g054030, Csa07g035730, Csa14g051680, Csa17g083310, Csa19g014140, Csa16g053900, Csa08g017800, Csa17g043000, Csa16g016450, Csa03g039370, Csa05g005820, Csa19g058270, Csa20g066500, Csa03g037450, Csa05g0…
4	GO:0010033	response to organic substance	26	Csa06g024450, Csa08g049230, Csa00595s020, Csa11g019470, Csa11g093290, Csa12g053650, Csa12g008790, Csa15g030660, Csa08g024140, Csa07g035730, Csa08g002430, Csa14g026660, Csa04g030640, Csa09g002770, Csa19g014140, Csa09g080160, Csa15g055600, Csa08g061240, Csa06g042650, Csa15g020120, Csa05g011260, Csa05g005820, Csa20g066500, Csa07g001600, Csa15g071070, Csa09g053360
2	GO:0051179	localization	25	Csa06g030890, Csa08g024030, Csa08g005450, Csa02g062840, Csa09g068450, Csa05g004080, Csa14g064050, Csa00595s020, Csa16g042240, Csa11g024350, Csa09g011670, Csa05g073460, Csa14g001130, Csa20g080760, Csa11g016280, Csa19g014140, Csa01g013600, Csa03g004570, Csa09g084780, Csa13g011940, Csa08g062880, Csa14g046670, Csa08g010770, Csa20g080750, Csa19g056170
3	GO:0051234	establishment of localization	25	Csa06g030890, Csa08g024030, Csa08g005450, Csa02g062840, Csa09g068450, Csa05g004080, Csa14g064050, Csa00595s020, Csa16g042240, Csa11g024350, Csa09g011670, Csa05g073460, Csa14g001130, Csa20g080760, Csa11g016280, Csa19g014140, Csa01g013600, Csa03g004570, Csa09g084780, Csa13g011940, Csa08g062880, Csa14g046670, Csa08g010770, Csa20g080750, Csa19g056170
4	GO:0006810	transport	25	Csa06g030890, Csa08g024030, Csa08g005450, Csa02g062840, Csa09g068450, Csa05g004080, Csa14g064050, Csa00595s020, Csa16g042240, Csa11g024350, Csa09g011670, Csa05g073460, Csa14g001130, Csa20g080760, Csa11g016280, Csa19g014140, Csa01g013600, Csa03g004570, Csa09g084780, Csa13g011940, Csa08g062880, Csa14g046670, Csa08g010770, Csa20g080750, Csa19g056170
4	GO:0055114	oxidation-reduction process	25	Csa11g010120, Csa08g048840, Csa17g088280, Csa13g009150, Csa05g034910, Csa10g021280, Csa11g001330, Csa11g019470, Csa05g073460, Csa00441s160, Csa03g015890, Csa14g037580, Csa13g050280, Csa00430s010, Csa07g053250, Csa13g052370, Csa12g036100, Csa16g053900, Csa08g048550, Csa02g023350, Csa11g024260, Csa17g043000, Csa05g073690, Csa06g005800, Csa00495s140
4	GO:1901564	organonitrogen compound metabolic process	25	Csa15g079300, Csa05g030210, Csa07g064700, Csa12g030510, Csa14g047330, Csa19g057990, Csa05g058180, Csa11g029980, Csa05g073460, Csa05g034450, Csa02g053330, Csa11g071280, Csa13g052370, Csa20g054030, Csa07g035730, Csa14g051680, Csa13g008010, Csa17g083310, Csa16g053900, Csa19g006390, Csa18g010230, Csa03g039370, Csa19g058270, Csa03g037450, Csa05g073450
2	GO:0032501	multicellular organismal process	24	Csa15g031200, Csa07g064700, Csa07g060020, Csa12g053650, Csa09g095630, Csa02g072750, Csa16g038390, Csa14g001530, Csa01g033020, Csa03g010890, Csa06g002590, Csa08g002430, Csa04g030640, Csa09g002770, Csa17g035510, Csa17g083310, Csa09g080160, Csa17g015420, Csa08g062880, Csa05g011260, Csa04g011160, Csa07g030580, Csa03g037450, Csa07g001600
2	GO:0032502	developmental process	23	Csa15g031200, Csa03g010890, Csa06g002590, Csa08g002430, Csa04g030640, Csa09g002770, Csa07g064700, Csa17g035510, Csa17g083310, Csa09g080160, Csa07g060020, Csa08g062880, Csa12g053650, Csa05g011260, Csa09g095630, Csa04g011160, Csa03g037450, Csa16g038390, Csa02g072750, Csa07g030580, Csa07g001600, Csa14g001530, Csa01g033020
3	GO:1902578	single-organism localization	23	Csa06g030890, Csa08g024030, Csa08g005450, Csa02g062840, Csa19g014140, Csa01g013600, Csa09g068450, Csa03g004570, Csa05g004080, Csa09g084780, Csa13g011940, Csa14g064050, Csa00595s020, Csa08g062880, Csa14g046670, Csa11g024350, Csa09g011670, Csa20g080750, Csa05g073460, Csa14g001130, Csa20g080760, Csa11g016280, Csa19g056170
3	GO:0048856	anatomical structure development	23	Csa15g031200, Csa03g010890, Csa06g002590, Csa08g002430, Csa04g030640, Csa09g002770, Csa07g064700, Csa17g035510, Csa17g083310, Csa09g080160, Csa07g060020, Csa08g062880, Csa12g053650, Csa05g011260, Csa09g095630, Csa04g011160, Csa03g037450, Csa16g038390, Csa02g072750, Csa07g030580, Csa07g001600, Csa14g001530, Csa01g033020
3	GO:0044767	single-organism developmental process	23	Csa15g031200, Csa03g010890, Csa06g002590, Csa08g002430, Csa04g030640, Csa09g002770, Csa07g064700, Csa17g035510, Csa17g083310, Csa09g080160, Csa07g060020, Csa08g062880, Csa12g053650, Csa05g011260, Csa09g095630, Csa04g011160, Csa03g037450, Csa16g038390, Csa02g072750, Csa07g030580, Csa07g001600, Csa14g001530, Csa01g033020
3	GO:0044707	single-multicellular organism process	23	Csa15g031200, Csa03g010890, Csa06g002590, Csa08g002430, Csa04g030640, Csa09g002770, Csa07g064700, Csa17g035510, Csa17g083310, Csa09g080160, Csa07g060020, Csa08g062880, Csa12g053650, Csa05g011260, Csa09g095630, Csa04g011160, Csa02g072750, Csa07g030580, Csa03g037450, Csa16g038390, Csa07g001600, Csa14g001530, Csa01g033020
4	GO:0044711	single-organism biosynthetic process	23	Csa15g079300, Csa13g052370, Csa17g083310, Csa16g053900, Csa19g014140, Csa03g029640, Csa08g017800, Csa06g033910, Csa12g030510, Csa17g035040, Csa16g045540, Csa17g043000, Csa16g016450, Csa11g029980, Csa04g044600, Csa05g073460, Csa14g037580, Csa05g034450, Csa19g058270, Csa00430s010, Csa20g066500, Csa07g001600, Csa05g059420
4	GO:0044765	single-organism transport	23	Csa06g030890, Csa08g024030, Csa08g005450, Csa02g062840, Csa19g014140, Csa01g013600, Csa09g068450, Csa03g004570, Csa05g004080, Csa09g084780, Csa13g011940, Csa14g064050, Csa00595s020, Csa08g062880, Csa14g046670, Csa11g024350, Csa09g011670, Csa20g080750, Csa05g073460, Csa14g001130, Csa20g080760, Csa11g016280, Csa19g056170
4	GO:0007275	multicellular organism development	23	Csa15g031200, Csa03g010890, Csa06g002590, Csa08g002430, Csa04g030640, Csa09g002770, Csa07g064700, Csa17g035510, Csa17g083310, Csa09g080160, Csa07g060020, Csa08g062880, Csa12g053650, Csa05g011260, Csa09g095630, Csa04g011160, Csa07g030580, Csa03g037450, Csa16g038390, Csa02g072750, Csa07g001600, Csa14g001530, Csa01g033020
5	GO:0036211	protein modification process	23	Csa01g038220, Csa16g031550, Csa02g059290, Csa00626s020, Csa17g083310, Csa17g014920, Csa08g017800, Csa02g065420, Csa09g081080, Csa17g015420, Csa14g020320, Csa12g004920, Csa11g019470, Csa05g083090, Csa08g059300, Csa05g011260, Csa00495s140, Csa13g050280, Csa05g091430, Csa00517s060, Csa14g001530, Csa16g017090, Csa20g068700
5	GO:0043412	macromolecule modification	23	Csa01g038220, Csa16g031550, Csa02g059290, Csa00626s020, Csa17g083310, Csa17g014920, Csa08g017800, Csa02g065420, Csa09g081080, Csa17g015420, Csa14g020320, Csa12g004920, Csa11g019470, Csa05g083090, Csa08g059300, Csa05g011260, Csa00495s140, Csa13g050280, Csa05g091430, Csa00517s060, Csa14g001530, Csa16g017090, Csa20g068700
6	GO:0006464	cellular protein modification process	23	Csa01g038220, Csa16g031550, Csa02g059290, Csa00626s020, Csa17g083310, Csa17g014920, Csa08g017800, Csa02g065420, Csa09g081080, Csa17g015420, Csa14g020320, Csa12g004920, Csa11g019470, Csa05g083090, Csa08g059300, Csa05g011260, Csa00495s140, Csa13g050280, Csa05g091430, Csa00517s060, Csa14g001530, Csa16g017090, Csa20g068700
4	GO:0006793	phosphorus metabolic process	22	Csa01g038220, Csa10g017830, Csa07g060810, Csa14g051680, Csa16g031550, Csa17g083310, Csa00626s020, Csa17g014920, Csa02g065420, Csa12g030510, Csa08g061240, Csa09g081080, Csa17g015420, Csa14g020320, Csa17g007140, Csa11g029980, Csa08g059300, Csa05g073460, Csa03g037450, Csa05g091430, Csa00517s060, Csa16g017090
4	GO:0006082	organic acid metabolic process	22	Csa15g079300, Csa13g052370, Csa20g054030, Csa07g035730, Csa14g051680, Csa19g014140, Csa16g053900, Csa03g029640, Csa08g017800, Csa17g035040, Csa14g047330, Csa17g043000, Csa05g058180, Csa16g016450, Csa03g039370, Csa05g005820, Csa14g037580, Csa00441s160, Csa05g034450, Csa19g058270, Csa03g037450, Csa05g059420
5	GO:0043436	oxoacid metabolic process	22	Csa15g079300, Csa13g052370, Csa20g054030, Csa07g035730, Csa14g051680, Csa19g014140, Csa16g053900, Csa03g029640, Csa08g017800, Csa17g035040, Csa14g047330, Csa17g043000, Csa05g058180, Csa16g016450, Csa03g039370, Csa05g005820, Csa14g037580, Csa00441s160, Csa05g034450, Csa19g058270, Csa03g037450, Csa05g059420
5	GO:0006796	phosphate-containing compound metabolic process	22	Csa01g038220, Csa10g017830, Csa07g060810, Csa14g051680, Csa16g031550, Csa17g083310, Csa00626s020, Csa17g014920, Csa02g065420, Csa12g030510, Csa08g061240, Csa09g081080, Csa17g015420, Csa14g020320, Csa17g007140, Csa11g029980, Csa08g059300, Csa05g073460, Csa03g037450, Csa05g091430, Csa00517s060, Csa16g017090
3	GO:0009719	response to endogenous stimulus	21	Csa12g008790, Csa15g030660, Csa08g024140, Csa07g035730, Csa08g002430, Csa04g030640, Csa19g014140, Csa06g024450, Csa09g080160, Csa00595s020, Csa06g042650, Csa11g019470, Csa11g093290, Csa15g020120, Csa12g053650, Csa05g011260, Csa05g005820, Csa20g066500, Csa07g001600, Csa09g053360, Csa15g071070
6	GO:0019752	carboxylic acid metabolic process	21	Csa15g079300, Csa13g052370, Csa20g054030, Csa07g035730, Csa14g051680, Csa19g014140, Csa16g053900, Csa03g029640, Csa08g017800, Csa17g035040, Csa14g047330, Csa17g043000, Csa05g058180, Csa16g016450, Csa03g039370, Csa14g037580, Csa00441s160, Csa05g034450, Csa19g058270, Csa03g037450, Csa05g059420
4	GO:1901700	response to oxygen-containing compound	20	Csa15g030660, Csa08g024140, Csa14g026660, Csa08g002430, Csa04g030640, Csa12g030100, Csa06g024450, Csa15g055600, Csa08g049230, Csa08g061240, Csa00595s020, Csa06g042650, Csa11g093290, Csa12g053650, Csa12g001260, Csa05g011260, Csa20g066500, Csa07g001600, Csa15g071070, Csa09g053360
4	GO:0009725	response to hormone	20	Csa12g008790, Csa15g030660, Csa08g024140, Csa07g035730, Csa08g002430, Csa04g030640, Csa19g014140, Csa06g024450, Csa09g080160, Csa00595s020, Csa06g042650, Csa11g019470, Csa15g020120, Csa12g053650, Csa05g011260, Csa05g005820, Csa20g066500, Csa07g001600, Csa09g053360, Csa15g071070
3	GO:0009628	response to abiotic stimulus	19	Csa03g037200, Csa14g026660, Csa06g009840, Csa04g030640, Csa17g035510, Csa12g030100, Csa10g010810, Csa06g042650, Csa11g019470, Csa15g071960, Csa17g043000, Csa16g045540, Csa12g053650, Csa12g001260, Csa14g037580, Csa05g005820, Csa00441s160, Csa00430s010, Csa05g059420
3	GO:0051716	cellular response to stimulus	19	Csa13g008880, Csa08g024140, Csa08g002430, Csa14g026660, Csa04g030640, Csa18g027030, Csa09g080160, Csa15g055600, Csa08g049230, Csa08g061240, Csa07g040240, Csa00595s020, Csa11g019470, Csa15g020120, Csa05g011260, Csa20g066500, Csa07g001600, Csa10g050070, Csa15g071070
2	GO:0071840	cellular component organization or biogenesis	18	Csa15g001580, Csa13g008010, Csa12g016880, Csa14g030710, Csa17g083310, Csa08g021230, Csa16g036610, Csa06g024450, Csa13g016600, Csa07g060020, Csa20g019290, Csa17g043770, Csa00722s010, Csa19g040890, Csa00430s010, Csa05g092880, Csa16g022930, Csa09g053360
3	GO:0016043	cellular component organization	18	Csa15g001580, Csa13g008010, Csa12g016880, Csa14g030710, Csa17g083310, Csa08g021230, Csa16g036610, Csa06g024450, Csa13g016600, Csa07g060020, Csa20g019290, Csa17g043770, Csa00722s010, Csa19g040890, Csa00430s010, Csa05g092880, Csa16g022930, Csa09g053360
5	GO:1901566	organonitrogen compound biosynthetic process	18	Csa15g079300, Csa13g052370, Csa05g030210, Csa13g008010, Csa07g064700, Csa17g083310, Csa16g053900, Csa12g030510, Csa19g006390, Csa18g010230, Csa19g057990, Csa11g029980, Csa05g073460, Csa05g034450, Csa19g058270, Csa02g053330, Csa05g073450, Csa11g071280
4	GO:0007154	cell communication	17	Csa13g008880, Csa08g024140, Csa08g002430, Csa14g026660, Csa04g030640, Csa18g027030, Csa09g080160, Csa15g055600, Csa08g049230, Csa17g015420, Csa07g040240, Csa15g020120, Csa05g011260, Csa20g066500, Csa07g001600, Csa10g050070, Csa15g071070
4	GO:0006629	lipid metabolic process	16	Csa13g010000, Csa17g083310, Csa19g014140, Csa03g029640, Csa08g017800, Csa09g069610, Csa17g035040, Csa08g056390, Csa17g036210, Csa17g043000, Csa16g016450, Csa00441s260, Csa14g037580, Csa00430s010, Csa20g066500, Csa05g059420
4	GO:0006952	defense response	16	Csa13g008880, Csa08g024140, Csa09g002770, Csa13g006680, Csa08g021230, Csa14g013640, Csa06g033910, Csa07g053900, Csa08g049230, Csa08g061240, Csa07g026490, Csa20g005920, Csa00722s010, Csa05g011260, Csa04g044600, Csa10g050070
2	GO:0023052	signaling	15	Csa13g008880, Csa08g024140, Csa08g002430, Csa04g030640, Csa18g027030, Csa09g080160, Csa15g055600, Csa08g049230, Csa07g040240, Csa15g020120, Csa05g011260, Csa20g066500, Csa07g001600, Csa10g050070, Csa15g071070
3	GO:0044700	single organism signaling	15	Csa13g008880, Csa08g024140, Csa08g002430, Csa04g030640, Csa18g027030, Csa09g080160, Csa15g055600, Csa08g049230, Csa07g040240, Csa15g020120, Csa05g011260, Csa20g066500, Csa07g001600, Csa10g050070, Csa15g071070
4	GO:0048731	system development	15	Csa03g010890, Csa07g064700, Csa09g002770, Csa17g083310, Csa17g035510, Csa09g080160, Csa07g060020, Csa08g062880, Csa12g053650, Csa05g011260, Csa07g030580, Csa03g037450, Csa07g001600, Csa14g001530, Csa01g033020
4	GO:0007165	signal transduction	15	Csa13g008880, Csa08g024140, Csa08g002430, Csa04g030640, Csa18g027030, Csa09g080160, Csa15g055600, Csa08g049230, Csa07g040240, Csa15g020120, Csa05g011260, Csa20g066500, Csa07g001600, Csa10g050070, Csa15g071070
4	GO:0001101	response to acid chemical	15	Csa15g030660, Csa08g002430, Csa04g030640, Csa12g030100, Csa06g024450, Csa15g055600, Csa08g049230, Csa08g061240, Csa06g042650, Csa12g053650, Csa05g011260, Csa12g001260, Csa07g001600, Csa15g071070, Csa09g053360
4	GO:0070887	cellular response to chemical stimulus	14	Csa08g024140, Csa08g002430, Csa04g030640, Csa09g080160, Csa15g055600, Csa08g049230, Csa08g061240, Csa00595s020, Csa11g019470, Csa15g020120, Csa05g011260, Csa20g066500, Csa07g001600, Csa15g071070
4	GO:0005975	carbohydrate metabolic process	14	Csa13g010000, Csa14g051680, Csa15g009870, Csa12g016880, Csa14g030710, Csa13g016600, Csa05g083090, Csa20g019290, Csa16g055370, Csa19g040890, Csa03g037450, Csa07g001600, Csa16g022930, Csa05g091890
5	GO:0044283	small molecule biosynthetic process	14	Csa15g079300, Csa13g052370, Csa16g053900, Csa17g083310, Csa03g029640, Csa08g017800, Csa17g035040, Csa16g016450, Csa17g043000, Csa14g037580, Csa20g066500, Csa19g058270, Csa05g034450, Csa05g059420
5	GO:0006811	ion transport	14	Csa06g030890, Csa08g005450, Csa01g013600, Csa09g068450, Csa03g004570, Csa09g084780, Csa13g011940, Csa00595s020, Csa08g062880, Csa14g046670, Csa20g080750, Csa05g073460, Csa20g080760, Csa19g056170
3	GO:0009056	catabolic process	13	Csa14g051680, Csa15g009870, Csa11g085820, Csa02g059290, Csa13g009150, Csa02g023350, Csa17g043000, Csa00441s260, Csa05g005820, Csa14g037580, Csa03g037450, Csa16g022930, Csa20g068700
4	GO:0009791	post-embryonic development	13	Csa08g002430, Csa07g064700, Csa04g030640, Csa09g002770, Csa17g083310, Csa09g080160, Csa07g060020, Csa12g053650, Csa05g011260, Csa07g030580, Csa07g001600, Csa14g001530, Csa01g033020
5	GO:0071310	cellular response to organic substance	13	Csa08g024140, Csa08g002430, Csa04g030640, Csa09g080160, Csa15g055600, Csa08g049230, Csa08g061240, Csa00595s020, Csa15g020120, Csa05g011260, Csa20g066500, Csa07g001600, Csa15g071070
6	GO:0016310	phosphorylation	13	Csa01g038220, Csa14g051680, Csa00626s020, Csa17g014920, Csa02g065420, Csa08g061240, Csa09g081080, Csa17g015420, Csa08g059300, Csa05g091430, Csa03g037450, Csa00517s060, Csa16g017090
2	GO:0000003	reproduction	12	Csa07g064700, Csa09g002770, Csa17g083310, Csa09g080160, Csa07g060020, Csa17g015420, Csa12g053650, Csa05g011260, Csa07g030580, Csa07g001600, Csa14g001530, Csa01g033020
2	GO:0022414	reproductive process	12	Csa07g064700, Csa09g002770, Csa17g083310, Csa09g080160, Csa07g060020, Csa17g015420, Csa12g053650, Csa05g011260, Csa07g030580, Csa07g001600, Csa14g001530, Csa01g033020
3	GO:0065008	regulation of biological quality	12	Csa11g010120, Csa13g052370, Csa14g051680, Csa15g001580, Csa12g036100, Csa16g053900, Csa08g048550, Csa09g080160, Csa10g010810, Csa10g021280, Csa11g024260, Csa20g066500
4	GO:0055085	transmembrane transport	12	Csa14g064050, Csa08g024030, Csa08g005450, Csa02g062840, Csa11g024350, Csa09g011670, Csa05g073460, Csa01g013600, Csa03g004570, Csa11g016280, Csa09g084780, Csa13g011940
4	GO:1901575	organic substance catabolic process	12	Csa14g051680, Csa15g009870, Csa11g085820, Csa02g059290, Csa13g009150, Csa17g043000, Csa00441s260, Csa05g005820, Csa14g037580, Csa03g037450, Csa16g022930, Csa20g068700
5	GO:0016053	organic acid biosynthetic process	12	Csa15g079300, Csa13g052370, Csa16g053900, Csa03g029640, Csa08g017800, Csa17g035040, Csa17g043000, Csa16g016450, Csa14g037580, Csa19g058270, Csa05g034450, Csa05g059420
5	GO:0043603	cellular amide metabolic process	12	Csa05g030210, Csa13g008010, Csa07g064700, Csa19g006390, Csa18g010230, Csa19g057990, Csa14g047330, Csa05g058180, Csa03g039370, Csa02g053330, Csa05g073450, Csa11g071280
6	GO:0046394	carboxylic acid biosynthetic process	12	Csa15g079300, Csa13g052370, Csa16g053900, Csa03g029640, Csa08g017800, Csa17g035040, Csa17g043000, Csa16g016450, Csa14g037580, Csa19g058270, Csa05g034450, Csa05g059420
3	GO:0003006	developmental process involved in reproduction	11	Csa07g064700, Csa12g053650, Csa09g002770, Csa17g083310, Csa05g011260, Csa07g030580, Csa09g080160, Csa07g001600, Csa07g060020, Csa14g001530, Csa01g033020
3	GO:0044702	single organism reproductive process	11	Csa17g015420, Csa07g064700, Csa12g053650, Csa17g083310, Csa05g011260, Csa09g080160, Csa07g030580, Csa07g001600, Csa07g060020, Csa01g033020, Csa14g001530
5	GO:0008610	lipid biosynthetic process	11	Csa17g035040, Csa17g043000, Csa16g016450, Csa17g083310, Csa19g014140, Csa03g029640, Csa14g037580, Csa08g017800, Csa00430s010, Csa20g066500, Csa05g059420
5	GO:1901701	cellular response to oxygen-containing compound	11	Csa08g024140, Csa00595s020, Csa08g002430, Csa04g030640, Csa05g011260, Csa15g055600, Csa20g066500, Csa07g001600, Csa08g049230, Csa08g061240, Csa15g071070
6	GO:0006820	anion transport	11	Csa06g030890, Csa00595s020, Csa08g062880, Csa08g005450, Csa14g046670, Csa01g013600, Csa20g080750, Csa09g068450, Csa20g080760, Csa09g084780, Csa13g011940
4	GO:0006520	cellular amino acid metabolic process	10	Csa15g079300, Csa13g052370, Csa07g035730, Csa20g054030, Csa14g047330, Csa05g058180, Csa16g053900, Csa03g039370, Csa19g058270, Csa05g034450
4	GO:0048608	reproductive structure development	10	Csa07g064700, Csa12g053650, Csa09g002770, Csa05g011260, Csa09g080160, Csa07g030580, Csa07g001600, Csa07g060020, Csa01g033020, Csa14g001530
4	GO:0042592	homeostatic process	10	Csa10g021280, Csa11g010120, Csa13g052370, Csa14g051680, Csa11g024260, Csa15g001580, Csa12g036100, Csa16g053900, Csa10g010810, Csa08g048550
4	GO:0019725	cellular homeostasis	10	Csa10g021280, Csa11g010120, Csa13g052370, Csa11g024260, Csa14g051680, Csa15g001580, Csa12g036100, Csa16g053900, Csa10g010810, Csa08g048550
4	GO:0044255	cellular lipid metabolic process	10	Csa17g035040, Csa17g043000, Csa16g016450, Csa19g014140, Csa17g083310, Csa03g029640, Csa14g037580, Csa08g017800, Csa00430s010, Csa05g059420
4	GO:0071495	cellular response to endogenous stimulus	10	Csa08g024140, Csa00595s020, Csa15g020120, Csa08g002430, Csa04g030640, Csa05g011260, Csa09g080160, Csa20g066500, Csa07g001600, Csa15g071070
5	GO:0061458	reproductive system development	10	Csa07g064700, Csa12g053650, Csa09g002770, Csa05g011260, Csa09g080160, Csa07g030580, Csa07g001600, Csa07g060020, Csa01g033020, Csa14g001530
5	GO:0032870	cellular response to hormone stimulus	10	Csa08g024140, Csa00595s020, Csa15g020120, Csa08g002430, Csa04g030640, Csa05g011260, Csa09g080160, Csa20g066500, Csa07g001600, Csa15g071070
7	GO:0006468	protein phosphorylation	10	Csa01g038220, Csa09g081080, Csa17g015420, Csa08g059300, Csa00626s020, Csa17g014920, Csa05g091430, Csa02g065420, Csa00517s060, Csa16g017090
4	GO:0044712	single-organism catabolic process	9	Csa02g023350, Csa14g051680, Csa15g009870, Csa17g043000, Csa00441s260, Csa13g009150, Csa05g005820, Csa14g037580, Csa03g037450
4	GO:0044248	cellular catabolic process	9	Csa02g023350, Csa17g043000, Csa11g085820, Csa02g059290, Csa13g009150, Csa05g005820, Csa14g037580, Csa16g022930, Csa20g068700
4	GO:0006790	sulfur compound metabolic process	9	Csa10g021280, Csa13g052370, Csa11g024260, Csa15g001580, Csa12g036100, Csa16g053900, Csa05g005820, Csa08g017800, Csa08g048550
5	GO:0006518	peptide metabolic process	9	Csa19g006390, Csa18g010230, Csa05g030210, Csa19g057990, Csa13g008010, Csa07g064700, Csa02g053330, Csa05g073450, Csa11g071280
5	GO:0006508	proteolysis	9	Csa07g030220, Csa11g085820, Csa02g059290, Csa09g075800, Csa13g055420, Csa07g053900, Csa09g095670, Csa05g004080, Csa20g068700
5	GO:0009755	hormone-mediated signaling pathway	9	Csa08g024140, Csa15g020120, Csa08g002430, Csa04g030640, Csa05g011260, Csa09g080160, Csa20g066500, Csa07g001600, Csa15g071070
6	GO:0006412	translation	9	Csa19g006390, Csa18g010230, Csa05g030210, Csa19g057990, Csa13g008010, Csa07g064700, Csa02g053330, Csa05g073450, Csa11g071280
6	GO:0043604	amide biosynthetic process	9	Csa19g006390, Csa18g010230, Csa05g030210, Csa19g057990, Csa13g008010, Csa07g064700, Csa02g053330, Csa05g073450, Csa11g071280
6	GO:0043043	peptide biosynthetic process	9	Csa19g006390, Csa18g010230, Csa05g030210, Csa19g057990, Csa13g008010, Csa07g064700, Csa02g053330, Csa05g073450, Csa11g071280
2	GO:0048518	positive regulation of biological process	8	Csa08g024140, Csa00722s010, Csa05g011260, Csa08g021230, Csa06g024450, Csa15g055600, Csa07g001600, Csa09g053360
3	GO:0071554	cell wall organization or biogenesis	8	Csa20g019290, Csa12g016880, Csa14g030710, Csa19g040890, Csa06g024450, Csa13g016600, Csa16g022930, Csa09g053360
3	GO:0044085	cellular component biogenesis	8	Csa15g001580, Csa20g019290, Csa13g008010, Csa12g016880, Csa19g040890, Csa16g036610, Csa13g016600, Csa05g092880
3	GO:0048583	regulation of response to stimulus	8	Csa08g024140, Csa08g002430, Csa00722s010, Csa05g011260, Csa08g021230, Csa15g055600, Csa07g001600, Csa08g049230
4	GO:0071555	cell wall organization	8	Csa20g019290, Csa12g016880, Csa14g030710, Csa19g040890, Csa06g024450, Csa13g016600, Csa16g022930, Csa09g053360
4	GO:0010035	response to inorganic substance	8	Csa08g024140, Csa00595s020, Csa06g042650, Csa12g053650, Csa09g002770, Csa12g001260, Csa12g030100, Csa08g024050
4	GO:0048367	shoot system development	8	Csa03g010890, Csa05g011260, Csa17g083310, Csa09g080160, Csa07g030580, Csa07g001600, Csa01g033020, Csa14g001530
4	GO:0045229	external encapsulating structure organization	8	Csa20g019290, Csa12g016880, Csa14g030710, Csa19g040890, Csa06g024450, Csa13g016600, Csa16g022930, Csa09g053360
5	GO:0071229	cellular response to acid chemical	8	Csa08g002430, Csa04g030640, Csa05g011260, Csa15g055600, Csa07g001600, Csa08g049230, Csa08g061240, Csa15g071070
5	GO:0033993	response to lipid	8	Csa15g030660, Csa06g042650, Csa08g002430, Csa04g030640, Csa12g053650, Csa20g066500, Csa07g001600, Csa15g071070
5	GO:0071702	organic substance transport	8	Csa06g030890, Csa00595s020, Csa08g062880, Csa20g080750, Csa09g068450, Csa20g080760, Csa11g016280, Csa05g004080
5	GO:0014070	response to organic cyclic compound	8	Csa15g030660, Csa09g002770, Csa06g024450, Csa15g055600, Csa20g066500, Csa08g049230, Csa08g061240, Csa09g053360
7	GO:0032787	monocarboxylic acid metabolic process	8	Csa17g035040, Csa14g051680, Csa16g016450, Csa19g014140, Csa03g029640, Csa08g017800, Csa03g037450, Csa05g059420
2	GO:0051704	multi-organism process	7	Csa17g015420, Csa08g024140, Csa17g083310, Csa05g011260, Csa15g055600, Csa07g060020, Csa08g061240
3	GO:0009653	anatomical structure morphogenesis	7	Csa17g083310, Csa17g035510, Csa05g011260, Csa03g037450, Csa07g001600, Csa07g060020, Csa01g033020
4	GO:0045454	cell redox homeostasis	7	Csa10g021280, Csa11g010120, Csa13g052370, Csa11g024260, Csa12g036100, Csa16g053900, Csa08g048550
4	GO:0009314	response to radiation	7	Csa11g019470, Csa14g026660, Csa17g043000, Csa04g030640, Csa14g037580, Csa00430s010, Csa10g010810
4	GO:0099402	plant organ development	7	Csa08g062880, Csa05g011260, Csa17g083310, Csa17g035510, Csa03g037450, Csa07g001600, Csa01g033020
4	GO:0051186	cofactor metabolic process	7	Csa14g051680, Csa14g047330, Csa15g001580, Csa05g058180, Csa03g039370, Csa08g017800, Csa03g037450
4	GO:0044262	cellular carbohydrate metabolic process	7	Csa13g010000, Csa14g051680, Csa20g019290, Csa12g016880, Csa19g040890, Csa13g016600, Csa16g022930
4	GO:0006091	generation of precursor metabolites and energy	7	Csa14g051680, Csa05g073460, Csa00495s140, Csa08g017800, Csa00441s160, Csa13g050280, Csa03g037450
4	GO:1901135	carbohydrate derivative metabolic process	7	Csa05g083090, Csa14g051680, Csa11g029980, Csa05g073460, Csa05g005820, Csa03g037450, Csa12g030510
5	GO:1901605	alpha-amino acid metabolic process	7	Csa13g052370, Csa20g054030, Csa14g047330, Csa05g058180, Csa16g053900, Csa03g039370, Csa05g034450
5	GO:0009416	response to light stimulus	7	Csa11g019470, Csa14g026660, Csa17g043000, Csa04g030640, Csa14g037580, Csa00430s010, Csa10g010810
3	GO:0048522	positive regulation of cellular process	6	Csa00722s010, Csa08g021230, Csa06g024450, Csa15g055600, Csa07g001600, Csa09g053360
3	GO:0009605	response to external stimulus	6	Csa08g024140, Csa14g026660, Csa05g011260, Csa17g083310, Csa15g055600, Csa08g061240
4	GO:0019637	organophosphate metabolic process	6	Csa14g051680, Csa11g029980, Csa17g083310, Csa05g073460, Csa03g037450, Csa12g030510
4	GO:0044723	single-organism carbohydrate metabolic process	6	Csa13g010000, Csa05g083090, Csa14g051680, Csa15g009870, Csa03g037450, Csa07g001600
4	GO:1901657	glycosyl compound metabolic process	6	Csa14g051680, Csa11g029980, Csa05g073460, Csa05g005820, Csa03g037450, Csa12g030510
4	GO:0019748	secondary metabolic process	6	Csa16g045540, Csa04g044600, Csa13g009150, Csa06g033910, Csa05g005820, Csa05g059420
4	GO:0019419	sulfate reduction	6	Csa10g021280, Csa13g052370, Csa11g024260, Csa12g036100, Csa16g053900, Csa08g048550
4	GO:0090567	reproductive shoot system development	6	Csa05g011260, Csa09g080160, Csa07g030580, Csa07g001600, Csa01g033020, Csa14g001530
4	GO:0006979	response to oxidative stress	6	Csa02g023350, Csa08g024140, Csa00595s020, Csa11g019470, Csa09g086040, Csa08g048840
5	GO:0015849	organic acid transport	6	Csa06g030890, Csa00595s020, Csa08g062880, Csa20g080750, Csa09g068450, Csa20g080760
5	GO:0006732	coenzyme metabolic process	6	Csa14g051680, Csa14g047330, Csa05g058180, Csa03g039370, Csa08g017800, Csa03g037450
5	GO:0009908	flower development	6	Csa05g011260, Csa09g080160, Csa07g030580, Csa07g001600, Csa01g033020, Csa14g001530
5	GO:0009751	response to salicylic acid	6	Csa15g030660, Csa06g024450, Csa15g055600, Csa08g049230, Csa08g061240, Csa09g053360
5	GO:0006631	fatty acid metabolic process	6	Csa17g035040, Csa16g016450, Csa19g014140, Csa03g029640, Csa08g017800, Csa05g059420
5	GO:0034220	ion transmembrane transport	6	Csa08g005450, Csa05g073460, Csa01g013600, Csa03g004570, Csa09g084780, Csa13g011940
6	GO:0009069	serine family amino acid metabolic process	6	Csa13g052370, Csa20g054030, Csa14g047330, Csa05g058180, Csa16g053900, Csa03g039370
6	GO:0098660	inorganic ion transmembrane transport	6	Csa08g005450, Csa05g073460, Csa01g013600, Csa03g004570, Csa09g084780, Csa13g011940
6	GO:0046942	carboxylic acid transport	6	Csa06g030890, Csa00595s020, Csa08g062880, Csa20g080750, Csa09g068450, Csa20g080760
6	GO:0015711	organic anion transport	6	Csa06g030890, Csa00595s020, Csa08g062880, Csa20g080750, Csa09g068450, Csa20g080760
3	GO:0009607	response to biotic stimulus	5	Csa08g024140, Csa09g002770, Csa05g011260, Csa15g055600, Csa08g061240
3	GO:0065009	regulation of molecular function	5	Csa11g085820, Csa09g075800, Csa11g099230, Csa05g092880, Csa07g060020
4	GO:0080134	regulation of response to stress	5	Csa08g024140, Csa00722s010, Csa05g011260, Csa08g021230, Csa08g049230
4	GO:0050790	regulation of catalytic activity	5	Csa11g085820, Csa09g075800, Csa11g099230, Csa05g092880, Csa07g060020
4	GO:0006970	response to osmotic stress	5	Csa06g042650, Csa06g009840, Csa05g005820, Csa00441s160, Csa05g059420
4	GO:0055086	nucleobase-containing small molecule metabolic process	5	Csa14g051680, Csa11g029980, Csa05g073460, Csa03g037450, Csa12g030510
4	GO:0009698	phenylpropanoid metabolic process	5	Csa16g045540, Csa04g044600, Csa13g009150, Csa06g033910, Csa05g059420
4	GO:0006996	organelle organization	5	Csa17g043770, Csa00722s010, Csa08g021230, Csa16g036610, Csa00430s010
5	GO:0008652	cellular amino acid biosynthetic process	5	Csa15g079300, Csa13g052370, Csa16g053900, Csa05g034450, Csa19g058270
5	GO:0005976	polysaccharide metabolic process	5	Csa20g019290, Csa12g016880, Csa19g040890, Csa13g016600, Csa16g022930
5	GO:0071705	nitrogen compound transport	5	Csa06g030890, Csa00595s020, Csa08g062880, Csa09g068450, Csa11g016280
5	GO:0009116	nucleoside metabolic process	5	Csa14g051680, Csa11g029980, Csa05g073460, Csa03g037450, Csa12g030510
5	GO:0019693	ribose phosphate metabolic process	5	Csa14g051680, Csa11g029980, Csa05g073460, Csa03g037450, Csa12g030510
5	GO:0044264	cellular polysaccharide metabolic process	5	Csa20g019290, Csa12g016880, Csa19g040890, Csa13g016600, Csa16g022930
5	GO:0006753	nucleoside phosphate metabolic process	5	Csa14g051680, Csa11g029980, Csa05g073460, Csa03g037450, Csa12g030510
5	GO:0009733	response to auxin	5	Csa12g008790, Csa15g020120, Csa06g024450, Csa09g080160, Csa09g053360
5	GO:0097305	response to alcohol	5	Csa15g030660, Csa06g042650, Csa08g002430, Csa12g053650, Csa20g066500
5	GO:0031347	regulation of defense response	5	Csa08g024140, Csa05g011260, Csa00722s010, Csa08g021230, Csa08g049230
6	GO:0006633	fatty acid biosynthetic process	5	Csa17g035040, Csa16g016450, Csa03g029640, Csa08g017800, Csa05g059420
6	GO:0009119	ribonucleoside metabolic process	5	Csa14g051680, Csa11g029980, Csa05g073460, Csa03g037450, Csa12g030510
6	GO:0009259	ribonucleotide metabolic process	5	Csa14g051680, Csa11g029980, Csa05g073460, Csa03g037450, Csa12g030510
6	GO:0009117	nucleotide metabolic process	5	Csa14g051680, Csa11g029980, Csa05g073460, Csa03g037450, Csa12g030510
6	GO:0044042	glucan metabolic process	5	Csa20g019290, Csa12g016880, Csa19g040890, Csa13g016600, Csa16g022930
6	GO:0016311	dephosphorylation	5	Csa14g020320, Csa10g017830, Csa07g060810, Csa16g031550, Csa17g007140
6	GO:0006073	cellular glucan metabolic process	5	Csa20g019290, Csa12g016880, Csa19g040890, Csa13g016600, Csa16g022930
6	GO:0071396	cellular response to lipid	5	Csa08g002430, Csa04g030640, Csa20g066500, Csa07g001600, Csa15g071070
7	GO:0072330	monocarboxylic acid biosynthetic process	5	Csa17g035040, Csa16g016450, Csa03g029640, Csa08g017800, Csa05g059420
7	GO:0015698	inorganic anion transport	5	Csa08g005450, Csa14g046670, Csa01g013600, Csa09g084780, Csa13g011940
7	GO:0070647	protein modification by small protein conjugation or removal	5	Csa12g004920, Csa02g059290, Csa05g011260, Csa14g001530, Csa20g068700
2	GO:0040007	growth	4	Csa04g030640, Csa17g083310, Csa17g035510, Csa07g060020
3	GO:0051707	response to other organism	4	Csa08g024140, Csa05g011260, Csa15g055600, Csa08g061240
3	GO:0048584	positive regulation of response to stimulus	4	Csa08g024140, Csa05g011260, Csa15g055600, Csa07g001600
3	GO:0051239	regulation of multicellular organismal process	4	Csa08g002430, Csa04g030640, Csa07g030580, Csa07g060020
3	GO:0050793	regulation of developmental process	4	Csa08g002430, Csa04g030640, Csa07g030580, Csa07g060020
3	GO:0023051	regulation of signaling	4	Csa08g002430, Csa15g055600, Csa07g001600, Csa08g049230
3	GO:0009893	positive regulation of metabolic process	4	Csa00722s010, Csa08g021230, Csa06g024450, Csa09g053360
4	GO:0048513	animal organ development	4	Csa05g011260, Csa17g083310, Csa07g001600, Csa01g033020
4	GO:0033554	cellular response to stress	4	Csa08g024140, Csa00595s020, Csa11g019470, Csa14g026660
4	GO:0009888	tissue development	4	Csa04g030640, Csa05g011260, Csa17g035510, Csa03g037450
4	GO:0009415	response to water	4	Csa06g042650, Csa12g053650, Csa12g001260, Csa12g030100
4	GO:0048364	root development	4	Csa08g062880, Csa17g035510, Csa17g083310, Csa03g037450
4	GO:0042546	cell wall biogenesis	4	Csa20g019290, Csa12g016880, Csa19g040890, Csa13g016600
4	GO:0043933	macromolecular complex subunit organization	4	Csa17g043770, Csa13g008010, Csa16g036610, Csa05g092880
4	GO:0043207	response to external biotic stimulus	4	Csa08g024140, Csa05g011260, Csa15g055600, Csa08g061240
4	GO:0010646	regulation of cell communication	4	Csa08g002430, Csa15g055600, Csa07g001600, Csa08g049230
4	GO:0009266	response to temperature stimulus	4	Csa06g042650, Csa03g037200, Csa17g035510, Csa00430s010
4	GO:0022607	cellular component assembly	4	Csa15g001580, Csa13g008010, Csa16g036610, Csa05g092880
4	GO:1901615	organic hydroxy compound metabolic process	4	Csa13g010000, Csa17g083310, Csa20g066500, Csa05g059420
4	GO:0009966	regulation of signal transduction	4	Csa08g002430, Csa15g055600, Csa07g001600, Csa08g049230
4	GO:0051173	positive regulation of nitrogen compound metabolic process	4	Csa00722s010, Csa08g021230, Csa06g024450, Csa09g053360
4	GO:0031325	positive regulation of cellular metabolic process	4	Csa00722s010, Csa08g021230, Csa06g024450, Csa09g053360
4	GO:0048869	cellular developmental process	4	Csa17g083310, Csa17g035510, Csa03g037450, Csa07g060020
4	GO:0010604	positive regulation of macromolecule metabolic process	4	Csa00722s010, Csa08g021230, Csa06g024450, Csa09g053360
4	GO:0044036	cell wall macromolecule metabolic process	4	Csa20g019290, Csa12g016880, Csa19g040890, Csa13g016600
4	GO:0009891	positive regulation of biosynthetic process	4	Csa00722s010, Csa08g021230, Csa06g024450, Csa09g053360
5	GO:0010628	positive regulation of gene expression	4	Csa00722s010, Csa08g021230, Csa06g024450, Csa09g053360
5	GO:0009699	phenylpropanoid biosynthetic process	4	Csa16g045540, Csa04g044600, Csa06g033910, Csa05g059420
5	GO:0045935	positive regulation of nucleobase-containing compound metabolic process	4	Csa00722s010, Csa08g021230, Csa06g024450, Csa09g053360
5	GO:0016052	carbohydrate catabolic process	4	Csa14g051680, Csa15g009870, Csa03g037450, Csa16g022930
5	GO:0090407	organophosphate biosynthetic process	4	Csa11g029980, Csa17g083310, Csa05g073460, Csa12g030510
5	GO:0009790	embryo development	4	Csa07g064700, Csa12g053650, Csa17g083310, Csa07g060020
5	GO:0030154	cell differentiation	4	Csa17g083310, Csa17g035510, Csa03g037450, Csa07g060020
5	GO:0022622	root system development	4	Csa08g062880, Csa17g035510, Csa17g083310, Csa03g037450
5	GO:0051254	positive regulation of RNA metabolic process	4	Csa00722s010, Csa08g021230, Csa06g024450, Csa09g053360
5	GO:0010557	positive regulation of macromolecule biosynthetic process	4	Csa00722s010, Csa08g021230, Csa06g024450, Csa09g053360
5	GO:0009737	response to abscisic acid	4	Csa15g030660, Csa06g042650, Csa08g002430, Csa12g053650
5	GO:0009651	response to salt stress	4	Csa06g042650, Csa06g009840, Csa05g005820, Csa00441s160
5	GO:0044550	secondary metabolite biosynthetic process	4	Csa16g045540, Csa04g044600, Csa06g033910, Csa05g059420
5	GO:0010383	cell wall polysaccharide metabolic process	4	Csa20g019290, Csa12g016880, Csa19g040890, Csa13g016600
5	GO:0072521	purine-containing compound metabolic process	4	Csa14g051680, Csa11g029980, Csa05g073460, Csa03g037450
5	GO:0009057	macromolecule catabolic process	4	Csa11g085820, Csa02g059290, Csa16g022930, Csa20g068700
5	GO:0010038	response to metal ion	4	Csa08g024140, Csa00595s020, Csa09g002770, Csa08g024050
5	GO:0072348	sulfur compound transport	4	Csa08g005450, Csa01g013600, Csa09g084780, Csa13g011940
5	GO:0031328	positive regulation of cellular biosynthetic process	4	Csa00722s010, Csa08g021230, Csa06g024450, Csa09g053360
5	GO:1901137	carbohydrate derivative biosynthetic process	4	Csa05g083090, Csa11g029980, Csa05g073460, Csa12g030510
6	GO:0009123	nucleoside monophosphate metabolic process	4	Csa14g051680, Csa11g029980, Csa05g073460, Csa03g037450
6	GO:0009141	nucleoside triphosphate metabolic process	4	Csa14g051680, Csa05g073460, Csa03g037450, Csa12g030510
6	GO:0042278	purine nucleoside metabolic process	4	Csa14g051680, Csa11g029980, Csa05g073460, Csa03g037450
6	GO:0008272	sulfate transport	4	Csa08g005450, Csa01g013600, Csa09g084780, Csa13g011940
6	GO:0045893	positive regulation of transcription, DNA-templated	4	Csa00722s010, Csa08g021230, Csa06g024450, Csa09g053360
6	GO:0006865	amino acid transport	4	Csa06g030890, Csa00595s020, Csa08g062880, Csa09g068450
6	GO:0098656	anion transmembrane transport	4	Csa08g005450, Csa01g013600, Csa09g084780, Csa13g011940
6	GO:0006163	purine nucleotide metabolic process	4	Csa14g051680, Csa11g029980, Csa05g073460, Csa03g037450
6	GO:0010410	hemicellulose metabolic process	4	Csa20g019290, Csa12g016880, Csa19g040890, Csa13g016600
6	GO:0009639	response to red or far red light	4	Csa11g019470, Csa17g043000, Csa04g030640, Csa14g037580
6	GO:1902680	positive regulation of RNA biosynthetic process	4	Csa00722s010, Csa08g021230, Csa06g024450, Csa09g053360
6	GO:0071407	cellular response to organic cyclic compound	4	Csa20g066500, Csa15g055600, Csa08g049230, Csa08g061240
7	GO:0006563	L-serine metabolic process	4	Csa20g054030, Csa14g047330, Csa05g058180, Csa03g039370
7	GO:0046128	purine ribonucleoside metabolic process	4	Csa14g051680, Csa11g029980, Csa05g073460, Csa03g037450
7	GO:0010411	xyloglucan metabolic process	4	Csa20g019290, Csa12g016880, Csa19g040890, Csa13g016600
7	GO:0098661	inorganic anion transmembrane transport	4	Csa08g005450, Csa01g013600, Csa09g084780, Csa13g011940
7	GO:0009126	purine nucleoside monophosphate metabolic process	4	Csa14g051680, Csa11g029980, Csa05g073460, Csa03g037450
7	GO:0009150	purine ribonucleotide metabolic process	4	Csa14g051680, Csa11g029980, Csa05g073460, Csa03g037450
7	GO:0009161	ribonucleoside monophosphate metabolic process	4	Csa14g051680, Csa11g029980, Csa05g073460, Csa03g037450
7	GO:0009199	ribonucleoside triphosphate metabolic process	4	Csa14g051680, Csa05g073460, Csa03g037450, Csa12g030510
7	GO:1903508	positive regulation of nucleic acid-templated transcription	4	Csa00722s010, Csa08g021230, Csa06g024450, Csa09g053360
7	GO:0006544	glycine metabolic process	4	Csa20g054030, Csa14g047330, Csa05g058180, Csa03g039370
7	GO:1902358	sulfate transmembrane transport	4	Csa08g005450, Csa01g013600, Csa09g084780, Csa13g011940
8	GO:0032446	protein modification by small protein conjugation	4	Csa12g004920, Csa02g059290, Csa05g011260, Csa14g001530
8	GO:0009167	purine ribonucleoside monophosphate metabolic process	4	Csa14g051680, Csa11g029980, Csa05g073460, Csa03g037450
9	GO:0016567	protein ubiquitination	4	Csa12g004920, Csa02g059290, Csa05g011260, Csa14g001530
2	GO:0048519	negative regulation of biological process	3	Csa08g002430, Csa09g075800, Csa20g066500
2	GO:0002376	immune system process	3	Csa08g024140, Csa05g011260, Csa08g061240
3	GO:0016049	cell growth	3	Csa17g083310, Csa17g035510, Csa07g060020
3	GO:0044703	multi-organism reproductive process	3	Csa17g015420, Csa17g083310, Csa07g060020
3	GO:0044706	multi-multicellular organism process	3	Csa17g015420, Csa17g083310, Csa07g060020
3	GO:0048589	developmental growth	3	Csa17g083310, Csa17g035510, Csa07g060020
3	GO:0048523	negative regulation of cellular process	3	Csa08g002430, Csa09g075800, Csa20g066500
3	GO:0006955	immune response	3	Csa08g024140, Csa05g011260, Csa08g061240
4	GO:0007049	cell cycle	3	Csa08g062280, Csa06g024450, Csa09g053360
4	GO:0048569	post-embryonic organ development	3	Csa17g083310, Csa07g001600, Csa01g033020
4	GO:0048316	seed development	3	Csa07g064700, Csa12g053650, Csa07g060020
4	GO:1901698	response to nitrogen compound	3	Csa08g024140, Csa00595s020, Csa11g093290
4	GO:0009886	post-embryonic morphogenesis	3	Csa05g011260, Csa07g001600, Csa01g033020
4	GO:0009793	embryo development ending in seed dormancy	3	Csa07g064700, Csa12g053650, Csa07g060020
4	GO:2000026	regulation of multicellular organismal development	3	Csa08g002430, Csa04g030640, Csa07g030580
4	GO:0009856	pollination	3	Csa17g015420, Csa17g083310, Csa07g060020
4	GO:0006730	one-carbon metabolic process	3	Csa14g047330, Csa05g058180, Csa03g039370
4	GO:0009414	response to water deprivation	3	Csa06g042650, Csa12g053650, Csa12g030100
4	GO:0060560	developmental growth involved in morphogenesis	3	Csa17g083310, Csa17g035510, Csa07g060020
4	GO:1990267	response to transition metal nanoparticle	3	Csa08g024140, Csa00595s020, Csa09g002770
4	GO:0048588	developmental cell growth	3	Csa17g083310, Csa17g035510, Csa07g060020
4	GO:0098542	defense response to other organism	3	Csa08g024140, Csa05g011260, Csa08g061240
4	GO:0045087	innate immune response	3	Csa08g024140, Csa05g011260, Csa08g061240
4	GO:0009887	organ morphogenesis	3	Csa05g011260, Csa07g001600, Csa01g033020
4	GO:0015979	photosynthesis	3	Csa00495s140, Csa08g017800, Csa13g050280
4	GO:0048468	cell development	3	Csa17g083310, Csa17g035510, Csa07g060020
4	GO:0006575	cellular modified amino acid metabolic process	3	Csa14g047330, Csa05g058180, Csa03g039370
4	GO:0048437	floral organ development	3	Csa05g011260, Csa07g001600, Csa01g033020
5	GO:0019684	photosynthesis, light reaction	3	Csa00495s140, Csa08g017800, Csa13g050280
5	GO:0044265	cellular macromolecule catabolic process	3	Csa11g085820, Csa02g059290, Csa20g068700
5	GO:0034599	cellular response to oxidative stress	3	Csa08g024140, Csa00595s020, Csa11g019470
5	GO:0048878	chemical homeostasis	3	Csa14g051680, Csa15g001580, Csa10g010810
5	GO:1901617	organic hydroxy compound biosynthetic process	3	Csa17g083310, Csa20g066500, Csa05g059420
5	GO:0051246	regulation of protein metabolic process	3	Csa11g085820, Csa13g008010, Csa09g075800
5	GO:0010154	fruit development	3	Csa07g064700, Csa12g053650, Csa07g060020
5	GO:0051336	regulation of hydrolase activity	3	Csa09g075800, Csa05g092880, Csa07g060020
5	GO:0035999	tetrahydrofolate interconversion	3	Csa14g047330, Csa05g058180, Csa03g039370
5	GO:0009657	plastid organization	3	Csa00722s010, Csa08g021230, Csa00430s010
5	GO:0016042	lipid catabolic process	3	Csa17g043000, Csa00441s260, Csa14g037580
5	GO:0009735	response to cytokinin	3	Csa11g019470, Csa07g035730, Csa19g014140
5	GO:0006720	isoprenoid metabolic process	3	Csa17g043000, Csa14g037580, Csa00430s010
5	GO:0044272	sulfur compound biosynthetic process	3	Csa13g052370, Csa16g053900, Csa08g017800
5	GO:0044724	single-organism carbohydrate catabolic process	3	Csa14g051680, Csa15g009870, Csa03g037450
5	GO:0008299	isoprenoid biosynthetic process	3	Csa17g043000, Csa14g037580, Csa00430s010
5	GO:0006066	alcohol metabolic process	3	Csa13g010000, Csa17g083310, Csa20g066500
5	GO:0009739	response to gibberellin	3	Csa04g030640, Csa07g001600, Csa15g071070
5	GO:0044282	small molecule catabolic process	3	Csa15g009870, Csa17g043000, Csa14g037580
5	GO:1901293	nucleoside phosphate biosynthetic process	3	Csa11g029980, Csa05g073460, Csa12g030510
5	GO:0048229	gametophyte development	3	Csa17g083310, Csa16g038390, Csa01g033020
5	GO:0055082	cellular chemical homeostasis	3	Csa14g051680, Csa15g001580, Csa10g010810
5	GO:0065003	macromolecular complex assembly	3	Csa13g008010, Csa16g036610, Csa05g092880
5	GO:0006760	folic acid-containing compound metabolic process	3	Csa14g047330, Csa05g058180, Csa03g039370
5	GO:0030163	protein catabolic process	3	Csa11g085820, Csa02g059290, Csa20g068700
5	GO:0042558	pteridine-containing compound metabolic process	3	Csa14g047330, Csa05g058180, Csa03g039370
5	GO:1901659	glycosyl compound biosynthetic process	3	Csa11g029980, Csa05g073460, Csa12g030510
6	GO:0043632	modification-dependent macromolecule catabolic process	3	Csa11g085820, Csa02g059290, Csa20g068700
6	GO:0009555	pollen development	3	Csa17g083310, Csa16g038390, Csa01g033020
6	GO:0009163	nucleoside biosynthetic process	3	Csa11g029980, Csa05g073460, Csa12g030510
6	GO:0006812	cation transport	3	Csa05g073460, Csa03g004570, Csa19g056170
6	GO:1901607	alpha-amino acid biosynthetic process	3	Csa13g052370, Csa16g053900, Csa05g034450
6	GO:0044257	cellular protein catabolic process	3	Csa11g085820, Csa02g059290, Csa20g068700
6	GO:0046653	tetrahydrofolate metabolic process	3	Csa14g047330, Csa05g058180, Csa03g039370
6	GO:0006721	terpenoid metabolic process	3	Csa17g043000, Csa14g037580, Csa00430s010
6	GO:0051603	proteolysis involved in cellular protein catabolic process	3	Csa11g085820, Csa02g059290, Csa20g068700
6	GO:0010476	gibberellin mediated signaling pathway	3	Csa04g030640, Csa07g001600, Csa15g071070
6	GO:0009658	chloroplast organization	3	Csa00722s010, Csa08g021230, Csa00430s010
6	GO:0034622	cellular macromolecular complex assembly	3	Csa13g008010, Csa16g036610, Csa05g092880
6	GO:0046390	ribose phosphate biosynthetic process	3	Csa11g029980, Csa05g073460, Csa12g030510
6	GO:0009165	nucleotide biosynthetic process	3	Csa11g029980, Csa05g073460, Csa12g030510
6	GO:0071446	cellular response to salicylic acid stimulus	3	Csa15g055600, Csa08g049230, Csa08g061240
6	GO:0016114	terpenoid biosynthetic process	3	Csa17g043000, Csa14g037580, Csa00430s010
6	GO:0071370	cellular response to gibberellin stimulus	3	Csa04g030640, Csa07g001600, Csa15g071070
7	GO:0042455	ribonucleoside biosynthetic process	3	Csa11g029980, Csa05g073460, Csa12g030510
7	GO:0010114	response to red light	3	Csa11g019470, Csa17g043000, Csa14g037580
7	GO:0009260	ribonucleotide biosynthetic process	3	Csa11g029980, Csa05g073460, Csa12g030510
7	GO:0019941	modification-dependent protein catabolic process	3	Csa11g085820, Csa02g059290, Csa20g068700
7	GO:0009144	purine nucleoside triphosphate metabolic process	3	Csa14g051680, Csa05g073460, Csa03g037450
7	GO:0009740	gibberellic acid mediated signaling pathway	3	Csa04g030640, Csa07g001600, Csa15g071070
8	GO:0009205	purine ribonucleoside triphosphate metabolic process	3	Csa14g051680, Csa05g073460, Csa03g037450
8	GO:0046034	ATP metabolic process	3	Csa14g051680, Csa05g073460, Csa03g037450
8	GO:0006511	ubiquitin-dependent protein catabolic process	3	Csa11g085820, Csa02g059290, Csa20g068700
2	GO:0098754	detoxification	2	Csa02g023350, Csa05g073690
3	GO:0032259	methylation	2	Csa13g006370, Csa17g035450
3	GO:2000241	regulation of reproductive process	2	Csa07g030580, Csa07g060020
3	GO:1990748	cellular detoxification	2	Csa02g023350, Csa05g073690
3	GO:0002252	immune effector process	2	Csa08g024140, Csa05g011260
3	GO:0033036	macromolecule localization	2	Csa11g016280, Csa05g004080
3	GO:0002253	activation of immune response	2	Csa08g024140, Csa05g011260
3	GO:0042445	hormone metabolic process	2	Csa20g066500, Csa09g080160
3	GO:0002684	positive regulation of immune system process	2	Csa08g024140, Csa05g011260
3	GO:0002682	regulation of immune system process	2	Csa08g024140, Csa05g011260
3	GO:0040008	regulation of growth	2	Csa04g030640, Csa07g060020
3	GO:0023056	positive regulation of signaling	2	Csa15g055600, Csa07g001600
3	GO:0009892	negative regulation of metabolic process	2	Csa09g075800, Csa20g066500
3	GO:0006457	protein folding	2	Csa10g040710, Csa05g092880
4	GO:0080167	response to karrikin	2	Csa16g045540, Csa05g005820
4	GO:0048438	floral whorl development	2	Csa09g080160, Csa01g033020
4	GO:0009617	response to bacterium	2	Csa08g024140, Csa05g011260
4	GO:0098869	cellular oxidant detoxification	2	Csa02g023350, Csa05g073690
4	GO:0009408	response to heat	2	Csa06g042650, Csa03g037200
4	GO:0009860	pollen tube growth	2	Csa17g083310, Csa07g060020
4	GO:0022900	electron transport chain	2	Csa00495s140, Csa13g050280
4	GO:0009409	response to cold	2	Csa06g042650, Csa17g035510
4	GO:0050778	positive regulation of immune response	2	Csa08g024140, Csa05g011260
4	GO:0009636	response to toxic substance	2	Csa02g023350, Csa05g073690
4	GO:0010817	regulation of hormone levels	2	Csa20g066500, Csa09g080160
4	GO:0051726	regulation of cell cycle	2	Csa06g024450, Csa09g053360
4	GO:0002218	activation of innate immune response	2	Csa08g024140, Csa05g011260
4	GO:0045787	positive regulation of cell cycle	2	Csa06g024450, Csa09g053360
4	GO:0042446	hormone biosynthetic process	2	Csa20g066500, Csa09g080160
4	GO:0048868	pollen tube development	2	Csa17g083310, Csa07g060020
4	GO:0044093	positive regulation of molecular function	2	Csa05g092880, Csa07g060020
4	GO:0010016	shoot system morphogenesis	2	Csa05g011260, Csa17g083310
4	GO:0031324	negative regulation of cellular metabolic process	2	Csa09g075800, Csa20g066500
4	GO:0010015	root morphogenesis	2	Csa17g035510, Csa03g037450
4	GO:0048444	floral organ morphogenesis	2	Csa07g001600, Csa01g033020
4	GO:0070271	protein complex biogenesis	2	Csa16g036610, Csa05g092880
4	GO:0010647	positive regulation of cell communication	2	Csa15g055600, Csa07g001600
4	GO:0050776	regulation of immune response	2	Csa08g024140, Csa05g011260
4	GO:0015980	energy derivation by oxidation of organic compounds	2	Csa05g073460, Csa00441s160
4	GO:0031349	positive regulation of defense response	2	Csa08g024140, Csa05g011260
4	GO:0032989	cellular component morphogenesis	2	Csa17g083310, Csa07g060020
4	GO:0044092	negative regulation of molecular function	2	Csa09g075800, Csa11g099230
4	GO:0009967	positive regulation of signal transduction	2	Csa15g055600, Csa07g001600
4	GO:0072593	reactive oxygen species metabolic process	2	Csa02g023350, Csa07g030580
4	GO:0009826	unidimensional cell growth	2	Csa17g083310, Csa07g060020
5	GO:0072524	pyridine-containing compound metabolic process	2	Csa14g051680, Csa03g037450
5	GO:0000096	sulfur amino acid metabolic process	2	Csa13g052370, Csa16g053900
5	GO:0010053	root epidermal cell differentiation	2	Csa17g035510, Csa03g037450
5	GO:0010039	response to iron ion	2	Csa08g024140, Csa00595s020
5	GO:0051276	chromosome organization	2	Csa17g043770, Csa16g036610
5	GO:0043086	negative regulation of catalytic activity	2	Csa09g075800, Csa11g099230
5	GO:0009723	response to ethylene	2	Csa08g024140, Csa00595s020
5	GO:0035556	intracellular signal transduction	2	Csa08g024140, Csa18g027030
5	GO:0009767	photosynthetic electron transport chain	2	Csa00495s140, Csa13g050280
5	GO:0090558	plant epidermis development	2	Csa17g035510, Csa03g037450
5	GO:0009308	amine metabolic process	2	Csa07g035730, Csa17g083310
5	GO:0006461	protein complex assembly	2	Csa16g036610, Csa05g092880
5	GO:0032268	regulation of cellular protein metabolic process	2	Csa13g008010, Csa09g075800
5	GO:0045089	positive regulation of innate immune response	2	Csa08g024140, Csa05g011260
5	GO:0048507	meristem development	2	Csa04g030640, Csa05g011260
5	GO:0048563	post-embryonic organ morphogenesis	2	Csa07g001600, Csa01g033020
5	GO:0016054	organic acid catabolic process	2	Csa17g043000, Csa14g037580
5	GO:0009808	lignin metabolic process	2	Csa16g045540, Csa13g009150
5	GO:0006325	chromatin organization	2	Csa17g043770, Csa16g036610
5	GO:0071822	protein complex subunit organization	2	Csa16g036610, Csa05g092880
5	GO:0045088	regulation of innate immune response	2	Csa08g024140, Csa05g011260
5	GO:0009863	salicylic acid mediated signaling pathway	2	Csa15g055600, Csa08g049230
5	GO:2000031	regulation of salicylic acid mediated signaling pathway	2	Csa15g055600, Csa08g049230
5	GO:0006757	ATP generation from ADP	2	Csa14g051680, Csa03g037450
5	GO:1901699	cellular response to nitrogen compound	2	Csa08g024140, Csa00595s020
5	GO:0000902	cell morphogenesis	2	Csa17g083310, Csa07g060020
5	GO:0043085	positive regulation of catalytic activity	2	Csa05g092880, Csa07g060020
5	GO:0000103	sulfate assimilation	2	Csa13g052370, Csa16g053900
5	GO:0046486	glycerolipid metabolic process	2	Csa17g083310, Csa19g014140
5	GO:0045333	cellular respiration	2	Csa05g073460, Csa00441s160
5	GO:0042545	cell wall modification	2	Csa06g024450, Csa09g053360
5	GO:0009932	cell tip growth	2	Csa17g083310, Csa07g060020
5	GO:0051188	cofactor biosynthetic process	2	Csa15g001580, Csa08g017800
5	GO:0071731	response to nitric oxide	2	Csa08g024140, Csa00595s020
5	GO:0044106	cellular amine metabolic process	2	Csa07g035730, Csa17g083310
5	GO:0048827	phyllome development	2	Csa05g011260, Csa01g033020
5	GO:0048580	regulation of post-embryonic development	2	Csa08g002430, Csa07g030580
5	GO:0045017	glycerolipid biosynthetic process	2	Csa17g083310, Csa19g014140
5	GO:0009806	lignan metabolic process	2	Csa04g044600, Csa06g033910
5	GO:0009682	induced systemic resistance	2	Csa08g024140, Csa05g011260
5	GO:0000302	response to reactive oxygen species	2	Csa08g024140, Csa00595s020
5	GO:0071241	cellular response to inorganic substance	2	Csa08g024140, Csa00595s020
5	GO:0044242	cellular lipid catabolic process	2	Csa17g043000, Csa14g037580
5	GO:0000904	cell morphogenesis involved in differentiation	2	Csa17g083310, Csa07g060020
5	GO:0042742	defense response to bacterium	2	Csa08g024140, Csa05g011260
6	GO:0090627	plant epidermal cell differentiation	2	Csa17g035510, Csa03g037450
6	GO:0009132	nucleoside diphosphate metabolic process	2	Csa14g051680, Csa03g037450
6	GO:0006733	oxidoreduction coenzyme metabolic process	2	Csa14g051680, Csa03g037450
6	GO:0043623	cellular protein complex assembly	2	Csa16g036610, Csa05g092880
6	GO:0009642	response to light intensity	2	Csa14g026660, Csa00430s010
6	GO:0000097	sulfur amino acid biosynthetic process	2	Csa13g052370, Csa16g053900
6	GO:0006534	cysteine metabolic process	2	Csa13g052370, Csa16g053900
6	GO:0006873	cellular ion homeostasis	2	Csa15g001580, Csa10g010810
6	GO:0071365	cellular response to auxin stimulus	2	Csa15g020120, Csa09g080160
6	GO:0008300	isoprenoid catabolic process	2	Csa17g043000, Csa14g037580
6	GO:0019362	pyridine nucleotide metabolic process	2	Csa14g051680, Csa03g037450
6	GO:0009142	nucleoside triphosphate biosynthetic process	2	Csa05g073460, Csa12g030510
6	GO:0072522	purine-containing compound biosynthetic process	2	Csa11g029980, Csa05g073460
6	GO:0030091	protein repair	2	Csa11g019470, Csa08g048840
6	GO:0051345	positive regulation of hydrolase activity	2	Csa05g092880, Csa07g060020
6	GO:0006333	chromatin assembly or disassembly	2	Csa17g043770, Csa16g036610
6	GO:0071281	cellular response to iron ion	2	Csa08g024140, Csa00595s020
6	GO:0050801	ion homeostasis	2	Csa15g001580, Csa10g010810
6	GO:0046395	carboxylic acid catabolic process	2	Csa17g043000, Csa14g037580
6	GO:0071732	cellular response to nitric oxide	2	Csa08g024140, Csa00595s020
6	GO:0098655	cation transmembrane transport	2	Csa05g073460, Csa03g004570
6	GO:0097306	cellular response to alcohol	2	Csa08g002430, Csa20g066500
6	GO:0043087	regulation of GTPase activity	2	Csa05g092880, Csa07g060020
6	GO:1902170	cellular response to reactive nitrogen species	2	Csa08g024140, Csa00595s020
6	GO:0071248	cellular response to metal ion	2	Csa08g024140, Csa00595s020
6	GO:0009734	auxin-activated signaling pathway	2	Csa15g020120, Csa09g080160
6	GO:0006096	glycolytic process	2	Csa14g051680, Csa03g037450
6	GO:0009124	nucleoside monophosphate biosynthetic process	2	Csa11g029980, Csa05g073460
6	GO:0009807	lignan biosynthetic process	2	Csa04g044600, Csa06g033910
6	GO:0046165	alcohol biosynthetic process	2	Csa17g083310, Csa20g066500
6	GO:0071369	cellular response to ethylene stimulus	2	Csa08g024140, Csa00595s020
6	GO:0034614	cellular response to reactive oxygen species	2	Csa08g024140, Csa00595s020
7	GO:0009685	gibberellin metabolic process	2	Csa17g043000, Csa14g037580
7	GO:0045487	gibberellin catabolic process	2	Csa17g043000, Csa14g037580
7	GO:0016102	diterpenoid biosynthetic process	2	Csa17g043000, Csa14g037580
7	GO:0042451	purine nucleoside biosynthetic process	2	Csa11g029980, Csa05g073460
7	GO:0009201	ribonucleoside triphosphate biosynthetic process	2	Csa05g073460, Csa12g030510
7	GO:0018298	protein-chromophore linkage	2	Csa00495s140, Csa13g050280
7	GO:0006164	purine nucleotide biosynthetic process	2	Csa11g029980, Csa05g073460
7	GO:0006835	dicarboxylic acid transport	2	Csa20g080750, Csa20g080760
7	GO:0009135	purine nucleoside diphosphate metabolic process	2	Csa14g051680, Csa03g037450
7	GO:0009156	ribonucleoside monophosphate biosynthetic process	2	Csa11g029980, Csa05g073460
7	GO:0030001	metal ion transport	2	Csa03g004570, Csa19g056170
7	GO:0009185	ribonucleoside diphosphate metabolic process	2	Csa14g051680, Csa03g037450
7	GO:0019344	cysteine biosynthetic process	2	Csa13g052370, Csa16g053900
7	GO:0098662	inorganic cation transmembrane transport	2	Csa05g073460, Csa03g004570
7	GO:0030003	cellular cation homeostasis	2	Csa15g001580, Csa10g010810
7	GO:0046496	nicotinamide nucleotide metabolic process	2	Csa14g051680, Csa03g037450
7	GO:0055080	cation homeostasis	2	Csa15g001580, Csa10g010810
7	GO:0016101	diterpenoid metabolic process	2	Csa17g043000, Csa14g037580
7	GO:0009070	serine family amino acid biosynthetic process	2	Csa13g052370, Csa16g053900
7	GO:0006165	nucleoside diphosphate phosphorylation	2	Csa14g051680, Csa03g037450
7	GO:0009127	purine nucleoside monophosphate biosynthetic process	2	Csa11g029980, Csa05g073460
7	GO:0009686	gibberellin biosynthetic process	2	Csa17g043000, Csa14g037580
7	GO:0016115	terpenoid catabolic process	2	Csa17g043000, Csa14g037580
7	GO:0098771	inorganic ion homeostasis	2	Csa15g001580, Csa10g010810
7	GO:0046939	nucleotide phosphorylation	2	Csa14g051680, Csa03g037450
7	GO:0043547	positive regulation of GTPase activity	2	Csa05g092880, Csa07g060020
7	GO:0006470	protein dephosphorylation	2	Csa14g020320, Csa16g031550
8	GO:0006875	cellular metal ion homeostasis	2	Csa15g001580, Csa10g010810
8	GO:0009152	purine ribonucleotide biosynthetic process	2	Csa11g029980, Csa05g073460
8	GO:0009168	purine ribonucleoside monophosphate biosynthetic process	2	Csa11g029980, Csa05g073460
8	GO:0009179	purine ribonucleoside diphosphate metabolic process	2	Csa14g051680, Csa03g037450
8	GO:0015740	C4-dicarboxylate transport	2	Csa20g080750, Csa20g080760
8	GO:0046129	purine ribonucleoside biosynthetic process	2	Csa11g029980, Csa05g073460
8	GO:0006090	pyruvate metabolic process	2	Csa14g051680, Csa03g037450
8	GO:0046031	ADP metabolic process	2	Csa14g051680, Csa03g037450
8	GO:0055065	metal ion homeostasis	2	Csa15g001580, Csa10g010810
8	GO:0016103	diterpenoid catabolic process	2	Csa17g043000, Csa14g037580
9	GO:0015743	malate transport	2	Csa20g080750, Csa20g080760
2	GO:0040011	locomotion	1	Csa17g083310
3	GO:0009838	abscission	1	Csa05g011260
3	GO:0006914	autophagy	1	Csa20g078070
3	GO:0048585	negative regulation of response to stimulus	1	Csa08g002430
3	GO:0042330	taxis	1	Csa17g083310
3	GO:0010183	pollen tube guidance	1	Csa17g083310
3	GO:0023057	negative regulation of signaling	1	Csa08g002430
3	GO:0043900	regulation of multi-organism process	1	Csa07g060020
3	GO:0051641	cellular localization	1	Csa05g073460
3	GO:0048646	anatomical structure formation involved in morphogenesis	1	Csa05g011260
4	GO:0051128	regulation of cellular component organization	1	Csa07g060020
4	GO:0019400	alditol metabolic process	1	Csa13g010000
4	GO:1901420	negative regulation of response to alcohol	1	Csa08g002430
4	GO:0007017	microtubule-based process	1	Csa16g036610
4	GO:0042439	ethanolamine-containing compound metabolic process	1	Csa17g083310
4	GO:0016131	brassinosteroid metabolic process	1	Csa20g066500
4	GO:0001666	response to hypoxia	1	Csa15g071960
4	GO:0009909	regulation of flower development	1	Csa07g030580
4	GO:0031668	cellular response to extracellular stimulus	1	Csa14g026660
4	GO:0021700	developmental maturation	1	Csa17g035510
4	GO:0022613	ribonucleoprotein complex biogenesis	1	Csa13g008010
4	GO:0032351	negative regulation of hormone metabolic process	1	Csa20g066500
4	GO:0048544	recognition of pollen	1	Csa17g015420
4	GO:0032350	regulation of hormone metabolic process	1	Csa20g066500
4	GO:0007023	post-chaperonin tubulin folding pathway	1	Csa05g092880
4	GO:0022603	regulation of anatomical structure morphogenesis	1	Csa07g060020
4	GO:0045833	negative regulation of lipid metabolic process	1	Csa20g066500
4	GO:0045595	regulation of cell differentiation	1	Csa07g060020
4	GO:0009875	pollen-pistil interaction	1	Csa17g015420
4	GO:0070482	response to oxygen levels	1	Csa15g071960
4	GO:0010582	floral meristem determinacy	1	Csa05g011260
4	GO:0016143	S-glycoside metabolic process	1	Csa05g005820
4	GO:1901419	regulation of response to alcohol	1	Csa08g002430
4	GO:0001558	regulation of cell growth	1	Csa07g060020
4	GO:0042594	response to starvation	1	Csa14g026660
4	GO:0097164	ammonium ion metabolic process	1	Csa17g083310
4	GO:0010227	floral organ abscission	1	Csa05g011260
4	GO:0022406	membrane docking	1	Csa14g001130
4	GO:0048598	embryonic morphogenesis	1	Csa17g083310
4	GO:0010648	negative regulation of cell communication	1	Csa08g002430
4	GO:0010876	lipid localization	1	Csa05g004080
4	GO:0010254	nectary development	1	Csa05g011260
4	GO:0042026	protein refolding	1	Csa10g040710
4	GO:0009850	auxin metabolic process	1	Csa09g080160
4	GO:0010243	response to organonitrogen compound	1	Csa11g093290
4	GO:0008104	protein localization	1	Csa11g016280
4	GO:0051649	establishment of localization in cell	1	Csa05g073460
4	GO:0048653	anther development	1	Csa01g033020
4	GO:0010022	meristem determinacy	1	Csa05g011260
4	GO:0010434	bract formation	1	Csa05g011260
4	GO:0080092	regulation of pollen tube growth	1	Csa07g060020
4	GO:0010605	negative regulation of macromolecule metabolic process	1	Csa09g075800
4	GO:0042493	response to drug	1	Csa11g024350
4	GO:0006486	protein glycosylation	1	Csa05g083090
4	GO:0048658	anther wall tapetum development	1	Csa01g033020
4	GO:2001057	reactive nitrogen species metabolic process	1	Csa07g030580
4	GO:0042440	pigment metabolic process	1	Csa00430s010
4	GO:0032940	secretion by cell	1	Csa14g001130
4	GO:0045184	establishment of protein localization	1	Csa11g016280
4	GO:0042744	hydrogen peroxide catabolic process	1	Csa02g023350
4	GO:0009890	negative regulation of biosynthetic process	1	Csa20g066500
4	GO:0048638	regulation of developmental growth	1	Csa07g060020
4	GO:0009845	seed germination	1	Csa08g002430
4	GO:0010073	meristem maintenance	1	Csa05g011260
4	GO:0048439	flower morphogenesis	1	Csa05g011260
4	GO:0010228	vegetative to reproductive phase transition of meristem	1	Csa09g002770
4	GO:0040034	regulation of development, heterochronic	1	Csa04g030640
4	GO:0006099	tricarboxylic acid cycle	1	Csa00441s160
4	GO:0009968	negative regulation of signal transduction	1	Csa08g002430
4	GO:0048829	root cap development	1	Csa08g062880
4	GO:0008037	cell recognition	1	Csa17g015420
4	GO:0009864	induced systemic resistance, jasmonic acid mediated signaling pathway	1	Csa05g011260
4	GO:0009866	induced systemic resistance, ethylene mediated signaling pathway	1	Csa08g024140
4	GO:0042180	cellular ketone metabolic process	1	Csa07g035730
4	GO:0009991	response to extracellular stimulus	1	Csa14g026660
4	GO:1902589	single-organism organelle organization	1	Csa16g036610
4	GO:0071496	cellular response to external stimulus	1	Csa14g026660
4	GO:0009894	regulation of catabolic process	1	Csa11g085820
4	GO:0007389	pattern specification process	1	Csa05g011260
4	GO:0006413	translational initiation	1	Csa13g008010
4	GO:0006935	chemotaxis	1	Csa17g083310
5	GO:0016132	brassinosteroid biosynthetic process	1	Csa20g066500
5	GO:0008654	phospholipid biosynthetic process	1	Csa17g083310
5	GO:0006644	phospholipid metabolic process	1	Csa17g083310
5	GO:0009311	oligosaccharide metabolic process	1	Csa07g001600
5	GO:1901361	organic cyclic compound catabolic process	1	Csa13g009150
5	GO:1902930	regulation of alcohol biosynthetic process	1	Csa20g066500
5	GO:0006887	exocytosis	1	Csa14g001130
5	GO:0006638	neutral lipid metabolic process	1	Csa19g014140
5	GO:0015669	gas transport	1	Csa19g014140
5	GO:0019379	sulfate assimilation, phosphoadenylyl sulfate reduction by phosphoadenylyl-sulfate reductase (thioredoxin)	1	Csa16g053900
5	GO:0016192	vesicle-mediated transport	1	Csa14g001130
5	GO:0048278	vesicle docking	1	Csa14g001130
5	GO:0006818	hydrogen transport	1	Csa05g073460
5	GO:0015031	protein transport	1	Csa11g016280
5	GO:1901136	carbohydrate derivative catabolic process	1	Csa05g005820
5	GO:0019216	regulation of lipid metabolic process	1	Csa20g066500
5	GO:0010043	response to zinc ion	1	Csa09g002770
5	GO:0010064	embryonic shoot morphogenesis	1	Csa17g083310
5	GO:0010029	regulation of seed germination	1	Csa08g002430
5	GO:0005996	monosaccharide metabolic process	1	Csa15g009870
5	GO:0033238	regulation of cellular amine metabolic process	1	Csa07g035730
5	GO:0015893	drug transport	1	Csa11g024350
5	GO:0080147	root hair cell development	1	Csa17g035510
5	GO:1990542	mitochondrial transmembrane transport	1	Csa05g073460
5	GO:0022618	ribonucleoprotein complex assembly	1	Csa13g008010
5	GO:0071826	ribonucleoprotein complex subunit organization	1	Csa13g008010
5	GO:0046470	phosphatidylcholine metabolic process	1	Csa17g083310
5	GO:0070085	glycosylation	1	Csa05g083090
5	GO:0046209	nitric oxide metabolic process	1	Csa07g030580
5	GO:0071824	protein-DNA complex subunit organization	1	Csa16g036610
5	GO:0046907	intracellular transport	1	Csa05g073460
5	GO:0031327	negative regulation of cellular biosynthetic process	1	Csa20g066500
5	GO:0048545	response to steroid hormone	1	Csa20g066500
5	GO:0080164	regulation of nitric oxide metabolic process	1	Csa07g030580
5	GO:0046890	regulation of lipid biosynthetic process	1	Csa20g066500
5	GO:0009106	lipoate metabolic process	1	Csa08g017800
5	GO:0046271	phenylpropanoid catabolic process	1	Csa13g009150
5	GO:1901658	glycosyl compound catabolic process	1	Csa05g005820
5	GO:0006487	protein N-linked glycosylation	1	Csa05g083090
5	GO:0007010	cytoskeleton organization	1	Csa16g036610
5	GO:0009814	defense response, incompatible interaction	1	Csa08g061240
5	GO:0009787	regulation of abscisic acid-activated signaling pathway	1	Csa08g002430
5	GO:0009851	auxin biosynthetic process	1	Csa09g080160
5	GO:0046460	neutral lipid biosynthetic process	1	Csa19g014140
5	GO:0019695	choline metabolic process	1	Csa17g083310
5	GO:0016226	iron-sulfur cluster assembly	1	Csa15g001580
5	GO:0009081	branched-chain amino acid metabolic process	1	Csa05g034450
5	GO:0016145	S-glycoside catabolic process	1	Csa05g005820
5	GO:0042176	regulation of protein catabolic process	1	Csa11g085820
5	GO:0036293	response to decreased oxygen levels	1	Csa15g071960
5	GO:0044273	sulfur compound catabolic process	1	Csa05g005820
5	GO:0031669	cellular response to nutrient levels	1	Csa14g026660
5	GO:0046148	pigment biosynthetic process	1	Csa00430s010
5	GO:0048443	stamen development	1	Csa01g033020
5	GO:0048467	gynoecium development	1	Csa09g080160
5	GO:0048654	anther morphogenesis	1	Csa01g033020
5	GO:0042157	lipoprotein metabolic process	1	Csa17g083310
5	GO:0008202	steroid metabolic process	1	Csa20g066500
5	GO:0009100	glycoprotein metabolic process	1	Csa05g083090
5	GO:0046885	regulation of hormone biosynthetic process	1	Csa20g066500
5	GO:0009741	response to brassinosteroid	1	Csa20g066500
5	GO:0016051	carbohydrate biosynthetic process	1	Csa07g001600
5	GO:0051604	protein maturation	1	Csa15g001580
5	GO:0009939	positive regulation of gibberellic acid mediated signaling pathway	1	Csa07g001600
5	GO:0046903	secretion	1	Csa14g001130
5	GO:0090351	seedling development	1	Csa08g002430
5	GO:0051248	negative regulation of protein metabolic process	1	Csa09g075800
5	GO:0080151	positive regulation of salicylic acid mediated signaling pathway	1	Csa15g055600
5	GO:0022604	regulation of cell morphogenesis	1	Csa07g060020
5	GO:0065001	specification of axis polarity	1	Csa05g011260
5	GO:0001731	formation of translation preinitiation complex	1	Csa13g008010
5	GO:2000377	regulation of reactive oxygen species metabolic process	1	Csa07g030580
5	GO:0010200	response to chitin	1	Csa11g093290
5	GO:1902931	negative regulation of alcohol biosynthetic process	1	Csa20g066500
5	GO:0032269	negative regulation of cellular protein metabolic process	1	Csa09g075800
5	GO:0050918	positive chemotaxis	1	Csa17g083310
5	GO:0019757	glycosinolate metabolic process	1	Csa05g005820
5	GO:0048469	cell maturation	1	Csa17g035510
5	GO:0009788	negative regulation of abscisic acid-activated signaling pathway	1	Csa08g002430
5	GO:0009743	response to carbohydrate	1	Csa14g026660
5	GO:0051055	negative regulation of lipid biosynthetic process	1	Csa20g066500
5	GO:0048506	regulation of timing of meristematic phase transition	1	Csa04g030640
5	GO:0042886	amide transport	1	Csa11g016280
5	GO:0006071	glycerol metabolic process	1	Csa13g010000
5	GO:0046835	carbohydrate phosphorylation	1	Csa14g051680
5	GO:1902582	single-organism intracellular transport	1	Csa05g073460
5	GO:0009753	response to jasmonic acid	1	Csa05g011260
5	GO:0031667	response to nutrient levels	1	Csa14g026660
5	GO:0048466	androecium development	1	Csa01g033020
5	GO:0048509	regulation of meristem development	1	Csa04g030640
5	GO:0000226	microtubule cytoskeleton organization	1	Csa16g036610
5	GO:0006259	DNA metabolic process	1	Csa15g007130
5	GO:0006446	regulation of translational initiation	1	Csa13g008010
5	GO:0006855	drug transmembrane transport	1	Csa11g024350
5	GO:0048448	stamen morphogenesis	1	Csa01g033020
5	GO:0034248	regulation of cellular amide metabolic process	1	Csa13g008010
5	GO:0006521	regulation of cellular amino acid metabolic process	1	Csa07g035730
5	GO:0044275	cellular carbohydrate catabolic process	1	Csa16g022930
5	GO:0031163	metallo-sulfur cluster assembly	1	Csa15g001580
5	GO:0032353	negative regulation of hormone biosynthetic process	1	Csa20g066500
5	GO:0018958	phenol-containing compound metabolic process	1	Csa05g059420
5	GO:0006869	lipid transport	1	Csa05g004080
5	GO:0009937	regulation of gibberellic acid mediated signaling pathway	1	Csa07g001600
5	GO:0010565	regulation of cellular ketone metabolic process	1	Csa07g035730
5	GO:0051510	regulation of unidimensional cell growth	1	Csa07g060020
5	GO:0019439	aromatic compound catabolic process	1	Csa13g009150
5	GO:0009798	axis specification	1	Csa05g011260
5	GO:0048767	root hair elongation	1	Csa17g035510
5	GO:0048528	post-embryonic root development	1	Csa17g083310
5	GO:0009267	cellular response to starvation	1	Csa14g026660
5	GO:0048831	regulation of shoot system development	1	Csa07g030580
5	GO:0060284	regulation of cell development	1	Csa07g060020
5	GO:0009640	photomorphogenesis	1	Csa04g030640
5	GO:0003002	regionalization	1	Csa05g011260
5	GO:0010433	bract morphogenesis	1	Csa05g011260
5	GO:0042743	hydrogen peroxide metabolic process	1	Csa02g023350
5	GO:0045939	negative regulation of steroid metabolic process	1	Csa20g066500
6	GO:0042158	lipoprotein biosynthetic process	1	Csa17g083310
6	GO:0052547	regulation of peptidase activity	1	Csa09g075800
6	GO:0071103	DNA conformation change	1	Csa16g036610
6	GO:0042425	choline biosynthetic process	1	Csa17g083310
6	GO:0009873	ethylene-activated signaling pathway	1	Csa08g024140
6	GO:0090032	negative regulation of steroid hormone biosynthetic process	1	Csa20g066500
6	GO:0050810	regulation of steroid biosynthetic process	1	Csa20g066500
6	GO:0009944	polarity specification of adaxial/abaxial axis	1	Csa05g011260
6	GO:1900140	regulation of seedling development	1	Csa08g002430
6	GO:0016568	chromatin modification	1	Csa16g036610
6	GO:0042776	mitochondrial ATP synthesis coupled proton transport	1	Csa05g073460
6	GO:0046189	phenol-containing compound biosynthetic process	1	Csa05g059420
6	GO:0007264	small GTPase mediated signal transduction	1	Csa18g027030
6	GO:0071215	cellular response to abscisic acid stimulus	1	Csa08g002430
6	GO:0030162	regulation of proteolysis	1	Csa09g075800
6	GO:0006551	leucine metabolic process	1	Csa05g034450
6	GO:0010023	proanthocyanidin biosynthetic process	1	Csa05g059420
6	GO:0010894	negative regulation of steroid biosynthetic process	1	Csa20g066500
6	GO:0010769	regulation of cell morphogenesis involved in differentiation	1	Csa07g060020
6	GO:0001678	cellular glucose homeostasis	1	Csa14g051680
6	GO:0010608	posttranscriptional regulation of gene expression	1	Csa13g008010
6	GO:0071367	cellular response to brassinosteroid stimulus	1	Csa20g066500
6	GO:0009108	coenzyme biosynthetic process	1	Csa08g017800
6	GO:0015833	peptide transport	1	Csa11g016280
6	GO:0009312	oligosaccharide biosynthetic process	1	Csa07g001600
6	GO:0019318	hexose metabolic process	1	Csa15g009870
6	GO:0061641	CENP-A containing chromatin organization	1	Csa16g036610
6	GO:0006576	cellular biogenic amine metabolic process	1	Csa17g083310
6	GO:0048764	trichoblast maturation	1	Csa17g035510
6	GO:0048765	root hair cell differentiation	1	Csa17g035510
6	GO:0006904	vesicle docking involved in exocytosis	1	Csa14g001130
6	GO:0046474	glycerophospholipid biosynthetic process	1	Csa17g083310
6	GO:0009867	jasmonic acid mediated signaling pathway	1	Csa05g011260
6	GO:0016117	carotenoid biosynthetic process	1	Csa00430s010
6	GO:0007020	microtubule nucleation	1	Csa16g036610
6	GO:0006334	nucleosome assembly	1	Csa16g036610
6	GO:0044571	[2Fe-2S] cluster assembly	1	Csa15g001580
6	GO:0009060	aerobic respiration	1	Csa00441s160
6	GO:0000160	phosphorelay signal transduction system	1	Csa08g024140
6	GO:0044247	cellular polysaccharide catabolic process	1	Csa16g022930
6	GO:0071383	cellular response to steroid hormone stimulus	1	Csa20g066500
6	GO:0034728	nucleosome organization	1	Csa16g036610
6	GO:0031497	chromatin assembly	1	Csa16g036610
6	GO:0090030	regulation of steroid hormone biosynthetic process	1	Csa20g066500
6	GO:0009955	adaxial/abaxial pattern specification	1	Csa05g011260
6	GO:0006839	mitochondrial transport	1	Csa05g073460
6	GO:0010423	negative regulation of brassinosteroid biosynthetic process	1	Csa20g066500
6	GO:0046463	acylglycerol biosynthetic process	1	Csa19g014140
6	GO:0031109	microtubule polymerization or depolymerization	1	Csa16g036610
6	GO:0046686	response to cadmium ion	1	Csa08g024050
6	GO:0046274	lignin catabolic process	1	Csa13g009150
6	GO:0019751	polyol metabolic process	1	Csa13g010000
6	GO:0019760	glucosinolate metabolic process	1	Csa05g005820
6	GO:0006650	glycerophospholipid metabolic process	1	Csa17g083310
6	GO:0051346	negative regulation of hydrolase activity	1	Csa09g075800
6	GO:0097428	protein maturation by iron-sulfur cluster transfer	1	Csa15g001580
6	GO:0009627	systemic acquired resistance	1	Csa08g061240
6	GO:0010288	response to lead ion	1	Csa08g024050
6	GO:0006396	RNA processing	1	Csa01g007600
6	GO:0006310	DNA recombination	1	Csa15g007130
6	GO:0009107	lipoate biosynthetic process	1	Csa08g017800
6	GO:0009772	photosynthetic electron transport in photosystem II	1	Csa00495s140
6	GO:0015671	oxygen transport	1	Csa19g014140
6	GO:0046365	monosaccharide catabolic process	1	Csa15g009870
6	GO:0009954	proximal/distal pattern formation	1	Csa05g011260
6	GO:0010432	bract development	1	Csa05g011260
6	GO:0009738	abscisic acid-activated signaling pathway	1	Csa08g002430
6	GO:0000272	polysaccharide catabolic process	1	Csa16g022930
6	GO:0009809	lignin biosynthetic process	1	Csa16g045540
6	GO:0043617	cellular response to sucrose starvation	1	Csa14g026660
6	GO:0070646	protein modification by small protein removal	1	Csa20g068700
6	GO:0019218	regulation of steroid metabolic process	1	Csa20g066500
6	GO:0006694	steroid biosynthetic process	1	Csa20g066500
6	GO:0048510	regulation of timing of transition from vegetative to reproductive phase	1	Csa04g030640
6	GO:0034285	response to disaccharide	1	Csa14g026660
6	GO:0006639	acylglycerol metabolic process	1	Csa19g014140
6	GO:0010498	proteasomal protein catabolic process	1	Csa02g059290
6	GO:0009101	glycoprotein biosynthetic process	1	Csa05g083090
6	GO:0009943	adaxial/abaxial axis specification	1	Csa05g011260
6	GO:0045861	negative regulation of proteolysis	1	Csa09g075800
6	GO:0080184	response to phenylpropanoid	1	Csa09g002770
6	GO:0009082	branched-chain amino acid biosynthetic process	1	Csa05g034450
6	GO:0009309	amine biosynthetic process	1	Csa17g083310
6	GO:0043631	RNA polyadenylation	1	Csa01g007600
6	GO:0010422	regulation of brassinosteroid biosynthetic process	1	Csa20g066500
6	GO:0006414	translational elongation	1	Csa07g064700
6	GO:0043401	steroid hormone mediated signaling pathway	1	Csa20g066500
6	GO:0090305	nucleic acid phosphodiester bond hydrolysis	1	Csa14g016800
6	GO:0065004	protein-DNA complex assembly	1	Csa16g036610
6	GO:0006417	regulation of translation	1	Csa13g008010
6	GO:0015992	proton transport	1	Csa05g073460
6	GO:0019759	glycosinolate catabolic process	1	Csa05g005820
6	GO:0043413	macromolecule glycosylation	1	Csa05g083090
6	GO:0006656	phosphatidylcholine biosynthetic process	1	Csa17g083310
6	GO:0071395	cellular response to jasmonic acid stimulus	1	Csa05g011260
6	GO:0034508	centromere complex assembly	1	Csa16g036610
6	GO:0010054	trichoblast differentiation	1	Csa17g035510
6	GO:0033500	carbohydrate homeostasis	1	Csa14g051680
6	GO:0016128	phytosteroid metabolic process	1	Csa20g066500
7	GO:0051418	microtubule nucleation by microtubule organizing center	1	Csa16g036610
7	GO:0043543	protein acylation	1	Csa17g083310
7	GO:0042401	cellular biogenic amine biosynthetic process	1	Csa17g083310
7	GO:0009744	response to sucrose	1	Csa14g026660
7	GO:0006338	chromatin remodeling	1	Csa16g036610
7	GO:0046785	microtubule polymerization	1	Csa16g036610
7	GO:0019320	hexose catabolic process	1	Csa15g009870
7	GO:0009251	glucan catabolic process	1	Csa16g022930
7	GO:0006336	DNA replication-independent nucleosome assembly	1	Csa16g036610
7	GO:0010325	raffinose family oligosaccharide biosynthetic process	1	Csa07g001600
7	GO:0072350	tricarboxylic acid metabolic process	1	Csa00441s160
7	GO:0009644	response to high light intensity	1	Csa00430s010
7	GO:0006357	regulation of transcription from RNA polymerase II promoter	1	Csa07g064700
7	GO:0032784	regulation of DNA-templated transcription, elongation	1	Csa07g064700
7	GO:0009646	response to absence of light	1	Csa14g026660
7	GO:0051273	beta-glucan metabolic process	1	Csa16g022930
7	GO:0043486	histone exchange	1	Csa16g036610
7	GO:0043161	proteasome-mediated ubiquitin-dependent protein catabolic process	1	Csa02g059290
7	GO:0010218	response to far red light	1	Csa11g019470
7	GO:0015672	monovalent inorganic cation transport	1	Csa05g073460
7	GO:0006006	glucose metabolic process	1	Csa15g009870
7	GO:0052548	regulation of endopeptidase activity	1	Csa09g075800
7	GO:0010466	negative regulation of peptidase activity	1	Csa09g075800
7	GO:0051275	beta-glucan catabolic process	1	Csa16g022930
7	GO:0034080	CENP-A containing nucleosome assembly	1	Csa16g036610
7	GO:0051258	protein polymerization	1	Csa16g036610
7	GO:0016108	tetraterpenoid metabolic process	1	Csa00430s010
7	GO:0031365	N-terminal protein amino acid modification	1	Csa17g083310
7	GO:0016109	tetraterpenoid biosynthetic process	1	Csa00430s010
7	GO:0019432	triglyceride biosynthetic process	1	Csa19g014140
7	GO:0006497	protein lipidation	1	Csa17g083310
7	GO:0006641	triglyceride metabolic process	1	Csa19g014140
7	GO:0006857	oligopeptide transport	1	Csa11g016280
7	GO:0019762	glucosinolate catabolic process	1	Csa05g005820
7	GO:0018065	protein-cofactor linkage	1	Csa08g017800
7	GO:0042593	glucose homeostasis	1	Csa14g051680
7	GO:0072511	divalent inorganic cation transport	1	Csa03g004570
7	GO:0016579	protein deubiquitination	1	Csa20g068700
7	GO:0009098	leucine biosynthetic process	1	Csa05g034450
7	GO:1902600	hydrogen ion transmembrane transport	1	Csa05g073460
7	GO:0031123	RNA 3'-end processing	1	Csa01g007600
7	GO:0009145	purine nucleoside triphosphate biosynthetic process	1	Csa05g073460
7	GO:0034724	DNA replication-independent nucleosome organization	1	Csa16g036610
7	GO:0006354	DNA-templated transcription, elongation	1	Csa07g064700
7	GO:0009742	brassinosteroid mediated signaling pathway	1	Csa20g066500
7	GO:0006323	DNA packaging	1	Csa16g036610
7	GO:0016129	phytosteroid biosynthetic process	1	Csa20g066500
7	GO:0007021	tubulin complex assembly	1	Csa05g092880
7	GO:0006366	transcription from RNA polymerase II promoter	1	Csa07g064700
8	GO:0009206	purine ribonucleoside triphosphate biosynthetic process	1	Csa05g073460
8	GO:0006007	glucose catabolic process	1	Csa15g009870
8	GO:0009249	protein lipoylation	1	Csa08g017800
8	GO:0010951	negative regulation of endopeptidase activity	1	Csa09g075800
8	GO:0031055	chromatin remodeling at centromere	1	Csa16g036610
8	GO:0070588	calcium ion transmembrane transport	1	Csa03g004570
8	GO:0006498	N-terminal protein lipidation	1	Csa17g083310
8	GO:0006101	citrate metabolic process	1	Csa00441s160
8	GO:0030243	cellulose metabolic process	1	Csa16g022930
8	GO:0030245	cellulose catabolic process	1	Csa16g022930
8	GO:0015985	energy coupled proton transport, down electrochemical gradient	1	Csa05g073460
8	GO:0046040	IMP metabolic process	1	Csa11g029980
8	GO:0006817	phosphate ion transport	1	Csa14g046670
8	GO:0043044	ATP-dependent chromatin remodeling	1	Csa16g036610
8	GO:0070838	divalent metal ion transport	1	Csa03g004570
8	GO:0006102	isocitrate metabolic process	1	Csa00441s160
8	GO:0018377	protein myristoylation	1	Csa17g083310
8	GO:0072507	divalent inorganic cation homeostasis	1	Csa10g010810
8	GO:0016116	carotenoid metabolic process	1	Csa00430s010
8	GO:0046033	AMP metabolic process	1	Csa11g029980
8	GO:0072503	cellular divalent inorganic cation homeostasis	1	Csa10g010810
9	GO:0006874	cellular calcium ion homeostasis	1	Csa10g010810
9	GO:0015986	ATP synthesis coupled proton transport	1	Csa05g073460
9	GO:0042787	protein ubiquitination involved in ubiquitin-dependent protein catabolic process	1	Csa02g059290
9	GO:0006499	N-terminal protein myristoylation	1	Csa17g083310
9	GO:0055074	calcium ion homeostasis	1	Csa10g010810
9	GO:0006188	IMP biosynthetic process	1	Csa11g029980
9	GO:0006754	ATP biosynthetic process	1	Csa05g073460
9	GO:0055076	transition metal ion homeostasis	1	Csa15g001580
9	GO:0046916	cellular transition metal ion homeostasis	1	Csa15g001580
9	GO:0006167	AMP biosynthetic process	1	Csa11g029980
9	GO:0006816	calcium ion transport	1	Csa03g004570
10	GO:0044208	'de novo' AMP biosynthetic process	1	Csa11g029980
10	GO:0006189	'de novo' IMP biosynthetic process	1	Csa11g029980
10	GO:0006879	cellular iron ion homeostasis	1	Csa15g001580
10	GO:0000209	protein polyubiquitination	1	Csa02g059290
10	GO:0055072	iron ion homeostasis	1	Csa15g001580

## Sheet: Cellular Component
Table S7. GO classification and KEGG metabolic pathways for the differentially expressed genes DEGs up regulated in GPD1 #2 at 10-15 days after flowering DAF. Gene ontology distribution of the transcripts into molecular function, biological process, cellular component, and metabolic pathways . The number of transcripts encoded for each category is represented as well as the GO level for each cate…
GO Level	Term ID	Term (Name)	Number of Sequences	Sequences Names
1	GO:0005575	cellular_component	241	Csa15g031200, Csa20g038410, Csa13g009510, Csa11g091620, Csa02g062840, Csa15g009870, Csa16g036610, Csa06g024450, Csa03598s010, Csa13g016600, Csa10g042290, Csa07g060020, Csa17g088580, Csa08g062280, Csa17g036210, Csa06g052800, Csa11g024350, Csa16g055370, Csa05g073460, Csa10g014380, Csa19g001470, Csa11g016280, Csa04g050060, Csa02g053330, Csa16g017090, Csa18g023670, Csa07g035730, Csa14g051680, Csa05g0…
2	GO:0005623	cell	179	Csa19g021360, Csa15g031200, Csa20g038410, Csa13g009510, Csa05g030210, Csa11g091620, Csa15g009870, Csa07g027960, Csa07g057810, Csa16g036610, Csa06g024450, Csa03598s010, Csa13g016600, Csa03g028490, Csa10g042290, Csa04g063650, Csa07g060020, Csa17g088580, Csa08g062280, Csa17g036210, Csa06g052800, Csa20g019290, Csa11g024350, Csa04g038570, Csa05g073460, Csa10g014380, Csa19g001470, Csa11g016280, Csa11g0…
2	GO:0044464	cell part	175	Csa19g021360, Csa15g031200, Csa20g038410, Csa13g009510, Csa05g030210, Csa11g091620, Csa15g009870, Csa07g027960, Csa07g057810, Csa16g036610, Csa06g024450, Csa03598s010, Csa13g016600, Csa03g028490, Csa10g042290, Csa04g063650, Csa07g060020, Csa17g088580, Csa08g062280, Csa17g036210, Csa06g052800, Csa20g019290, Csa11g024350, Csa04g038570, Csa05g073460, Csa10g014380, Csa19g001470, Csa11g016280, Csa11g0…
3	GO:0005622	intracellular	150	Csa19g021360, Csa15g031200, Csa20g038410, Csa05g030210, Csa11g091620, Csa15g009870, Csa07g027960, Csa07g057810, Csa16g036610, Csa06g024450, Csa03598s010, Csa03g028490, Csa10g042290, Csa04g063650, Csa07g060020, Csa17g088580, Csa08g062280, Csa17g036210, Csa06g052800, Csa04g038570, Csa05g073460, Csa19g001470, Csa11g016280, Csa04g050060, Csa02g053330, Csa18g023670, Csa07g035730, Csa14g051680, Csa05g0…
3	GO:0044424	intracellular part	148	Csa19g021360, Csa15g031200, Csa20g038410, Csa05g030210, Csa11g091620, Csa15g009870, Csa07g027960, Csa07g057810, Csa16g036610, Csa06g024450, Csa03598s010, Csa03g028490, Csa10g042290, Csa04g063650, Csa07g060020, Csa17g088580, Csa08g062280, Csa17g036210, Csa06g052800, Csa04g038570, Csa05g073460, Csa19g001470, Csa11g016280, Csa04g050060, Csa02g053330, Csa18g023670, Csa07g035730, Csa14g051680, Csa05g0…
2	GO:0043226	organelle	130	Csa19g021360, Csa15g031200, Csa20g038410, Csa05g030210, Csa11g091620, Csa07g027960, Csa07g057810, Csa16g036610, Csa06g024450, Csa03598s010, Csa03g028490, Csa10g042290, Csa04g063650, Csa07g060020, Csa17g088580, Csa08g062280, Csa17g036210, Csa06g052800, Csa04g038570, Csa05g073460, Csa19g001470, Csa04g050060, Csa02g053330, Csa18g023670, Csa07g035730, Csa14g051680, Csa05g004330, Csa14g026660, Csa16g0…
3	GO:0043229	intracellular organelle	130	Csa19g021360, Csa15g031200, Csa20g038410, Csa05g030210, Csa11g091620, Csa07g027960, Csa07g057810, Csa16g036610, Csa06g024450, Csa03598s010, Csa03g028490, Csa10g042290, Csa04g063650, Csa07g060020, Csa17g088580, Csa08g062280, Csa17g036210, Csa06g052800, Csa04g038570, Csa05g073460, Csa19g001470, Csa04g050060, Csa02g053330, Csa18g023670, Csa07g035730, Csa14g051680, Csa05g004330, Csa14g026660, Csa16g0…
3	GO:0043227	membrane-bounded organelle	124	Csa19g021360, Csa15g031200, Csa20g038410, Csa05g030210, Csa11g091620, Csa07g027960, Csa07g057810, Csa16g036610, Csa06g024450, Csa03598s010, Csa03g028490, Csa10g042290, Csa04g063650, Csa07g060020, Csa17g088580, Csa08g062280, Csa17g036210, Csa06g052800, Csa04g038570, Csa05g073460, Csa19g001470, Csa04g050060, Csa18g023670, Csa07g035730, Csa14g051680, Csa05g004330, Csa14g026660, Csa16g053900, Csa17g0…
4	GO:0043231	intracellular membrane-bounded organelle	124	Csa19g021360, Csa15g031200, Csa20g038410, Csa05g030210, Csa11g091620, Csa07g027960, Csa07g057810, Csa16g036610, Csa06g024450, Csa03598s010, Csa03g028490, Csa10g042290, Csa04g063650, Csa07g060020, Csa17g088580, Csa08g062280, Csa17g036210, Csa06g052800, Csa05g073460, Csa04g038570, Csa19g001470, Csa04g050060, Csa18g023670, Csa07g035730, Csa14g051680, Csa05g004330, Csa14g026660, Csa16g053900, Csa17g0…
2	GO:0016020	membrane	96	Csa06g030890, Csa13g009510, Csa08g005450, Csa05g030210, Csa02g062840, Csa11g085820, Csa01g028010, Csa13g053710, Csa05g004080, Csa07g060020, Csa08g049230, Csa10g016600, Csa14g064050, Csa17g035040, Csa05g018560, Csa08g062890, Csa08g062280, Csa17g036210, Csa09384s010, Csa11g024350, Csa15g019870, Csa05g073460, Csa16g055370, Csa09g019890, Csa10g014380, Csa00430s010, Csa11g016280, Csa13g050280, Csa11g0…
4	GO:0005737	cytoplasm	85	Csa06g004360, Csa09g068190, Csa19g021360, Csa20g078070, Csa20g038410, Csa05g030210, Csa11g091620, Csa11g009430, Csa15g009870, Csa11g085820, Csa16g036610, Csa20g018600, Csa05g004080, Csa07g060020, Csa17g088580, Csa11g019470, Csa17g036210, Csa19g057990, Csa15g019870, Csa05g073460, Csa17g005470, Csa14g037580, Csa00430s010, Csa05g034450, Csa13g050280, Csa11g016280, Csa02g053330, Csa07g035730, Csa14g0…
5	GO:0005634	nucleus	74	Csa15g031200, Csa07g027960, Csa18g029200, Csa11g085820, Csa07g057810, Csa07g064700, Csa16g036610, Csa11g080010, Csa06g024450, Csa03598s010, Csa03g028490, Csa10g042290, Csa04g063650, Csa07g060020, Csa08g062280, Csa11g093290, Csa05g024530, Csa06g052800, Csa04g038570, Csa17g009310, Csa19g001470, Csa14g001950, Csa04g050060, Csa03g010890, Csa08g024140, Csa18g023670, Csa05g004330, Csa17g035510, Csa08g0…
2	GO:0044425	membrane part	71	Csa06g030890, Csa13g009510, Csa08g005450, Csa02g062840, Csa01g028010, Csa13g053710, Csa08g049230, Csa10g016600, Csa14g064050, Csa17g035040, Csa05g018560, Csa08g062890, Csa08g062280, Csa17g036210, Csa09384s010, Csa11g024350, Csa15g019870, Csa05g073460, Csa16g055370, Csa09g019890, Csa10g014380, Csa00430s010, Csa11g016280, Csa13g050280, Csa11g059170, Csa16g022930, Csa07g053250, Csa16g017090, Csa18g0…
3	GO:0031224	intrinsic component of membrane	69	Csa06g030890, Csa13g009510, Csa08g005450, Csa02g062840, Csa01g028010, Csa13g053710, Csa08g049230, Csa10g016600, Csa14g064050, Csa17g035040, Csa05g018560, Csa08g062890, Csa08g062280, Csa17g036210, Csa09384s010, Csa11g024350, Csa15g019870, Csa16g055370, Csa09g019890, Csa10g014380, Csa11g016280, Csa13g050280, Csa00430s010, Csa11g059170, Csa16g022930, Csa07g053250, Csa16g017090, Csa18g028520, Csa01g0…
4	GO:0044444	cytoplasmic part	68	Csa06g004360, Csa09g068190, Csa19g021360, Csa20g038410, Csa05g030210, Csa11g091620, Csa11g085820, Csa16g036610, Csa20g018600, Csa05g004080, Csa17g088580, Csa11g019470, Csa17g036210, Csa19g057990, Csa15g019870, Csa05g073460, Csa00430s010, Csa05g034450, Csa13g050280, Csa02g053330, Csa07g035730, Csa14g051680, Csa18g026460, Csa14g026660, Csa16g053900, Csa17g083310, Csa11g032840, Csa05g041650, Csa07g0…
4	GO:0016021	integral component of membrane	68	Csa06g030890, Csa13g009510, Csa08g005450, Csa02g062840, Csa01g028010, Csa13g053710, Csa08g049230, Csa10g016600, Csa14g064050, Csa17g035040, Csa05g018560, Csa08g062890, Csa08g062280, Csa17g036210, Csa09384s010, Csa11g024350, Csa15g019870, Csa16g055370, Csa09g019890, Csa11g016280, Csa13g050280, Csa00430s010, Csa11g059170, Csa16g022930, Csa07g053250, Csa16g017090, Csa18g028520, Csa01g013600, Csa05g0…
3	GO:0071944	cell periphery	36	Csa06g030890, Csa13g008880, Csa13g009510, Csa13g010000, Csa11g085820, Csa12g016880, Csa00626s020, Csa09g068450, Csa17g014920, Csa13g016600, Csa07g026490, Csa07g060020, Csa15g071960, Csa20g019290, Csa09g011670, Csa11g024350, Csa04g044600, Csa10g014380, Csa11g005210, Csa00441s160, Csa11g016280, Csa11g059170, Csa16g022930, Csa15g030660, Csa16g030540, Csa03g060710, Csa06g009840, Csa06g033910, Csa08g0…
5	GO:0009536	plastid	30	Csa20g038410, Csa18936s010, Csa05g030210, Csa11g091620, Csa20g038350, Csa08g048840, Csa05g004080, Csa17g088580, Csa11g019470, Csa13677s010, Csa09g011670, Csa15g019870, Csa12g053650, Csa11g029980, Csa00430s010, Csa05g034450, Csa13g050280, Csa13g052370, Csa07g035730, Csa14g051680, Csa15g001580, Csa16g053900, Csa05g041650, Csa08g017800, Csa08g061240, Csa06g042650, Csa19g033390, Csa00495s140, Csa07g0…
6	GO:0009507	chloroplast	30	Csa20g038410, Csa18936s010, Csa05g030210, Csa11g091620, Csa20g038350, Csa08g048840, Csa05g004080, Csa17g088580, Csa11g019470, Csa13677s010, Csa09g011670, Csa15g019870, Csa11g029980, Csa12g053650, Csa05g034450, Csa00430s010, Csa13g050280, Csa13g052370, Csa07g035730, Csa14g051680, Csa15g001580, Csa16g053900, Csa05g041650, Csa08g017800, Csa08g061240, Csa06g042650, Csa19g033390, Csa00495s140, Csa07g0…
3	GO:0005886	plasma membrane	27	Csa06g030890, Csa13g009510, Csa13g010000, Csa11g085820, Csa00626s020, Csa09g068450, Csa17g014920, Csa07g026490, Csa07g060020, Csa15g071960, Csa09g011670, Csa11g024350, Csa10g014380, Csa11g005210, Csa00441s160, Csa11g016280, Csa11g059170, Csa16g022930, Csa16g030540, Csa03g060710, Csa06g009840, Csa08g061240, Csa09g084780, Csa14g020320, Csa14g046670, Csa09g091920, Csa20g066500
5	GO:0005739	mitochondrion	25	Csa06g004360, Csa09g068190, Csa19g021360, Csa11g016620, Csa10g033160, Csa03g014740, Csa16g036610, Csa20g018600, Csa11g019470, Csa12g053650, Csa05g073460, Csa00441s160, Csa00430s010, Csa20g054030, Csa20g063220, Csa15g001580, Csa08g002430, Csa14g026660, Csa11g032840, Csa19g033390, Csa09g086040, Csa14g011380, Csa09g091920, Csa04g011160, Csa05g073450
2	GO:0005576	extracellular region	24	Csa13g008880, Csa03g037200, Csa12g016880, Csa14g030710, Csa13g009150, Csa06g033910, Csa13g016600, Csa10g010810, Csa05g004080, Csa08g061240, Csa02g023350, Csa14g012180, Csa20g052920, Csa17g036210, Csa20g019290, Csa07g017960, Csa16g016450, Csa04g044600, Csa04g011160, Csa19g040890, Csa00441s160, Csa14g043720, Csa15g071070, Csa18g008930
2	GO:0044422	organelle part	21	Csa13g052370, Csa16g030540, Csa05g030210, Csa20g054030, Csa15g001580, Csa16g053900, Csa16g036610, Csa05g004080, Csa18g010230, Csa11g019470, Csa17g036210, Csa19g057990, Csa04g051940, Csa11g029980, Csa05g073460, Csa00495s140, Csa00430s010, Csa05g034450, Csa14g001950, Csa11g071280, Csa05g073450
3	GO:0044446	intracellular organelle part	21	Csa13g052370, Csa16g030540, Csa05g030210, Csa20g054030, Csa15g001580, Csa16g053900, Csa16g036610, Csa05g004080, Csa18g010230, Csa11g019470, Csa17g036210, Csa19g057990, Csa04g051940, Csa11g029980, Csa05g073460, Csa00495s140, Csa00430s010, Csa05g034450, Csa14g001950, Csa11g071280, Csa05g073450
5	GO:0005829	cytosol	18	Csa13g008880, Csa07g035730, Csa14g051680, Csa20g054030, Csa08g002430, Csa11g085820, Csa09g002770, Csa08g048840, Csa17g083310, Csa07g053900, Csa15g055600, Csa11g028490, Csa18g010230, Csa15g071960, Csa00441s160, Csa03g037450, Csa20g066500, Csa11g071280
2	GO:0032991	macromolecular complex	17	Csa20g054030, Csa18g026460, Csa05g030210, Csa11g085820, Csa13g008010, Csa17g083310, Csa16g036610, Csa19g006390, Csa18g010230, Csa19g057990, Csa04g051940, Csa05g073460, Csa00495s140, Csa13g050280, Csa02g053330, Csa05g073450, Csa11g071280
3	GO:0043228	non-membrane-bounded organelle	13	Csa16g030540, Csa18g026460, Csa05g030210, Csa17g083310, Csa16g036610, Csa19g006390, Csa18g010230, Csa19g057990, Csa04g051940, Csa14g001950, Csa02g053330, Csa11g071280, Csa05g073450
4	GO:0043232	intracellular non-membrane-bounded organelle	13	Csa16g030540, Csa18g026460, Csa05g030210, Csa17g083310, Csa16g036610, Csa19g006390, Csa18g010230, Csa19g057990, Csa04g051940, Csa14g001950, Csa02g053330, Csa11g071280, Csa05g073450
3	GO:0030312	external encapsulating structure	11	Csa13g008880, Csa15g030660, Csa15g071960, Csa20g019290, Csa07g017960, Csa04g044600, Csa12g016880, Csa19g040890, Csa06g033910, Csa13g016600, Csa08g061240
4	GO:0005618	cell wall	11	Csa13g008880, Csa15g030660, Csa15g071960, Csa20g019290, Csa07g017960, Csa04g044600, Csa12g016880, Csa19g040890, Csa06g033910, Csa13g016600, Csa08g061240
3	GO:0048046	apoplast	10	Csa20g019290, Csa04g044600, Csa12g016880, Csa04g011160, Csa19g040890, Csa13g009150, Csa06g033910, Csa00441s160, Csa13g016600, Csa08g061240
3	GO:1990904	ribonucleoprotein complex	10	Csa19g006390, Csa18g010230, Csa18g026460, Csa05g030210, Csa19g057990, Csa13g008010, Csa17g083310, Csa02g053330, Csa11g071280, Csa05g073450
4	GO:0030529	intracellular ribonucleoprotein complex	10	Csa19g006390, Csa18g010230, Csa18g026460, Csa05g030210, Csa19g057990, Csa13g008010, Csa17g083310, Csa02g053330, Csa11g071280, Csa05g073450
4	GO:0044435	plastid part	9	Csa11g019470, Csa13g052370, Csa05g030210, Csa11g029980, Csa16g053900, Csa00495s140, Csa00430s010, Csa05g034450, Csa05g004080
5	GO:0044434	chloroplast part	9	Csa11g019470, Csa13g052370, Csa05g030210, Csa11g029980, Csa16g053900, Csa00495s140, Csa05g034450, Csa00430s010, Csa05g004080
5	GO:0005840	ribosome	9	Csa19g006390, Csa18g010230, Csa05g030210, Csa18g026460, Csa19g057990, Csa17g083310, Csa02g053330, Csa11g071280, Csa05g073450
3	GO:0043234	protein complex	8	Csa20g054030, Csa11g085820, Csa04g051940, Csa13g008010, Csa05g073460, Csa00495s140, Csa16g036610, Csa13g050280
3	GO:0031975	envelope	7	Csa11g019470, Csa05g030210, Csa20g054030, Csa05g073460, Csa16g036610, Csa05g034450, Csa00430s010
4	GO:0031967	organelle envelope	7	Csa11g019470, Csa05g030210, Csa20g054030, Csa05g073460, Csa16g036610, Csa05g034450, Csa00430s010
4	GO:0009579	thylakoid	6	Csa13g052370, Csa16g053900, Csa00495s140, Csa00430s010, Csa13g050280, Csa05g004080
5	GO:0009532	plastid stroma	6	Csa11g019470, Csa13g052370, Csa05g030210, Csa11g029980, Csa16g053900, Csa05g034450
6	GO:0009570	chloroplast stroma	6	Csa11g019470, Csa13g052370, Csa05g030210, Csa11g029980, Csa16g053900, Csa05g034450
3	GO:0012505	endomembrane system	5	Csa13g008880, Csa18g010230, Csa16g016450, Csa16g036610, Csa11g071280
4	GO:0031984	organelle subcompartment	5	Csa13g052370, Csa16g053900, Csa00495s140, Csa00430s010, Csa05g004080
4	GO:0044391	ribosomal subunit	5	Csa18g010230, Csa05g030210, Csa19g057990, Csa11g071280, Csa05g073450
5	GO:0031976	plastid thylakoid	5	Csa13g052370, Csa16g053900, Csa00495s140, Csa00430s010, Csa05g004080
6	GO:0009534	chloroplast thylakoid	5	Csa13g052370, Csa16g053900, Csa00495s140, Csa00430s010, Csa05g004080
2	GO:0030054	cell junction	4	Csa13g008880, Csa06g042650, Csa15g071960, Csa00441s160
2	GO:0055044	symplast	4	Csa13g008880, Csa06g042650, Csa15g071960, Csa00441s160
3	GO:0098796	membrane protein complex	4	Csa20g054030, Csa05g073460, Csa00495s140, Csa13g050280
3	GO:0031090	organelle membrane	4	Csa20g054030, Csa17g036210, Csa05g073460, Csa00430s010
3	GO:0034357	photosynthetic membrane	4	Csa00495s140, Csa00430s010, Csa13g050280, Csa05g004080
3	GO:0009506	plasmodesma	4	Csa13g008880, Csa06g042650, Csa15g071960, Csa00441s160
3	GO:0005911	cell-cell junction	4	Csa13g008880, Csa06g042650, Csa15g071960, Csa00441s160
4	GO:0044436	thylakoid part	4	Csa00495s140, Csa00430s010, Csa13g050280, Csa05g004080
4	GO:0031225	anchored component of membrane	4	Csa13g009510, Csa10g049500, Csa10g014380, Csa11g059170
5	GO:0009526	plastid envelope	4	Csa11g019470, Csa05g030210, Csa05g034450, Csa00430s010
5	GO:0015935	small ribosomal subunit	4	Csa18g010230, Csa05g030210, Csa11g071280, Csa05g073450
2	GO:0031974	membrane-enclosed lumen	3	Csa15g001580, Csa04g051940, Csa14g001950
3	GO:0043233	organelle lumen	3	Csa15g001580, Csa04g051940, Csa14g001950
4	GO:0044428	nuclear part	3	Csa04g051940, Csa16g036610, Csa14g001950
4	GO:0044429	mitochondrial part	3	Csa20g054030, Csa15g001580, Csa05g073460
4	GO:0005794	Golgi apparatus	3	Csa13g008880, Csa18g010230, Csa11g071280
4	GO:0042651	thylakoid membrane	3	Csa00495s140, Csa00430s010, Csa05g004080
4	GO:0070013	intracellular organelle lumen	3	Csa15g001580, Csa04g051940, Csa14g001950
5	GO:0055035	plastid thylakoid membrane	3	Csa00495s140, Csa00430s010, Csa05g004080
6	GO:0009941	chloroplast envelope	3	Csa11g019470, Csa05g030210, Csa05g034450
6	GO:0009535	chloroplast thylakoid membrane	3	Csa00495s140, Csa00430s010, Csa05g004080
2	GO:0099512	supramolecular fiber	2	Csa16g030540, Csa16g036610
3	GO:0044455	mitochondrial membrane part	2	Csa20g054030, Csa05g073460
3	GO:0042995	cell projection	2	Csa10g014380, Csa07g060020
3	GO:0099513	polymeric cytoskeletal fiber	2	Csa16g030540, Csa16g036610
3	GO:0070469	respiratory chain	2	Csa20g054030, Csa00430s010
4	GO:0019866	organelle inner membrane	2	Csa20g054030, Csa05g073460
4	GO:0044430	cytoskeletal part	2	Csa16g030540, Csa16g036610
4	GO:0090406	pollen tube	2	Csa10g014380, Csa07g060020
4	GO:0005874	microtubule	2	Csa16g030540, Csa16g036610
4	GO:0031966	mitochondrial membrane	2	Csa20g054030, Csa05g073460
4	GO:0098798	mitochondrial protein complex	2	Csa20g054030, Csa05g073460
4	GO:0009521	photosystem	2	Csa00495s140, Csa13g050280
4	GO:0098800	inner mitochondrial membrane protein complex	2	Csa20g054030, Csa05g073460
5	GO:0005773	vacuole	2	Csa17g036210, Csa00441s160
5	GO:0005743	mitochondrial inner membrane	2	Csa20g054030, Csa05g073460
5	GO:0009505	plant-type cell wall	2	Csa13g008880, Csa15g030660
5	GO:0005730	nucleolus	2	Csa04g051940, Csa14g001950
5	GO:0005740	mitochondrial envelope	2	Csa20g054030, Csa05g073460
5	GO:0005856	cytoskeleton	2	Csa16g030540, Csa16g036610
5	GO:0044445	cytosolic part	2	Csa18g010230, Csa11g071280
5	GO:0031981	nuclear lumen	2	Csa04g051940, Csa14g001950
6	GO:0015630	microtubule cytoskeleton	2	Csa16g030540, Csa16g036610
6	GO:0022627	cytosolic small ribosomal subunit	2	Csa18g010230, Csa11g071280
6	GO:0022626	cytosolic ribosome	2	Csa18g010230, Csa11g071280
2	GO:0044421	extracellular region part	1	Csa04g011160
3	GO:0009986	cell surface	1	Csa06g042650
3	GO:0098805	whole membrane	1	Csa17g036210
3	GO:1990204	oxidoreductase complex	1	Csa20g054030
3	GO:0005615	extracellular space	1	Csa04g011160
3	GO:0000313	organellar ribosome	1	Csa05g030210
4	GO:1902494	catalytic complex	1	Csa20g054030
4	GO:0005774	vacuolar membrane	1	Csa17g036210
4	GO:0042170	plastid membrane	1	Csa00430s010
4	GO:0098803	respiratory chain complex	1	Csa20g054030
4	GO:0016469	proton-transporting two-sector ATPase complex	1	Csa05g073460
4	GO:0044437	vacuolar part	1	Csa17g036210
4	GO:0000502	proteasome complex	1	Csa11g085820
4	GO:0005838	proteasome regulatory particle	1	Csa11g085820
4	GO:0005746	mitochondrial respiratory chain	1	Csa20g054030
4	GO:0045271	respiratory chain complex I	1	Csa20g054030
4	GO:0008541	proteasome regulatory particle, lid subcomplex	1	Csa11g085820
4	GO:0016592	mediator complex	1	Csa04g051940
4	GO:0005635	nuclear envelope	1	Csa16g036610
4	GO:0022624	proteasome accessory complex	1	Csa11g085820
4	GO:0045259	proton-transporting ATP synthase complex	1	Csa05g073460
4	GO:0005852	eukaryotic translation initiation factor 3 complex	1	Csa13g008010
4	GO:0005783	endoplasmic reticulum	1	Csa16g016450
4	GO:0098588	bounding membrane of organelle	1	Csa17g036210
4	GO:0000314	organellar small ribosomal subunit	1	Csa05g030210
4	GO:0030964	NADH dehydrogenase complex	1	Csa20g054030
4	GO:0009547	plastid ribosome	1	Csa05g030210
4	GO:0000930	gamma-tubulin complex	1	Csa16g036610
5	GO:0070993	translation preinitiation complex	1	Csa13g008010
5	GO:0000931	gamma-tubulin large complex	1	Csa16g036610
5	GO:0015934	large ribosomal subunit	1	Csa19g057990
5	GO:0000312	plastid small ribosomal subunit	1	Csa05g030210
5	GO:0005747	mitochondrial respiratory chain complex I	1	Csa20g054030
5	GO:0005654	nucleoplasm	1	Csa04g051940
5	GO:0005759	mitochondrial matrix	1	Csa15g001580
5	GO:0009523	photosystem II	1	Csa00495s140
5	GO:0005815	microtubule organizing center	1	Csa16g036610
5	GO:0009524	phragmoplast	1	Csa16g036610
5	GO:0044451	nucleoplasm part	1	Csa04g051940
5	GO:0005819	spindle	1	Csa16g036610
5	GO:0044450	microtubule organizing center part	1	Csa16g036610
5	GO:0046862	chromoplast membrane	1	Csa00430s010
5	GO:0005753	mitochondrial proton-transporting ATP synthase complex	1	Csa05g073460
6	GO:0008274	gamma-tubulin ring complex	1	Csa16g036610
6	GO:0016282	eukaryotic 43S preinitiation complex	1	Csa13g008010
6	GO:0009509	chromoplast	1	Csa00430s010
6	GO:0033290	eukaryotic 48S preinitiation complex	1	Csa13g008010
6	GO:0031898	chromoplast envelope	1	Csa00430s010

## Sheet: Metabolic Pathways
Table S7. GO classification and KEGG metabolic pathways for the differentially expressed genes DEGs up regulated in GPD1 #2 at 10-15 days after flowering DAF. Gene ontology distribution of the transcripts into molecular function, biological process, cellular component, and metabolic pathways . The number of transcripts encoded for each category is represented as well as the GO level for each cate…
Pathway	Seqs in Pathway	Enzyme	Ezyme ID	Seqs of Enzyme	Sequences Names
Purine metabolism	11	diphosphatase	ec:3.6.1.13	1	Csa15g055600
Purine metabolism	11	phosphatase	ec:3.6.1.15	7	Csa02g062840, Csa09g011670, Csa06g009840, Csa15g007130, Csa05g073460, Csa11g005210, Csa03g004570
Purine metabolism	11	lyase	ec:4.3.2.2	1	Csa11g029980
Purine metabolism	11	adenylpyrophosphatase	ec:3.6.1.3	7	Csa02g062840, Csa09g011670, Csa06g009840, Csa15g007130, Csa05g073460, Csa11g005210, Csa03g004570
Purine metabolism	11	diphosphatase	ec:3.6.1.9	1	Csa15g055600
Purine metabolism	11	RNA polymerase	ec:2.7.7.6	2	Csa06g028960, Csa14g001950
Biosynthesis of antibiotics	9	hydroxymethyltransferase	ec:2.1.2.1	4	Csa20g054030, Csa14g047330, Csa05g058180, Csa03g039370
Biosynthesis of antibiotics	9	phosphohexokinase	ec:2.7.1.11	1	Csa03g037450
Biosynthesis of antibiotics	9	lyase	ec:4.3.2.2	1	Csa11g029980
Biosynthesis of antibiotics	9	glucokinase (phosphorylating)	ec:2.7.1.2	1	Csa14g051680
Biosynthesis of antibiotics	9	hexokinase type IV glucokinase	ec:2.7.1.1	1	Csa14g051680
Biosynthesis of antibiotics	9	hydratase	ec:4.2.1.3	1	Csa00441s160
Biosynthesis of antibiotics	9	transaminase	ec:2.6.1.42	1	Csa05g038100
Thiamine metabolism	7	phosphatase	ec:3.6.1.15	7	Csa02g062840, Csa09g011670, Csa06g009840, Csa15g007130, Csa05g073460, Csa11g005210, Csa03g004570
Starch and sucrose metabolism	6	gentiobiase	ec:3.2.1.21	1	Csa05g005820
Starch and sucrose metabolism	6	endo-1,4-beta-D-glucanase	ec:3.2.1.4	1	Csa16g022930
Starch and sucrose metabolism	6	invertase	ec:3.2.1.26	1	Csa16g055370
Starch and sucrose metabolism	6	diphosphatase	ec:3.6.1.9	1	Csa15g055600
Starch and sucrose metabolism	6	alpha-glucosidase	ec:3.2.1.48	1	Csa16g055370
Starch and sucrose metabolism	6	glucokinase (phosphorylating)	ec:2.7.1.2	1	Csa14g051680
Starch and sucrose metabolism	6	hexokinase type IV glucokinase	ec:2.7.1.1	1	Csa14g051680
Starch and sucrose metabolism	6	fructokinase (phosphorylating)	ec:2.7.1.4	1	Csa14g051680
Starch and sucrose metabolism	6	pectin depolymerase	ec:3.2.1.15	1	Csa14g030710
Cyanoamino acid metabolism	5	gentiobiase	ec:3.2.1.21	1	Csa05g005820
Cyanoamino acid metabolism	5	hydroxymethyltransferase	ec:2.1.2.1	4	Csa20g054030, Csa14g047330, Csa05g058180, Csa03g039370
Aminobenzoate degradation	5	nitrophenyl phosphatase	ec:3.1.3.41	5	Csa10g017830, Csa14g020320, Csa07g060810, Csa16g031550, Csa17g007140
Aminobenzoate degradation	5	phosphatase	ec:3.1.3.2	3	Csa10g017830, Csa07g060810, Csa17g007140
Methane metabolism	5	hydroxymethyltransferase	ec:2.1.2.1	4	Csa20g054030, Csa14g047330, Csa05g058180, Csa03g039370
Methane metabolism	5	phosphohexokinase	ec:2.7.1.11	1	Csa03g037450
Glyoxylate and dicarboxylate metabolism	5	hydroxymethyltransferase	ec:2.1.2.1	4	Csa20g054030, Csa14g047330, Csa05g058180, Csa03g039370
Glyoxylate and dicarboxylate metabolism	5	hydratase	ec:4.2.1.3	1	Csa00441s160
Glycerophospholipid metabolism	5	phosphodiesterase	ec:3.1.4.46	2	Csa13g010000, Csa08g056390
Glycerophospholipid metabolism	5	A2	ec:3.1.1.4	1	Csa00441s260
Glycerophospholipid metabolism	5	O-acyltransferase	ec:2.3.1.43	1	Csa17g036210
Glycerophospholipid metabolism	5	N-methyltransferase	ec:2.1.1.103	1	Csa17g083310
Phenylpropanoid biosynthesis	4	gentiobiase	ec:3.2.1.21	1	Csa05g005820
Phenylpropanoid biosynthesis	4	lactoperoxidase	ec:1.11.1.7	2	Csa02g023350, Csa05g073690
Phenylpropanoid biosynthesis	4	reductase	ec:1.2.1.44	1	Csa16g045540
Glycine, serine and threonine metabolism	4	hydroxymethyltransferase	ec:2.1.2.1	4	Csa20g054030, Csa14g047330, Csa05g058180, Csa03g039370
One carbon pool by folate	4	hydroxymethyltransferase	ec:2.1.2.1	4	Csa20g054030, Csa14g047330, Csa05g058180, Csa03g039370
Drug metabolism - other enzymes	4	ali-esterase	ec:3.1.1.1	4	Csa20g052920, Csa00441s260, Csa09g069610, Csa14g043720
Galactose metabolism	3	phosphohexokinase	ec:2.7.1.11	1	Csa03g037450
Galactose metabolism	3	invertase	ec:3.2.1.26	1	Csa16g055370
Galactose metabolism	3	glucokinase (phosphorylating)	ec:2.7.1.2	1	Csa14g051680
Galactose metabolism	3	hexokinase type IV glucokinase	ec:2.7.1.1	1	Csa14g051680
Glycolysis / Gluconeogenesis	2	phosphohexokinase	ec:2.7.1.11	1	Csa03g037450
Glycolysis / Gluconeogenesis	2	glucokinase (phosphorylating)	ec:2.7.1.2	1	Csa14g051680
Glycolysis / Gluconeogenesis	2	hexokinase type IV glucokinase	ec:2.7.1.1	1	Csa14g051680
Valine, leucine and isoleucine biosynthesis	2	dehydrogenase	ec:1.1.1.85	1	Csa05g034450
Valine, leucine and isoleucine biosynthesis	2	transaminase	ec:2.6.1.42	1	Csa05g038100
Pantothenate and CoA biosynthesis	2	diphosphatase	ec:3.6.1.9	1	Csa15g055600
Pantothenate and CoA biosynthesis	2	transaminase	ec:2.6.1.42	1	Csa05g038100
Diterpenoid biosynthesis	2	2beta-dioxygenase	ec:1.14.11.13	2	Csa17g043000, Csa14g037580
T cell receptor signaling pathway	2	phosphatase	ec:3.1.3.16	2	Csa14g020320, Csa16g031550
Sulfur metabolism	2	reductase (thioredoxin)	ec:1.8.4.8	1	Csa16g053900
Sulfur metabolism	2	reductase	ec:1.8.99.2	2	Csa13g052370, Csa16g053900
Sulfur metabolism	2	reductase (glutathione)	ec:1.8.4.9	2	Csa13g052370, Csa16g053900
Fructose and mannose metabolism	2	phosphohexokinase	ec:2.7.1.11	1	Csa03g037450
Fructose and mannose metabolism	2	hexokinase type IV glucokinase	ec:2.7.1.1	1	Csa14g051680
Fructose and mannose metabolism	2	mannokinase (phosphorylating)	ec:2.7.1.7	1	Csa14g051680
Fructose and mannose metabolism	2	fructokinase (phosphorylating)	ec:2.7.1.4	1	Csa14g051680
Pyrimidine metabolism	2	RNA polymerase	ec:2.7.7.6	2	Csa06g028960, Csa14g001950
Pentose and glucuronate interconversions	1	pectin depolymerase	ec:3.2.1.15	1	Csa14g030710
Neomycin, kanamycin and gentamicin biosynthesis	1	glucokinase (phosphorylating)	ec:2.7.1.2	1	Csa14g051680
Neomycin, kanamycin and gentamicin biosynthesis	1	hexokinase type IV glucokinase	ec:2.7.1.1	1	Csa14g051680
Streptomycin biosynthesis	1	glucokinase (phosphorylating)	ec:2.7.1.2	1	Csa14g051680
Streptomycin biosynthesis	1	hexokinase type IV glucokinase	ec:2.7.1.1	1	Csa14g051680
Amino sugar and nucleotide sugar metabolism	1	glucokinase (phosphorylating)	ec:2.7.1.2	1	Csa14g051680
Amino sugar and nucleotide sugar metabolism	1	hexokinase type IV glucokinase	ec:2.7.1.1	1	Csa14g051680
Amino sugar and nucleotide sugar metabolism	1	mannokinase (phosphorylating)	ec:2.7.1.7	1	Csa14g051680
Amino sugar and nucleotide sugar metabolism	1	fructokinase (phosphorylating)	ec:2.7.1.4	1	Csa14g051680
Glucosinolate biosynthesis	1	transaminase	ec:2.6.1.42	1	Csa05g038100
Pentose phosphate pathway	1	phosphohexokinase	ec:2.7.1.11	1	Csa03g037450
N-Glycan biosynthesis	1	4-beta-N-acetylglucosaminyltransferase	ec:2.4.1.144	1	Csa05g083090
Alanine, aspartate and glutamate metabolism	1	lyase	ec:4.3.2.2	1	Csa11g029980
Valine, leucine and isoleucine degradation	1	transaminase	ec:2.6.1.42	1	Csa05g038100
Nicotinate and nicotinamide metabolism	1	diphosphatase	ec:3.6.1.9	1	Csa15g055600
Nicotinate and nicotinamide metabolism	1	diphosphatase	ec:3.6.1.22	1	Csa15g055600
Drug metabolism - cytochrome P450	1	monooxygenase	ec:1.14.13.8	1	Csa03g015890
C5-Branched dibasic acid metabolism	1	dehydrogenase	ec:1.1.1.85	1	Csa05g034450
Citrate cycle (TCA cycle)	1	hydratase	ec:4.2.1.3	1	Csa00441s160
Phosphatidylinositol signaling system	1	4-kinase	ec:2.7.1.67	1	Csa05g011810
Ether lipid metabolism	1	A2	ec:3.1.1.4	1	Csa00441s260
Inositol phosphate metabolism	1	4-kinase	ec:2.7.1.67	1	Csa05g011810
Glycerolipid metabolism	1	lipase	ec:3.1.1.3	1	Csa09g069610
alpha-Linolenic acid metabolism	1	A2	ec:3.1.1.4	1	Csa00441s260
Linoleic acid metabolism	1	A2	ec:3.1.1.4	1	Csa00441s260
Arachidonic acid metabolism	1	A2	ec:3.1.1.4	1	Csa00441s260
Cysteine and methionine metabolism	1	transaminase	ec:2.6.1.42	1	Csa05g038100
Lipoic acid metabolism	1	synthase	ec:2.8.1.8	1	Csa08g017800
Carbon fixation pathways in prokaryotes	1	hydratase	ec:4.2.1.3	1	Csa00441s160
