# Supplementary material for: Comparative transcriptome and metabolome analysis suggests bottlenecks that limit seed and oil yields in transgenic Camelina sativa expressing diacylglycerol acyltransferase 1 and glycerol-3-phosphate dehydrogenase
Source: Biotechnol Biofuels. 2018 Dec 19;11:335. doi: 10.1186/s13068-018-1326-2 (PMC6299664; doi:10.1186/s13068-018-1326-2)
Supplement: Supplementary file 8 — Additional file 8: Table S8. GO classification and KEGG metabolic pathways for the DEGs down-regulated in GPD1 lines at 10–15 DAF. [file 13068_2018_1326_MOESM8_ESM.xlsx]

## Sheet: Molecular Function
Table S8. GO classification and KEGG metabolic pathways for the differentially expressed genes DEGs down regulated in GPD1 #2 at 16-21 days after flowering DAF. Gene ontology distribution of the transcripts into molecular function, biological process, cellular component, and metabolic pathways . The number of transcripts encoded for each category is represented as well as the GO level for each ca…
GO Level	Term ID	Term (Name)	Number of Sequences	Sequences Names
1	GO:0003674	molecular_function	346	Csa19g025320, Csa20g005050, Csa20g036110, Csa20g012820, Csa10g009350, Csa13g007690, Csa16g039440, Csa05g021220, Csa02g051710, Csa03g028410, Csa05g016300, Csa17g074290, Csa06g053690, Csa06g051150, Csa02g037650, Csa19g024100, Csa01g018970, Csa00395s020, Csa18g021370, Csa19g013900, Csa00462s060, Csa04g065780, Csa02243s010, Csa12g025730, Csa16g017520, Csa19g006370, Csa05g089590, Csa19g023810, Csa11g0…
2	GO:0003824	catalytic activity	200	Csa19g025320, Csa20g005050, Csa20g036110, Csa20g012820, Csa10g009350, Csa13g007690, Csa05g021220, Csa05g016300, Csa17g074290, Csa06g053690, Csa19g024100, Csa00395s020, Csa18g021370, Csa19g013900, Csa04g065780, Csa02243s010, Csa12g025730, Csa19g023810, Csa09g059960, Csa20g021430, Csa07g055120, Csa05g092550, Csa06g053670, Csa05g034990, Csa19g025340, Csa05g012960, Csa13g055310, Csa16g036630, Csa15g0…
2	GO:0005488	binding	198	Csa13g007690, Csa16g039440, Csa02g051710, Csa03g028410, Csa17g074290, Csa06g053690, Csa19g024100, Csa01g018970, Csa00395s020, Csa00462s060, Csa04g065780, Csa12g025730, Csa16g017520, Csa19g006370, Csa05g089590, Csa07g055120, Csa17g021630, Csa16g001740, Csa05g009550, Csa19g025340, Csa15g012820, Csa06g051810, Csa05g017850, Csa18g009130, Csa15g071680, Csa11g072090, Csa07g002720, Csa13g001570, Csa10g0…
3	GO:0043167	ion binding	119	Csa19g024990, Csa19g023420, Csa18g028950, Csa06g053170, Csa14g024590, Csa20g020600, Csa13g007690, Csa04g047170, Csa19g026370, Csa19g024190, Csa19g026490, Csa03g006900, Csa15g019030, Csa17g074290, Csa06g053690, Csa19g023770, Csa16g002790, Csa16g055520, Csa00395s020, Csa19g026000, Csa09g009740, Csa19g026480, Csa18g040390, Csa08g043120, Csa04g040780, Csa00462s060, Csa04g065780, Csa12g025730, Csa17g0…
3	GO:0097159	organic cyclic compound binding	108	Csa19g023420, Csa19g024990, Csa06g053170, Csa14g024590, Csa13g007690, Csa20g020600, Csa06g029500, Csa04g047170, Csa19g025280, Csa08g058060, Csa16g039440, Csa02g051710, Csa03g028410, Csa11g029760, Csa15g019030, Csa16g002790, Csa19g023770, Csa00395s020, Csa01g018970, Csa09g009740, Csa04g065780, Csa12g025730, Csa20g003140, Csa07g055120, Csa17g021630, Csa19g024530, Csa19g025340, Csa13g011890, Csa19g0…
3	GO:1901363	heterocyclic compound binding	108	Csa19g023420, Csa19g024990, Csa06g053170, Csa14g024590, Csa13g007690, Csa20g020600, Csa06g029500, Csa04g047170, Csa19g025280, Csa08g058060, Csa16g039440, Csa02g051710, Csa03g028410, Csa11g029760, Csa15g019030, Csa16g002790, Csa19g023770, Csa00395s020, Csa01g018970, Csa09g009740, Csa04g065780, Csa12g025730, Csa20g003140, Csa07g055120, Csa17g021630, Csa19g024530, Csa19g025340, Csa13g011890, Csa19g0…
4	GO:0043169	cation binding	88	Csa15g005110, Csa07g007510, Csa19g024990, Csa18g028950, Csa06g053170, Csa16g053030, Csa18g026690, Csa05g091920, Csa20g020600, Csa13g007690, Csa19g026450, Csa19g024030, Csa02g044650, Csa19g026370, Csa19g024190, Csa19g026490, Csa03g006900, Csa02g034730, Csa13g027540, Csa15g019030, Csa11g051370, Csa17g074290, Csa06g053690, Csa18g025650, Csa19g023770, Csa16g002790, Csa16g055520, Csa14g061840, Csa0039…
5	GO:0046872	metal ion binding	88	Csa15g005110, Csa07g007510, Csa19g024990, Csa06g053170, Csa18g028950, Csa16g053030, Csa18g026690, Csa05g091920, Csa13g007690, Csa19g026450, Csa20g020600, Csa19g024030, Csa02g044650, Csa19g026370, Csa19g026490, Csa19g024190, Csa03g006900, Csa13g027540, Csa02g034730, Csa15g019030, Csa11g051370, Csa17g074290, Csa06g053690, Csa18g025650, Csa19g023770, Csa16g002790, Csa16g055520, Csa14g061840, Csa0039…
3	GO:0016491	oxidoreductase activity	59	Csa06g053170, Csa14g024590, Csa18g026690, Csa13g007690, Csa19g026450, Csa20g020600, Csa19g026490, Csa14g064290, Csa14g042020, Csa13g027540, Csa05g016300, Csa20g020530, Csa15g019030, Csa09g034370, Csa16g002790, Csa16g055520, Csa00395s020, Csa15g002290, Csa17g076620, Csa18g021370, Csa09g009740, Csa19g026480, Csa04g042760, Csa04g065780, Csa11g099280, Csa19g006210, Csa14g055160, Csa11g090070, Csa11g0…
3	GO:0016787	hydrolase activity	57	Csa19g025320, Csa19g025880, Csa10g009350, Csa08g060940, Csa05g016500, Csa19g024030, Csa02g044650, Csa12g034910, Csa17g029160, Csa12g012920, Csa08g058180, Csa05g021220, Csa11g051450, Csa18g030590, Csa04g051790, Csa19g020990, Csa06g053690, Csa14g061840, Csa08g043120, Csa04g004230, Csa04g040780, Csa07g040150, Csa02243s010, Csa08g018750, Csa14g016110, Csa09g059960, Csa17g023650, Csa20g021430, Csa02g0…
3	GO:0016740	transferase activity	56	Csa20g005050, Csa20g036110, Csa20g012820, Csa19g025000, Csa19g024390, Csa08g060860, Csa19g026290, Csa05g024370, Csa20g023560, Csa11g045250, Csa18g030590, Csa04g051790, Csa13g027540, Csa10g030590, Csa08g015690, Csa17g074290, Csa15g003730, Csa11g085890, Csa19g026000, Csa03g011100, Csa16g052330, Csa12g025730, Csa20g021350, Csa15g074520, Csa20g003140, Csa07g055120, Csa11g020820, Csa15g079250, Csa19g0…
4	GO:0003676	nucleic acid binding	50	Csa07g007510, Csa19g026610, Csa19g023420, Csa06g029500, Csa19g025280, Csa14g042020, Csa16g039440, Csa03g028410, Csa02g051710, Csa11g029760, Csa07g053370, Csa19g023770, Csa18g025650, Csa01g018970, Csa19g026440, Csa14g011460, Csa19g005080, Csa10g004010, Csa01g018090, Csa05g072040, Csa04g053240, Csa05g085820, Csa19g023880, Csa13g011890, Csa19g022270, Csa19g024570, Csa19g025340, Csa19g026150, Csa17g0…
6	GO:0046914	transition metal ion binding	46	Csa15g005110, Csa05g009550, Csa06g053170, Csa05g091920, Csa13g007690, Csa19g026450, Csa19g026370, Csa19g026490, Csa19g024290, Csa19g008480, Csa18g009890, Csa20g046140, Csa15g071680, Csa07g002720, Csa13g027540, Csa10g006660, Csa15g019030, Csa11g051370, Csa11g004200, Csa12g003950, Csa18g025650, Csa19g023770, Csa16g002790, Csa16g055520, Csa01g011240, Csa19g025530, Csa10g041110, Csa00395s020, Csa19g0…
3	GO:0036094	small molecule binding	44	Csa19g024530, Csa19g026610, Csa19g023420, Csa19g024990, Csa19g025420, Csa19g025340, Csa14g024590, Csa19g025000, Csa05g016500, Csa04g047170, Csa08g060860, Csa19g026590, Csa19g024290, Csa05g024370, Csa08g058060, Csa12g049610, Csa11g045250, Csa03g028410, Csa06607s010, Csa18g030690, Csa11g051370, Csa20g024450, Csa19g028800, Csa19g025510, Csa19g025530, Csa19g026200, Csa01g011240, Csa17g025050, Csa10g0…
4	GO:1901265	nucleoside phosphate binding	41	Csa19g024530, Csa19g026610, Csa19g023420, Csa19g024990, Csa19g025420, Csa14g024590, Csa19g025000, Csa05g016500, Csa04g047170, Csa08g060860, Csa19g026590, Csa19g024290, Csa05g024370, Csa08g058060, Csa12g049610, Csa11g045250, Csa03g028410, Csa06607s010, Csa18g030690, Csa11g051370, Csa20g024450, Csa19g028800, Csa19g025510, Csa19g026200, Csa01g011240, Csa17g025050, Csa10g041110, Csa08g054710, Csa19g0…
4	GO:0000166	nucleotide binding	41	Csa19g024530, Csa19g026610, Csa19g023420, Csa19g024990, Csa19g025420, Csa14g024590, Csa19g025000, Csa05g016500, Csa04g047170, Csa08g060860, Csa19g026590, Csa19g024290, Csa05g024370, Csa12g049610, Csa08g058060, Csa11g045250, Csa03g028410, Csa06607s010, Csa18g030690, Csa11g051370, Csa20g024450, Csa19g028800, Csa19g025510, Csa19g026200, Csa01g011240, Csa17g025050, Csa10g041110, Csa08g054710, Csa19g0…
5	GO:0003677	DNA binding	40	Csa05g085820, Csa07g007510, Csa19g023880, Csa13g011890, Csa19g022270, Csa19g024570, Csa19g025340, Csa06g029500, Csa19g025280, Csa09g080130, Csa14g042020, Csa09g088620, Csa16g039440, Csa03g001950, Csa02g051710, Csa06g051810, Csa03g028410, Csa05g017850, Csa11g029760, Csa11g072090, Csa07g053370, Csa15g002660, Csa20g066710, Csa19g023770, Csa05g011400, Csa01g011480, Csa18g025310, Csa19g026420, Csa01g0…
4	GO:0043168	anion binding	38	Csa19g024530, Csa19g023420, Csa19g024990, Csa14g024590, Csa19g025000, Csa05g016500, Csa04g047170, Csa08g060860, Csa19g026590, Csa19g024290, Csa05g024370, Csa12g049610, Csa11g045250, Csa06607s010, Csa18g030690, Csa13g001570, Csa20g001790, Csa19g028800, Csa11g085890, Csa19g025510, Csa19g025530, Csa19g026200, Csa17g025050, Csa10g041110, Csa08g054710, Csa19g023470, Csa19g026140, Csa01g020070, Csa12g0…
3	GO:0005515	protein binding	37	Csa05g085820, Csa19g026630, Csa19g024990, Csa13g011890, Csa19g022270, Csa19g025020, Csa15g012820, Csa03g010800, Csa09g085020, Csa14g042020, Csa01g019190, Csa18g039720, Csa06g051810, Csa19g057870, Csa18g009130, Csa20g020530, Csa11g051370, Csa08g059130, Csa20g048940, Csa05g011400, Csa19g023770, Csa19g025510, Csa19g026200, Csa10g041110, Csa19g024040, Csa19g025150, Csa17g071630, Csa17g010770, Csa06g0…
3	GO:0097367	carbohydrate derivative binding	31	Csa19g024530, Csa19g023420, Csa19g024990, Csa19g025340, Csa19g025000, Csa05g016500, Csa04g047170, Csa08g060860, Csa19g026590, Csa19g024290, Csa05g024370, Csa12g049610, Csa11g045250, Csa06607s010, Csa18g030690, Csa19g028800, Csa19g025510, Csa19g026200, Csa10g041110, Csa08g054710, Csa19g023470, Csa19g026140, Csa12g025730, Csa02g071830, Csa12g004230, Csa20g003140, Csa07g010590, Csa07g055120, Csa12g0…
4	GO:0001882	nucleoside binding	30	Csa19g024530, Csa19g023420, Csa19g024990, Csa19g025340, Csa19g025000, Csa05g016500, Csa04g047170, Csa08g060860, Csa19g026590, Csa19g024290, Csa05g024370, Csa12g049610, Csa11g045250, Csa06607s010, Csa18g030690, Csa19g028800, Csa19g025510, Csa19g026200, Csa10g041110, Csa08g054710, Csa19g023470, Csa19g026140, Csa12g025730, Csa02g071830, Csa12g004230, Csa20g003140, Csa07g010590, Csa07g055120, Csa12g0…
5	GO:0032549	ribonucleoside binding	30	Csa19g024530, Csa19g023420, Csa19g024990, Csa19g025340, Csa19g025000, Csa05g016500, Csa04g047170, Csa08g060860, Csa19g026590, Csa19g024290, Csa05g024370, Csa12g049610, Csa11g045250, Csa06607s010, Csa18g030690, Csa19g028800, Csa19g025510, Csa19g026200, Csa10g041110, Csa08g054710, Csa19g023470, Csa19g026140, Csa12g025730, Csa02g071830, Csa12g004230, Csa20g003140, Csa07g010590, Csa07g055120, Csa12g0…
4	GO:0032553	ribonucleotide binding	29	Csa19g024530, Csa19g023420, Csa19g024990, Csa19g025000, Csa05g016500, Csa04g047170, Csa08g060860, Csa19g026590, Csa19g024290, Csa05g024370, Csa12g049610, Csa11g045250, Csa06607s010, Csa18g030690, Csa19g028800, Csa19g025510, Csa19g026200, Csa10g041110, Csa08g054710, Csa19g023470, Csa19g026140, Csa12g025730, Csa02g071830, Csa12g004230, Csa20g003140, Csa07g010590, Csa07g055120, Csa12g023610, Csa17g0…
5	GO:0001883	purine nucleoside binding	29	Csa19g024530, Csa19g023420, Csa19g024990, Csa19g025000, Csa05g016500, Csa04g047170, Csa08g060860, Csa19g026590, Csa19g024290, Csa05g024370, Csa12g049610, Csa11g045250, Csa06607s010, Csa18g030690, Csa19g028800, Csa19g025510, Csa19g026200, Csa10g041110, Csa08g054710, Csa19g023470, Csa19g026140, Csa12g025730, Csa02g071830, Csa12g004230, Csa20g003140, Csa07g010590, Csa07g055120, Csa12g023610, Csa17g0…
5	GO:0017076	purine nucleotide binding	29	Csa19g024530, Csa19g023420, Csa19g024990, Csa19g025000, Csa05g016500, Csa04g047170, Csa08g060860, Csa19g026590, Csa19g024290, Csa05g024370, Csa12g049610, Csa11g045250, Csa06607s010, Csa18g030690, Csa19g028800, Csa19g025510, Csa19g026200, Csa10g041110, Csa08g054710, Csa19g023470, Csa19g026140, Csa12g025730, Csa02g071830, Csa12g004230, Csa20g003140, Csa07g010590, Csa07g055120, Csa12g023610, Csa17g0…
5	GO:0035639	purine ribonucleoside triphosphate binding	29	Csa19g024530, Csa19g023420, Csa19g024990, Csa19g025000, Csa05g016500, Csa04g047170, Csa08g060860, Csa19g026590, Csa19g024290, Csa05g024370, Csa12g049610, Csa11g045250, Csa06607s010, Csa18g030690, Csa19g028800, Csa19g025510, Csa19g026200, Csa10g041110, Csa08g054710, Csa19g023470, Csa19g026140, Csa12g025730, Csa02g071830, Csa12g004230, Csa20g003140, Csa07g010590, Csa07g055120, Csa12g023610, Csa17g0…
5	GO:0032555	purine ribonucleotide binding	29	Csa19g024530, Csa19g023420, Csa19g024990, Csa19g025000, Csa05g016500, Csa04g047170, Csa08g060860, Csa19g026590, Csa19g024290, Csa05g024370, Csa12g049610, Csa11g045250, Csa06607s010, Csa18g030690, Csa19g028800, Csa19g025510, Csa19g026200, Csa10g041110, Csa08g054710, Csa19g023470, Csa19g026140, Csa12g025730, Csa02g071830, Csa12g004230, Csa20g003140, Csa07g010590, Csa07g055120, Csa12g023610, Csa17g0…
6	GO:0032550	purine ribonucleoside binding	29	Csa19g024530, Csa19g023420, Csa19g024990, Csa19g025000, Csa05g016500, Csa04g047170, Csa08g060860, Csa19g026590, Csa19g024290, Csa05g024370, Csa12g049610, Csa11g045250, Csa06607s010, Csa18g030690, Csa19g028800, Csa19g025510, Csa19g026200, Csa10g041110, Csa08g054710, Csa19g023470, Csa19g026140, Csa12g025730, Csa02g071830, Csa12g004230, Csa20g003140, Csa07g010590, Csa07g055120, Csa12g023610, Csa17g0…
2	GO:0001071	nucleic acid binding transcription factor activity	28	Csa05g085820, Csa07g007510, Csa13g011890, Csa19g022270, Csa06g029500, Csa09g080130, Csa14g042020, Csa09g088620, Csa16g039440, Csa03g001950, Csa02g051710, Csa05g017850, Csa11g072090, Csa15g071680, Csa07g053370, Csa20g066710, Csa19g023770, Csa18g025650, Csa01g011480, Csa18g025310, Csa19g026420, Csa01g018970, Csa19g024040, Csa10g004010, Csa01g018090, Csa15g020040, Csa19g023630, Csa04g053240
3	GO:0003700	transcription factor activity, sequence-specific DNA binding	28	Csa05g085820, Csa07g007510, Csa13g011890, Csa19g022270, Csa06g029500, Csa09g080130, Csa14g042020, Csa09g088620, Csa16g039440, Csa03g001950, Csa02g051710, Csa05g017850, Csa11g072090, Csa15g071680, Csa07g053370, Csa20g066710, Csa19g023770, Csa18g025650, Csa01g011480, Csa18g025310, Csa19g026420, Csa01g018970, Csa19g024040, Csa10g004010, Csa01g018090, Csa15g020040, Csa19g023630, Csa04g053240
6	GO:0030554	adenyl nucleotide binding	27	Csa19g024530, Csa19g023420, Csa19g024990, Csa19g025000, Csa05g016500, Csa04g047170, Csa08g060860, Csa19g026590, Csa19g024290, Csa05g024370, Csa11g045250, Csa06607s010, Csa18g030690, Csa19g028800, Csa19g025510, Csa19g026200, Csa10g041110, Csa08g054710, Csa19g026140, Csa12g025730, Csa02g071830, Csa12g004230, Csa20g003140, Csa07g010590, Csa07g055120, Csa12g023610, Csa17g021630
6	GO:0032559	adenyl ribonucleotide binding	27	Csa19g024530, Csa19g023420, Csa19g024990, Csa19g025000, Csa05g016500, Csa04g047170, Csa08g060860, Csa19g026590, Csa19g024290, Csa05g024370, Csa11g045250, Csa06607s010, Csa18g030690, Csa19g028800, Csa19g025510, Csa19g026200, Csa10g041110, Csa08g054710, Csa19g026140, Csa12g025730, Csa02g071830, Csa12g004230, Csa20g003140, Csa07g010590, Csa07g055120, Csa12g023610, Csa17g021630
6	GO:0005524	ATP binding	27	Csa19g024530, Csa19g023420, Csa19g024990, Csa19g025000, Csa05g016500, Csa04g047170, Csa08g060860, Csa19g026590, Csa19g024290, Csa05g024370, Csa11g045250, Csa06607s010, Csa18g030690, Csa19g028800, Csa19g025510, Csa19g026200, Csa10g041110, Csa08g054710, Csa19g026140, Csa12g025730, Csa02g071830, Csa12g004230, Csa20g003140, Csa07g010590, Csa07g055120, Csa12g023610, Csa17g021630
4	GO:0016705	oxidoreductase activity, acting on paired donors, with incorporation or reduction of molecular oxygen	25	Csa06g053170, Csa14g024590, Csa18g026690, Csa19g026450, Csa13g007690, Csa17g083060, Csa18g009890, Csa20g046140, Csa13g027540, Csa07g002720, Csa18g037160, Csa15g019030, Csa11g004200, Csa12g003950, Csa16g002790, Csa19g025530, Csa17g025050, Csa00395s020, Csa15g002290, Csa09g009740, Csa05g002490, Csa04g065780, Csa20g046130, Csa14g055160, Csa10g003820
4	GO:0016788	hydrolase activity, acting on ester bonds	23	Csa14g061840, Csa08g060940, Csa19g024030, Csa01g016730, Csa02g044650, Csa08g043120, Csa04g004230, Csa17g029160, Csa17g019620, Csa07g040150, Csa07g004180, Csa02243s010, Csa01g003220, Csa17g039500, Csa11g051450, Csa10g030780, Csa04g051790, Csa05g015440, Csa19g023400, Csa19g020990, Csa05g092550, Csa06g053690, Csa19g024940
4	GO:0046906	tetrapyrrole binding	21	Csa16g002790, Csa13g016900, Csa06g053170, Csa00395s020, Csa05g016720, Csa13g007690, Csa20g020600, Csa09g009740, Csa10g035900, Csa05g002490, Csa04g065780, Csa20g046130, Csa18g009890, Csa20g046140, Csa07g002720, Csa13g027540, Csa15g019030, Csa10g003820, Csa11g004200, Csa08g059130, Csa12g003950
5	GO:0020037	heme binding	21	Csa16g002790, Csa13g016900, Csa06g053170, Csa00395s020, Csa05g016720, Csa13g007690, Csa20g020600, Csa09g009740, Csa10g035900, Csa05g002490, Csa04g065780, Csa20g046130, Csa18g009890, Csa20g046140, Csa07g002720, Csa13g027540, Csa15g019030, Csa10g003820, Csa11g004200, Csa08g059130, Csa12g003950
7	GO:0005506	iron ion binding	21	Csa16g002790, Csa06g053170, Csa19g025530, Csa00395s020, Csa13g007690, Csa19g026450, Csa09g009740, Csa19g026480, Csa19g026490, Csa05g002490, Csa04g065780, Csa20g046130, Csa18g009890, Csa20g046140, Csa07g002720, Csa13g027540, Csa15g019030, Csa10g003820, Csa11g004200, Csa11g090070, Csa12g003950
2	GO:0005215	transporter activity	20	Csa02g037650, Csa15g031000, Csa19g024540, Csa17g023580, Csa19g026250, Csa09g067560, Csa08g060960, Csa14g022150, Csa15g011460, Csa03g014900, Csa16g035910, Csa07g040360, Csa03g026430, Csa18g030690, Csa03g021630, Csa15g011470, Csa04g008810, Csa06g001720, Csa08g053040, Csa09g077750
4	GO:0004497	monooxygenase activity	20	Csa16g002790, Csa06g053170, Csa17g025050, Csa00395s020, Csa14g024590, Csa18g026690, Csa13g007690, Csa09g009740, Csa05g002490, Csa04g065780, Csa20g046130, Csa18g009890, Csa20g046140, Csa13g027540, Csa07g002720, Csa15g019030, Csa14g055160, Csa10g003820, Csa11g004200, Csa12g003950
4	GO:0016772	transferase activity, transferring phosphorus-containing groups	19	Csa19g024530, Csa19g028800, Csa19g025340, Csa19g025000, Csa03g011100, Csa19g026140, Csa19g026590, Csa08g060860, Csa19g026060, Csa05g024370, Csa12g025730, Csa20g023560, Csa11g045250, Csa12g004230, Csa20g003140, Csa02g071830, Csa10g030590, Csa07g055120, Csa12g023610
7	GO:0008270	zinc ion binding	19	Csa18g025650, Csa19g023770, Csa01g011240, Csa05g009550, Csa19g026000, Csa05g091920, Csa14g038740, Csa19g026370, Csa18g040390, Csa19g024290, Csa06g022060, Csa10g051740, Csa09g069910, Csa15g071680, Csa10g006660, Csa15g071490, Csa19g025910, Csa10g019060, Csa16g001740
2	GO:0045735	nutrient reservoir activity	17	Csa15g005110, Csa11g017000, Csa19g031870, Csa03g005060, Csa03g005050, Csa11g070590, Csa19g008480, Csa01g025880, Csa12g024730, Csa18g009670, Csa19g006370, Csa11g017020, Csa15g039290, Csa14g004970, Csa17g006960, Csa14g004960, Csa17g006950
5	GO:0016301	kinase activity	17	Csa19g024530, Csa19g028800, Csa19g025000, Csa03g011100, Csa19g026140, Csa08g060860, Csa19g026590, Csa19g026060, Csa05g024370, Csa12g025730, Csa20g023560, Csa11g045250, Csa12g004230, Csa02g071830, Csa20g003140, Csa12g023610, Csa07g055120
3	GO:0022857	transmembrane transporter activity	15	Csa02g037650, Csa15g031000, Csa19g024540, Csa17g023580, Csa19g026250, Csa08g060960, Csa14g022150, Csa15g011460, Csa03g014900, Csa18g030690, Csa03g021630, Csa15g011470, Csa04g008810, Csa06g001720, Csa08g053040
4	GO:0016798	hydrolase activity, acting on glycosyl bonds	15	Csa19g025320, Csa12g034910, Csa03g028990, Csa04g040780, Csa08g058180, Csa08g018750, Csa10g021230, Csa14g016110, Csa11g024130, Csa10g021140, Csa03g002320, Csa18g030590, Csa09g051170, Csa12g040730, Csa15g072060
3	GO:0016829	lyase activity	14	Csa18g028950, Csa16g053030, Csa15g032220, Csa14g009030, Csa19g013900, Csa15g012820, Csa08g058180, Csa19g008480, Csa01g024880, Csa09g087480, Csa01g017480, Csa02g034730, Csa09g051170, Csa01g011180
5	GO:0004553	hydrolase activity, hydrolyzing O-glycosyl compounds	14	Csa19g025320, Csa12g034910, Csa03g028990, Csa04g040780, Csa08g018750, Csa10g021230, Csa14g016110, Csa11g024130, Csa10g021140, Csa03g002320, Csa18g030590, Csa09g051170, Csa12g040730, Csa15g072060
5	GO:0016773	phosphotransferase activity, alcohol group as acceptor	14	Csa19g024530, Csa19g028800, Csa19g025000, Csa19g026140, Csa08g060860, Csa19g026590, Csa05g024370, Csa12g025730, Csa11g045250, Csa12g004230, Csa02g071830, Csa20g003140, Csa12g023610, Csa07g055120
3	GO:0022892	substrate-specific transporter activity	13	Csa02g037650, Csa19g024540, Csa17g023580, Csa19g026250, Csa08g060960, Csa09g067560, Csa14g022150, Csa15g011460, Csa03g014900, Csa03g021630, Csa15g011470, Csa04g008810, Csa06g001720
6	GO:0004672	protein kinase activity	13	Csa19g024530, Csa19g028800, Csa19g025000, Csa19g026140, Csa19g026590, Csa08g060860, Csa05g024370, Csa11g045250, Csa12g004230, Csa20g003140, Csa02g071830, Csa07g055120, Csa12g023610
4	GO:0016757	transferase activity, transferring glycosyl groups	12	Csa20g021350, Csa20g036110, Csa18g030590, Csa05g001990, Csa06g053710, Csa16g036630, Csa11g020820, Csa02g028110, Csa10g040720, Csa08g015690, Csa17g074290, Csa15g079250
4	GO:0022891	substrate-specific transmembrane transporter activity	12	Csa02g037650, Csa19g024540, Csa03g021630, Csa15g011470, Csa17g023580, Csa19g026250, Csa08g060960, Csa14g022150, Csa04g008810, Csa15g011460, Csa06g001720, Csa03g014900
5	GO:0042578	phosphoric ester hydrolase activity	12	Csa14g061840, Csa19g024030, Csa02g044650, Csa04g004230, Csa08g043120, Csa17g029160, Csa07g040150, Csa04g051790, Csa05g015440, Csa19g023400, Csa19g024940, Csa06g053690
2	GO:0098772	molecular function regulator	11	Csa06g002160, Csa19g026630, Csa04g061210, Csa18g028950, Csa12g051640, Csa05g023850, Csa06g054190, Csa19g024090, Csa05g092550, Csa07g004180, Csa02243s010
6	GO:0016791	phosphatase activity	11	Csa19g024030, Csa02g044650, Csa04g051790, Csa04g004230, Csa08g043120, Csa17g029160, Csa05g015440, Csa19g023400, Csa07g040150, Csa19g024940, Csa06g053690
3	GO:0016874	ligase activity	10	Csa08g058060, Csa19g023420, Csa10g051740, Csa20g036110, Csa10g041110, Csa04g047170, Csa07g049860, Csa11g051370, Csa20g024450, Csa09g083980
3	GO:0030234	enzyme regulator activity	10	Csa06g002160, Csa19g026630, Csa18g028950, Csa12g051640, Csa05g023850, Csa06g054190, Csa19g024090, Csa05g092550, Csa07g004180, Csa02243s010
4	GO:0004857	enzyme inhibitor activity	10	Csa06g002160, Csa19g026630, Csa18g028950, Csa12g051640, Csa05g023850, Csa06g054190, Csa19g024090, Csa05g092550, Csa07g004180, Csa02243s010
4	GO:0016746	transferase activity, transferring acyl groups	9	Csa20g005050, Csa19g026000, Csa05g012960, Csa04g051790, Csa08g060630, Csa05g015440, Csa10g028690, Csa19g026290, Csa13g003960
5	GO:0016709	oxidoreductase activity, acting on paired donors, with incorporation or reduction of molecular oxygen, NAD(P)H as one donor, and incorporation of one atom of oxygen	9	Csa16g002790, Csa20g046130, Csa17g025050, Csa14g024590, Csa18g009890, Csa20g046140, Csa13g027540, Csa14g055160, Csa05g002490
2	GO:0016209	antioxidant activity	8	Csa13g016900, Csa05g016720, Csa20g020600, Csa17g076620, Csa04g042760, Csa10g035900, Csa08g059130, Csa09g068650
3	GO:0008289	lipid binding	8	Csa14g067880, Csa03g006900, Csa13g001570, Csa02g065020, Csa13g009260, Csa13g016630, Csa02g059740, Csa20g001790
3	GO:0019825	oxygen binding	8	Csa16g002790, Csa20g046130, Csa13g007690, Csa18g009890, Csa20g046140, Csa13g027540, Csa15g019030, Csa05g002490
4	GO:0008233	peptidase activity	8	Csa05g021220, Csa10g009350, Csa19g025880, Csa17g071630, Csa13g009260, Csa17g023650, Csa12g012920, Csa02g059740
5	GO:0016758	transferase activity, transferring hexosyl groups	8	Csa20g021350, Csa18g030590, Csa06g053710, Csa16g036630, Csa11g020820, Csa10g040720, Csa02g028110, Csa15g079250
6	GO:0043565	sequence-specific DNA binding	8	Csa19g023770, Csa06g051810, Csa02g051710, Csa10g004010, Csa05g017850, Csa11g029760, Csa14g011460, Csa20g066710
7	GO:0004674	protein serine/threonine kinase activity	8	Csa19g024530, Csa19g028800, Csa11g045250, Csa12g004230, Csa19g026590, Csa20g003140, Csa07g055120, Csa05g024370
3	GO:0048037	cofactor binding	7	Csa11g085890, Csa16g055520, Csa20g017080, Csa17g025050, Csa14g024590, Csa19g024290, Csa14g055160
6	GO:0005509	calcium ion binding	7	Csa14g061840, Csa18g026690, Csa19g005540, Csa19g026590, Csa04g040780, Csa15g003190, Csa19g024610
2	GO:0004871	signal transducer activity	6	Csa14g042020, Csa15g047090, Csa03g059800, Csa12g004230, Csa19g025150, Csa05g024370
4	GO:0016684	oxidoreductase activity, acting on peroxide as acceptor	6	Csa13g016900, Csa05g016720, Csa20g020600, Csa17g076620, Csa10g035900, Csa08g059130
4	GO:0046983	protein dimerization activity	6	Csa05g011400, Csa05g085820, Csa13g011890, Csa03g029830, Csa19g024040, Csa05g089590
2	GO:0005198	structural molecule activity	5	Csa19g026500, Csa19g023640, Csa19g026200, Csa19g026150, Csa19g026170
3	GO:0004601	peroxidase activity	5	Csa13g016900, Csa05g016720, Csa20g020600, Csa10g035900, Csa08g059130
3	GO:0030246	carbohydrate binding	5	Csa19g025530, Csa03g012530, Csa20g003140, Csa10g019350, Csa19g025180
4	GO:0050662	coenzyme binding	5	Csa20g017080, Csa17g025050, Csa14g024590, Csa19g024290, Csa14g055160
4	GO:0016830	carbon-carbon lyase activity	5	Csa19g008480, Csa18g028950, Csa01g024880, Csa15g032220, Csa01g017480
4	GO:0016817	hydrolase activity, acting on acid anhydrides	5	Csa06607s010, Csa18g030690, Csa05g016500, Csa08g054710, Csa19g023470
4	GO:0016741	transferase activity, transferring one-carbon groups	5	Csa13g027540, Csa19g024390, Csa18g020820, Csa20g066510, Csa06g022060
5	GO:0016747	transferase activity, transferring acyl groups other than amino-acyl groups	5	Csa19g026000, Csa05g012960, Csa04g051790, Csa05g015440, Csa10g028690
5	GO:0008168	methyltransferase activity	5	Csa13g027540, Csa19g024390, Csa18g020820, Csa20g066510, Csa06g022060
5	GO:0015075	ion transmembrane transporter activity	5	Csa02g037650, Csa19g024540, Csa08g060960, Csa19g026250, Csa06g001720
5	GO:0070011	peptidase activity, acting on L-amino acid peptides	5	Csa05g021220, Csa10g009350, Csa19g025880, Csa17g071630, Csa12g012920
5	GO:0050660	flavin adenine dinucleotide binding	5	Csa20g017080, Csa17g025050, Csa14g024590, Csa19g024290, Csa14g055160
7	GO:0004721	phosphoprotein phosphatase activity	5	Csa19g024030, Csa02g044650, Csa08g043120, Csa19g023400, Csa06g053690
8	GO:0004722	protein serine/threonine phosphatase activity	5	Csa19g024030, Csa02g044650, Csa08g043120, Csa19g023400, Csa06g053690
2	GO:0009055	electron carrier activity	4	Csa18g038890, Csa20g020530, Csa02g073520, Csa06g051150
3	GO:1901476	carbohydrate transporter activity	4	Csa03g021630, Csa17g023580, Csa19g026250, Csa14g022150
4	GO:0051213	dioxygenase activity	4	Csa17g083060, Csa01g025630, Csa19g026450, Csa18g037160
4	GO:0016627	oxidoreductase activity, acting on the CH-CH group of donors	4	Csa14g042020, Csa19g024960, Csa18g038890, Csa02g073520
4	GO:1901618	organic hydroxy compound transmembrane transporter activity	4	Csa03g021630, Csa17g023580, Csa19g026250, Csa14g022150
4	GO:0015144	carbohydrate transmembrane transporter activity	4	Csa03g021630, Csa17g023580, Csa19g026250, Csa14g022150
5	GO:0015665	alcohol transmembrane transporter activity	4	Csa03g021630, Csa17g023580, Csa19g026250, Csa14g022150
5	GO:0052689	carboxylic ester hydrolase activity	4	Csa17g039500, Csa05g092550, Csa07g004180, Csa02243s010
5	GO:0016818	hydrolase activity, acting on acid anhydrides, in phosphorus-containing anhydrides	4	Csa06607s010, Csa18g030690, Csa05g016500, Csa08g054710
5	GO:0003723	RNA binding	4	Csa10g030780, Csa19g026150, Csa17g019620, Csa16g040850
5	GO:0015168	glycerol transmembrane transporter activity	4	Csa03g021630, Csa17g023580, Csa14g022150, Csa19g026250
5	GO:0008194	UDP-glycosyltransferase activity	4	Csa06g053710, Csa16g036630, Csa11g020820, Csa10g040720
6	GO:0015166	polyol transmembrane transporter activity	4	Csa03g021630, Csa17g023580, Csa19g026250, Csa14g022150
6	GO:0004175	endopeptidase activity	4	Csa10g009350, Csa19g025880, Csa17g071630, Csa12g012920
6	GO:0008234	cysteine-type peptidase activity	4	Csa05g021220, Csa10g009350, Csa17g071630, Csa12g012920
6	GO:0016462	pyrophosphatase activity	4	Csa06607s010, Csa18g030690, Csa05g016500, Csa08g054710
7	GO:0017111	nucleoside-triphosphatase activity	4	Csa06607s010, Csa18g030690, Csa05g016500, Csa08g054710
7	GO:0005507	copper ion binding	4	Csa16g055520, Csa10g041110, Csa11g051370, Csa19g024290
8	GO:0016887	ATPase activity	4	Csa06607s010, Csa18g030690, Csa05g016500, Csa08g054710
3	GO:0003735	structural constituent of ribosome	3	Csa19g023640, Csa19g026150, Csa19g026170
3	GO:0051540	metal cluster binding	3	Csa19g024100, Csa18g038890, Csa02g073520
3	GO:0016853	isomerase activity	3	Csa09g093150, Csa19g025180, Csa10g019350
3	GO:0005057	receptor signaling protein activity	3	Csa14g042020, Csa12g004230, Csa05g024370
4	GO:0016667	oxidoreductase activity, acting on a sulfur group of donors	3	Csa20g020530, Csa19g024290, Csa14g064290
4	GO:0016879	ligase activity, forming carbon-nitrogen bonds	3	Csa10g041110, Csa04g047170, Csa11g051370
4	GO:0022803	passive transmembrane transporter activity	3	Csa03g021630, Csa17g023580, Csa14g022150
4	GO:0043621	protein self-association	3	Csa06g051810, Csa17g010770, Csa03g010800
4	GO:0051082	unfolded protein binding	3	Csa19g025510, Csa19g024990, Csa20g048940
4	GO:0019787	ubiquitin-like protein transferase activity	3	Csa10g051740, Csa15g074520, Csa18g038930
4	GO:0051536	iron-sulfur cluster binding	3	Csa19g024100, Csa18g038890, Csa02g073520
4	GO:0016840	carbon-nitrogen lyase activity	3	Csa19g013900, Csa15g012820, Csa01g011180
4	GO:0061134	peptidase regulator activity	3	Csa06g002160, Csa12g051640, Csa05g023850
5	GO:0045330	aspartyl esterase activity	3	Csa05g092550, Csa07g004180, Csa02243s010
5	GO:0050661	NADP binding	3	Csa17g025050, Csa14g024590, Csa14g055160
5	GO:0022838	substrate-specific channel activity	3	Csa03g021630, Csa17g023580, Csa14g022150
5	GO:0016831	carboxy-lyase activity	3	Csa19g008480, Csa18g028950, Csa01g017480
5	GO:0005372	water transmembrane transporter activity	3	Csa03g021630, Csa17g023580, Csa14g022150
5	GO:0016763	transferase activity, transferring pentosyl groups	3	Csa20g036110, Csa08g015690, Csa17g074290
5	GO:0046912	transferase activity, transferring acyl groups, acyl groups converted into alkyl on transfer	3	Csa20g005050, Csa08g060630, Csa13g003960
5	GO:0016298	lipase activity	3	Csa14g061840, Csa17g039500, Csa11g051450
5	GO:0015267	channel activity	3	Csa03g021630, Csa17g023580, Csa14g022150
5	GO:0004842	ubiquitin-protein transferase activity	3	Csa10g051740, Csa15g074520, Csa18g038930
5	GO:0016841	ammonia-lyase activity	3	Csa19g013900, Csa15g012820, Csa01g011180
5	GO:0016706	oxidoreductase activity, acting on paired donors, with incorporation or reduction of molecular oxygen, 2-oxoglutarate as one donor, and incorporation of one atom each of oxygen into both donors	3	Csa17g083060, Csa19g026450, Csa18g037160
5	GO:0030414	peptidase inhibitor activity	3	Csa06g002160, Csa12g051640, Csa05g023850
5	GO:0051539	4 iron, 4 sulfur cluster binding	3	Csa19g024100, Csa18g038890, Csa02g073520
6	GO:0045548	phenylalanine ammonia-lyase activity	3	Csa19g013900, Csa15g012820, Csa01g011180
6	GO:0003950	NAD+ ADP-ribosyltransferase activity	3	Csa20g036110, Csa08g015690, Csa17g074290
6	GO:0015254	glycerol channel activity	3	Csa03g021630, Csa17g023580, Csa14g022150
6	GO:0030599	pectinesterase activity	3	Csa05g092550, Csa07g004180, Csa02243s010
6	GO:0008324	cation transmembrane transporter activity	3	Csa08g060960, Csa19g026250, Csa06g001720
6	GO:0015926	glucosidase activity	3	Csa11g024130, Csa10g021140, Csa03g028990
6	GO:0004499	N,N-dimethylaniline monooxygenase activity	3	Csa17g025050, Csa14g024590, Csa14g055160
6	GO:0004474	malate synthase activity	3	Csa20g005050, Csa08g060630, Csa13g003960
6	GO:0015250	water channel activity	3	Csa03g021630, Csa17g023580, Csa14g022150
7	GO:0008422	beta-glucosidase activity	3	Csa11g024130, Csa10g021140, Csa03g028990
7	GO:0004197	cysteine-type endopeptidase activity	3	Csa10g009350, Csa17g071630, Csa12g012920
7	GO:0030145	manganese ion binding	3	Csa15g005110, Csa19g008480, Csa19g006370
3	GO:0004784	superoxide dismutase activity	2	Csa04g042760, Csa09g068650
3	GO:1901505	carbohydrate derivative transporter activity	2	Csa15g011470, Csa15g011460
4	GO:0004702	receptor signaling protein serine/threonine kinase activity	2	Csa12g004230, Csa05g024370
4	GO:0016835	carbon-oxygen lyase activity	2	Csa09g087480, Csa02g034730
4	GO:0005543	phospholipid binding	2	Csa13g001570, Csa20g001790
4	GO:0016721	oxidoreductase activity, acting on superoxide radicals as acceptor	2	Csa04g042760, Csa09g068650
4	GO:0043177	organic acid binding	2	Csa19g025530, Csa01g020070
4	GO:0005337	nucleoside transmembrane transporter activity	2	Csa15g011470, Csa15g011460
4	GO:0016875	ligase activity, forming carbon-oxygen bonds	2	Csa08g058060, Csa19g023420
4	GO:0008565	protein transporter activity	2	Csa04g008810, Csa09g067560
4	GO:0019904	protein domain specific binding	2	Csa09g085020, Csa16g042470
4	GO:0022804	active transmembrane transporter activity	2	Csa18g030690, Csa19g026250
4	GO:0016701	oxidoreductase activity, acting on single donors with incorporation of molecular oxygen	2	Csa01g025630, Csa11g090070
4	GO:0016782	transferase activity, transferring sulfur-containing groups	2	Csa02g028520, Csa07g061980
5	GO:0051538	3 iron, 4 sulfur cluster binding	2	Csa18g038890, Csa02g073520
5	GO:0016635	oxidoreductase activity, acting on the CH-CH group of donors, quinone or related compound as acceptor	2	Csa18g038890, Csa02g073520
5	GO:0031406	carboxylic acid binding	2	Csa19g025530, Csa01g020070
5	GO:0016876	ligase activity, forming aminoacyl-tRNA and related compounds	2	Csa08g058060, Csa19g023420
5	GO:0016880	acid-ammonia (or amide) ligase activity	2	Csa10g041110, Csa11g051370
5	GO:0008429	phosphatidylethanolamine binding	2	Csa13g001570, Csa20g001790
5	GO:0008146	sulfotransferase activity	2	Csa02g028520, Csa07g061980
5	GO:0004518	nuclease activity	2	Csa10g030780, Csa17g019620
5	GO:0001067	regulatory region nucleic acid binding	2	Csa14g042020, Csa19g023770
5	GO:0015932	nucleobase-containing compound transmembrane transporter activity	2	Csa15g011470, Csa15g011460
5	GO:0061135	endopeptidase regulator activity	2	Csa12g051640, Csa05g023850
5	GO:0000104	succinate dehydrogenase activity	2	Csa18g038890, Csa02g073520
5	GO:0016833	oxo-acid-lyase activity	2	Csa18g028950, Csa15g032220
5	GO:0051537	2 iron, 2 sulfur cluster binding	2	Csa18g038890, Csa02g073520
6	GO:0004812	aminoacyl-tRNA ligase activity	2	Csa08g058060, Csa19g023420
6	GO:0008135	translation factor activity, RNA binding	2	Csa19g026150, Csa16g040850
6	GO:0004519	endonuclease activity	2	Csa10g030780, Csa17g019620
6	GO:0003690	double-stranded DNA binding	2	Csa19g023770, Csa06g051810
6	GO:0004540	ribonuclease activity	2	Csa10g030780, Csa17g019620
6	GO:0005525	GTP binding	2	Csa12g049610, Csa19g023470
6	GO:0019001	guanyl nucleotide binding	2	Csa12g049610, Csa19g023470
6	GO:0004866	endopeptidase inhibitor activity	2	Csa12g051640, Csa05g023850
6	GO:0008276	protein methyltransferase activity	2	Csa18g020820, Csa06g022060
6	GO:0032561	guanyl ribonucleotide binding	2	Csa12g049610, Csa19g023470
6	GO:0008509	anion transmembrane transporter activity	2	Csa02g037650, Csa19g024540
6	GO:0046527	glucosyltransferase activity	2	Csa11g020820, Csa10g040720
6	GO:0008757	S-adenosylmethionine-dependent methyltransferase activity	2	Csa18g020820, Csa06g022060
6	GO:0008374	O-acyltransferase activity	2	Csa04g051790, Csa05g015440
6	GO:0008177	succinate dehydrogenase (ubiquinone) activity	2	Csa18g038890, Csa02g073520
6	GO:0035251	UDP-glucosyltransferase activity	2	Csa11g020820, Csa10g040720
6	GO:0000975	regulatory region DNA binding	2	Csa14g042020, Csa19g023770
6	GO:0016211	ammonia ligase activity	2	Csa10g041110, Csa11g051370
7	GO:0003993	acid phosphatase activity	2	Csa04g004230, Csa19g024940
7	GO:0022890	inorganic cation transmembrane transporter activity	2	Csa08g060960, Csa06g001720
7	GO:0044212	transcription regulatory region DNA binding	2	Csa19g023770, Csa14g042020
7	GO:1990837	sequence-specific double-stranded DNA binding	2	Csa19g023770, Csa06g051810
7	GO:0004521	endoribonuclease activity	2	Csa10g030780, Csa17g019620
7	GO:0090447	glycerol-3-phosphate 2-O-acyltransferase activity	2	Csa04g051790, Csa05g015440
7	GO:0004869	cysteine-type endopeptidase inhibitor activity	2	Csa12g051640, Csa05g023850
7	GO:0004356	glutamate-ammonia ligase activity	2	Csa10g041110, Csa11g051370
8	GO:0046873	metal ion transmembrane transporter activity	2	Csa08g060960, Csa06g001720
9	GO:0046915	transition metal ion transmembrane transporter activity	2	Csa08g060960, Csa06g001720
10	GO:0005381	iron ion transmembrane transporter activity	2	Csa08g060960, Csa06g001720
2	GO:0060089	molecular transducer activity	1	Csa19g025150
3	GO:0005200	structural constituent of cytoskeleton	1	Csa19g026200
3	GO:0051920	peroxiredoxin activity	1	Csa17g076620
3	GO:0032451	demethylase activity	1	Csa13g027540
3	GO:0038023	signaling receptor activity	1	Csa19g025150
3	GO:0044877	macromolecular complex binding	1	Csa19g023770
3	GO:0004872	receptor activity	1	Csa19g025150
3	GO:0016247	channel regulator activity	1	Csa04g061210
3	GO:0005199	structural constituent of cell wall	1	Csa19g026500
4	GO:0005102	receptor binding	1	Csa18g039720
4	GO:0030332	cyclin binding	1	Csa19g026630
4	GO:0042393	histone binding	1	Csa06g022060
4	GO:0016854	racemase and epimerase activity	1	Csa19g025180
4	GO:0042802	identical protein binding	1	Csa19g025020
4	GO:0016903	oxidoreductase activity, acting on the aldehyde or oxo group of donors	1	Csa09g034370
4	GO:0030170	pyridoxal phosphate binding	1	Csa11g085890
4	GO:0016886	ligase activity, forming phosphoric ester bonds	1	Csa20g036110
4	GO:0000149	SNARE binding	1	Csa19g057870
4	GO:0048029	monosaccharide binding	1	Csa19g025530
4	GO:0000981	RNA polymerase II transcription factor activity, sequence-specific DNA binding	1	Csa19g023770
4	GO:0016614	oxidoreductase activity, acting on CH-OH group of donors	1	Csa20g017080
4	GO:0008134	transcription factor binding	1	Csa19g023770
4	GO:0019899	enzyme binding	1	Csa06g051810
4	GO:0016651	oxidoreductase activity, acting on NAD(P)H	1	Csa19g024290
4	GO:0032182	ubiquitin-like protein binding	1	Csa19g025150
4	GO:0000156	phosphorelay response regulator activity	1	Csa14g042020
4	GO:0008398	sterol 14-demethylase activity	1	Csa13g027540
4	GO:0016248	channel inhibitor activity	1	Csa04g061210
4	GO:0003682	chromatin binding	1	Csa19g023770
4	GO:0016866	intramolecular transferase activity	1	Csa09g093150
4	GO:0031072	heat shock protein binding	1	Csa19g024990
4	GO:0051219	phosphoprotein binding	1	Csa09g085020
4	GO:0005484	SNAP receptor activity	1	Csa19g057870
4	GO:0016638	oxidoreductase activity, acting on the CH-NH2 group of donors	1	Csa16g055520
4	GO:0019842	vitamin binding	1	Csa19g025530
4	GO:0019207	kinase regulator activity	1	Csa19g026630
4	GO:0005516	calmodulin binding	1	Csa01g019190
4	GO:0048038	quinone binding	1	Csa16g055520
4	GO:0008061	chitin binding	1	Csa12g040730
4	GO:0016769	transferase activity, transferring nitrogenous groups	1	Csa11g085890
4	GO:0001653	peptide receptor activity	1	Csa19g025150
5	GO:0016820	hydrolase activity, acting on acid anhydrides, catalyzing transmembrane movement of substances	1	Csa18g030690
5	GO:0008483	transaminase activity	1	Csa11g085890
5	GO:0016857	racemase and epimerase activity, acting on carbohydrates and derivatives	1	Csa19g025180
5	GO:0003909	DNA ligase activity	1	Csa20g036110
5	GO:0016799	hydrolase activity, hydrolyzing N-glycosyl compounds	1	Csa08g058180
5	GO:0016837	carbon-oxygen lyase activity, acting on polysaccharides	1	Csa02g034730
5	GO:0031418	L-ascorbic acid binding	1	Csa19g025530
5	GO:0008320	protein transmembrane transporter activity	1	Csa04g008810
5	GO:0016832	aldehyde-lyase activity	1	Csa01g024880
5	GO:0015291	secondary active transmembrane transporter activity	1	Csa19g026250
5	GO:0019210	kinase inhibitor activity	1	Csa19g026630
5	GO:0071614	linoleic acid epoxygenase activity	1	Csa18g026690
5	GO:0016628	oxidoreductase activity, acting on the CH-CH group of donors, NAD or NADP as acceptor	1	Csa14g042020
5	GO:0051119	sugar transmembrane transporter activity	1	Csa19g026250
5	GO:0008428	ribonuclease inhibitor activity	1	Csa18g028950
5	GO:0016671	oxidoreductase activity, acting on a sulfur group of donors, disulfide as acceptor	1	Csa14g064290
5	GO:0042826	histone deacetylase binding	1	Csa06g051810
5	GO:0001228	transcriptional activator activity, RNA polymerase II transcription regulatory region sequence-specific binding	1	Csa19g023770
5	GO:0008083	growth factor activity	1	Csa18g039720
5	GO:0016668	oxidoreductase activity, acting on a sulfur group of donors, NAD(P) as acceptor	1	Csa19g024290
5	GO:0003883	CTP synthase activity	1	Csa04g047170
5	GO:0045309	protein phosphorylated amino acid binding	1	Csa09g085020
5	GO:0019887	protein kinase regulator activity	1	Csa19g026630
5	GO:0016838	carbon-oxygen lyase activity, acting on phosphates	1	Csa09g087480
5	GO:0022884	macromolecule transmembrane transporter activity	1	Csa04g008810
5	GO:0008200	ion channel inhibitor activity	1	Csa04g061210
5	GO:0016641	oxidoreductase activity, acting on the CH-NH2 group of donors, oxygen as acceptor	1	Csa16g055520
5	GO:0016620	oxidoreductase activity, acting on the aldehyde or oxo group of donors, NAD or NADP as acceptor	1	Csa09g034370
5	GO:0001085	RNA polymerase II transcription factor binding	1	Csa19g023770
5	GO:0016776	phosphotransferase activity, phosphate group as acceptor	1	Csa19g026060
5	GO:0015399	primary active transmembrane transporter activity	1	Csa18g030690
5	GO:0016779	nucleotidyltransferase activity	1	Csa19g025340
5	GO:0016899	oxidoreductase activity, acting on the CH-OH group of donors, oxygen as acceptor	1	Csa20g017080
5	GO:0015575	mannitol transmembrane transporter activity	1	Csa19g026250
5	GO:0016717	oxidoreductase activity, acting on paired donors, with oxidation of a pair of donors resulting in the reduction of molecular oxygen to two molecules of water	1	Csa15g002290
5	GO:0015576	sorbitol transmembrane transporter activity	1	Csa19g026250
5	GO:0050113	inositol oxygenase activity	1	Csa11g090070
5	GO:0043130	ubiquitin binding	1	Csa19g025150
5	GO:0004392	heme oxygenase (decyclizing) activity	1	Csa18g026690
5	GO:0015036	disulfide oxidoreductase activity	1	Csa20g020530
5	GO:0016702	oxidoreductase activity, acting on single donors with incorporation of molecular oxygen, incorporation of two atoms of oxygen	1	Csa01g025630
6	GO:0008170	N-methyltransferase activity	1	Csa06g022060
6	GO:0009041	uridylate kinase activity	1	Csa19g026060
6	GO:0008171	O-methyltransferase activity	1	Csa18g020820
6	GO:0000287	magnesium ion binding	1	Csa09g087480
6	GO:0047443	4-hydroxy-4-methyl-2-oxoglutarate aldolase activity	1	Csa18g028950
6	GO:0015923	mannosidase activity	1	Csa04g040780
6	GO:0052595	aliphatic-amine oxidase activity	1	Csa16g055520
6	GO:0035250	UDP-galactosyltransferase activity	1	Csa06g053710
6	GO:0004860	protein kinase inhibitor activity	1	Csa19g026630
6	GO:0031593	polyubiquitin binding	1	Csa19g025150
6	GO:0019843	rRNA binding	1	Csa19g026150
6	GO:0050105	L-gulonolactone oxidase activity	1	Csa20g017080
6	GO:0015405	P-P-bond-hydrolysis-driven transmembrane transporter activity	1	Csa18g030690
6	GO:0008375	acetylglucosaminyltransferase activity	1	Csa16g036630
6	GO:0015145	monosaccharide transmembrane transporter activity	1	Csa19g026250
6	GO:0052593	tryptamine:oxygen oxidoreductase (deaminating) activity	1	Csa16g055520
6	GO:0033743	peptide-methionine (R)-S-oxide reductase activity	1	Csa14g064290
6	GO:0003910	DNA ligase (ATP) activity	1	Csa20g036110
6	GO:0016409	palmitoyltransferase activity	1	Csa19g026000
6	GO:0004148	dihydrolipoyl dehydrogenase activity	1	Csa19g024290
6	GO:0016597	amino acid binding	1	Csa01g020070
6	GO:0003885	D-arabinono-1,4-lactone oxidase activity	1	Csa20g017080
6	GO:0019205	nucleobase-containing compound kinase activity	1	Csa19g026060
6	GO:0010283	pinoresinol reductase activity	1	Csa14g042020
6	GO:0019200	carbohydrate kinase activity	1	Csa12g025730
6	GO:0005402	cation:sugar symporter activity	1	Csa19g026250
6	GO:0046564	oxalate decarboxylase activity	1	Csa19g008480
6	GO:0016417	S-acyltransferase activity	1	Csa19g026000
6	GO:0030570	pectate lyase activity	1	Csa02g034730
6	GO:0052594	aminoacetone:oxygen oxidoreductase(deaminating) activity	1	Csa16g055520
6	GO:0008443	phosphofructokinase activity	1	Csa12g025730
6	GO:0050062	long-chain-fatty-acyl-CoA reductase activity	1	Csa09g034370
6	GO:0015293	symporter activity	1	Csa19g026250
6	GO:0004034	aldose 1-epimerase activity	1	Csa19g025180
6	GO:0016762	xyloglucan:xyloglucosyl transferase activity	1	Csa18g030590
6	GO:0008948	oxaloacetate decarboxylase activity	1	Csa18g028950
6	GO:0015035	protein disulfide oxidoreductase activity	1	Csa20g020530
6	GO:0034062	RNA polymerase activity	1	Csa19g025340
6	GO:0016538	cyclin-dependent protein serine/threonine kinase regulator activity	1	Csa19g026630
6	GO:0042626	ATPase activity, coupled to transmembrane movement of substances	1	Csa18g030690
6	GO:0004150	dihydroneopterin aldolase activity	1	Csa01g024880
6	GO:0052596	phenethylamine:oxygen oxidoreductase (deaminating) activity	1	Csa16g055520
6	GO:0004568	chitinase activity	1	Csa12g040730
6	GO:0010333	terpene synthase activity	1	Csa09g087480
6	GO:0045431	flavonol synthase activity	1	Csa18g037160
6	GO:0008131	primary amine oxidase activity	1	Csa16g055520
6	GO:0004620	phospholipase activity	1	Csa14g061840
6	GO:0045300	acyl-[acyl-carrier-protein] desaturase activity	1	Csa15g002290
6	GO:0008378	galactosyltransferase activity	1	Csa06g053710
6	GO:0004611	phosphoenolpyruvate carboxykinase activity	1	Csa01g017480
6	GO:0004650	polygalacturonase activity	1	Csa09g051170
6	GO:0008081	phosphoric diester hydrolase activity	1	Csa14g061840
6	GO:0070001	aspartic-type peptidase activity	1	Csa19g025880
6	GO:0004451	isocitrate lyase activity	1	Csa15g032220
7	GO:0008964	phosphoenolpyruvate carboxylase activity	1	Csa01g017480
7	GO:0016278	lysine N-methyltransferase activity	1	Csa06g022060
7	GO:0019706	protein-cysteine S-palmitoyltransferase activity	1	Csa19g026000
7	GO:0032296	double-stranded RNA-specific ribonuclease activity	1	Csa10g030780
7	GO:0015294	solute:cation symporter activity	1	Csa19g026250
7	GO:0003872	6-phosphofructokinase activity	1	Csa12g025730
7	GO:0016759	cellulose synthase activity	1	Csa11g020820
7	GO:0016894	endonuclease activity, active with either ribo- or deoxyribonucleic acids and producing 3'-phosphomonoesters	1	Csa17g019620
7	GO:0016760	cellulose synthase (UDP-forming) activity	1	Csa11g020820
7	GO:0019201	nucleotide kinase activity	1	Csa19g026060
7	GO:0003746	translation elongation factor activity	1	Csa19g026150
7	GO:0008843	endochitinase activity	1	Csa12g040730
7	GO:0030291	protein serine/threonine kinase inhibitor activity	1	Csa19g026630
7	GO:0005351	sugar:proton symporter activity	1	Csa19g026250
7	GO:0035885	exochitinase activity	1	Csa12g040730
7	GO:0016279	protein-lysine N-methyltransferase activity	1	Csa06g022060
7	GO:0004719	protein-L-isoaspartate (D-aspartate) O-methyltransferase activity	1	Csa18g020820
7	GO:0016893	endonuclease activity, active with either ribo- or deoxyribonucleic acids and producing 5'-phosphomonoesters	1	Csa10g030780
7	GO:0019707	protein-cysteine S-acyltransferase activity	1	Csa19g026000
7	GO:0015103	inorganic anion transmembrane transporter activity	1	Csa02g037650
7	GO:0015149	hexose transmembrane transporter activity	1	Csa19g026250
7	GO:0003899	DNA-directed RNA polymerase activity	1	Csa19g025340
7	GO:0004559	alpha-mannosidase activity	1	Csa04g040780
7	GO:0004630	phospholipase D activity	1	Csa14g061840
7	GO:0008514	organic anion transmembrane transporter activity	1	Csa19g024540
7	GO:0051998	protein carboxyl O-methyltransferase activity	1	Csa18g020820
7	GO:0015146	pentose transmembrane transporter activity	1	Csa19g026250
7	GO:0005365	myo-inositol transmembrane transporter activity	1	Csa19g026250
7	GO:0033862	UMP kinase activity	1	Csa19g026060
7	GO:0047216	inositol 3-alpha-galactosyltransferase activity	1	Csa06g053710
7	GO:0004861	cyclin-dependent protein serine/threonine kinase inhibitor activity	1	Csa19g026630
7	GO:0042054	histone methyltransferase activity	1	Csa06g022060
7	GO:0010340	carboxyl-O-methyltransferase activity	1	Csa18g020820
7	GO:0050897	cobalt ion binding	1	Csa19g024290
7	GO:0004190	aspartic-type endopeptidase activity	1	Csa19g025880
7	GO:0016157	sucrose synthase activity	1	Csa10g040720
7	GO:0004813	alanine-tRNA ligase activity	1	Csa19g023420
7	GO:0019203	carbohydrate phosphatase activity	1	Csa17g029160
8	GO:0015295	solute:proton symporter activity	1	Csa19g026250
8	GO:0015148	D-xylose transmembrane transporter activity	1	Csa19g026250
8	GO:0003680	AT DNA binding	1	Csa06g051810
8	GO:0004805	trehalose-phosphatase activity	1	Csa17g029160
8	GO:0016892	endoribonuclease activity, producing 3'-phosphomonoesters	1	Csa17g019620
8	GO:0015924	mannosyl-oligosaccharide mannosidase activity	1	Csa04g040780
8	GO:0015112	nitrate transmembrane transporter activity	1	Csa02g037650
8	GO:0016891	endoribonuclease activity, producing 5'-phosphomonoesters	1	Csa10g030780
8	GO:0005354	galactose transmembrane transporter activity	1	Csa19g026250
8	GO:0004525	ribonuclease III activity	1	Csa10g030780
8	GO:0005355	glucose transmembrane transporter activity	1	Csa19g026250
8	GO:0004683	calmodulin-dependent protein kinase activity	1	Csa19g026590
8	GO:0001012	RNA polymerase II regulatory region DNA binding	1	Csa19g023770
8	GO:0000976	transcription regulatory region sequence-specific DNA binding	1	Csa19g023770
8	GO:0015591	D-ribose transmembrane transporter activity	1	Csa19g026250
8	GO:0018024	histone-lysine N-methyltransferase activity	1	Csa06g022060
9	GO:0000977	RNA polymerase II regulatory region sequence-specific DNA binding	1	Csa19g023770
9	GO:0042623	ATPase activity, coupled	1	Csa18g030690
9	GO:0004571	mannosyl-oligosaccharide 1,2-alpha-mannosidase activity	1	Csa04g040780
9	GO:0033897	ribonuclease T2 activity	1	Csa17g019620
10	GO:0015099	nickel cation transmembrane transporter activity	1	Csa08g060960
10	GO:0043492	ATPase activity, coupled to movement of substances	1	Csa18g030690
10	GO:0015087	cobalt ion transmembrane transporter activity	1	Csa08g060960
10	GO:0005384	manganese ion transmembrane transporter activity	1	Csa06g001720

## Sheet: Biological Process
Table S8. GO classification and KEGG metabolic pathways for the differentially expressed genes DEGs down regulated in GPD1 #2 at 16-21 days after flowering DAF. Gene ontology distribution of the transcripts into molecular function, biological process, cellular component, and metabolic pathways . The number of transcripts encoded for each category is represented as well as the GO level for each ca…
GO Level	Term ID	Term (Name)	Number of Sequences	Sequences Names
1	GO:0008150	biological_process	354	Csa20g005050, Csa19g025320, Csa20g036110, Csa10g009350, Csa13g007690, Csa13g008780, Csa04g003070, Csa06g039260, Csa16g039440, Csa05g021220, Csa04g044980, Csa02g051710, Csa16g045330, Csa05g016300, Csa19g024910, Csa19g023820, Csa17g074290, Csa06g053690, Csa02g037650, Csa19g024100, Csa00395s020, Csa01g018970, Csa19g023370, Csa18g021370, Csa19g013900, Csa04g065780, Csa09g087850, Csa02243s010, Csa12g0…
2	GO:0008152	metabolic process	242	Csa20g005050, Csa19g025320, Csa20g036110, Csa10g009350, Csa13g007690, Csa05g021220, Csa16g039440, Csa02g051710, Csa05g016300, Csa19g024910, Csa17g074290, Csa06g053690, Csa02g037650, Csa19g024100, Csa00395s020, Csa01g018970, Csa19g023370, Csa18g021370, Csa19g013900, Csa04g065780, Csa02243s010, Csa12g025730, Csa15g012490, Csa19g023810, Csa09g059960, Csa20g021430, Csa07g055120, Csa05g092550, Csa06g0…
2	GO:0044699	single-organism process	194	Csa20g005050, Csa20g036110, Csa10g009350, Csa13g007690, Csa13g008780, Csa06g039260, Csa05g016300, Csa02g037650, Csa19g024100, Csa00395s020, Csa19g023370, Csa18g021370, Csa19g013900, Csa04g065780, Csa12g025730, Csa15g012490, Csa20g021430, Csa07g055120, Csa06g053670, Csa05g034990, Csa05g009550, Csa08g057710, Csa17g004160, Csa15g012820, Csa11g070590, Csa06g051810, Csa11g024130, Csa07g002720, Csa02g0…
2	GO:0009987	cellular process	185	Csa19g024990, Csa20g005050, Csa19g023420, Csa20g036110, Csa18g028950, Csa10g009350, Csa06g029500, Csa13g007690, Csa20g020600, Csa04g047170, Csa19g026250, Csa19g025280, Csa12g012920, Csa08g058180, Csa16g039440, Csa08g058060, Csa02g051710, Csa16g045330, Csa18g030590, Csa11g029760, Csa04g051790, Csa19g024910, Csa08g015690, Csa06g053690, Csa09g034370, Csa19g023770, Csa16g055520, Csa02g037650, Csa19g0…
3	GO:0071704	organic substance metabolic process	155	Csa20g005050, Csa19g023420, Csa20g036110, Csa18g028950, Csa10g009350, Csa13g007690, Csa06g029500, Csa04g047170, Csa12g012920, Csa08g058180, Csa05g021220, Csa16g039440, Csa08g058060, Csa11g051450, Csa02g051710, Csa11g029760, Csa18g030590, Csa04g051790, Csa08g015690, Csa06g053690, Csa09g034370, Csa19g023770, Csa16g055520, Csa02g037650, Csa19g024100, Csa01g018970, Csa19g023370, Csa15g002290, Csa19g0…
3	GO:0044238	primary metabolic process	141	Csa19g023420, Csa20g005050, Csa20g036110, Csa18g028950, Csa10g009350, Csa13g007690, Csa06g029500, Csa04g047170, Csa12g012920, Csa05g021220, Csa08g058060, Csa16g039440, Csa11g051450, Csa02g051710, Csa18g030590, Csa11g029760, Csa04g051790, Csa08g015690, Csa06g053690, Csa19g023770, Csa19g024100, Csa01g018970, Csa19g023370, Csa15g002290, Csa19g025150, Csa19g013900, Csa08g043120, Csa04g040780, Csa0224…
3	GO:0044237	cellular metabolic process	136	Csa19g023420, Csa20g005050, Csa20g036110, Csa18g028950, Csa10g009350, Csa20g020600, Csa06g029500, Csa04g047170, Csa12g012920, Csa08g058180, Csa08g058060, Csa16g039440, Csa02g051710, Csa18g030590, Csa11g029760, Csa04g051790, Csa19g024910, Csa08g015690, Csa06g053690, Csa09g034370, Csa19g023770, Csa02g037650, Csa16g055520, Csa19g024100, Csa01g018970, Csa19g023370, Csa15g002290, Csa19g025150, Csa19g0…
3	GO:0044710	single-organism metabolic process	109	Csa19g023420, Csa20g005050, Csa06g053170, Csa20g036110, Csa14g024590, Csa13g007690, Csa20g020600, Csa04g047170, Csa19g026490, Csa08g058060, Csa11g051450, Csa05g016300, Csa04g051790, Csa15g019030, Csa08g015690, Csa09g034370, Csa16g002790, Csa16g055520, Csa02g037650, Csa19g024100, Csa00395s020, Csa15g002290, Csa17g076620, Csa18g021370, Csa09g009740, Csa19g026480, Csa19g013900, Csa04g040780, Csa04g0…
2	GO:0050896	response to stimulus	106	Csa19g024990, Csa20g036110, Csa10g009350, Csa20g020600, Csa13g007690, Csa19g024190, Csa12g012920, Csa04g003070, Csa16g039440, Csa04g044980, Csa04g047610, Csa14g006800, Csa09g034370, Csa16g055520, Csa02g037650, Csa19g024100, Csa19g023370, Csa17g076620, Csa06g037810, Csa19g026240, Csa19g025150, Csa04g040780, Csa17g089840, Csa16g043300, Csa15g012490, Csa12g074340, Csa07g055120, Csa06g001720, Csa06g0…
3	GO:0044763	single-organism cellular process	97	Csa19g023420, Csa20g005050, Csa20g036110, Csa20g020600, Csa13g007690, Csa04g047170, Csa19g026250, Csa08g058060, Csa04g051790, Csa08g015690, Csa09g034370, Csa19g023770, Csa02g037650, Csa16g055520, Csa19g024100, Csa19g023370, Csa15g002290, Csa19g026240, Csa19g025150, Csa19g013900, Csa04g040780, Csa12g025730, Csa15g012490, Csa01g017480, Csa06g001720, Csa07g055120, Csa11g020820, Csa08g053040, Csa13g0…
4	GO:0043170	macromolecule metabolic process	96	Csa19g023420, Csa20g036110, Csa18g028950, Csa10g009350, Csa06g029500, Csa12g012920, Csa08g058060, Csa05g021220, Csa16g039440, Csa02g051710, Csa18g030590, Csa11g029760, Csa04g051790, Csa08g015690, Csa06g053690, Csa19g023770, Csa19g024100, Csa01g018970, Csa19g023370, Csa19g025150, Csa08g043120, Csa04g040780, Csa02243s010, Csa20g003140, Csa17g023650, Csa11g020820, Csa07g055120, Csa05g092550, Csa19g0…
4	GO:0044260	cellular macromolecule metabolic process	83	Csa07g007510, Csa19g023420, Csa20g036110, Csa18g028950, Csa19g025000, Csa10g009350, Csa06g029500, Csa19g024030, Csa19g024390, Csa02g044650, Csa19g025480, Csa08g060860, Csa19g026170, Csa12g012920, Csa14g064290, Csa05g024370, Csa14g042020, Csa08g058060, Csa16g039440, Csa11g045250, Csa02g051710, Csa18g030590, Csa11g029760, Csa20g020530, Csa07g053370, Csa08g015690, Csa06g053690, Csa18g025650, Csa19g0…
3	GO:0009058	biosynthetic process	82	Csa07g007510, Csa19g023420, Csa20g036110, Csa18g026690, Csa13g007690, Csa06g029500, Csa04g047170, Csa17g029160, Csa19g026170, Csa08g058180, Csa14g042020, Csa08g058060, Csa16g039440, Csa02g051710, Csa11g029760, Csa04g051790, Csa13g027540, Csa20g020530, Csa07g053370, Csa19g025800, Csa08g015690, Csa09g034370, Csa18g025650, Csa19g023770, Csa16g002790, Csa16g055520, Csa11g085890, Csa01g018970, Csa19g0…
2	GO:0065007	biological regulation	73	Csa07g007510, Csa18g028950, Csa13g007690, Csa06g029500, Csa17g023580, Csa04g003070, Csa14g042020, Csa08g058180, Csa12g049610, Csa16g039440, Csa02g051710, Csa06g023320, Csa14g006800, Csa20g020530, Csa17g008860, Csa07g053370, Csa16g002790, Csa18g025650, Csa19g023770, Csa16g055520, Csa19g023370, Csa01g018970, Csa19g026440, Csa19g026240, Csa19g025150, Csa08g043120, Csa04g040780, Csa02243s010, Csa10g0…
4	GO:1901576	organic substance biosynthetic process	73	Csa07g007510, Csa19g023420, Csa20g036110, Csa18g026690, Csa13g007690, Csa06g029500, Csa04g047170, Csa17g029160, Csa19g026170, Csa14g042020, Csa08g058060, Csa16g039440, Csa02g051710, Csa11g029760, Csa04g051790, Csa13g027540, Csa20g020530, Csa07g053370, Csa08g015690, Csa09g034370, Csa18g025650, Csa19g023770, Csa01g018970, Csa19g023370, Csa15g002290, Csa19g026440, Csa14g011460, Csa19g013900, Csa04g0…
3	GO:0006807	nitrogen compound metabolic process	70	Csa07g007510, Csa19g023420, Csa20g036110, Csa18g028950, Csa06g029500, Csa04g047170, Csa19g024390, Csa19g025480, Csa19g026170, Csa08g058180, Csa14g042020, Csa08g058060, Csa16g039440, Csa02g051710, Csa11g029760, Csa20g020530, Csa11g051370, Csa07g053370, Csa20g024450, Csa18g025650, Csa19g023770, Csa16g055520, Csa02g037650, Csa11g085890, Csa14g061840, Csa19g024100, Csa01g018970, Csa19g023370, Csa19g0…
3	GO:0006950	response to stress	70	Csa19g024990, Csa20g036110, Csa10g009350, Csa19g025880, Csa18g026690, Csa20g020600, Csa17g023580, Csa19g024190, Csa14g030310, Csa12g012920, Csa08g029660, Csa03g010800, Csa14g064290, Csa05g024370, Csa04g003070, Csa03g026950, Csa04g044980, Csa19g057870, Csa04g047610, Csa17g030150, Csa09g034370, Csa02g037650, Csa01g016990, Csa19g024100, Csa06g037810, Csa03g011100, Csa19g025150, Csa04g042760, Csa04g0…
4	GO:0044249	cellular biosynthetic process	69	Csa07g007510, Csa19g023420, Csa20g036110, Csa18g026690, Csa06g029500, Csa04g047170, Csa17g029160, Csa19g026170, Csa08g058180, Csa14g042020, Csa08g058060, Csa16g039440, Csa02g051710, Csa11g029760, Csa04g051790, Csa20g020530, Csa07g053370, Csa19g025800, Csa08g015690, Csa09g034370, Csa18g025650, Csa19g023770, Csa16g055520, Csa01g018970, Csa19g023370, Csa15g002290, Csa19g026440, Csa14g011460, Csa19g0…
4	GO:0055114	oxidation-reduction process	62	Csa20g005050, Csa06g053170, Csa14g024590, Csa18g026690, Csa13g007690, Csa19g026450, Csa20g020600, Csa19g026490, Csa14g064290, Csa14g042020, Csa05g016300, Csa13g027540, Csa15g019030, Csa20g020530, Csa19g025800, Csa09g034370, Csa16g002790, Csa16g055520, Csa00395s020, Csa15g002290, Csa17g076620, Csa18g021370, Csa09g009740, Csa19g026480, Csa04g065780, Csa15g012490, Csa01g017480, Csa11g099280, Csa19g0…
4	GO:1901360	organic cyclic compound metabolic process	61	Csa07g007510, Csa19g023420, Csa20g036110, Csa18g028950, Csa13g007690, Csa06g029500, Csa04g047170, Csa19g024390, Csa19g025480, Csa14g042020, Csa08g058060, Csa16g039440, Csa02g051710, Csa11g029760, Csa13g027540, Csa20g020530, Csa07g053370, Csa09g034370, Csa18g025650, Csa19g023770, Csa19g024100, Csa01g018970, Csa19g023370, Csa19g026440, Csa14g011460, Csa19g013900, Csa12g025730, Csa01g024880, Csa10g0…
4	GO:0006725	cellular aromatic compound metabolic process	59	Csa07g007510, Csa19g023420, Csa20g036110, Csa18g028950, Csa06g029500, Csa04g047170, Csa19g024390, Csa19g025480, Csa08g058180, Csa14g042020, Csa08g058060, Csa16g039440, Csa02g051710, Csa11g029760, Csa20g020530, Csa07g053370, Csa09g034370, Csa18g025650, Csa19g023770, Csa19g024100, Csa01g018970, Csa19g023370, Csa19g026440, Csa14g011460, Csa19g013900, Csa12g025730, Csa01g024880, Csa10g004010, Csa01g0…
4	GO:0034641	cellular nitrogen compound metabolic process	58	Csa07g007510, Csa19g023420, Csa20g036110, Csa18g028950, Csa06g029500, Csa04g047170, Csa19g024390, Csa19g025480, Csa19g026170, Csa14g042020, Csa08g058060, Csa16g039440, Csa02g051710, Csa11g029760, Csa20g020530, Csa07g053370, Csa18g025650, Csa19g023770, Csa16g055520, Csa14g061840, Csa19g024100, Csa01g018970, Csa19g023370, Csa19g026440, Csa14g011460, Csa12g025730, Csa01g024880, Csa10g004010, Csa01g0…
3	GO:0042221	response to chemical	56	Csa10g009350, Csa19g025880, Csa20g020600, Csa02g044650, Csa12g012920, Csa16g039440, Csa04g047610, Csa14g006800, Csa17g008860, Csa07g053370, Csa16g002760, Csa16g055520, Csa02g037650, Csa19g025510, Csa19g026200, Csa19g023370, Csa17g076620, Csa06g037810, Csa03g011100, Csa19g025150, Csa04g042760, Csa04g040780, Csa02g028460, Csa16g043300, Csa01g018090, Csa06g001720, Csa13g016900, Csa15g002020, Csa19g0…
2	GO:0050789	regulation of biological process	55	Csa07g007510, Csa18g028950, Csa06g029500, Csa13g007690, Csa14g042020, Csa16g039440, Csa12g049610, Csa02g051710, Csa06g023320, Csa20g020530, Csa07g053370, Csa18g025650, Csa19g023770, Csa16g002790, Csa16g055520, Csa19g023370, Csa01g018970, Csa19g026440, Csa19g026240, Csa19g025150, Csa08g043120, Csa04g040780, Csa10g004010, Csa01g018090, Csa07g055120, Csa04g053240, Csa05g033980, Csa15g047090, Csa05g0…
2	GO:0032502	developmental process	54	Csa07g007510, Csa10g009350, Csa13g007690, Csa06g029500, Csa13g008780, Csa12g037540, Csa09g005290, Csa12g012920, Csa06g039260, Csa14g042020, Csa04g047610, Csa13g027540, Csa14g006800, Csa04g051790, Csa20g020530, Csa17g008860, Csa11g051370, Csa17g006960, Csa19g023770, Csa16g002790, Csa19g026200, Csa06g037810, Csa19g025150, Csa08g043120, Csa04g042760, Csa03g005060, Csa12g025730, Csa01g018090, Csa11g0…
4	GO:0046483	heterocycle metabolic process	54	Csa07g007510, Csa19g023420, Csa20g036110, Csa18g028950, Csa06g029500, Csa04g047170, Csa19g024390, Csa19g025480, Csa08g058180, Csa14g042020, Csa08g058060, Csa16g039440, Csa02g051710, Csa11g029760, Csa20g020530, Csa07g053370, Csa18g025650, Csa19g023770, Csa19g024100, Csa01g018970, Csa19g023370, Csa19g026440, Csa14g011460, Csa12g025730, Csa01g024880, Csa10g004010, Csa01g018090, Csa04g053240, Csa05g0…
3	GO:0044767	single-organism developmental process	53	Csa07g007510, Csa10g009350, Csa06g029500, Csa13g007690, Csa13g008780, Csa12g037540, Csa09g005290, Csa12g012920, Csa06g039260, Csa14g042020, Csa04g047610, Csa13g027540, Csa14g006800, Csa04g051790, Csa20g020530, Csa17g008860, Csa11g051370, Csa17g006960, Csa19g023770, Csa16g002790, Csa19g026200, Csa06g037810, Csa19g025150, Csa08g043120, Csa04g042760, Csa03g005060, Csa12g025730, Csa01g018090, Csa14g0…
3	GO:0048856	anatomical structure development	53	Csa07g007510, Csa10g009350, Csa06g029500, Csa13g007690, Csa13g008780, Csa12g037540, Csa09g005290, Csa12g012920, Csa06g039260, Csa14g042020, Csa04g047610, Csa13g027540, Csa14g006800, Csa04g051790, Csa20g020530, Csa17g008860, Csa11g051370, Csa17g006960, Csa16g002790, Csa19g026200, Csa06g037810, Csa19g025150, Csa08g043120, Csa04g042760, Csa03g005060, Csa12g025730, Csa01g018090, Csa14g004970, Csa11g0…
4	GO:0006139	nucleobase-containing compound metabolic process	52	Csa07g007510, Csa19g023420, Csa20g036110, Csa18g028950, Csa06g029500, Csa04g047170, Csa19g024390, Csa19g025480, Csa14g042020, Csa08g058060, Csa16g039440, Csa02g051710, Csa11g029760, Csa20g020530, Csa07g053370, Csa18g025650, Csa19g023770, Csa19g024100, Csa01g018970, Csa19g023370, Csa19g026440, Csa14g011460, Csa12g025730, Csa10g004010, Csa01g018090, Csa04g053240, Csa05g085820, Csa19g026630, Csa13g0…
2	GO:0032501	multicellular organismal process	50	Csa07g007510, Csa10g009350, Csa06g029500, Csa13g007690, Csa13g008780, Csa12g037540, Csa12g012920, Csa14g042020, Csa06g039260, Csa04g047610, Csa13g027540, Csa14g006800, Csa04g051790, Csa20g020530, Csa17g008860, Csa11g051370, Csa17g006960, Csa16g002790, Csa19g026200, Csa06g037810, Csa19g025150, Csa08g043120, Csa04g042760, Csa03g005060, Csa12g025730, Csa01g018090, Csa14g004970, Csa04g053240, Csa13g0…
3	GO:0044707	single-multicellular organism process	50	Csa07g007510, Csa10g009350, Csa06g029500, Csa13g007690, Csa13g008780, Csa12g037540, Csa12g012920, Csa14g042020, Csa06g039260, Csa04g047610, Csa13g027540, Csa14g006800, Csa04g051790, Csa20g020530, Csa17g008860, Csa11g051370, Csa17g006960, Csa16g002790, Csa19g026200, Csa06g037810, Csa19g025150, Csa08g043120, Csa04g042760, Csa03g005060, Csa12g025730, Csa01g018090, Csa14g004970, Csa04g053240, Csa13g0…
4	GO:0007275	multicellular organism development	50	Csa07g007510, Csa10g009350, Csa13g007690, Csa06g029500, Csa13g008780, Csa12g037540, Csa12g012920, Csa06g039260, Csa14g042020, Csa04g047610, Csa13g027540, Csa14g006800, Csa04g051790, Csa20g020530, Csa17g008860, Csa11g051370, Csa17g006960, Csa16g002790, Csa19g026200, Csa06g037810, Csa19g025150, Csa08g043120, Csa04g042760, Csa03g005060, Csa12g025730, Csa01g018090, Csa14g004970, Csa04g053240, Csa13g0…
5	GO:0009059	macromolecule biosynthetic process	49	Csa07g007510, Csa19g023420, Csa20g036110, Csa06g029500, Csa19g026170, Csa14g042020, Csa16g039440, Csa08g058060, Csa02g051710, Csa11g029760, Csa04g051790, Csa20g020530, Csa07g053370, Csa08g015690, Csa18g025650, Csa19g023770, Csa01g018970, Csa19g023370, Csa19g026440, Csa14g011460, Csa04g040780, Csa10g004010, Csa01g018090, Csa11g020820, Csa04g053240, Csa05g085820, Csa19g026630, Csa19g023640, Csa13g0…
3	GO:0050794	regulation of cellular process	47	Csa05g085820, Csa07g007510, Csa15g047090, Csa19g026630, Csa19g025420, Csa18g028950, Csa13g011890, Csa19g022270, Csa06g029500, Csa19g025020, Csa19g024290, Csa09g080130, Csa14g042020, Csa09g088620, Csa16g039440, Csa12g049610, Csa08g037380, Csa03g001950, Csa02g051710, Csa06g051810, Csa05g017850, Csa11g072090, Csa15g071680, Csa20g020530, Csa07g053370, Csa08g059130, Csa20g066710, Csa18g025650, Csa19g0…
5	GO:1901362	organic cyclic compound biosynthetic process	47	Csa05g085820, Csa07g007510, Csa13g011890, Csa19g022270, Csa19g025340, Csa13g007690, Csa06g029500, Csa04g047170, Csa15g012820, Csa09g080130, Csa14g042020, Csa09g088620, Csa16g039440, Csa03g001950, Csa06g051810, Csa02g051710, Csa05g017850, Csa11g029760, Csa13g027540, Csa11g072090, Csa15g071680, Csa02g039360, Csa20g020530, Csa07g053370, Csa08g059130, Csa20g066710, Csa09g034370, Csa18g025650, Csa19g0…
5	GO:0010467	gene expression	47	Csa05g085820, Csa07g007510, Csa19g023420, Csa19g023640, Csa13g011890, Csa19g022270, Csa19g025340, Csa10g009350, Csa06g029500, Csa19g025480, Csa19g026150, Csa19g026170, Csa12g012920, Csa09g080130, Csa14g042020, Csa08g058060, Csa09g088620, Csa16g039440, Csa03g001950, Csa06g051810, Csa02g051710, Csa06g023320, Csa05g017850, Csa11g029760, Csa11g072090, Csa15g071680, Csa20g020530, Csa07g053370, Csa20g0…
5	GO:0034645	cellular macromolecule biosynthetic process	47	Csa05g085820, Csa07g007510, Csa19g026630, Csa19g023420, Csa19g023640, Csa20g036110, Csa13g011890, Csa19g022270, Csa19g025340, Csa06g029500, Csa19g026150, Csa19g026170, Csa09g080130, Csa14g042020, Csa09g088620, Csa16g039440, Csa08g058060, Csa03g001950, Csa06g051810, Csa02g051710, Csa05g017850, Csa11g029760, Csa11g072090, Csa15g071680, Csa20g020530, Csa07g053370, Csa08g015690, Csa20g066710, Csa18g0…
5	GO:0090304	nucleic acid metabolic process	46	Csa05g085820, Csa07g007510, Csa19g026630, Csa19g023420, Csa18g028950, Csa20g036110, Csa13g011890, Csa19g022270, Csa19g025340, Csa06g029500, Csa19g024390, Csa19g025480, Csa09g080130, Csa14g042020, Csa09g088620, Csa16g039440, Csa08g058060, Csa03g001950, Csa06g051810, Csa02g051710, Csa05g017850, Csa11g029760, Csa11g072090, Csa15g071680, Csa20g020530, Csa07g053370, Csa20g066710, Csa18g025650, Csa19g0…
5	GO:0044271	cellular nitrogen compound biosynthetic process	45	Csa05g085820, Csa07g007510, Csa19g023420, Csa19g023640, Csa13g011890, Csa19g022270, Csa19g025340, Csa06g029500, Csa04g047170, Csa19g026150, Csa19g026170, Csa09g080130, Csa14g042020, Csa09g088620, Csa16g039440, Csa08g058060, Csa03g001950, Csa06g051810, Csa02g051710, Csa05g017850, Csa11g029760, Csa11g072090, Csa15g071680, Csa20g020530, Csa07g053370, Csa20g066710, Csa18g025650, Csa19g023770, Csa01g0…
4	GO:0019538	protein metabolic process	44	Csa19g024530, Csa19g026630, Csa19g023640, Csa19g023420, Csa20g036110, Csa19g025880, Csa19g025000, Csa10g009350, Csa19g024030, Csa02g044650, Csa08g060860, Csa19g026590, Csa19g026150, Csa19g026170, Csa18g038930, Csa12g012920, Csa14g064290, Csa05g024370, Csa05g021220, Csa08g058060, Csa11g045250, Csa19g023400, Csa08g015690, Csa06g053690, Csa19g028800, Csa19g026140, Csa19g025150, Csa17g071630, Csa13g0…
5	GO:0019438	aromatic compound biosynthetic process	44	Csa05g085820, Csa07g007510, Csa13g011890, Csa19g022270, Csa19g025340, Csa06g029500, Csa04g047170, Csa15g012820, Csa09g080130, Csa14g042020, Csa09g088620, Csa16g039440, Csa03g001950, Csa06g051810, Csa02g051710, Csa05g017850, Csa11g029760, Csa11g072090, Csa15g071680, Csa20g020530, Csa07g053370, Csa08g059130, Csa20g066710, Csa09g034370, Csa18g025650, Csa19g023770, Csa01g011480, Csa19g026420, Csa18g0…
4	GO:1901700	response to oxygen-containing compound	43	Csa15g002020, Csa19g022270, Csa07g051650, Csa10g009350, Csa19g025880, Csa19g025020, Csa06g053710, Csa17g004160, Csa02g044650, Csa12g012920, Csa09g068650, Csa09g080130, Csa11g070590, Csa16g039440, Csa08g037380, Csa04g047610, Csa05g017850, Csa14g006800, Csa09g057950, Csa17g008860, Csa14g004960, Csa20g066710, Csa16g055520, Csa02g037650, Csa06g037810, Csa03g011100, Csa19g025150, Csa17g071630, Csa04g0…
5	GO:0016070	RNA metabolic process	43	Csa05g085820, Csa07g007510, Csa19g023420, Csa18g028950, Csa20g036110, Csa13g011890, Csa19g022270, Csa19g025340, Csa06g029500, Csa19g025480, Csa09g080130, Csa14g042020, Csa09g088620, Csa16g039440, Csa08g058060, Csa03g001950, Csa06g051810, Csa02g051710, Csa05g017850, Csa11g029760, Csa11g072090, Csa15g071680, Csa20g020530, Csa07g053370, Csa20g066710, Csa18g025650, Csa19g023770, Csa01g011480, Csa19g0…
4	GO:0048731	system development	41	Csa07g007510, Csa13g011890, Csa01g018300, Csa10g009350, Csa13g007690, Csa12g037540, Csa17g004160, Csa12g012920, Csa06g039260, Csa11g070590, Csa14g042020, Csa19g008480, Csa06g051810, Csa04g047610, Csa17g092740, Csa13g027540, Csa14g006800, Csa04g051790, Csa20g020530, Csa17g008860, Csa11g051370, Csa17g006960, Csa14g004960, Csa16g002790, Csa14g061940, Csa19g026200, Csa10g041110, Csa06g037810, Csa15g0…
2	GO:0051179	localization	40	Csa15g031000, Csa05g009550, Csa03g032090, Csa16g051430, Csa17g023580, Csa19g026250, Csa08g060960, Csa14g022150, Csa09g067560, Csa03g014900, Csa19g008480, Csa07g040360, Csa12g049610, Csa03g026430, Csa19g057870, Csa18g030690, Csa15g011470, Csa05g002760, Csa14g006800, Csa17g008860, Csa13g022930, Csa02g037650, Csa19g024540, Csa19g026240, Csa19g023470, Csa15g011460, Csa02g065020, Csa13g009260, Csa13g0…
3	GO:0019222	regulation of metabolic process	39	Csa05g085820, Csa07g007510, Csa19g026630, Csa19g025420, Csa18g028950, Csa13g011890, Csa19g022270, Csa06g029500, Csa09g080130, Csa14g042020, Csa09g088620, Csa16g039440, Csa03g001950, Csa02g051710, Csa06g051810, Csa06g023320, Csa05g017850, Csa11g072090, Csa15g071680, Csa20g020530, Csa07g053370, Csa08g059130, Csa20g066710, Csa18g025650, Csa19g023770, Csa01g011480, Csa18g025310, Csa19g026420, Csa01g0…
5	GO:0018130	heterocycle biosynthetic process	39	Csa05g085820, Csa07g007510, Csa13g011890, Csa19g022270, Csa19g025340, Csa06g029500, Csa04g047170, Csa09g080130, Csa14g042020, Csa09g088620, Csa16g039440, Csa03g001950, Csa06g051810, Csa02g051710, Csa05g017850, Csa11g029760, Csa11g072090, Csa15g071680, Csa20g020530, Csa07g053370, Csa20g066710, Csa18g025650, Csa19g023770, Csa01g011480, Csa19g026420, Csa18g025310, Csa01g018970, Csa19g023370, Csa19g0…
3	GO:0051234	establishment of localization	38	Csa15g031000, Csa05g009550, Csa03g032090, Csa16g051430, Csa17g023580, Csa19g026250, Csa08g060960, Csa14g022150, Csa09g067560, Csa03g014900, Csa19g008480, Csa07g040360, Csa12g049610, Csa03g026430, Csa19g057870, Csa18g030690, Csa15g011470, Csa05g002760, Csa13g022930, Csa02g037650, Csa19g024540, Csa19g026240, Csa19g023470, Csa15g011460, Csa02g065020, Csa13g009260, Csa13g016630, Csa16g035910, Csa10g0…
4	GO:0006810	transport	38	Csa15g031000, Csa05g009550, Csa03g032090, Csa16g051430, Csa17g023580, Csa19g026250, Csa08g060960, Csa14g022150, Csa09g067560, Csa03g014900, Csa19g008480, Csa12g049610, Csa07g040360, Csa03g026430, Csa19g057870, Csa18g030690, Csa15g011470, Csa05g002760, Csa13g022930, Csa02g037650, Csa19g024540, Csa19g026240, Csa19g023470, Csa15g011460, Csa02g065020, Csa13g009260, Csa13g016630, Csa16g035910, Csa10g0…
4	GO:0031323	regulation of cellular metabolic process	38	Csa05g085820, Csa07g007510, Csa19g026630, Csa19g025420, Csa18g028950, Csa13g011890, Csa19g022270, Csa06g029500, Csa09g080130, Csa14g042020, Csa09g088620, Csa16g039440, Csa03g001950, Csa02g051710, Csa06g051810, Csa05g017850, Csa11g072090, Csa15g071680, Csa20g020530, Csa07g053370, Csa08g059130, Csa20g066710, Csa18g025650, Csa19g023770, Csa01g011480, Csa18g025310, Csa19g026420, Csa01g018970, Csa19g0…
5	GO:0044267	cellular protein metabolic process	38	Csa19g024530, Csa19g026630, Csa19g023640, Csa19g023420, Csa20g036110, Csa19g025000, Csa10g009350, Csa19g024030, Csa02g044650, Csa08g060860, Csa19g026590, Csa19g026150, Csa19g026170, Csa18g038930, Csa12g012920, Csa14g064290, Csa05g024370, Csa08g058060, Csa11g045250, Csa19g023400, Csa08g015690, Csa06g053690, Csa19g028800, Csa19g026140, Csa19g025150, Csa17g071630, Csa08g043120, Csa04g040780, Csa06g0…
5	GO:0034654	nucleobase-containing compound biosynthetic process	38	Csa05g085820, Csa07g007510, Csa13g011890, Csa19g022270, Csa19g025340, Csa06g029500, Csa04g047170, Csa09g080130, Csa14g042020, Csa09g088620, Csa16g039440, Csa03g001950, Csa06g051810, Csa02g051710, Csa05g017850, Csa11g029760, Csa11g072090, Csa15g071680, Csa20g020530, Csa07g053370, Csa20g066710, Csa18g025650, Csa19g023770, Csa01g011480, Csa19g026420, Csa18g025310, Csa01g018970, Csa19g023370, Csa19g0…
4	GO:0001101	response to acid chemical	37	Csa15g002020, Csa07g051650, Csa19g022270, Csa10g009350, Csa19g025880, Csa19g025020, Csa06g053710, Csa17g004160, Csa02g044650, Csa12g012920, Csa11g070590, Csa08g037380, Csa04g047610, Csa05g017850, Csa14g006800, Csa09g057950, Csa17g008860, Csa14g004960, Csa20g066710, Csa16g055520, Csa02g037650, Csa06g037810, Csa03g011100, Csa17g071630, Csa19g025150, Csa11g002070, Csa19g031730, Csa02g028460, Csa09g0…
4	GO:0080090	regulation of primary metabolic process	37	Csa05g085820, Csa07g007510, Csa19g026630, Csa18g028950, Csa19g025420, Csa13g011890, Csa19g022270, Csa06g029500, Csa09g080130, Csa14g042020, Csa09g088620, Csa16g039440, Csa03g001950, Csa02g051710, Csa06g051810, Csa05g017850, Csa11g072090, Csa15g071680, Csa20g020530, Csa07g053370, Csa20g066710, Csa18g025650, Csa19g023770, Csa01g011480, Csa18g025310, Csa19g026420, Csa01g018970, Csa19g023370, Csa19g0…
4	GO:0060255	regulation of macromolecule metabolic process	37	Csa05g085820, Csa07g007510, Csa19g026630, Csa18g028950, Csa13g011890, Csa19g022270, Csa06g029500, Csa09g080130, Csa14g042020, Csa09g088620, Csa16g039440, Csa03g001950, Csa02g051710, Csa06g051810, Csa06g023320, Csa05g017850, Csa11g072090, Csa15g071680, Csa20g020530, Csa07g053370, Csa20g066710, Csa18g025650, Csa19g023770, Csa01g011480, Csa18g025310, Csa19g026420, Csa01g018970, Csa19g023370, Csa19g0…
4	GO:0044281	small molecule metabolic process	36	Csa20g005050, Csa19g023420, Csa19g025420, Csa18g026690, Csa13g007690, Csa04g047170, Csa06g053710, Csa19g025180, Csa15g012820, Csa09g083980, Csa08g058060, Csa19g008480, Csa18g038890, Csa13g027540, Csa11g051370, Csa02g073520, Csa19g024610, Csa02g037650, Csa11g085890, Csa14g061840, Csa10g041110, Csa15g032220, Csa15g002290, Csa08g060630, Csa07g049860, Csa19g013900, Csa19g026060, Csa12g025730, Csa20g0…
6	GO:0006351	transcription, DNA-templated	36	Csa05g085820, Csa07g007510, Csa13g011890, Csa19g022270, Csa19g025340, Csa06g029500, Csa09g080130, Csa14g042020, Csa09g088620, Csa16g039440, Csa03g001950, Csa02g051710, Csa06g051810, Csa05g017850, Csa11g029760, Csa11g072090, Csa15g071680, Csa20g020530, Csa07g053370, Csa20g066710, Csa18g025650, Csa19g023770, Csa01g011480, Csa18g025310, Csa19g026420, Csa01g018970, Csa19g023370, Csa19g026440, Csa19g0…
6	GO:0032774	RNA biosynthetic process	36	Csa05g085820, Csa07g007510, Csa13g011890, Csa19g022270, Csa19g025340, Csa06g029500, Csa09g080130, Csa14g042020, Csa09g088620, Csa16g039440, Csa03g001950, Csa02g051710, Csa06g051810, Csa05g017850, Csa11g029760, Csa11g072090, Csa15g071680, Csa20g020530, Csa07g053370, Csa20g066710, Csa18g025650, Csa19g023770, Csa01g011480, Csa18g025310, Csa19g026420, Csa01g018970, Csa19g023370, Csa19g026440, Csa19g0…
7	GO:0097659	nucleic acid-templated transcription	36	Csa05g085820, Csa07g007510, Csa13g011890, Csa19g022270, Csa19g025340, Csa06g029500, Csa09g080130, Csa14g042020, Csa09g088620, Csa16g039440, Csa03g001950, Csa02g051710, Csa06g051810, Csa05g017850, Csa11g029760, Csa11g072090, Csa15g071680, Csa20g020530, Csa07g053370, Csa20g066710, Csa18g025650, Csa19g023770, Csa01g011480, Csa18g025310, Csa19g026420, Csa01g018970, Csa19g023370, Csa19g026440, Csa19g0…
3	GO:0009628	response to abiotic stimulus	35	Csa19g024990, Csa19g025420, Csa07g051650, Csa13g011890, Csa19g022270, Csa19g025880, Csa13g007690, Csa06g053710, Csa17g004160, Csa03g010800, Csa13g048820, Csa06g051810, Csa19g057870, Csa04g047610, Csa09g057950, Csa18g037160, Csa09g034370, Csa19g026200, Csa06g037810, Csa03g011100, Csa19g025150, Csa17g071630, Csa11g002070, Csa17g010770, Csa19g031730, Csa09g085890, Csa04g047620, Csa16g043300, Csa05g0…
4	GO:0009889	regulation of biosynthetic process	35	Csa05g085820, Csa07g007510, Csa19g025420, Csa13g011890, Csa19g022270, Csa06g029500, Csa09g080130, Csa14g042020, Csa09g088620, Csa16g039440, Csa03g001950, Csa02g051710, Csa06g051810, Csa05g017850, Csa11g072090, Csa15g071680, Csa20g020530, Csa07g053370, Csa08g059130, Csa20g066710, Csa18g025650, Csa19g023770, Csa01g011480, Csa18g025310, Csa19g026420, Csa01g018970, Csa19g023370, Csa19g026440, Csa19g0…
5	GO:0031326	regulation of cellular biosynthetic process	35	Csa05g085820, Csa07g007510, Csa19g025420, Csa13g011890, Csa19g022270, Csa06g029500, Csa09g080130, Csa14g042020, Csa09g088620, Csa16g039440, Csa03g001950, Csa02g051710, Csa06g051810, Csa05g017850, Csa11g072090, Csa15g071680, Csa20g020530, Csa07g053370, Csa08g059130, Csa20g066710, Csa18g025650, Csa19g023770, Csa01g011480, Csa18g025310, Csa19g026420, Csa01g018970, Csa19g023370, Csa19g026440, Csa19g0…
2	GO:0000003	reproduction	34	Csa07g007510, Csa13g011890, Csa01g018300, Csa13g007690, Csa12g037540, Csa17g004160, Csa06g039260, Csa11g070590, Csa14g042020, Csa06g051810, Csa04g047610, Csa17g092740, Csa13g027540, Csa14g006800, Csa04g051790, Csa20g020530, Csa17g008860, Csa17g006960, Csa14g004960, Csa16g002790, Csa14g061940, Csa06g037810, Csa19g025150, Csa15g016910, Csa08g043120, Csa04g042760, Csa11g025490, Csa05g002490, Csa19g0…
2	GO:0022414	reproductive process	34	Csa07g007510, Csa13g011890, Csa01g018300, Csa13g007690, Csa12g037540, Csa17g004160, Csa06g039260, Csa11g070590, Csa14g042020, Csa06g051810, Csa04g047610, Csa17g092740, Csa13g027540, Csa14g006800, Csa04g051790, Csa20g020530, Csa17g008860, Csa17g006960, Csa14g004960, Csa16g002790, Csa14g061940, Csa06g037810, Csa19g025150, Csa15g016910, Csa08g043120, Csa04g042760, Csa11g025490, Csa05g002490, Csa19g0…
3	GO:0003006	developmental process involved in reproduction	34	Csa07g007510, Csa13g011890, Csa01g018300, Csa13g007690, Csa12g037540, Csa17g004160, Csa06g039260, Csa11g070590, Csa14g042020, Csa06g051810, Csa04g047610, Csa17g092740, Csa13g027540, Csa14g006800, Csa04g051790, Csa20g020530, Csa17g008860, Csa17g006960, Csa14g004960, Csa16g002790, Csa14g061940, Csa06g037810, Csa19g025150, Csa15g016910, Csa08g043120, Csa04g042760, Csa11g025490, Csa05g002490, Csa19g0…
3	GO:0044702	single organism reproductive process	34	Csa07g007510, Csa13g011890, Csa01g018300, Csa13g007690, Csa12g037540, Csa17g004160, Csa06g039260, Csa11g070590, Csa14g042020, Csa06g051810, Csa04g047610, Csa17g092740, Csa13g027540, Csa14g006800, Csa04g051790, Csa20g020530, Csa17g008860, Csa17g006960, Csa14g004960, Csa16g002790, Csa14g061940, Csa06g037810, Csa19g025150, Csa15g016910, Csa08g043120, Csa04g042760, Csa11g025490, Csa05g002490, Csa19g0…
4	GO:0048608	reproductive structure development	34	Csa07g007510, Csa13g011890, Csa01g018300, Csa13g007690, Csa12g037540, Csa17g004160, Csa06g039260, Csa11g070590, Csa14g042020, Csa06g051810, Csa04g047610, Csa17g092740, Csa13g027540, Csa14g006800, Csa04g051790, Csa20g020530, Csa17g008860, Csa17g006960, Csa14g004960, Csa16g002790, Csa14g061940, Csa06g037810, Csa19g025150, Csa15g016910, Csa08g043120, Csa04g042760, Csa11g025490, Csa05g002490, Csa19g0…
4	GO:0051171	regulation of nitrogen compound metabolic process	34	Csa05g085820, Csa07g007510, Csa18g028950, Csa13g011890, Csa19g022270, Csa06g029500, Csa09g080130, Csa14g042020, Csa09g088620, Csa16g039440, Csa03g001950, Csa02g051710, Csa06g051810, Csa05g017850, Csa11g072090, Csa15g071680, Csa20g020530, Csa07g053370, Csa20g066710, Csa18g025650, Csa19g023770, Csa01g011480, Csa18g025310, Csa19g026420, Csa01g018970, Csa19g023370, Csa19g026440, Csa19g024040, Csa10g0…
4	GO:0009791	post-embryonic development	34	Csa07g007510, Csa13g011890, Csa01g018300, Csa13g007690, Csa12g037540, Csa17g004160, Csa11g070590, Csa06g039260, Csa14g042020, Csa06g051810, Csa04g047610, Csa17g092740, Csa13g027540, Csa14g006800, Csa04g051790, Csa20g020530, Csa17g008860, Csa17g006960, Csa14g004960, Csa16g002790, Csa14g061940, Csa06g037810, Csa19g025150, Csa15g016910, Csa08g043120, Csa04g042760, Csa11g025490, Csa05g002490, Csa19g0…
5	GO:0051252	regulation of RNA metabolic process	34	Csa05g085820, Csa07g007510, Csa18g028950, Csa13g011890, Csa19g022270, Csa06g029500, Csa09g080130, Csa14g042020, Csa09g088620, Csa16g039440, Csa03g001950, Csa02g051710, Csa06g051810, Csa05g017850, Csa11g072090, Csa15g071680, Csa20g020530, Csa07g053370, Csa20g066710, Csa18g025650, Csa19g023770, Csa01g011480, Csa18g025310, Csa19g026420, Csa01g018970, Csa19g023370, Csa19g026440, Csa19g024040, Csa10g0…
5	GO:0010468	regulation of gene expression	34	Csa05g085820, Csa07g007510, Csa13g011890, Csa19g022270, Csa06g029500, Csa09g080130, Csa14g042020, Csa09g088620, Csa16g039440, Csa03g001950, Csa02g051710, Csa06g051810, Csa06g023320, Csa05g017850, Csa11g072090, Csa15g071680, Csa20g020530, Csa07g053370, Csa20g066710, Csa18g025650, Csa19g023770, Csa01g011480, Csa18g025310, Csa19g026420, Csa01g018970, Csa19g023370, Csa19g026440, Csa19g024040, Csa10g0…
5	GO:0061458	reproductive system development	34	Csa07g007510, Csa13g011890, Csa01g018300, Csa13g007690, Csa12g037540, Csa17g004160, Csa06g039260, Csa11g070590, Csa14g042020, Csa06g051810, Csa04g047610, Csa17g092740, Csa13g027540, Csa14g006800, Csa04g051790, Csa20g020530, Csa17g008860, Csa17g006960, Csa14g004960, Csa16g002790, Csa14g061940, Csa06g037810, Csa19g025150, Csa15g016910, Csa08g043120, Csa04g042760, Csa11g025490, Csa05g002490, Csa19g0…
5	GO:0019219	regulation of nucleobase-containing compound metabolic process	34	Csa05g085820, Csa07g007510, Csa18g028950, Csa13g011890, Csa19g022270, Csa06g029500, Csa09g080130, Csa14g042020, Csa09g088620, Csa16g039440, Csa03g001950, Csa02g051710, Csa06g051810, Csa05g017850, Csa11g072090, Csa15g071680, Csa20g020530, Csa07g053370, Csa20g066710, Csa18g025650, Csa19g023770, Csa01g011480, Csa18g025310, Csa19g026420, Csa01g018970, Csa19g023370, Csa19g026440, Csa19g024040, Csa10g0…
4	GO:0010033	response to organic substance	33	Csa15g002020, Csa19g022270, Csa10g009350, Csa19g025880, Csa19g025020, Csa02g044650, Csa06g053710, Csa17g004160, Csa12g012920, Csa09g080130, Csa11g070590, Csa16g039440, Csa08g037380, Csa03g001950, Csa05g017850, Csa14g006800, Csa17g008860, Csa07g053370, Csa16g002760, Csa14g004960, Csa20g066710, Csa16g055520, Csa19g026200, Csa19g023370, Csa19g025150, Csa04g040780, Csa19g031730, Csa02g028460, Csa01g0…
4	GO:0044711	single-organism biosynthetic process	33	Csa19g026630, Csa19g025420, Csa18g026690, Csa13g007690, Csa04g047170, Csa06g053710, Csa17g029160, Csa15g012820, Csa14g042020, Csa18g009890, Csa20g046140, Csa04g051790, Csa13g027540, Csa02g039360, Csa18g037160, Csa08g059130, Csa09g034370, Csa16g002790, Csa10g041110, Csa15g002290, Csa19g013900, Csa19g026060, Csa05g002490, Csa10g001240, Csa20g017080, Csa20g046130, Csa01g024880, Csa01g025630, Csa20g0…
4	GO:0006793	phosphorus metabolic process	33	Csa19g024530, Csa19g026630, Csa19g025000, Csa19g024030, Csa04g047170, Csa02g044650, Csa08g060860, Csa19g026590, Csa17g029160, Csa05g024370, Csa11g045250, Csa18g038890, Csa04g051790, Csa02g073520, Csa19g023400, Csa19g024610, Csa06g053690, Csa19g028800, Csa14g061840, Csa03g011100, Csa19g026140, Csa08g043120, Csa04g004230, Csa19g026060, Csa07g040150, Csa12g025730, Csa02g071830, Csa12g004230, Csa20g0…
5	GO:0006796	phosphate-containing compound metabolic process	33	Csa19g024530, Csa19g026630, Csa19g025000, Csa19g024030, Csa04g047170, Csa02g044650, Csa08g060860, Csa19g026590, Csa17g029160, Csa05g024370, Csa11g045250, Csa18g038890, Csa04g051790, Csa02g073520, Csa19g023400, Csa19g024610, Csa06g053690, Csa19g028800, Csa14g061840, Csa03g011100, Csa19g026140, Csa08g043120, Csa04g004230, Csa19g026060, Csa07g040150, Csa12g025730, Csa02g071830, Csa12g004230, Csa20g0…
5	GO:0010556	regulation of macromolecule biosynthetic process	33	Csa05g085820, Csa07g007510, Csa13g011890, Csa19g022270, Csa06g029500, Csa09g080130, Csa14g042020, Csa09g088620, Csa16g039440, Csa03g001950, Csa02g051710, Csa06g051810, Csa05g017850, Csa11g072090, Csa15g071680, Csa20g020530, Csa07g053370, Csa20g066710, Csa18g025650, Csa19g023770, Csa01g011480, Csa18g025310, Csa19g026420, Csa01g018970, Csa19g023370, Csa19g026440, Csa19g024040, Csa10g004010, Csa01g0…
6	GO:2001141	regulation of RNA biosynthetic process	33	Csa05g085820, Csa07g007510, Csa13g011890, Csa19g022270, Csa06g029500, Csa09g080130, Csa14g042020, Csa09g088620, Csa16g039440, Csa03g001950, Csa02g051710, Csa06g051810, Csa05g017850, Csa11g072090, Csa15g071680, Csa20g020530, Csa07g053370, Csa20g066710, Csa18g025650, Csa19g023770, Csa01g011480, Csa18g025310, Csa19g026420, Csa01g018970, Csa19g023370, Csa19g026440, Csa19g024040, Csa10g004010, Csa01g0…
6	GO:2000112	regulation of cellular macromolecule biosynthetic process	33	Csa05g085820, Csa07g007510, Csa13g011890, Csa19g022270, Csa06g029500, Csa09g080130, Csa14g042020, Csa09g088620, Csa16g039440, Csa03g001950, Csa02g051710, Csa06g051810, Csa05g017850, Csa11g072090, Csa15g071680, Csa20g020530, Csa07g053370, Csa20g066710, Csa18g025650, Csa19g023770, Csa01g011480, Csa18g025310, Csa19g026420, Csa01g018970, Csa19g023370, Csa19g026440, Csa19g024040, Csa10g004010, Csa01g0…
6	GO:0006355	regulation of transcription, DNA-templated	33	Csa05g085820, Csa07g007510, Csa13g011890, Csa19g022270, Csa06g029500, Csa09g080130, Csa14g042020, Csa09g088620, Csa16g039440, Csa03g001950, Csa02g051710, Csa06g051810, Csa05g017850, Csa11g072090, Csa15g071680, Csa20g020530, Csa07g053370, Csa20g066710, Csa18g025650, Csa19g023770, Csa01g011480, Csa18g025310, Csa19g026420, Csa01g018970, Csa19g023370, Csa19g026440, Csa19g024040, Csa10g004010, Csa01g0…
7	GO:1903506	regulation of nucleic acid-templated transcription	33	Csa05g085820, Csa07g007510, Csa13g011890, Csa19g022270, Csa06g029500, Csa09g080130, Csa14g042020, Csa09g088620, Csa16g039440, Csa03g001950, Csa02g051710, Csa06g051810, Csa05g017850, Csa11g072090, Csa15g071680, Csa20g020530, Csa07g053370, Csa20g066710, Csa18g025650, Csa19g023770, Csa01g011480, Csa18g025310, Csa19g026420, Csa01g018970, Csa19g023370, Csa19g026440, Csa19g024040, Csa10g004010, Csa01g0…
3	GO:0051716	cellular response to stimulus	32	Csa15g047090, Csa20g036110, Csa19g022270, Csa19g025020, Csa17g023580, Csa14g022150, Csa08g060960, Csa14g030310, Csa09g068650, Csa03g026950, Csa14g042020, Csa11g070590, Csa12g049610, Csa08g037380, Csa03g001950, Csa17g030150, Csa07g053370, Csa14g004960, Csa20g066710, Csa16g055520, Csa19g024100, Csa19g023370, Csa19g026240, Csa19g025150, Csa04g042760, Csa04g040780, Csa01g018090, Csa03g021630, Csa15g0…
3	GO:1902578	single-organism localization	31	Csa15g031000, Csa05g009550, Csa03g032090, Csa16g051430, Csa17g023580, Csa19g026250, Csa08g060960, Csa14g022150, Csa09g067560, Csa03g014900, Csa03g026430, Csa19g057870, Csa18g030690, Csa15g011470, Csa05g002760, Csa13g022930, Csa02g037650, Csa19g024540, Csa19g023470, Csa15g011460, Csa02g065020, Csa13g009260, Csa13g016630, Csa10g030500, Csa17g089840, Csa03g021630, Csa06g001720, Csa02g059740, Csa07g0…
3	GO:0009719	response to endogenous stimulus	31	Csa15g002020, Csa19g022270, Csa10g009350, Csa19g025880, Csa19g025020, Csa02g044650, Csa06g053710, Csa17g004160, Csa12g012920, Csa09g080130, Csa11g070590, Csa16g039440, Csa08g037380, Csa03g001950, Csa05g017850, Csa14g006800, Csa17g008860, Csa07g053370, Csa16g002760, Csa14g004960, Csa20g066710, Csa16g055520, Csa19g026200, Csa19g023370, Csa19g025150, Csa19g031730, Csa02g028460, Csa01g018090, Csa15g0…
4	GO:0044765	single-organism transport	31	Csa15g031000, Csa05g009550, Csa03g032090, Csa16g051430, Csa17g023580, Csa19g026250, Csa08g060960, Csa14g022150, Csa09g067560, Csa03g014900, Csa03g026430, Csa19g057870, Csa18g030690, Csa15g011470, Csa05g002760, Csa13g022930, Csa02g037650, Csa19g024540, Csa19g023470, Csa15g011460, Csa02g065020, Csa13g009260, Csa13g016630, Csa10g030500, Csa17g089840, Csa03g021630, Csa06g001720, Csa02g059740, Csa07g0…
4	GO:0005975	carbohydrate metabolic process	30	Csa20g005050, Csa19g025420, Csa20g036110, Csa06g053710, Csa12g034910, Csa03g028990, Csa17g029160, Csa19g025180, Csa07g004180, Csa18g030590, Csa03g002320, Csa02g034730, Csa09g051170, Csa10g019350, Csa08g015690, Csa10g040720, Csa08g060630, Csa04g040780, Csa02243s010, Csa12g025730, Csa20g017080, Csa08g018750, Csa10g021230, Csa14g016110, Csa11g020820, Csa11g090070, Csa12g040730, Csa13g003960, Csa05g0…
4	GO:0009725	response to hormone	29	Csa15g002020, Csa19g022270, Csa10g009350, Csa19g025880, Csa19g025020, Csa02g044650, Csa06g053710, Csa17g004160, Csa12g012920, Csa11g070590, Csa08g037380, Csa03g001950, Csa05g017850, Csa14g006800, Csa17g008860, Csa07g053370, Csa16g002760, Csa14g004960, Csa20g066710, Csa16g055520, Csa19g026200, Csa19g023370, Csa19g025150, Csa19g031730, Csa02g028460, Csa01g018090, Csa15g020040, Csa12g040730, Csa19g0…
4	GO:0006082	organic acid metabolic process	28	Csa20g005050, Csa19g023420, Csa18g026690, Csa04g047170, Csa15g012820, Csa09g083980, Csa08g058060, Csa19g008480, Csa18g038890, Csa11g051370, Csa02g073520, Csa11g085890, Csa02g037650, Csa10g041110, Csa15g002290, Csa15g032220, Csa08g060630, Csa07g049860, Csa19g013900, Csa12g025730, Csa20g017080, Csa01g024880, Csa01g025630, Csa20g005700, Csa01g017480, Csa11g090070, Csa01g011180, Csa13g003960
5	GO:0043436	oxoacid metabolic process	28	Csa20g005050, Csa19g023420, Csa18g026690, Csa04g047170, Csa15g012820, Csa09g083980, Csa08g058060, Csa19g008480, Csa18g038890, Csa11g051370, Csa02g073520, Csa11g085890, Csa02g037650, Csa10g041110, Csa15g002290, Csa15g032220, Csa08g060630, Csa07g049860, Csa19g013900, Csa12g025730, Csa20g017080, Csa01g024880, Csa01g025630, Csa20g005700, Csa01g017480, Csa11g090070, Csa01g011180, Csa13g003960
5	GO:0043412	macromolecule modification	28	Csa19g024530, Csa19g026630, Csa20g036110, Csa19g025000, Csa19g024030, Csa19g024390, Csa02g044650, Csa08g060860, Csa19g026590, Csa18g038930, Csa05g024370, Csa11g045250, Csa19g023400, Csa08g015690, Csa06g053690, Csa19g028800, Csa19g026140, Csa08g043120, Csa04g040780, Csa06g022060, Csa10g051740, Csa15g074520, Csa02g071830, Csa12g004230, Csa20g003140, Csa18g020820, Csa07g055120, Csa12g023610
2	GO:0071840	cellular component organization or biogenesis	27	Csa07g053670, Csa19g023640, Csa13g007690, Csa06g029500, Csa17g023580, Csa04g030310, Csa14g022150, Csa19g025280, Csa09g005290, Csa07g004180, Csa19g057870, Csa18g030590, Csa16g045330, Csa14g006800, Csa09g051170, Csa17g008860, Csa19g020990, Csa19g026500, Csa19g026200, Csa19g025470, Csa19g025150, Csa09g087850, Csa02243s010, Csa06g022060, Csa03g021630, Csa11g020820, Csa05g092550
5	GO:0036211	protein modification process	27	Csa19g024530, Csa19g026630, Csa20g036110, Csa19g025000, Csa19g024030, Csa02g044650, Csa08g060860, Csa19g026590, Csa18g038930, Csa05g024370, Csa11g045250, Csa19g023400, Csa08g015690, Csa06g053690, Csa19g028800, Csa19g026140, Csa08g043120, Csa04g040780, Csa06g022060, Csa10g051740, Csa15g074520, Csa02g071830, Csa12g004230, Csa20g003140, Csa18g020820, Csa07g055120, Csa12g023610
6	GO:0006464	cellular protein modification process	27	Csa19g024530, Csa19g026630, Csa20g036110, Csa19g025000, Csa19g024030, Csa02g044650, Csa08g060860, Csa19g026590, Csa18g038930, Csa05g024370, Csa11g045250, Csa19g023400, Csa08g015690, Csa06g053690, Csa19g028800, Csa19g026140, Csa08g043120, Csa04g040780, Csa06g022060, Csa10g051740, Csa15g074520, Csa02g071830, Csa12g004230, Csa20g003140, Csa18g020820, Csa07g055120, Csa12g023610
4	GO:0010035	response to inorganic substance	25	Csa07g051650, Csa19g022270, Csa19g025880, Csa17g004160, Csa06g053710, Csa19g024290, Csa09g068650, Csa04g047610, Csa09g057950, Csa19g025510, Csa02g037650, Csa06g037810, Csa03g011100, Csa17g071630, Csa11g002070, Csa04g042760, Csa19g031730, Csa09g085890, Csa04g047620, Csa16g043300, Csa01g018090, Csa05g018950, Csa15g020040, Csa06g001720, Csa12g001960
6	GO:0019752	carboxylic acid metabolic process	25	Csa20g005050, Csa19g023420, Csa18g026690, Csa04g047170, Csa15g012820, Csa09g083980, Csa08g058060, Csa19g008480, Csa18g038890, Csa02g073520, Csa11g085890, Csa10g041110, Csa15g002290, Csa15g032220, Csa08g060630, Csa07g049860, Csa19g013900, Csa12g025730, Csa20g017080, Csa01g024880, Csa01g025630, Csa01g017480, Csa11g090070, Csa01g011180, Csa13g003960
3	GO:0016043	cellular component organization	24	Csa07g053670, Csa13g007690, Csa06g029500, Csa17g023580, Csa04g030310, Csa14g022150, Csa19g025280, Csa09g005290, Csa07g004180, Csa19g057870, Csa16g045330, Csa18g030590, Csa09g051170, Csa19g020990, Csa19g026500, Csa19g026200, Csa19g025470, Csa19g025150, Csa09g087850, Csa02243s010, Csa06g022060, Csa03g021630, Csa11g020820, Csa05g092550
4	GO:0048316	seed development	24	Csa16g002790, Csa14g061940, Csa01g018300, Csa06g037810, Csa12g037540, Csa17g004160, Csa15g016910, Csa08g043120, Csa11g025490, Csa05g002490, Csa03g005060, Csa19g031730, Csa11g070590, Csa06g039260, Csa04g047620, Csa04g047610, Csa05g018950, Csa17g092740, Csa13g027540, Csa14g006800, Csa17g008860, Csa14g004970, Csa17g006960, Csa14g004960
5	GO:0010154	fruit development	24	Csa01g018300, Csa12g037540, Csa17g004160, Csa11g070590, Csa06g039260, Csa04g047610, Csa17g092740, Csa13g027540, Csa14g006800, Csa17g008860, Csa17g006960, Csa14g004960, Csa16g002790, Csa14g061940, Csa06g037810, Csa15g016910, Csa08g043120, Csa11g025490, Csa05g002490, Csa03g005060, Csa19g031730, Csa04g047620, Csa05g018950, Csa14g004970
4	GO:1901564	organonitrogen compound metabolic process	23	Csa16g055520, Csa11g085890, Csa19g023640, Csa19g023420, Csa14g061840, Csa10g041110, Csa04g047170, Csa19g026150, Csa19g013900, Csa19g026170, Csa19g026060, Csa15g012820, Csa10g035910, Csa08g058180, Csa12g025730, Csa08g058060, Csa01g024880, Csa18g038890, Csa20g005700, Csa02g073520, Csa12g040730, Csa01g011180, Csa19g024610
3	GO:0009056	catabolic process	22	Csa13g016900, Csa05g016720, Csa20g020600, Csa17g071630, Csa19g025150, Csa19g013900, Csa04g040780, Csa10g035900, Csa15g012820, Csa07g004180, Csa02243s010, Csa12g025730, Csa10g051740, Csa17g039500, Csa11g051450, Csa15g074520, Csa02g034730, Csa11g090070, Csa12g040730, Csa08g059130, Csa01g011180, Csa05g092550
2	GO:0051704	multi-organism process	20	Csa06g002160, Csa10g006050, Csa05g016720, Csa06g037810, Csa17g071630, Csa19g024190, Csa10g011850, Csa04g003070, Csa17g089840, Csa04g047620, Csa13g048820, Csa04g047610, Csa05g093060, Csa05g018950, Csa15g074520, Csa12g074340, Csa19g023840, Csa19g023630, Csa00595s060, Csa19g023820
4	GO:0006952	defense response	20	Csa06g002160, Csa04g061210, Csa18g026690, Csa05g016720, Csa20g057230, Csa19g025020, Csa17g071630, Csa19g024190, Csa14g030310, Csa08g029660, Csa10g011850, Csa04g003070, Csa03g026950, Csa17g089840, Csa13g048820, Csa12g051640, Csa05g093060, Csa17g030150, Csa15g074520, Csa12g074340
4	GO:0009415	response to water	19	Csa19g022270, Csa07g051650, Csa19g025880, Csa06g037810, Csa03g011100, Csa06g053710, Csa17g004160, Csa17g071630, Csa11g002070, Csa19g031730, Csa09g085890, Csa04g047620, Csa16g043300, Csa04g047610, Csa01g018090, Csa05g018950, Csa15g020040, Csa09g057950, Csa12g001960
6	GO:0016310	phosphorylation	19	Csa19g024530, Csa19g028800, Csa19g026630, Csa19g025000, Csa03g011100, Csa19g026140, Csa08g060860, Csa19g026590, Csa19g026060, Csa05g024370, Csa12g025730, Csa11g045250, Csa18g038890, Csa02g071830, Csa12g004230, Csa20g003140, Csa02g073520, Csa07g055120, Csa12g023610
4	GO:0007154	cell communication	18	Csa15g047090, Csa16g055520, Csa19g022270, Csa19g023370, Csa19g026240, Csa19g025020, Csa08g060960, Csa04g040780, Csa14g042020, Csa12g049610, Csa08g037380, Csa03g001950, Csa01g018090, Csa15g020040, Csa07g055120, Csa07g053370, Csa19g023630, Csa20g066710
5	GO:0009790	embryo development	18	Csa14g061940, Csa01g018300, Csa06g037810, Csa08g057710, Csa12g037540, Csa13g008780, Csa17g004160, Csa15g016910, Csa11g025490, Csa19g031730, Csa06g039260, Csa04g047620, Csa04g047610, Csa05g018950, Csa17g092740, Csa13g027540, Csa14g006800, Csa17g008860
5	GO:0071702	organic substance transport	18	Csa19g024540, Csa16g051430, Csa19g026240, Csa19g023470, Csa19g026250, Csa09g067560, Csa02g065020, Csa15g011460, Csa13g009260, Csa13g016630, Csa12g049610, Csa03g026430, Csa19g057870, Csa15g011470, Csa04g008810, Csa13g022930, Csa02g059740, Csa19g025830
2	GO:0023052	signaling	17	Csa15g047090, Csa16g055520, Csa19g022270, Csa19g023370, Csa19g026240, Csa19g025020, Csa04g040780, Csa14g042020, Csa12g049610, Csa08g037380, Csa03g001950, Csa01g018090, Csa15g020040, Csa07g055120, Csa07g053370, Csa19g023630, Csa20g066710
3	GO:0044700	single organism signaling	17	Csa15g047090, Csa16g055520, Csa19g022270, Csa19g023370, Csa19g026240, Csa19g025020, Csa04g040780, Csa14g042020, Csa12g049610, Csa08g037380, Csa03g001950, Csa01g018090, Csa15g020040, Csa07g055120, Csa07g053370, Csa19g023630, Csa20g066710
4	GO:1901575	organic substance catabolic process	17	Csa17g071630, Csa19g025150, Csa19g013900, Csa04g040780, Csa15g012820, Csa07g004180, Csa02243s010, Csa12g025730, Csa10g051740, Csa17g039500, Csa11g051450, Csa15g074520, Csa02g034730, Csa11g090070, Csa12g040730, Csa01g011180, Csa05g092550
4	GO:0007165	signal transduction	17	Csa15g047090, Csa16g055520, Csa19g022270, Csa19g023370, Csa19g025020, Csa19g026240, Csa04g040780, Csa14g042020, Csa12g049610, Csa08g037380, Csa03g001950, Csa01g018090, Csa15g020040, Csa07g053370, Csa07g055120, Csa19g023630, Csa20g066710
4	GO:0070887	cellular response to chemical stimulus	17	Csa16g055520, Csa19g022270, Csa19g023370, Csa19g025020, Csa04g042760, Csa04g040780, Csa09g068650, Csa11g070590, Csa08g037380, Csa03g001950, Csa01g018090, Csa15g020040, Csa07g053370, Csa06g001720, Csa19g023630, Csa14g004960, Csa20g066710
5	GO:0033993	response to lipid	17	Csa16g055520, Csa15g002020, Csa19g025880, Csa02g044650, Csa06g053710, Csa17g004160, Csa19g025150, Csa19g031730, Csa02g028460, Csa11g070590, Csa08g037380, Csa05g017850, Csa14g006800, Csa17g008860, Csa12g040730, Csa14g004960, Csa20g066710
3	GO:0065008	regulation of biological quality	16	Csa06g002160, Csa13g007690, Csa17g023580, Csa14g022150, Csa17g004160, Csa08g060960, Csa19g024290, Csa19g031730, Csa04g003070, Csa08g058180, Csa03g021630, Csa05g093060, Csa14g006800, Csa20g020530, Csa17g008860, Csa06g001720
4	GO:0009793	embryo development ending in seed dormancy	16	Csa14g061940, Csa01g018300, Csa06g037810, Csa12g037540, Csa17g004160, Csa15g016910, Csa11g025490, Csa19g031730, Csa06g039260, Csa04g047620, Csa04g047610, Csa05g018950, Csa17g092740, Csa13g027540, Csa14g006800, Csa17g008860
4	GO:0006629	lipid metabolic process	16	Csa14g061840, Csa15g002290, Csa18g026690, Csa13g007690, Csa07g049860, Csa08g007000, Csa09g083980, Csa10g001240, Csa17g039500, Csa11g051450, Csa01g025630, Csa04g051790, Csa13g027540, Csa05g015440, Csa02g039360, Csa20g021430
3	GO:0009607	response to biotic stimulus	15	Csa06g002160, Csa10g006050, Csa05g016720, Csa20g057230, Csa17g071630, Csa19g024190, Csa08g029660, Csa10g011850, Csa04g003070, Csa17g089840, Csa13g048820, Csa05g093060, Csa15g074520, Csa12g074340, Csa19g023630
4	GO:0044723	single-organism carbohydrate metabolic process	15	Csa20g005050, Csa19g025420, Csa20g036110, Csa08g060630, Csa06g053710, Csa17g029160, Csa19g025180, Csa04g040780, Csa12g025730, Csa20g017080, Csa11g020820, Csa11g090070, Csa08g015690, Csa10g040720, Csa13g003960
5	GO:0009737	response to abscisic acid	15	Csa16g055520, Csa15g002020, Csa19g025880, Csa02g044650, Csa06g053710, Csa17g004160, Csa19g025150, Csa19g031730, Csa11g070590, Csa05g017850, Csa14g006800, Csa17g008860, Csa12g040730, Csa14g004960, Csa20g066710
5	GO:0097305	response to alcohol	15	Csa16g055520, Csa15g002020, Csa19g025880, Csa02g044650, Csa06g053710, Csa17g004160, Csa19g025150, Csa19g031730, Csa11g070590, Csa05g017850, Csa14g006800, Csa17g008860, Csa12g040730, Csa14g004960, Csa20g066710
3	GO:0009605	response to external stimulus	14	Csa06g002160, Csa10g006050, Csa05g016720, Csa08g060960, Csa17g071630, Csa19g024190, Csa10g011850, Csa04g003070, Csa17g089840, Csa13g048820, Csa05g093060, Csa15g074520, Csa12g074340, Csa19g023630
4	GO:0044248	cellular catabolic process	14	Csa13g016900, Csa05g016720, Csa20g020600, Csa17g071630, Csa19g025150, Csa19g013900, Csa04g040780, Csa10g035900, Csa15g012820, Csa10g051740, Csa15g074520, Csa11g090070, Csa08g059130, Csa01g011180
4	GO:0048367	shoot system development	14	Csa07g007510, Csa10g041110, Csa13g011890, Csa10g009350, Csa13g007690, Csa19g025150, Csa04g042760, Csa12g012920, Csa14g042020, Csa06g051810, Csa04g051790, Csa20g020530, Csa05g015440, Csa11g051370
4	GO:0055085	transmembrane transport	14	Csa15g031000, Csa17g023580, Csa08g060960, Csa14g022150, Csa19g026250, Csa15g011460, Csa03g014900, Csa03g021630, Csa15g011470, Csa18g030690, Csa05g002760, Csa06g001720, Csa07g019240, Csa08g053040
5	GO:0071310	cellular response to organic substance	14	Csa16g055520, Csa19g022270, Csa19g023370, Csa19g025020, Csa04g040780, Csa11g070590, Csa08g037380, Csa03g001950, Csa01g018090, Csa15g020040, Csa07g053370, Csa19g023630, Csa14g004960, Csa20g066710
7	GO:0006468	protein phosphorylation	14	Csa19g024530, Csa19g028800, Csa19g026630, Csa19g025000, Csa19g026140, Csa08g060860, Csa19g026590, Csa05g024370, Csa11g045250, Csa02g071830, Csa12g004230, Csa20g003140, Csa07g055120, Csa12g023610
3	GO:0051707	response to other organism	13	Csa06g002160, Csa10g006050, Csa05g016720, Csa17g071630, Csa19g024190, Csa10g011850, Csa04g003070, Csa17g089840, Csa13g048820, Csa05g093060, Csa15g074520, Csa12g074340, Csa19g023630
4	GO:0043207	response to external biotic stimulus	13	Csa06g002160, Csa10g006050, Csa05g016720, Csa17g071630, Csa19g024190, Csa10g011850, Csa04g003070, Csa17g089840, Csa13g048820, Csa05g093060, Csa15g074520, Csa12g074340, Csa19g023630
4	GO:1901135	carbohydrate derivative metabolic process	13	Csa20g036110, Csa04g047170, Csa03g028990, Csa04g040780, Csa12g025730, Csa18g038890, Csa20g005700, Csa11g024130, Csa10g021140, Csa02g073520, Csa12g040730, Csa08g015690, Csa19g024610
4	GO:0033554	cellular response to stress	13	Csa20g036110, Csa19g024100, Csa17g023580, Csa08g060960, Csa14g022150, Csa19g025150, Csa04g042760, Csa04g040780, Csa14g030310, Csa09g068650, Csa03g026950, Csa03g021630, Csa17g030150
4	GO:0009414	response to water deprivation	13	Csa19g022270, Csa19g025880, Csa06g037810, Csa03g011100, Csa06g053710, Csa17g004160, Csa17g071630, Csa19g031730, Csa04g047620, Csa04g047610, Csa01g018090, Csa05g018950, Csa15g020040
4	GO:0071495	cellular response to endogenous stimulus	13	Csa16g055520, Csa19g022270, Csa19g023370, Csa19g025020, Csa11g070590, Csa08g037380, Csa03g001950, Csa01g018090, Csa15g020040, Csa07g053370, Csa19g023630, Csa14g004960, Csa20g066710
4	GO:0044712	single-organism catabolic process	13	Csa13g016900, Csa05g016720, Csa20g020600, Csa19g013900, Csa04g040780, Csa10g035900, Csa15g012820, Csa12g025730, Csa17g039500, Csa11g051450, Csa11g090070, Csa08g059130, Csa01g011180
4	GO:0006979	response to oxidative stress	13	Csa13g016900, Csa01g016990, Csa05g016720, Csa20g020600, Csa06g053710, Csa04g042760, Csa17g010770, Csa10g035900, Csa03g010800, Csa14g064290, Csa09g068650, Csa15g012490, Csa08g059130
5	GO:0044283	small molecule biosynthetic process	13	Csa19g025420, Csa10g041110, Csa15g002290, Csa18g026690, Csa13g007690, Csa19g013900, Csa15g012820, Csa20g017080, Csa01g024880, Csa01g025630, Csa13g027540, Csa11g090070, Csa01g011180
5	GO:0032870	cellular response to hormone stimulus	13	Csa16g055520, Csa19g022270, Csa19g023370, Csa19g025020, Csa11g070590, Csa08g037380, Csa03g001950, Csa01g018090, Csa15g020040, Csa07g053370, Csa19g023630, Csa14g004960, Csa20g066710
5	GO:0006508	proteolysis	13	Csa10g009350, Csa19g025880, Csa17g071630, Csa19g025150, Csa13g009260, Csa04g040780, Csa12g012920, Csa05g021220, Csa10g051740, Csa05g023850, Csa15g074520, Csa17g023650, Csa02g059740
5	GO:0006811	ion transport	13	Csa02g037650, Csa05g009550, Csa03g032090, Csa16g051430, Csa17g023580, Csa08g060960, Csa14g022150, Csa10g030500, Csa17g089840, Csa03g021630, Csa05g002760, Csa06g001720, Csa19g025830
3	GO:0033036	macromolecule localization	12	Csa19g026240, Csa19g023470, Csa09g067560, Csa02g065020, Csa13g009260, Csa13g016630, Csa12g049610, Csa19g057870, Csa04g008810, Csa14g006800, Csa17g008860, Csa02g059740
4	GO:0006970	response to osmotic stress	12	Csa04g047620, Csa13g048820, Csa04g047610, Csa05g018950, Csa06g037810, Csa03g011100, Csa06g053710, Csa17g004160, Csa19g025150, Csa12g040730, Csa19g031730, Csa09g034370
7	GO:0032787	monocarboxylic acid metabolic process	12	Csa20g005050, Csa15g002290, Csa18g026690, Csa08g060630, Csa07g049860, Csa19g013900, Csa15g012820, Csa09g083980, Csa12g025730, Csa01g025630, Csa13g003960, Csa01g011180
4	GO:0099402	plant organ development	11	Csa12g025730, Csa19g008480, Csa19g026200, Csa10g041110, Csa10g009350, Csa13g007690, Csa19g025150, Csa20g020530, Csa04g042760, Csa11g051370, Csa12g012920
4	GO:0019748	secondary metabolic process	11	Csa14g042020, Csa16g002790, Csa20g046130, Csa18g009890, Csa20g046140, Csa19g013900, Csa08g059130, Csa15g012820, Csa05g002490, Csa01g011180, Csa09g034370
5	GO:1901566	organonitrogen compound biosynthetic process	11	Csa08g058060, Csa19g023420, Csa19g023640, Csa01g024880, Csa10g041110, Csa20g005700, Csa04g047170, Csa19g026150, Csa19g026060, Csa19g026170, Csa10g035910
5	GO:1901701	cellular response to oxygen-containing compound	11	Csa11g070590, Csa16g055520, Csa08g037380, Csa19g022270, Csa01g018090, Csa15g020040, Csa19g025020, Csa04g042760, Csa14g004960, Csa09g068650, Csa20g066710
5	GO:0009755	hormone-mediated signaling pathway	11	Csa16g055520, Csa08g037380, Csa03g001950, Csa19g022270, Csa19g023370, Csa01g018090, Csa15g020040, Csa19g025020, Csa07g053370, Csa19g023630, Csa20g066710
5	GO:0044550	secondary metabolite biosynthetic process	11	Csa14g042020, Csa16g002790, Csa20g046130, Csa18g009890, Csa20g046140, Csa19g013900, Csa15g012820, Csa08g059130, Csa05g002490, Csa01g011180, Csa09g034370
4	GO:0098542	defense response to other organism	10	Csa06g002160, Csa17g089840, Csa13g048820, Csa05g016720, Csa05g093060, Csa17g071630, Csa19g024190, Csa12g074340, Csa10g011850, Csa04g003070
4	GO:0090567	reproductive shoot system development	10	Csa07g007510, Csa14g042020, Csa06g051810, Csa13g011890, Csa13g007690, Csa04g051790, Csa19g025150, Csa20g020530, Csa05g015440, Csa04g042760
4	GO:0045229	external encapsulating structure organization	10	Csa19g026500, Csa13g007690, Csa18g030590, Csa09g051170, Csa11g020820, Csa19g020990, Csa09g005290, Csa05g092550, Csa07g004180, Csa02243s010
4	GO:0042592	homeostatic process	10	Csa03g021630, Csa13g007690, Csa17g023580, Csa14g022150, Csa17g004160, Csa08g060960, Csa20g020530, Csa19g024290, Csa06g001720, Csa19g031730
4	GO:0009620	response to fungus	10	Csa06g002160, Csa17g089840, Csa13g048820, Csa05g016720, Csa05g093060, Csa15g074520, Csa17g071630, Csa19g024190, Csa10g011850, Csa04g003070
5	GO:0009057	macromolecule catabolic process	10	Csa10g051740, Csa15g074520, Csa02g034730, Csa17g071630, Csa19g025150, Csa04g040780, Csa12g040730, Csa05g092550, Csa07g004180, Csa02243s010
5	GO:0009908	flower development	10	Csa07g007510, Csa14g042020, Csa13g011890, Csa06g051810, Csa13g007690, Csa04g051790, Csa19g025150, Csa20g020530, Csa04g042760, Csa05g015440
5	GO:0016053	organic acid biosynthetic process	10	Csa20g017080, Csa01g024880, Csa10g041110, Csa15g002290, Csa01g025630, Csa18g026690, Csa19g013900, Csa15g012820, Csa11g090070, Csa01g011180
6	GO:0046394	carboxylic acid biosynthetic process	10	Csa20g017080, Csa01g024880, Csa10g041110, Csa15g002290, Csa01g025630, Csa18g026690, Csa19g013900, Csa15g012820, Csa11g090070, Csa01g011180
3	GO:0071554	cell wall organization or biogenesis	9	Csa19g026500, Csa18g030590, Csa09g051170, Csa09g005290, Csa11g020820, Csa19g020990, Csa05g092550, Csa07g004180, Csa02243s010
4	GO:0006996	organelle organization	9	Csa07g053670, Csa19g057870, Csa19g025470, Csa06g029500, Csa16g045330, Csa04g030310, Csa19g025280, Csa09g087850, Csa06g022060
4	GO:0044255	cellular lipid metabolic process	9	Csa10g001240, Csa14g061840, Csa15g002290, Csa01g025630, Csa18g026690, Csa04g051790, Csa07g049860, Csa05g015440, Csa09g083980
4	GO:0044262	cellular carbohydrate metabolic process	9	Csa20g005050, Csa19g025420, Csa18g030590, Csa08g060630, Csa17g029160, Csa11g020820, Csa11g090070, Csa10g040720, Csa13g003960
4	GO:0006520	cellular amino acid metabolic process	9	Csa08g058060, Csa11g085890, Csa19g023420, Csa01g024880, Csa10g041110, Csa04g047170, Csa19g013900, Csa15g012820, Csa01g011180
4	GO:0019637	organophosphate metabolic process	9	Csa12g025730, Csa14g061840, Csa18g038890, Csa04g047170, Csa04g051790, Csa05g015440, Csa19g026060, Csa02g073520, Csa19g024610
4	GO:0071555	cell wall organization	9	Csa19g026500, Csa18g030590, Csa09g051170, Csa09g005290, Csa11g020820, Csa19g020990, Csa05g092550, Csa07g004180, Csa02243s010
5	GO:0008610	lipid biosynthetic process	9	Csa10g001240, Csa15g002290, Csa01g025630, Csa18g026690, Csa13g007690, Csa04g051790, Csa13g027540, Csa05g015440, Csa02g039360
5	GO:0050832	defense response to fungus	9	Csa06g002160, Csa17g089840, Csa13g048820, Csa05g016720, Csa05g093060, Csa17g071630, Csa19g024190, Csa10g011850, Csa04g003070
5	GO:0071229	cellular response to acid chemical	9	Csa11g070590, Csa16g055520, Csa08g037380, Csa19g022270, Csa01g018090, Csa15g020040, Csa19g025020, Csa14g004960, Csa20g066710
6	GO:0016311	dephosphorylation	9	Csa19g024030, Csa02g044650, Csa08g043120, Csa04g004230, Csa17g029160, Csa19g023400, Csa07g040150, Csa06g053690, Csa19g024940
3	GO:0065009	regulation of molecular function	8	Csa19g026630, Csa18g028950, Csa05g023850, Csa06g054190, Csa19g024090, Csa05g092550, Csa07g004180, Csa02243s010
4	GO:1901657	glycosyl compound metabolic process	8	Csa12g025730, Csa18g038890, Csa11g024130, Csa10g021140, Csa04g047170, Csa03g028990, Csa02g073520, Csa19g024610
4	GO:0021700	developmental maturation	8	Csa11g070590, Csa19g026200, Csa19g025150, Csa08g043120, Csa14g004970, Csa17g006960, Csa03g005060, Csa14g004960
4	GO:0050790	regulation of catalytic activity	8	Csa19g026630, Csa18g028950, Csa05g023850, Csa06g054190, Csa19g024090, Csa05g092550, Csa07g004180, Csa02243s010
4	GO:0006091	generation of precursor metabolites and energy	8	Csa12g025730, Csa20g005050, Csa18g038890, Csa15g012490, Csa01g017480, Csa08g060630, Csa02g073520, Csa13g003960
4	GO:0019725	cellular homeostasis	8	Csa03g021630, Csa17g023580, Csa17g004160, Csa14g022150, Csa20g020530, Csa19g024290, Csa06g001720, Csa19g031730
4	GO:0009266	response to temperature stimulus	8	Csa19g024990, Csa19g057870, Csa13g011890, Csa06g053710, Csa19g025150, Csa17g010770, Csa19g023630, Csa03g010800
4	GO:0072593	reactive oxygen species metabolic process	8	Csa13g016900, Csa16g055520, Csa05g016720, Csa20g020600, Csa04g042760, Csa10g035900, Csa08g059130, Csa09g068650
4	GO:0044092	negative regulation of molecular function	8	Csa19g026630, Csa18g028950, Csa05g023850, Csa06g054190, Csa19g024090, Csa05g092550, Csa07g004180, Csa02243s010
5	GO:0048878	chemical homeostasis	8	Csa03g021630, Csa13g007690, Csa17g023580, Csa08g060960, Csa14g022150, Csa17g004160, Csa06g001720, Csa19g031730
5	GO:0043086	negative regulation of catalytic activity	8	Csa19g026630, Csa18g028950, Csa05g023850, Csa06g054190, Csa19g024090, Csa05g092550, Csa07g004180, Csa02243s010
5	GO:0009753	response to jasmonic acid	8	Csa19g022270, Csa10g009350, Csa01g018090, Csa15g020040, Csa19g025020, Csa12g012920, Csa12g040730, Csa19g023630
2	GO:0098754	detoxification	7	Csa13g016900, Csa17g076620, Csa20g020600, Csa04g042760, Csa10g035900, Csa08g059130, Csa09g068650
3	GO:0044085	cellular component biogenesis	7	Csa19g023640, Csa13g007690, Csa18g030590, Csa14g006800, Csa19g025150, Csa19g025280, Csa17g008860
3	GO:1990748	cellular detoxification	7	Csa13g016900, Csa17g076620, Csa20g020600, Csa04g042760, Csa10g035900, Csa08g059130, Csa09g068650
4	GO:0048869	cellular developmental process	7	Csa19g023770, Csa12g025730, Csa19g026200, Csa13g011890, Csa13g007690, Csa19g025150, Csa09g005290
4	GO:0009314	response to radiation	7	Csa19g025420, Csa19g026200, Csa06g051810, Csa13g007690, Csa06g053710, Csa03g059800, Csa18g037160
4	GO:0015980	energy derivation by oxidation of organic compounds	7	Csa20g005050, Csa18g038890, Csa15g012490, Csa01g017480, Csa08g060630, Csa02g073520, Csa13g003960
4	GO:0098869	cellular oxidant detoxification	7	Csa13g016900, Csa17g076620, Csa20g020600, Csa04g042760, Csa10g035900, Csa08g059130, Csa09g068650
4	GO:0009636	response to toxic substance	7	Csa13g016900, Csa17g076620, Csa20g020600, Csa04g042760, Csa10g035900, Csa08g059130, Csa09g068650
5	GO:0045333	cellular respiration	7	Csa20g005050, Csa18g038890, Csa15g012490, Csa01g017480, Csa08g060630, Csa02g073520, Csa13g003960
5	GO:0048827	phyllome development	7	Csa10g041110, Csa10g009350, Csa13g007690, Csa19g025150, Csa20g020530, Csa11g051370, Csa12g012920
5	GO:0009416	response to light stimulus	7	Csa19g026200, Csa19g025420, Csa06g051810, Csa13g007690, Csa06g053710, Csa03g059800, Csa18g037160
2	GO:0040007	growth	6	Csa16g002790, Csa19g026200, Csa13g007690, Csa19g025150, Csa09g005290, Csa05g002490
2	GO:0048518	positive regulation of biological process	6	Csa05g033980, Csa05g017850, Csa13g007690, Csa08g043120, Csa19g023630, Csa08g059130
3	GO:0051641	cellular localization	6	Csa19g057870, Csa19g026240, Csa19g023470, Csa04g008810, Csa09g067560, Csa06g001720
3	GO:0048609	multicellular organismal reproductive process	6	Csa11g070590, Csa08g043120, Csa14g004970, Csa17g006960, Csa03g005060, Csa14g004960
3	GO:0032504	multicellular organism reproduction	6	Csa11g070590, Csa08g043120, Csa14g004970, Csa17g006960, Csa03g005060, Csa14g004960
3	GO:0009653	anatomical structure morphogenesis	6	Csa12g025730, Csa19g026200, Csa13g007690, Csa19g025150, Csa09g005290, Csa11g090070
4	GO:0010876	lipid localization	6	Csa14g006800, Csa02g065020, Csa13g009260, Csa13g016630, Csa17g008860, Csa02g059740
4	GO:0008104	protein localization	6	Csa12g049610, Csa19g057870, Csa19g026240, Csa19g023470, Csa04g008810, Csa09g067560
4	GO:0055086	nucleobase-containing small molecule metabolic process	6	Csa12g025730, Csa18g038890, Csa04g047170, Csa19g026060, Csa02g073520, Csa19g024610
4	GO:0006099	tricarboxylic acid cycle	6	Csa20g005050, Csa18g038890, Csa01g017480, Csa08g060630, Csa02g073520, Csa13g003960
4	GO:1901615	organic hydroxy compound metabolic process	6	Csa19g025420, Csa14g061840, Csa13g007690, Csa13g027540, Csa18g037160, Csa11g090070
4	GO:0045184	establishment of protein localization	6	Csa12g049610, Csa19g057870, Csa19g026240, Csa19g023470, Csa04g008810, Csa09g067560
4	GO:0048513	animal organ development	6	Csa10g041110, Csa10g009350, Csa13g007690, Csa19g025150, Csa11g051370, Csa12g012920
4	GO:0009408	response to heat	6	Csa19g024990, Csa06g053710, Csa19g025150, Csa17g010770, Csa19g023630, Csa03g010800
4	GO:0010431	seed maturation	6	Csa11g070590, Csa08g043120, Csa14g004970, Csa17g006960, Csa03g005060, Csa14g004960
4	GO:0009698	phenylpropanoid metabolic process	6	Csa14g042020, Csa19g013900, Csa08g059130, Csa15g012820, Csa01g011180, Csa09g034370
5	GO:0005976	polysaccharide metabolic process	6	Csa18g030590, Csa02g034730, Csa11g020820, Csa05g092550, Csa07g004180, Csa02243s010
5	GO:0009699	phenylpropanoid biosynthetic process	6	Csa14g042020, Csa19g013900, Csa15g012820, Csa08g059130, Csa01g011180, Csa09g034370
5	GO:0016052	carbohydrate catabolic process	6	Csa12g025730, Csa02g034730, Csa11g090070, Csa05g092550, Csa07g004180, Csa02243s010
5	GO:1901605	alpha-amino acid metabolic process	6	Csa01g024880, Csa10g041110, Csa04g047170, Csa19g013900, Csa15g012820, Csa01g011180
5	GO:0055082	cellular chemical homeostasis	6	Csa03g021630, Csa17g023580, Csa17g004160, Csa14g022150, Csa06g001720, Csa19g031730
5	GO:0015031	protein transport	6	Csa12g049610, Csa19g057870, Csa19g023470, Csa19g026240, Csa04g008810, Csa09g067560
5	GO:0016051	carbohydrate biosynthetic process	6	Csa20g017080, Csa19g025420, Csa06g053710, Csa17g029160, Csa11g020820, Csa11g090070
5	GO:0043603	cellular amide metabolic process	6	Csa08g058060, Csa19g023420, Csa19g023640, Csa01g024880, Csa19g026150, Csa19g026170
5	GO:0035556	intracellular signal transduction	6	Csa14g042020, Csa15g047090, Csa12g049610, Csa03g001950, Csa07g053370, Csa19g023630
5	GO:0006753	nucleoside phosphate metabolic process	6	Csa12g025730, Csa18g038890, Csa04g047170, Csa19g026060, Csa02g073520, Csa19g024610
5	GO:0030154	cell differentiation	6	Csa12g025730, Csa19g023770, Csa19g026200, Csa13g011890, Csa13g007690, Csa19g025150
6	GO:0009060	aerobic respiration	6	Csa20g005050, Csa18g038890, Csa01g017480, Csa08g060630, Csa02g073520, Csa13g003960
6	GO:0006812	cation transport	6	Csa10g030500, Csa17g089840, Csa05g009550, Csa03g032090, Csa08g060960, Csa06g001720
6	GO:0043604	amide biosynthetic process	6	Csa08g058060, Csa19g023420, Csa19g023640, Csa01g024880, Csa19g026150, Csa19g026170
6	GO:0009117	nucleotide metabolic process	6	Csa12g025730, Csa18g038890, Csa04g047170, Csa19g026060, Csa02g073520, Csa19g024610
7	GO:0072350	tricarboxylic acid metabolic process	6	Csa20g005050, Csa18g038890, Csa01g017480, Csa08g060630, Csa02g073520, Csa13g003960
7	GO:0030001	metal ion transport	6	Csa10g030500, Csa17g089840, Csa05g009550, Csa03g032090, Csa08g060960, Csa06g001720
7	GO:0072330	monocarboxylic acid biosynthetic process	6	Csa15g002290, Csa01g025630, Csa18g026690, Csa19g013900, Csa15g012820, Csa01g011180
8	GO:0006101	citrate metabolic process	6	Csa20g005050, Csa18g038890, Csa01g017480, Csa08g060630, Csa02g073520, Csa13g003960
2	GO:0048519	negative regulation of biological process	5	Csa14g042020, Csa19g026630, Csa13g011890, Csa05g023850, Csa20g020530
3	GO:0050793	regulation of developmental process	5	Csa19g008480, Csa13g011890, Csa13g007690, Csa19g025150, Csa08g043120
3	GO:0032259	methylation	5	Csa19g024390, Csa13g027540, Csa18g020820, Csa20g066510, Csa06g022060
3	GO:0051239	regulation of multicellular organismal process	5	Csa19g008480, Csa13g011890, Csa13g007690, Csa19g025150, Csa08g043120
4	GO:0051649	establishment of localization in cell	5	Csa19g057870, Csa19g026240, Csa19g023470, Csa04g008810, Csa09g067560
4	GO:0042744	hydrogen peroxide catabolic process	5	Csa13g016900, Csa05g016720, Csa20g020600, Csa10g035900, Csa08g059130
4	GO:0009845	seed germination	5	Csa11g070590, Csa17g004160, Csa19g025150, Csa14g004960, Csa19g031730
4	GO:0007568	aging	5	Csa10g041110, Csa10g009350, Csa19g025150, Csa11g051370, Csa12g012920
4	GO:2000026	regulation of multicellular organismal development	5	Csa19g008480, Csa13g011890, Csa13g007690, Csa19g025150, Csa08g043120
5	GO:0044265	cellular macromolecule catabolic process	5	Csa10g051740, Csa15g074520, Csa17g071630, Csa19g025150, Csa04g040780
5	GO:0034220	ion transmembrane transport	5	Csa03g021630, Csa17g023580, Csa08g060960, Csa14g022150, Csa06g001720
5	GO:0006066	alcohol metabolic process	5	Csa19g025420, Csa14g061840, Csa13g007690, Csa13g027540, Csa11g090070
5	GO:0010260	organ senescence	5	Csa10g041110, Csa10g009350, Csa19g025150, Csa11g051370, Csa12g012920
5	GO:0019693	ribose phosphate metabolic process	5	Csa12g025730, Csa18g038890, Csa04g047170, Csa02g073520, Csa19g024610
5	GO:0009651	response to salt stress	5	Csa13g048820, Csa06g053710, Csa19g025150, Csa12g040730, Csa09g034370
5	GO:0071705	nitrogen compound transport	5	Csa02g037650, Csa03g026430, Csa15g011470, Csa15g011460, Csa13g022930
5	GO:0090351	seedling development	5	Csa11g070590, Csa17g004160, Csa19g025150, Csa14g004960, Csa19g031730
5	GO:1901137	carbohydrate derivative biosynthetic process	5	Csa20g036110, Csa20g005700, Csa04g047170, Csa04g040780, Csa08g015690
5	GO:0042743	hydrogen peroxide metabolic process	5	Csa13g016900, Csa05g016720, Csa20g020600, Csa10g035900, Csa08g059130
5	GO:0010038	response to metal ion	5	Csa19g025510, Csa17g004160, Csa19g024290, Csa06g001720, Csa19g031730
5	GO:0009723	response to ethylene	5	Csa03g001950, Csa10g009350, Csa07g053370, Csa19g023630, Csa12g012920
5	GO:0006518	peptide metabolic process	5	Csa08g058060, Csa19g023420, Csa19g023640, Csa19g026150, Csa19g026170
5	GO:0046907	intracellular transport	5	Csa19g057870, Csa19g023470, Csa19g026240, Csa04g008810, Csa09g067560
5	GO:0006631	fatty acid metabolic process	5	Csa15g002290, Csa01g025630, Csa18g026690, Csa07g049860, Csa09g083980
5	GO:0030163	protein catabolic process	5	Csa10g051740, Csa15g074520, Csa17g071630, Csa19g025150, Csa04g040780
5	GO:0009116	nucleoside metabolic process	5	Csa12g025730, Csa18g038890, Csa04g047170, Csa02g073520, Csa19g024610
6	GO:0009119	ribonucleoside metabolic process	5	Csa12g025730, Csa18g038890, Csa04g047170, Csa02g073520, Csa19g024610
6	GO:0044257	cellular protein catabolic process	5	Csa10g051740, Csa15g074520, Csa17g071630, Csa19g025150, Csa04g040780
6	GO:0071396	cellular response to lipid	5	Csa11g070590, Csa16g055520, Csa08g037380, Csa14g004960, Csa20g066710
6	GO:0009259	ribonucleotide metabolic process	5	Csa12g025730, Csa18g038890, Csa04g047170, Csa02g073520, Csa19g024610
6	GO:0010150	leaf senescence	5	Csa10g041110, Csa10g009350, Csa19g025150, Csa11g051370, Csa12g012920
6	GO:0006412	translation	5	Csa08g058060, Csa19g023420, Csa19g023640, Csa19g026150, Csa19g026170
6	GO:0051603	proteolysis involved in cellular protein catabolic process	5	Csa10g051740, Csa15g074520, Csa19g025150, Csa17g071630, Csa04g040780
6	GO:0043043	peptide biosynthetic process	5	Csa08g058060, Csa19g023420, Csa19g023640, Csa19g026150, Csa19g026170
6	GO:0048366	leaf development	5	Csa10g041110, Csa10g009350, Csa19g025150, Csa11g051370, Csa12g012920
7	GO:0006470	protein dephosphorylation	5	Csa19g024030, Csa02g044650, Csa08g043120, Csa19g023400, Csa06g053690
2	GO:0048511	rhythmic process	4	Csa05g033980, Csa14g042020, Csa13g011890, Csa05g016720
2	GO:0002376	immune system process	4	Csa03g026950, Csa13g048820, Csa17g030150, Csa14g030310
3	GO:0006457	protein folding	4	Csa19g025510, Csa19g024990, Csa15g076330, Csa20g048940
3	GO:0048646	anatomical structure formation involved in morphogenesis	4	Csa13g007690, Csa19g025150, Csa09g005290, Csa11g090070
3	GO:0048589	developmental growth	4	Csa19g026200, Csa13g007690, Csa19g025150, Csa09g005290
3	GO:0044706	multi-multicellular organism process	4	Csa04g047620, Csa04g047610, Csa05g018950, Csa06g037810
3	GO:0044703	multi-organism reproductive process	4	Csa04g047620, Csa04g047610, Csa05g018950, Csa06g037810
3	GO:0016049	cell growth	4	Csa19g026200, Csa13g007690, Csa19g025150, Csa09g005290
3	GO:0009892	negative regulation of metabolic process	4	Csa14g042020, Csa19g026630, Csa05g023850, Csa20g020530
3	GO:0006955	immune response	4	Csa03g026950, Csa13g048820, Csa17g030150, Csa14g030310
4	GO:0009888	tissue development	4	Csa12g025730, Csa19g026200, Csa19g025150, Csa08g059130
4	GO:0048868	pollen tube development	4	Csa04g047620, Csa04g047610, Csa05g018950, Csa06g037810
4	GO:0070727	cellular macromolecule localization	4	Csa19g057870, Csa19g023470, Csa04g008810, Csa09g067560
4	GO:0048437	floral organ development	4	Csa13g007690, Csa19g025150, Csa04g042760, Csa20g020530
4	GO:2001057	reactive nitrogen species metabolic process	4	Csa02g037650, Csa16g055520, Csa10g041110, Csa11g051370
4	GO:0045087	innate immune response	4	Csa03g026950, Csa13g048820, Csa17g030150, Csa14g030310
4	GO:0048364	root development	4	Csa12g025730, Csa19g008480, Csa19g026200, Csa19g025150
4	GO:0008219	cell death	4	Csa03g026950, Csa17g030150, Csa14g030310, Csa19g023630
4	GO:0009611	response to wounding	4	Csa02g037650, Csa10g009350, Csa12g012920, Csa09g034370
4	GO:0009856	pollination	4	Csa04g047620, Csa04g047610, Csa05g018950, Csa06g037810
4	GO:0010605	negative regulation of macromolecule metabolic process	4	Csa14g042020, Csa19g026630, Csa05g023850, Csa20g020530
4	GO:0060560	developmental growth involved in morphogenesis	4	Csa19g026200, Csa13g007690, Csa19g025150, Csa09g005290
5	GO:0034613	cellular protein localization	4	Csa19g057870, Csa19g023470, Csa04g008810, Csa09g067560
5	GO:1901617	organic hydroxy compound biosynthetic process	4	Csa19g025420, Csa13g007690, Csa13g027540, Csa18g037160
5	GO:0048580	regulation of post-embryonic development	4	Csa13g011890, Csa13g007690, Csa19g025150, Csa08g043120
5	GO:0044282	small molecule catabolic process	4	Csa19g013900, Csa15g012820, Csa11g090070, Csa01g011180
5	GO:0005996	monosaccharide metabolic process	4	Csa20g017080, Csa06g053710, Csa19g025180, Csa11g090070
5	GO:0006259	DNA metabolic process	4	Csa19g026630, Csa20g036110, Csa19g024100, Csa19g024390
5	GO:0006869	lipid transport	4	Csa02g065020, Csa13g009260, Csa13g016630, Csa02g059740
5	GO:0042545	cell wall modification	4	Csa09g005290, Csa05g092550, Csa07g004180, Csa02243s010
5	GO:0090407	organophosphate biosynthetic process	4	Csa04g051790, Csa04g047170, Csa05g015440, Csa19g026060
5	GO:1901565	organonitrogen compound catabolic process	4	Csa19g013900, Csa15g012820, Csa12g040730, Csa01g011180
5	GO:0022622	root system development	4	Csa12g025730, Csa19g008480, Csa19g026200, Csa19g025150
5	GO:0009100	glycoprotein metabolic process	4	Csa20g036110, Csa20g005700, Csa04g040780, Csa08g015690
5	GO:0072521	purine-containing compound metabolic process	4	Csa12g025730, Csa18g038890, Csa02g073520, Csa19g024610
5	GO:0009311	oligosaccharide metabolic process	4	Csa19g025420, Csa17g029160, Csa04g040780, Csa10g040720
6	GO:0006163	purine nucleotide metabolic process	4	Csa12g025730, Csa18g038890, Csa02g073520, Csa19g024610
6	GO:0042278	purine nucleoside metabolic process	4	Csa12g025730, Csa18g038890, Csa02g073520, Csa19g024610
6	GO:0071215	cellular response to abscisic acid stimulus	4	Csa11g070590, Csa16g055520, Csa14g004960, Csa20g066710
6	GO:0071395	cellular response to jasmonic acid stimulus	4	Csa19g022270, Csa01g018090, Csa15g020040, Csa19g025020
6	GO:0050801	ion homeostasis	4	Csa08g060960, Csa17g004160, Csa06g001720, Csa19g031730
6	GO:0010393	galacturonan metabolic process	4	Csa02g034730, Csa05g092550, Csa07g004180, Csa02243s010
6	GO:0009867	jasmonic acid mediated signaling pathway	4	Csa19g022270, Csa01g018090, Csa15g020040, Csa19g025020
6	GO:0009101	glycoprotein biosynthetic process	4	Csa20g036110, Csa20g005700, Csa04g040780, Csa08g015690
6	GO:0043632	modification-dependent macromolecule catabolic process	4	Csa10g051740, Csa15g074520, Csa19g025150, Csa04g040780
6	GO:0097306	cellular response to alcohol	4	Csa11g070590, Csa16g055520, Csa14g004960, Csa20g066710
6	GO:0009141	nucleoside triphosphate metabolic process	4	Csa12g025730, Csa18g038890, Csa04g047170, Csa02g073520
6	GO:0006886	intracellular protein transport	4	Csa19g057870, Csa19g023470, Csa09g067560, Csa04g008810
6	GO:0000160	phosphorelay signal transduction system	4	Csa14g042020, Csa03g001950, Csa07g053370, Csa19g023630
6	GO:0000272	polysaccharide catabolic process	4	Csa02g034730, Csa05g092550, Csa07g004180, Csa02243s010
7	GO:0019941	modification-dependent protein catabolic process	4	Csa10g051740, Csa15g074520, Csa19g025150, Csa04g040780
7	GO:0045490	pectin catabolic process	4	Csa02g034730, Csa05g092550, Csa07g004180, Csa02243s010
7	GO:0046128	purine ribonucleoside metabolic process	4	Csa12g025730, Csa18g038890, Csa02g073520, Csa19g024610
7	GO:0009199	ribonucleoside triphosphate metabolic process	4	Csa12g025730, Csa18g038890, Csa04g047170, Csa02g073520
7	GO:0045488	pectin metabolic process	4	Csa02g034730, Csa05g092550, Csa07g004180, Csa02243s010
7	GO:0009150	purine ribonucleotide metabolic process	4	Csa12g025730, Csa18g038890, Csa02g073520, Csa19g024610
8	GO:0006511	ubiquitin-dependent protein catabolic process	4	Csa10g051740, Csa15g074520, Csa19g025150, Csa04g040780
2	GO:0001906	cell killing	3	Csa06g002160, Csa05g093060, Csa04g003070
3	GO:0009893	positive regulation of metabolic process	3	Csa05g017850, Csa19g023630, Csa08g059130
3	GO:0007623	circadian rhythm	3	Csa05g033980, Csa14g042020, Csa13g011890
3	GO:0031640	killing of cells of other organism	3	Csa06g002160, Csa05g093060, Csa04g003070
3	GO:2000241	regulation of reproductive process	3	Csa13g011890, Csa13g007690, Csa08g043120
3	GO:0048523	negative regulation of cellular process	3	Csa19g026630, Csa05g023850, Csa20g020530
3	GO:0048522	positive regulation of cellular process	3	Csa05g017850, Csa19g023630, Csa08g059130
3	GO:0035821	modification of morphology or physiology of other organism	3	Csa06g002160, Csa05g093060, Csa04g003070
3	GO:0051235	maintenance of location	3	Csa14g006800, Csa17g008860, Csa06g001720
4	GO:0006081	cellular aldehyde metabolic process	3	Csa20g005050, Csa08g060630, Csa13g003960
4	GO:0048438	floral whorl development	3	Csa13g007690, Csa19g025150, Csa20g020530
4	GO:0010015	root morphogenesis	3	Csa12g025730, Csa19g026200, Csa19g025150
4	GO:0010256	endomembrane system organization	3	Csa07g053670, Csa16g045330, Csa09g087850
4	GO:0090066	regulation of anatomical structure size	3	Csa03g021630, Csa17g023580, Csa14g022150
4	GO:0009826	unidimensional cell growth	3	Csa19g026200, Csa13g007690, Csa09g005290
4	GO:0044364	disruption of cells of other organism	3	Csa06g002160, Csa05g093060, Csa04g003070
4	GO:0031324	negative regulation of cellular metabolic process	3	Csa19g026630, Csa05g023850, Csa20g020530
4	GO:0006486	protein glycosylation	3	Csa20g036110, Csa04g040780, Csa08g015690
4	GO:0032535	regulation of cellular component size	3	Csa03g021630, Csa17g023580, Csa14g022150
4	GO:0043933	macromolecular complex subunit organization	3	Csa19g025150, Csa19g025280, Csa06g022060
4	GO:0009409	response to cold	3	Csa13g011890, Csa19g057870, Csa06g053710
4	GO:0071941	nitrogen cycle metabolic process	3	Csa02g037650, Csa10g041110, Csa11g051370
4	GO:0009891	positive regulation of biosynthetic process	3	Csa05g017850, Csa19g023630, Csa08g059130
4	GO:1901698	response to nitrogen compound	3	Csa16g039440, Csa02g037650, Csa09g080130
4	GO:0009110	vitamin biosynthetic process	3	Csa20g017080, Csa01g024880, Csa11g090070
4	GO:0022607	cellular component assembly	3	Csa13g007690, Csa19g025150, Csa19g025280
4	GO:0009617	response to bacterium	3	Csa13g048820, Csa15g074520, Csa19g024190
4	GO:0032989	cellular component morphogenesis	3	Csa19g026200, Csa13g007690, Csa09g005290
4	GO:0043414	macromolecule methylation	3	Csa19g024390, Csa18g020820, Csa06g022060
4	GO:0031325	positive regulation of cellular metabolic process	3	Csa05g017850, Csa19g023630, Csa08g059130
4	GO:0034637	cellular carbohydrate biosynthetic process	3	Csa19g025420, Csa17g029160, Csa11g020820
5	GO:0009733	response to auxin	3	Csa19g023370, Csa19g025150, Csa16g002760
5	GO:0009803	cinnamic acid metabolic process	3	Csa19g013900, Csa15g012820, Csa01g011180
5	GO:0007029	endoplasmic reticulum organization	3	Csa07g053670, Csa16g045330, Csa09g087850
5	GO:0000302	response to reactive oxygen species	3	Csa06g053710, Csa04g042760, Csa09g068650
5	GO:0012501	programmed cell death	3	Csa03g026950, Csa17g030150, Csa14g030310
5	GO:0006974	cellular response to DNA damage stimulus	3	Csa20g036110, Csa19g024100, Csa19g025150
5	GO:0042126	nitrate metabolic process	3	Csa02g037650, Csa10g041110, Csa11g051370
5	GO:0042364	water-soluble vitamin biosynthetic process	3	Csa20g017080, Csa01g024880, Csa11g090070
5	GO:0090558	plant epidermis development	3	Csa12g025730, Csa19g026200, Csa19g025150
5	GO:0009308	amine metabolic process	3	Csa08g058180, Csa16g055520, Csa14g061840
5	GO:0008202	steroid metabolic process	3	Csa13g007690, Csa13g027540, Csa02g039360
5	GO:0042537	benzene-containing compound metabolic process	3	Csa19g013900, Csa15g012820, Csa01g011180
5	GO:1901264	carbohydrate derivative transport	3	Csa15g011470, Csa15g011460, Csa13g022930
5	GO:0048466	androecium development	3	Csa13g007690, Csa19g025150, Csa20g020530
5	GO:0006644	phospholipid metabolic process	3	Csa14g061840, Csa04g051790, Csa05g015440
5	GO:0006884	cell volume homeostasis	3	Csa03g021630, Csa17g023580, Csa14g022150
5	GO:0042128	nitrate assimilation	3	Csa02g037650, Csa10g041110, Csa11g051370
5	GO:0009063	cellular amino acid catabolic process	3	Csa19g013900, Csa15g012820, Csa01g011180
5	GO:0010053	root epidermal cell differentiation	3	Csa12g025730, Csa19g026200, Csa19g025150
5	GO:0048443	stamen development	3	Csa13g007690, Csa19g025150, Csa20g020530
5	GO:0006097	glyoxylate cycle	3	Csa20g005050, Csa08g060630, Csa13g003960
5	GO:0009072	aromatic amino acid family metabolic process	3	Csa19g013900, Csa15g012820, Csa01g011180
5	GO:0000902	cell morphogenesis	3	Csa19g026200, Csa13g007690, Csa09g005290
5	GO:1901361	organic cyclic compound catabolic process	3	Csa19g013900, Csa15g012820, Csa01g011180
5	GO:0009626	plant-type hypersensitive response	3	Csa03g026950, Csa17g030150, Csa14g030310
5	GO:0006766	vitamin metabolic process	3	Csa20g017080, Csa01g024880, Csa11g090070
5	GO:0009735	response to cytokinin	3	Csa19g026200, Csa19g025150, Csa19g023630
5	GO:0070085	glycosylation	3	Csa20g036110, Csa04g040780, Csa08g015690
5	GO:0016054	organic acid catabolic process	3	Csa19g013900, Csa15g012820, Csa01g011180
5	GO:0046487	glyoxylate metabolic process	3	Csa20g005050, Csa08g060630, Csa13g003960
5	GO:0019439	aromatic compound catabolic process	3	Csa19g013900, Csa15g012820, Csa01g011180
5	GO:0008361	regulation of cell size	3	Csa03g021630, Csa17g023580, Csa14g022150
5	GO:0031328	positive regulation of cellular biosynthetic process	3	Csa05g017850, Csa19g023630, Csa08g059130
6	GO:0030104	water homeostasis	3	Csa03g021630, Csa17g023580, Csa14g022150
6	GO:0006558	L-phenylalanine metabolic process	3	Csa19g013900, Csa15g012820, Csa01g011180
6	GO:0034660	ncRNA metabolic process	3	Csa08g058060, Csa19g023420, Csa06g043740
6	GO:1901606	alpha-amino acid catabolic process	3	Csa19g013900, Csa15g012820, Csa01g011180
6	GO:0009074	aromatic amino acid family catabolic process	3	Csa19g013900, Csa15g012820, Csa01g011180
6	GO:0071369	cellular response to ethylene stimulus	3	Csa03g001950, Csa07g053370, Csa19g023630
6	GO:0046395	carboxylic acid catabolic process	3	Csa19g013900, Csa15g012820, Csa01g011180
6	GO:0009800	cinnamic acid biosynthetic process	3	Csa19g013900, Csa15g012820, Csa01g011180
6	GO:0034050	host programmed cell death induced by symbiont	3	Csa03g026950, Csa17g030150, Csa14g030310
6	GO:0006396	RNA processing	3	Csa06g043740, Csa10g030780, Csa19g025480
6	GO:0006633	fatty acid biosynthetic process	3	Csa01g025630, Csa18g026690, Csa15g002290
6	GO:0009873	ethylene-activated signaling pathway	3	Csa03g001950, Csa07g053370, Csa19g023630
6	GO:0071786	endoplasmic reticulum tubular network organization	3	Csa07g053670, Csa16g045330, Csa09g087850
6	GO:0006767	water-soluble vitamin metabolic process	3	Csa20g017080, Csa01g024880, Csa11g090070
6	GO:0009992	cellular water homeostasis	3	Csa03g021630, Csa17g023580, Csa14g022150
6	GO:0006694	steroid biosynthetic process	3	Csa13g007690, Csa13g027540, Csa02g039360
6	GO:0015931	nucleobase-containing compound transport	3	Csa15g011470, Csa15g011460, Csa13g022930
6	GO:0009642	response to light intensity	3	Csa19g026200, Csa06g051810, Csa06g053710
6	GO:0010498	proteasomal protein catabolic process	3	Csa15g074520, Csa19g025150, Csa04g040780
6	GO:1902221	erythrose 4-phosphate/phosphoenolpyruvate family amino acid metabolic process	3	Csa19g013900, Csa15g012820, Csa01g011180
6	GO:0046165	alcohol biosynthetic process	3	Csa19g025420, Csa13g007690, Csa13g027540
6	GO:0090627	plant epidermal cell differentiation	3	Csa12g025730, Csa19g026200, Csa19g025150
6	GO:0009123	nucleoside monophosphate metabolic process	3	Csa12g025730, Csa18g038890, Csa02g073520
6	GO:0043413	macromolecule glycosylation	3	Csa20g036110, Csa04g040780, Csa08g015690
6	GO:0006820	anion transport	3	Csa02g037650, Csa16g051430, Csa19g025830
6	GO:0006873	cellular ion homeostasis	3	Csa17g004160, Csa06g001720, Csa19g031730
7	GO:0009144	purine nucleoside triphosphate metabolic process	3	Csa12g025730, Csa18g038890, Csa02g073520
7	GO:1902222	erythrose 4-phosphate/phosphoenolpyruvate family amino acid catabolic process	3	Csa19g013900, Csa15g012820, Csa01g011180
7	GO:0006559	L-phenylalanine catabolic process	3	Csa19g013900, Csa15g012820, Csa01g011180
7	GO:0070647	protein modification by small protein conjugation or removal	3	Csa10g051740, Csa15g074520, Csa18g038930
7	GO:0009161	ribonucleoside monophosphate metabolic process	3	Csa12g025730, Csa18g038890, Csa02g073520
7	GO:0043161	proteasome-mediated ubiquitin-dependent protein catabolic process	3	Csa15g074520, Csa19g025150, Csa04g040780
7	GO:0009126	purine nucleoside monophosphate metabolic process	3	Csa12g025730, Csa18g038890, Csa02g073520
8	GO:0032446	protein modification by small protein conjugation	3	Csa10g051740, Csa15g074520, Csa18g038930
8	GO:0000041	transition metal ion transport	3	Csa05g009550, Csa08g060960, Csa06g001720
8	GO:0046034	ATP metabolic process	3	Csa12g025730, Csa18g038890, Csa02g073520
8	GO:0009205	purine ribonucleoside triphosphate metabolic process	3	Csa12g025730, Csa18g038890, Csa02g073520
8	GO:0009167	purine ribonucleoside monophosphate metabolic process	3	Csa12g025730, Csa18g038890, Csa02g073520
9	GO:0016567	protein ubiquitination	3	Csa10g051740, Csa15g074520, Csa18g038930
3	GO:0051094	positive regulation of developmental process	2	Csa13g007690, Csa08g043120
3	GO:0010344	seed oilbody biogenesis	2	Csa14g006800, Csa17g008860
3	GO:0040008	regulation of growth	2	Csa16g002790, Csa05g002490
3	GO:0042445	hormone metabolic process	2	Csa08g058180, Csa13g007690
3	GO:2000243	positive regulation of reproductive process	2	Csa13g007690, Csa08g043120
3	GO:0051240	positive regulation of multicellular organismal process	2	Csa13g007690, Csa08g043120
3	GO:0042752	regulation of circadian rhythm	2	Csa05g033980, Csa13g011890
4	GO:1902580	single-organism cellular localization	2	Csa19g023470, Csa09g067560
4	GO:0045454	cell redox homeostasis	2	Csa20g020530, Csa19g024290
4	GO:0010243	response to organonitrogen compound	2	Csa16g039440, Csa09g080130
4	GO:0048569	post-embryonic organ development	2	Csa13g007690, Csa19g025150
4	GO:0051186	cofactor metabolic process	2	Csa12g025730, Csa01g024880
4	GO:0048582	positive regulation of post-embryonic development	2	Csa13g007690, Csa08g043120
4	GO:0009812	flavonoid metabolic process	2	Csa17g083060, Csa18g037160
4	GO:0005984	disaccharide metabolic process	2	Csa17g029160, Csa10g040720
4	GO:1902589	single-organism organelle organization	2	Csa19g057870, Csa06g022060
4	GO:0048468	cell development	2	Csa19g026200, Csa19g025150
4	GO:0048653	anther development	2	Csa13g007690, Csa20g020530
4	GO:0009909	regulation of flower development	2	Csa13g011890, Csa13g007690
4	GO:0048444	floral organ morphogenesis	2	Csa13g007690, Csa19g025150
4	GO:0070271	protein complex biogenesis	2	Csa19g025150, Csa19g025280
4	GO:0051173	positive regulation of nitrogen compound metabolic process	2	Csa05g017850, Csa19g023630
4	GO:0010817	regulation of hormone levels	2	Csa08g058180, Csa13g007690
4	GO:0035966	response to topologically incorrect protein	2	Csa19g025150, Csa04g040780
4	GO:0006281	DNA repair	2	Csa20g036110, Csa19g024100
4	GO:0022900	electron transport chain	2	Csa18g038890, Csa02g073520
4	GO:0048588	developmental cell growth	2	Csa19g026200, Csa19g025150
4	GO:0009887	organ morphogenesis	2	Csa13g007690, Csa19g025150
4	GO:0042446	hormone biosynthetic process	2	Csa08g058180, Csa13g007690
4	GO:0019915	lipid storage	2	Csa14g006800, Csa17g008860
4	GO:0006949	syncytium formation	2	Csa09g005290, Csa11g090070
4	GO:0006020	inositol metabolic process	2	Csa19g025420, Csa11g090070
4	GO:0010604	positive regulation of macromolecule metabolic process	2	Csa05g017850, Csa19g023630
4	GO:0009886	post-embryonic morphogenesis	2	Csa13g007690, Csa19g025150
4	GO:0019430	removal of superoxide radicals	2	Csa04g042760, Csa09g068650
4	GO:0006575	cellular modified amino acid metabolic process	2	Csa01g024880, Csa10g035910
4	GO:0048449	floral organ formation	2	Csa13g007690, Csa19g025150
5	GO:0015849	organic acid transport	2	Csa16g051430, Csa19g025830
5	GO:0044724	single-organism carbohydrate catabolic process	2	Csa12g025730, Csa11g090070
5	GO:0022904	respiratory electron transport chain	2	Csa18g038890, Csa02g073520
5	GO:0006119	oxidative phosphorylation	2	Csa18g038890, Csa02g073520
5	GO:0051276	chromosome organization	2	Csa19g025280, Csa06g022060
5	GO:0006461	protein complex assembly	2	Csa19g025150, Csa19g025280
5	GO:0006471	protein ADP-ribosylation	2	Csa20g036110, Csa08g015690
5	GO:0044264	cellular polysaccharide metabolic process	2	Csa18g030590, Csa11g020820
5	GO:0048831	regulation of shoot system development	2	Csa13g011890, Csa13g007690
5	GO:0065003	macromolecular complex assembly	2	Csa19g025150, Csa19g025280
5	GO:0006801	superoxide metabolic process	2	Csa04g042760, Csa09g068650
5	GO:0048469	cell maturation	2	Csa19g026200, Csa19g025150
5	GO:0043038	amino acid activation	2	Csa08g058060, Csa19g023420
5	GO:0010628	positive regulation of gene expression	2	Csa05g017850, Csa19g023630
5	GO:0045935	positive regulation of nucleobase-containing compound metabolic process	2	Csa05g017850, Csa19g023630
5	GO:0051254	positive regulation of RNA metabolic process	2	Csa05g017850, Csa19g023630
5	GO:0051248	negative regulation of protein metabolic process	2	Csa19g026630, Csa05g023850
5	GO:0010629	negative regulation of gene expression	2	Csa14g042020, Csa20g020530
5	GO:0008652	cellular amino acid biosynthetic process	2	Csa01g024880, Csa10g041110
5	GO:0016042	lipid catabolic process	2	Csa17g039500, Csa11g051450
5	GO:0016192	vesicle-mediated transport	2	Csa19g057870, Csa04g008810
5	GO:0014070	response to organic cyclic compound	2	Csa10g009350, Csa12g012920
5	GO:0032269	negative regulation of cellular protein metabolic process	2	Csa19g026630, Csa05g023850
5	GO:0006325	chromatin organization	2	Csa19g025280, Csa06g022060
5	GO:0048455	stamen formation	2	Csa13g007690, Csa19g025150
5	GO:0071822	protein complex subunit organization	2	Csa19g025150, Csa19g025280
5	GO:0008654	phospholipid biosynthetic process	2	Csa04g051790, Csa05g015440
5	GO:0006479	protein methylation	2	Csa18g020820, Csa06g022060
5	GO:1901293	nucleoside phosphate biosynthetic process	2	Csa04g047170, Csa19g026060
5	GO:0048448	stamen morphogenesis	2	Csa13g007690, Csa19g025150
5	GO:1901136	carbohydrate derivative catabolic process	2	Csa04g040780, Csa12g040730
5	GO:0009751	response to salicylic acid	2	Csa10g009350, Csa12g012920
5	GO:0034599	cellular response to oxidative stress	2	Csa04g042760, Csa09g068650
5	GO:0009743	response to carbohydrate	2	Csa03g031630, Csa19g025150
5	GO:0048229	gametophyte development	2	Csa13g007690, Csa19g025150
5	GO:0051246	regulation of protein metabolic process	2	Csa19g026630, Csa05g023850
5	GO:0048563	post-embryonic organ morphogenesis	2	Csa13g007690, Csa19g025150
5	GO:0080147	root hair cell development	2	Csa19g026200, Csa19g025150
5	GO:0072527	pyrimidine-containing compound metabolic process	2	Csa04g047170, Csa19g026060
5	GO:0009813	flavonoid biosynthetic process	2	Csa17g083060, Csa18g037160
5	GO:0009739	response to gibberellin	2	Csa08g037380, Csa02g028460
5	GO:1901642	nucleoside transmembrane transport	2	Csa15g011470, Csa15g011460
5	GO:0008643	carbohydrate transport	2	Csa19g024540, Csa19g026250
5	GO:0010557	positive regulation of macromolecule biosynthetic process	2	Csa05g017850, Csa19g023630
5	GO:0007031	peroxisome organization	2	Csa19g025470, Csa04g030310
5	GO:0072594	establishment of protein localization to organelle	2	Csa19g023470, Csa09g067560
5	GO:0006732	coenzyme metabolic process	2	Csa12g025730, Csa01g024880
5	GO:0042398	cellular modified amino acid biosynthetic process	2	Csa01g024880, Csa10g035910
5	GO:0006022	aminoglycan metabolic process	2	Csa20g005700, Csa12g040730
5	GO:0051604	protein maturation	2	Csa10g009350, Csa12g012920
5	GO:1902582	single-organism intracellular transport	2	Csa19g023470, Csa09g067560
5	GO:0010200	response to chitin	2	Csa16g039440, Csa09g080130
5	GO:0032268	regulation of cellular protein metabolic process	2	Csa19g026630, Csa05g023850
5	GO:0048767	root hair elongation	2	Csa19g026200, Csa19g025150
5	GO:0000305	response to oxygen radical	2	Csa04g042760, Csa09g068650
5	GO:0042742	defense response to bacterium	2	Csa13g048820, Csa19g024190
6	GO:0045893	positive regulation of transcription, DNA-templated	2	Csa05g017850, Csa19g023630
6	GO:0048764	trichoblast maturation	2	Csa19g026200, Csa19g025150
6	GO:0043039	tRNA aminoacylation	2	Csa08g058060, Csa19g023420
6	GO:0009165	nucleotide biosynthetic process	2	Csa04g047170, Csa19g026060
6	GO:0006121	mitochondrial electron transport, succinate to ubiquinone	2	Csa18g038890, Csa02g073520
6	GO:0034285	response to disaccharide	2	Csa03g031630, Csa19g025150
6	GO:0071450	cellular response to oxygen radical	2	Csa04g042760, Csa09g068650
6	GO:0031407	oxylipin metabolic process	2	Csa01g025630, Csa18g026690
6	GO:0006220	pyrimidine nucleotide metabolic process	2	Csa04g047170, Csa19g026060
6	GO:0006605	protein targeting	2	Csa19g023470, Csa09g067560
6	GO:0019318	hexose metabolic process	2	Csa06g053710, Csa19g025180
6	GO:0044042	glucan metabolic process	2	Csa18g030590, Csa11g020820
6	GO:0006260	DNA replication	2	Csa19g026630, Csa20g036110
6	GO:0009312	oligosaccharide biosynthetic process	2	Csa19g025420, Csa17g029160
6	GO:0042773	ATP synthesis coupled electron transport	2	Csa18g038890, Csa02g073520
6	GO:0015858	nucleoside transport	2	Csa15g011470, Csa15g011460
6	GO:0048765	root hair cell differentiation	2	Csa19g026200, Csa19g025150
6	GO:0016485	protein processing	2	Csa10g009350, Csa12g012920
6	GO:0019852	L-ascorbic acid metabolic process	2	Csa20g017080, Csa11g090070
6	GO:0010226	response to lithium ion	2	Csa17g004160, Csa19g031730
6	GO:0098655	cation transmembrane transport	2	Csa08g060960, Csa06g001720
6	GO:0010143	cutin biosynthetic process	2	Csa04g051790, Csa05g015440
6	GO:0034622	cellular macromolecular complex assembly	2	Csa19g025150, Csa19g025280
6	GO:0000303	response to superoxide	2	Csa04g042760, Csa09g068650
6	GO:0072528	pyrimidine-containing compound biosynthetic process	2	Csa04g047170, Csa19g026060
6	GO:0009738	abscisic acid-activated signaling pathway	2	Csa16g055520, Csa20g066710
6	GO:1901607	alpha-amino acid biosynthetic process	2	Csa01g024880, Csa10g041110
6	GO:0015711	organic anion transport	2	Csa16g051430, Csa19g025830
6	GO:0034614	cellular response to reactive oxygen species	2	Csa04g042760, Csa09g068650
6	GO:0019751	polyol metabolic process	2	Csa19g025420, Csa11g090070
6	GO:0010054	trichoblast differentiation	2	Csa19g026200, Csa19g025150
6	GO:0098660	inorganic ion transmembrane transport	2	Csa08g060960, Csa06g001720
6	GO:0046942	carboxylic acid transport	2	Csa16g051430, Csa19g025830
6	GO:0046364	monosaccharide biosynthetic process	2	Csa20g017080, Csa11g090070
6	GO:0009064	glutamine family amino acid metabolic process	2	Csa10g041110, Csa04g047170
6	GO:0016125	sterol metabolic process	2	Csa13g007690, Csa13g027540
6	GO:0046686	response to cadmium ion	2	Csa19g025510, Csa19g024290
6	GO:0019853	L-ascorbic acid biosynthetic process	2	Csa20g017080, Csa11g090070
6	GO:0006073	cellular glucan metabolic process	2	Csa18g030590, Csa11g020820
6	GO:1902680	positive regulation of RNA biosynthetic process	2	Csa05g017850, Csa19g023630
6	GO:0006624	vacuolar protein processing	2	Csa10g009350, Csa12g012920
6	GO:0009555	pollen development	2	Csa13g007690, Csa19g025150
6	GO:0033365	protein localization to organelle	2	Csa19g023470, Csa09g067560
6	GO:0009639	response to red or far red light	2	Csa19g026200, Csa06g051810
7	GO:0008213	protein alkylation	2	Csa18g020820, Csa06g022060
7	GO:0006261	DNA-dependent DNA replication	2	Csa19g026630, Csa20g036110
7	GO:0072511	divalent inorganic cation transport	2	Csa05g009550, Csa08g060960
7	GO:0009644	response to high light intensity	2	Csa19g026200, Csa06g053710
7	GO:0098771	inorganic ion homeostasis	2	Csa08g060960, Csa06g001720
7	GO:0031408	oxylipin biosynthetic process	2	Csa01g025630, Csa18g026690
7	GO:0009744	response to sucrose	2	Csa03g031630, Csa19g025150
7	GO:0071451	cellular response to superoxide	2	Csa04g042760, Csa09g068650
7	GO:0006835	dicarboxylic acid transport	2	Csa16g051430, Csa19g025830
7	GO:0006399	tRNA metabolic process	2	Csa08g058060, Csa19g023420
7	GO:0098662	inorganic cation transmembrane transport	2	Csa08g060960, Csa06g001720
7	GO:0042775	mitochondrial ATP synthesis coupled electron transport	2	Csa18g038890, Csa02g073520
7	GO:0006541	glutamine metabolic process	2	Csa10g041110, Csa04g047170
7	GO:1903508	positive regulation of nucleic acid-templated transcription	2	Csa05g017850, Csa19g023630
7	GO:0043648	dicarboxylic acid metabolic process	2	Csa19g008480, Csa01g024880
7	GO:0046939	nucleotide phosphorylation	2	Csa12g025730, Csa19g026060
7	GO:0055080	cation homeostasis	2	Csa08g060960, Csa06g001720
7	GO:0006418	tRNA aminoacylation for protein translation	2	Csa08g058060, Csa19g023420
7	GO:0006221	pyrimidine nucleotide biosynthetic process	2	Csa04g047170, Csa19g026060
8	GO:0015740	C4-dicarboxylate transport	2	Csa16g051430, Csa19g025830
8	GO:0055065	metal ion homeostasis	2	Csa08g060960, Csa06g001720
9	GO:0055076	transition metal ion homeostasis	2	Csa08g060960, Csa06g001720
9	GO:0015743	malate transport	2	Csa16g051430, Csa19g025830
3	GO:0051241	negative regulation of multicellular organismal process	1	Csa13g011890
3	GO:0051093	negative regulation of developmental process	1	Csa13g011890
3	GO:0022611	dormancy process	1	Csa08g043120
3	GO:0042753	positive regulation of circadian rhythm	1	Csa05g033980
3	GO:0008283	cell proliferation	1	Csa18g039720
3	GO:0048583	regulation of response to stimulus	1	Csa19g025020
3	GO:0010496	intercellular transport	1	Csa19g008480
3	GO:2000242	negative regulation of reproductive process	1	Csa13g011890
3	GO:0006914	autophagy	1	Csa19g026160
3	GO:0009838	abscission	1	Csa04g042760
4	GO:0007267	cell-cell signaling	1	Csa15g047090
4	GO:0022613	ribonucleoprotein complex biogenesis	1	Csa19g023640
4	GO:0010228	vegetative to reproductive phase transition of meristem	1	Csa06g051810
4	GO:1903409	reactive oxygen species biosynthetic process	1	Csa16g055520
4	GO:0043062	extracellular structure organization	1	Csa13g007690
4	GO:0016131	brassinosteroid metabolic process	1	Csa13g007690
4	GO:0051651	maintenance of location in cell	1	Csa06g001720
4	GO:0043455	regulation of secondary metabolic process	1	Csa08g059130
4	GO:0051172	negative regulation of nitrogen compound metabolic process	1	Csa20g020530
4	GO:0042546	cell wall biogenesis	1	Csa18g030590
4	GO:0051238	sequestering of metal ion	1	Csa06g001720
4	GO:0010162	seed dormancy process	1	Csa08g043120
4	GO:0048581	negative regulation of post-embryonic development	1	Csa13g011890
4	GO:0045786	negative regulation of cell cycle	1	Csa19g026630
4	GO:0010227	floral organ abscission	1	Csa04g042760
4	GO:0061024	membrane organization	1	Csa19g057870
4	GO:0080134	regulation of response to stress	1	Csa19g025020
4	GO:0022406	membrane docking	1	Csa19g057870
4	GO:0044036	cell wall macromolecule metabolic process	1	Csa18g030590
4	GO:0032940	secretion by cell	1	Csa19g057870
4	GO:0048658	anther wall tapetum development	1	Csa13g007690
4	GO:0071496	cellular response to external stimulus	1	Csa08g060960
4	GO:0009825	multidimensional cell growth	1	Csa09g005290
4	GO:0022402	cell cycle process	1	Csa19g026630
4	GO:0048655	anther wall tapetum morphogenesis	1	Csa13g007690
4	GO:0048657	anther wall tapetum cell differentiation	1	Csa13g007690
4	GO:0042439	ethanolamine-containing compound metabolic process	1	Csa14g061840
4	GO:1990267	response to transition metal nanoparticle	1	Csa06g001720
4	GO:0009991	response to extracellular stimulus	1	Csa08g060960
4	GO:0007049	cell cycle	1	Csa19g026630
4	GO:0009911	positive regulation of flower development	1	Csa13g007690
4	GO:0016570	histone modification	1	Csa06g022060
4	GO:0010927	cellular component assembly involved in morphogenesis	1	Csa13g007690
4	GO:0015977	carbon fixation	1	Csa01g017480
4	GO:0034754	cellular hormone metabolic process	1	Csa08g058180
4	GO:0009910	negative regulation of flower development	1	Csa13g011890
4	GO:0048656	anther wall tapetum formation	1	Csa13g007690
4	GO:0006790	sulfur compound metabolic process	1	Csa20g005700
4	GO:0097164	ammonium ion metabolic process	1	Csa14g061840
4	GO:0044802	single-organism membrane organization	1	Csa19g057870
4	GO:0010497	plasmodesmata-mediated intercellular transport	1	Csa19g008480
4	GO:0009890	negative regulation of biosynthetic process	1	Csa20g020530
4	GO:2000693	positive regulation of seed maturation	1	Csa08g043120
4	GO:0080050	regulation of seed development	1	Csa08g043120
4	GO:0042594	response to starvation	1	Csa08g060960
4	GO:0031668	cellular response to extracellular stimulus	1	Csa08g060960
4	GO:0071669	plant-type cell wall organization or biogenesis	1	Csa09g005290
4	GO:0042440	pigment metabolic process	1	Csa18g037160
4	GO:0036503	ERAD pathway	1	Csa04g040780
4	GO:0050879	multicellular organismal movement	1	Csa14g042020
4	GO:0051726	regulation of cell cycle	1	Csa19g026630
5	GO:0010563	negative regulation of phosphorus metabolic process	1	Csa19g026630
5	GO:0015012	heparan sulfate proteoglycan biosynthetic process	1	Csa20g005700
5	GO:0048654	anther morphogenesis	1	Csa13g007690
5	GO:0051336	regulation of hydrolase activity	1	Csa05g023850
5	GO:0006606	protein import into nucleus	1	Csa09g067560
5	GO:0010286	heat acclimation	1	Csa19g023630
5	GO:0044786	cell cycle DNA replication	1	Csa19g026630
5	GO:0031669	cellular response to nutrient levels	1	Csa08g060960
5	GO:0042886	amide transport	1	Csa03g026430
5	GO:1900378	positive regulation of secondary metabolite biosynthetic process	1	Csa08g059130
5	GO:0009657	plastid organization	1	Csa06g029500
5	GO:0051338	regulation of transferase activity	1	Csa19g026630
5	GO:1904587	response to glycoprotein	1	Csa04g040780
5	GO:0045934	negative regulation of nucleobase-containing compound metabolic process	1	Csa20g020530
5	GO:0043255	regulation of carbohydrate biosynthetic process	1	Csa19g025420
5	GO:0030433	ER-associated ubiquitin-dependent protein catabolic process	1	Csa04g040780
5	GO:0006887	exocytosis	1	Csa19g057870
5	GO:0008299	isoprenoid biosynthetic process	1	Csa10g001240
5	GO:0051174	regulation of phosphorus metabolic process	1	Csa19g026630
5	GO:0046351	disaccharide biosynthetic process	1	Csa17g029160
5	GO:0031327	negative regulation of cellular biosynthetic process	1	Csa20g020530
5	GO:0051552	flavone metabolic process	1	Csa18g037160
5	GO:0051103	DNA ligation involved in DNA repair	1	Csa20g036110
5	GO:0006757	ATP generation from ADP	1	Csa12g025730
5	GO:0006284	base-excision repair	1	Csa19g024100
5	GO:0085029	extracellular matrix assembly	1	Csa13g007690
5	GO:0006809	nitric oxide biosynthetic process	1	Csa16g055520
5	GO:0000904	cell morphogenesis involved in differentiation	1	Csa19g026200
5	GO:0009814	defense response, incompatible interaction	1	Csa13g048820
5	GO:0072524	pyridine-containing compound metabolic process	1	Csa12g025730
5	GO:0031667	response to nutrient levels	1	Csa08g060960
5	GO:0097577	sequestering of iron ion	1	Csa06g001720
5	GO:0051188	cofactor biosynthetic process	1	Csa01g024880
5	GO:0017038	protein import	1	Csa09g067560
5	GO:0010087	phloem or xylem histogenesis	1	Csa08g059130
5	GO:0006487	protein N-linked glycosylation	1	Csa04g040780
5	GO:0016050	vesicle organization	1	Csa19g057870
5	GO:0044106	cellular amine metabolic process	1	Csa14g061840
5	GO:1902930	regulation of alcohol biosynthetic process	1	Csa19g025420
5	GO:0046209	nitric oxide metabolic process	1	Csa16g055520
5	GO:0005985	sucrose metabolic process	1	Csa10g040720
5	GO:0009267	cellular response to starvation	1	Csa08g060960
5	GO:0006040	amino sugar metabolic process	1	Csa12g040730
5	GO:0048285	organelle fission	1	Csa04g030310
5	GO:0006720	isoprenoid metabolic process	1	Csa10g001240
5	GO:0010208	pollen wall assembly	1	Csa13g007690
5	GO:0009691	cytokinin biosynthetic process	1	Csa08g058180
5	GO:0030201	heparan sulfate proteoglycan metabolic process	1	Csa20g005700
5	GO:0048278	vesicle docking	1	Csa19g057870
5	GO:0051788	response to misfolded protein	1	Csa19g025150
5	GO:0045736	negative regulation of cyclin-dependent protein serine/threonine kinase activity	1	Csa19g026630
5	GO:0006306	DNA methylation	1	Csa19g024390
5	GO:0016571	histone methylation	1	Csa06g022060
5	GO:0006109	regulation of carbohydrate metabolic process	1	Csa19g025420
5	GO:2000033	regulation of seed dormancy process	1	Csa08g043120
5	GO:0010039	response to iron ion	1	Csa06g001720
5	GO:0009806	lignan metabolic process	1	Csa14g042020
5	GO:0009831	plant-type cell wall modification involved in multidimensional cell growth	1	Csa09g005290
5	GO:0090174	organelle membrane fusion	1	Csa19g057870
5	GO:0035967	cellular response to topologically incorrect protein	1	Csa04g040780
5	GO:0031347	regulation of defense response	1	Csa19g025020
5	GO:0006002	fructose 6-phosphate metabolic process	1	Csa12g025730
5	GO:0010031	circumnutation	1	Csa14g042020
5	GO:0009690	cytokinin metabolic process	1	Csa08g058180
5	GO:0044272	sulfur compound biosynthetic process	1	Csa20g005700
5	GO:0009399	nitrogen fixation	1	Csa10g041110
5	GO:1902040	positive regulation of seed dormancy process	1	Csa08g043120
5	GO:0042547	cell wall modification involved in multidimensional cell growth	1	Csa09g005290
5	GO:0010167	response to nitrate	1	Csa02g037650
5	GO:0019310	inositol catabolic process	1	Csa11g090070
5	GO:0006760	folic acid-containing compound metabolic process	1	Csa01g024880
5	GO:0042254	ribosome biogenesis	1	Csa19g023640
5	GO:1904029	regulation of cyclin-dependent protein kinase activity	1	Csa19g026630
5	GO:0009808	lignin metabolic process	1	Csa08g059130
5	GO:2000280	regulation of root development	1	Csa19g008480
5	GO:0048284	organelle fusion	1	Csa19g057870
5	GO:0034976	response to endoplasmic reticulum stress	1	Csa04g040780
5	GO:0010383	cell wall polysaccharide metabolic process	1	Csa18g030590
5	GO:0010029	regulation of seed germination	1	Csa19g025150
5	GO:0048528	post-embryonic root development	1	Csa19g025150
5	GO:0071824	protein-DNA complex subunit organization	1	Csa19g025280
5	GO:0005991	trehalose metabolic process	1	Csa17g029160
5	GO:0010048	vernalization response	1	Csa13g011890
5	GO:1900376	regulation of secondary metabolite biosynthetic process	1	Csa08g059130
5	GO:0061025	membrane fusion	1	Csa19g057870
5	GO:0042558	pteridine-containing compound metabolic process	1	Csa01g024880
5	GO:0009932	cell tip growth	1	Csa19g026200
5	GO:0097466	glycoprotein ERAD pathway	1	Csa04g040780
5	GO:0043094	cellular metabolic compound salvage	1	Csa19g025800
5	GO:0046148	pigment biosynthetic process	1	Csa18g037160
5	GO:2000762	regulation of phenylpropanoid metabolic process	1	Csa08g059130
5	GO:0015748	organophosphate ester transport	1	Csa13g022930
5	GO:0046903	secretion	1	Csa19g057870
5	GO:0009647	skotomorphogenesis	1	Csa06g051810
5	GO:0006021	inositol biosynthetic process	1	Csa19g025420
5	GO:0006986	response to unfolded protein	1	Csa04g040780
5	GO:0009664	plant-type cell wall organization	1	Csa09g005290
5	GO:1901616	organic hydroxy compound catabolic process	1	Csa11g090070
5	GO:1901659	glycosyl compound biosynthetic process	1	Csa04g047170
5	GO:0030198	extracellular matrix organization	1	Csa13g007690
5	GO:2000034	regulation of seed maturation	1	Csa08g043120
5	GO:0010558	negative regulation of macromolecule biosynthetic process	1	Csa20g020530
5	GO:0071241	cellular response to inorganic substance	1	Csa06g001720
5	GO:0009640	photomorphogenesis	1	Csa06g051810
5	GO:0046486	glycerolipid metabolic process	1	Csa14g061840
5	GO:0051253	negative regulation of RNA metabolic process	1	Csa20g020530
5	GO:0006023	aminoglycan biosynthetic process	1	Csa20g005700
5	GO:0044744	protein targeting to nucleus	1	Csa09g067560
5	GO:0030968	endoplasmic reticulum unfolded protein response	1	Csa04g040780
5	GO:0046470	phosphatidylcholine metabolic process	1	Csa14g061840
5	GO:0045036	protein targeting to chloroplast	1	Csa19g023470
5	GO:0044801	single-organism membrane fusion	1	Csa19g057870
5	GO:0007050	cell cycle arrest	1	Csa19g026630
5	GO:0042542	response to hydrogen peroxide	1	Csa06g053710
5	GO:0010675	regulation of cellular carbohydrate metabolic process	1	Csa19g025420
5	GO:0016132	brassinosteroid biosynthetic process	1	Csa13g007690
5	GO:0051554	flavonol metabolic process	1	Csa18g037160
5	GO:0044275	cellular carbohydrate catabolic process	1	Csa11g090070
5	GO:0006880	intracellular sequestering of iron ion	1	Csa06g001720
5	GO:0033692	cellular polysaccharide biosynthetic process	1	Csa11g020820
6	GO:1901064	syringal lignin metabolic process	1	Csa08g059130
6	GO:0009142	nucleoside triphosphate biosynthetic process	1	Csa04g047170
6	GO:0071370	cellular response to gibberellin stimulus	1	Csa08g037380
6	GO:0006024	glycosaminoglycan biosynthetic process	1	Csa20g005700
6	GO:0006266	DNA ligation	1	Csa20g036110
6	GO:0009108	coenzyme biosynthetic process	1	Csa01g024880
6	GO:0042559	pteridine-containing compound biosynthetic process	1	Csa01g024880
6	GO:0006906	vesicle fusion	1	Csa19g057870
6	GO:0006576	cellular biogenic amine metabolic process	1	Csa14g061840
6	GO:0046390	ribose phosphate biosynthetic process	1	Csa04g047170
6	GO:0006096	glycolytic process	1	Csa12g025730
6	GO:0071103	DNA conformation change	1	Csa19g025280
6	GO:0006862	nucleotide transport	1	Csa13g022930
6	GO:0051169	nuclear transport	1	Csa09g067560
6	GO:0043623	cellular protein complex assembly	1	Csa19g025150
6	GO:0009658	chloroplast organization	1	Csa06g029500
6	GO:0046164	alcohol catabolic process	1	Csa11g090070
6	GO:0006273	lagging strand elongation	1	Csa20g036110
6	GO:0009163	nucleoside biosynthetic process	1	Csa04g047170
6	GO:0045936	negative regulation of phosphate metabolic process	1	Csa19g026630
6	GO:0043549	regulation of kinase activity	1	Csa19g026630
6	GO:0019362	pyridine nucleotide metabolic process	1	Csa12g025730
6	GO:0006334	nucleosome assembly	1	Csa19g025280
6	GO:0042023	DNA endoreduplication	1	Csa19g026630
6	GO:0016071	mRNA metabolic process	1	Csa19g025480
6	GO:0009250	glucan biosynthetic process	1	Csa11g020820
6	GO:0030203	glycosaminoglycan metabolic process	1	Csa20g005700
6	GO:0090501	RNA phosphodiester bond hydrolysis	1	Csa10g030780
6	GO:0006213	pyrimidine nucleoside metabolic process	1	Csa04g047170
6	GO:0033530	raffinose metabolic process	1	Csa19g025420
6	GO:1902679	negative regulation of RNA biosynthetic process	1	Csa20g020530
6	GO:0009807	lignan biosynthetic process	1	Csa14g042020
6	GO:1900091	regulation of raffinose biosynthetic process	1	Csa19g025420
6	GO:0051348	negative regulation of transferase activity	1	Csa19g026630
6	GO:0009648	photoperiodism	1	Csa19g025420
6	GO:0015706	nitrate transport	1	Csa02g037650
6	GO:0045861	negative regulation of proteolysis	1	Csa05g023850
6	GO:0046348	amino sugar catabolic process	1	Csa12g040730
6	GO:0051555	flavonol biosynthetic process	1	Csa18g037160
6	GO:0034032	purine nucleoside bisphosphate metabolic process	1	Csa19g024610
6	GO:0006733	oxidoreduction coenzyme metabolic process	1	Csa12g025730
6	GO:0046653	tetrahydrofolate metabolic process	1	Csa01g024880
6	GO:0000079	regulation of cyclin-dependent protein serine/threonine kinase activity	1	Csa19g026630
6	GO:0051346	negative regulation of hydrolase activity	1	Csa05g023850
6	GO:0009809	lignin biosynthetic process	1	Csa08g059130
6	GO:0005992	trehalose biosynthetic process	1	Csa17g029160
6	GO:0015833	peptide transport	1	Csa03g026430
6	GO:0034284	response to monosaccharide	1	Csa03g031630
6	GO:0051553	flavone biosynthetic process	1	Csa18g037160
6	GO:0065004	protein-DNA complex assembly	1	Csa19g025280
6	GO:0031399	regulation of protein modification process	1	Csa19g026630
6	GO:2000113	negative regulation of cellular macromolecule biosynthetic process	1	Csa20g020530
6	GO:1900088	regulation of inositol biosynthetic process	1	Csa19g025420
6	GO:0016128	phytosteroid metabolic process	1	Csa13g007690
6	GO:0034728	nucleosome organization	1	Csa19g025280
6	GO:0006029	proteoglycan metabolic process	1	Csa20g005700
6	GO:0010345	suberin biosynthetic process	1	Csa09g034370
6	GO:0006030	chitin metabolic process	1	Csa12g040730
6	GO:1901141	regulation of lignin biosynthetic process	1	Csa08g059130
6	GO:0033865	nucleoside bisphosphate metabolic process	1	Csa19g024610
6	GO:0006414	translational elongation	1	Csa19g026150
6	GO:0006304	DNA modification	1	Csa19g024390
6	GO:0045892	negative regulation of transcription, DNA-templated	1	Csa20g020530
6	GO:0010476	gibberellin mediated signaling pathway	1	Csa08g037380
6	GO:0009827	plant-type cell wall modification	1	Csa09g005290
6	GO:0016559	peroxisome fission	1	Csa04g030310
6	GO:0030162	regulation of proteolysis	1	Csa05g023850
6	GO:0007264	small GTPase mediated signal transduction	1	Csa12g049610
6	GO:0009853	photorespiration	1	Csa19g025800
6	GO:0009734	auxin-activated signaling pathway	1	Csa19g023370
6	GO:0010584	pollen exine formation	1	Csa13g007690
6	GO:0006650	glycerophospholipid metabolic process	1	Csa14g061840
6	GO:0006026	aminoglycan catabolic process	1	Csa12g040730
6	GO:1902593	single-organism nuclear import	1	Csa09g067560
6	GO:0071365	cellular response to auxin stimulus	1	Csa19g023370
6	GO:0015780	nucleotide-sugar transport	1	Csa13g022930
6	GO:0030091	protein repair	1	Csa14g064290
6	GO:0031497	chromatin assembly	1	Csa19g025280
6	GO:1904030	negative regulation of cyclin-dependent protein kinase activity	1	Csa19g026630
6	GO:0048768	root hair cell tip growth	1	Csa19g026200
6	GO:0034968	histone lysine methylation	1	Csa06g022060
6	GO:0071281	cellular response to iron ion	1	Csa06g001720
6	GO:0072596	establishment of protein localization to chloroplast	1	Csa19g023470
6	GO:0010410	hemicellulose metabolic process	1	Csa18g030590
6	GO:0009396	folic acid-containing compound biosynthetic process	1	Csa01g024880
6	GO:1900140	regulation of seedling development	1	Csa19g025150
6	GO:0009061	anaerobic respiration	1	Csa15g012490
6	GO:0010106	cellular response to iron ion starvation	1	Csa08g060960
6	GO:0052547	regulation of peptidase activity	1	Csa05g023850
6	GO:1901071	glucosamine-containing compound metabolic process	1	Csa12g040730
6	GO:0080091	regulation of raffinose metabolic process	1	Csa19g025420
6	GO:0006333	chromatin assembly or disassembly	1	Csa19g025280
6	GO:0046655	folic acid metabolic process	1	Csa01g024880
6	GO:0090305	nucleic acid phosphodiester bond hydrolysis	1	Csa10g030780
6	GO:0019220	regulation of phosphate metabolic process	1	Csa19g026630
6	GO:0022616	DNA strand elongation	1	Csa20g036110
6	GO:0031400	negative regulation of protein modification process	1	Csa19g026630
6	GO:1901430	positive regulation of syringal lignin biosynthetic process	1	Csa08g059130
6	GO:0006516	glycoprotein catabolic process	1	Csa04g040780
6	GO:0009816	defense response to bacterium, incompatible interaction	1	Csa13g048820
6	GO:0055088	lipid homeostasis	1	Csa13g007690
6	GO:0034620	cellular response to unfolded protein	1	Csa04g040780
6	GO:0009817	defense response to fungus, incompatible interaction	1	Csa13g048820
6	GO:0009132	nucleoside diphosphate metabolic process	1	Csa12g025730
6	GO:0019932	second-messenger-mediated signaling	1	Csa15g047090
6	GO:0046656	folic acid biosynthetic process	1	Csa01g024880
6	GO:0009411	response to UV	1	Csa13g007690
6	GO:0015749	monosaccharide transport	1	Csa19g026250
6	GO:0006491	N-glycan processing	1	Csa04g040780
6	GO:0071248	cellular response to metal ion	1	Csa06g001720
6	GO:0000271	polysaccharide biosynthetic process	1	Csa11g020820
6	GO:0018022	peptidyl-lysine methylation	1	Csa06g022060
6	GO:0010089	xylem development	1	Csa08g059130
6	GO:0016568	chromatin modification	1	Csa06g022060
7	GO:0048571	long-day photoperiodism	1	Csa19g025420
7	GO:0019722	calcium-mediated signaling	1	Csa15g047090
7	GO:0034035	purine ribonucleoside bisphosphate metabolic process	1	Csa19g024610
7	GO:0009828	plant-type cell wall loosening	1	Csa09g005290
7	GO:0006305	DNA alkylation	1	Csa19g024390
7	GO:0043650	dicarboxylic acid biosynthetic process	1	Csa01g024880
7	GO:0010268	brassinosteroid homeostasis	1	Csa13g007690
7	GO:0009135	purine nucleoside diphosphate metabolic process	1	Csa12g025730
7	GO:0009218	pyrimidine ribonucleotide metabolic process	1	Csa04g047170
7	GO:1901066	syringal lignin biosynthetic process	1	Csa08g059130
7	GO:0033529	raffinose biosynthetic process	1	Csa19g025420
7	GO:0010114	response to red light	1	Csa19g026200
7	GO:0033673	negative regulation of kinase activity	1	Csa19g026630
7	GO:0010224	response to UV-B	1	Csa13g007690
7	GO:0006012	galactose metabolic process	1	Csa06g053710
7	GO:0015698	inorganic anion transport	1	Csa02g037650
7	GO:0046174	polyol catabolic process	1	Csa11g090070
7	GO:0030166	proteoglycan biosynthetic process	1	Csa20g005700
7	GO:0006397	mRNA processing	1	Csa19g025480
7	GO:0046654	tetrahydrofolate biosynthetic process	1	Csa01g024880
7	GO:0010411	xyloglucan metabolic process	1	Csa18g030590
7	GO:0043248	proteasome assembly	1	Csa19g025150
7	GO:0006165	nucleoside diphosphate phosphorylation	1	Csa12g025730
7	GO:0009084	glutamine family amino acid biosynthetic process	1	Csa10g041110
7	GO:0018193	peptidyl-amino acid modification	1	Csa06g022060
7	GO:0009260	ribonucleotide biosynthetic process	1	Csa04g047170
7	GO:0034470	ncRNA processing	1	Csa06g043740
7	GO:0001932	regulation of protein phosphorylation	1	Csa19g026630
7	GO:0009740	gibberellic acid mediated signaling pathway	1	Csa08g037380
7	GO:0009148	pyrimidine nucleoside triphosphate biosynthetic process	1	Csa04g047170
7	GO:1903507	negative regulation of nucleic acid-templated transcription	1	Csa20g020530
7	GO:0009201	ribonucleoside triphosphate biosynthetic process	1	Csa04g047170
7	GO:0006857	oligopeptide transport	1	Csa03g026430
7	GO:0033875	ribonucleoside bisphosphate metabolic process	1	Csa19g024610
7	GO:0072598	protein localization to chloroplast	1	Csa19g023470
7	GO:0006271	DNA strand elongation involved in DNA replication	1	Csa20g036110
7	GO:0051273	beta-glucan metabolic process	1	Csa11g020820
7	GO:0045859	regulation of protein kinase activity	1	Csa19g026630
7	GO:0010466	negative regulation of peptidase activity	1	Csa05g023850
7	GO:1901428	regulation of syringal lignin biosynthetic process	1	Csa08g059130
7	GO:0006032	chitin catabolic process	1	Csa12g040730
7	GO:0046131	pyrimidine ribonucleoside metabolic process	1	Csa04g047170
7	GO:0010325	raffinose family oligosaccharide biosynthetic process	1	Csa19g025420
7	GO:0016569	covalent chromatin modification	1	Csa06g022060
7	GO:0090502	RNA phosphodiester bond hydrolysis, endonucleolytic	1	Csa10g030780
7	GO:0046173	polyol biosynthetic process	1	Csa19g025420
7	GO:0006323	DNA packaging	1	Csa19g025280
7	GO:0034504	protein localization to nucleus	1	Csa09g067560
7	GO:0030003	cellular cation homeostasis	1	Csa06g001720
7	GO:0061615	glycolytic process through fructose-6-phosphate	1	Csa12g025730
7	GO:0009185	ribonucleoside diphosphate metabolic process	1	Csa12g025730
7	GO:0010218	response to far red light	1	Csa19g026200
7	GO:0009646	response to absence of light	1	Csa06g051810
7	GO:0046496	nicotinamide nucleotide metabolic process	1	Csa12g025730
7	GO:0016126	sterol biosynthetic process	1	Csa13g027540
7	GO:0009746	response to hexose	1	Csa03g031630
7	GO:0046134	pyrimidine nucleoside biosynthetic process	1	Csa04g047170
7	GO:0042325	regulation of phosphorylation	1	Csa19g026630
7	GO:0042455	ribonucleoside biosynthetic process	1	Csa04g047170
7	GO:0008645	hexose transport	1	Csa19g026250
7	GO:0009147	pyrimidine nucleoside triphosphate metabolic process	1	Csa04g047170
7	GO:0001933	negative regulation of protein phosphorylation	1	Csa19g026630
7	GO:0051274	beta-glucan biosynthetic process	1	Csa11g020820
7	GO:0042326	negative regulation of phosphorylation	1	Csa19g026630
7	GO:0044728	DNA methylation or demethylation	1	Csa19g024390
7	GO:0052548	regulation of endopeptidase activity	1	Csa05g023850
7	GO:0016129	phytosteroid biosynthetic process	1	Csa13g007690
7	GO:1901072	glucosamine-containing compound catabolic process	1	Csa12g040730
7	GO:0006913	nucleocytoplasmic transport	1	Csa09g067560
8	GO:0015758	glucose transport	1	Csa19g026250
8	GO:1901068	guanosine-containing compound metabolic process	1	Csa19g024610
8	GO:0030243	cellulose metabolic process	1	Csa11g020820
8	GO:0006542	glutamine biosynthetic process	1	Csa10g041110
8	GO:0006469	negative regulation of protein kinase activity	1	Csa19g026630
8	GO:0031146	SCF-dependent proteasomal ubiquitin-dependent protein catabolic process	1	Csa15g074520
8	GO:0051170	nuclear import	1	Csa09g067560
8	GO:0009220	pyrimidine ribonucleotide biosynthetic process	1	Csa04g047170
8	GO:0015969	guanosine tetraphosphate metabolic process	1	Csa19g024610
8	GO:0018205	peptidyl-lysine modification	1	Csa06g022060
8	GO:0009750	response to fructose	1	Csa03g031630
8	GO:0046036	CTP metabolic process	1	Csa04g047170
8	GO:0046031	ADP metabolic process	1	Csa12g025730
8	GO:0009749	response to glucose	1	Csa03g031630
8	GO:0030244	cellulose biosynthetic process	1	Csa11g020820
8	GO:0010951	negative regulation of endopeptidase activity	1	Csa05g023850
8	GO:0009208	pyrimidine ribonucleoside triphosphate metabolic process	1	Csa04g047170
8	GO:0006875	cellular metal ion homeostasis	1	Csa06g001720
8	GO:0071421	manganese ion transmembrane transport	1	Csa06g001720
8	GO:0070838	divalent metal ion transport	1	Csa05g009550
8	GO:0006090	pyruvate metabolic process	1	Csa12g025730
8	GO:0071900	regulation of protein serine/threonine kinase activity	1	Csa19g026630
8	GO:0033609	oxalate metabolic process	1	Csa19g008480
8	GO:0034755	iron ion transmembrane transport	1	Csa08g060960
8	GO:0035444	nickel cation transmembrane transport	1	Csa08g060960
8	GO:0006824	cobalt ion transport	1	Csa08g060960
8	GO:0080129	proteasome core complex assembly	1	Csa19g025150
8	GO:0006419	alanyl-tRNA aminoacylation	1	Csa19g023420
8	GO:0046132	pyrimidine ribonucleoside biosynthetic process	1	Csa04g047170
8	GO:0009179	purine ribonucleoside diphosphate metabolic process	1	Csa12g025730
8	GO:0009209	pyrimidine ribonucleoside triphosphate biosynthetic process	1	Csa04g047170
9	GO:0006829	zinc II ion transport	1	Csa05g009550
9	GO:0046916	cellular transition metal ion homeostasis	1	Csa06g001720
9	GO:0006826	iron ion transport	1	Csa08g060960
9	GO:0046323	glucose import	1	Csa19g026250
9	GO:0015675	nickel cation transport	1	Csa08g060960
9	GO:0006241	CTP biosynthetic process	1	Csa04g047170
9	GO:0071901	negative regulation of protein serine/threonine kinase activity	1	Csa19g026630
9	GO:0006828	manganese ion transport	1	Csa06g001720
10	GO:0006879	cellular iron ion homeostasis	1	Csa06g001720
10	GO:0044210	'de novo' CTP biosynthetic process	1	Csa04g047170
10	GO:0030026	cellular manganese ion homeostasis	1	Csa06g001720
10	GO:0055072	iron ion homeostasis	1	Csa06g001720
10	GO:0055071	manganese ion homeostasis	1	Csa06g001720
10	GO:0055068	cobalt ion homeostasis	1	Csa08g060960

## Sheet: Cellular Component
Table S8. GO classification and KEGG metabolic pathways for the differentially expressed genes DEGs down regulated in GPD1 #2 at 16-21 days after flowering DAF. Gene ontology distribution of the transcripts into molecular function, biological process, cellular component, and metabolic pathways . The number of transcripts encoded for each category is represented as well as the GO level for each ca…
GO Level	Term ID	Term (Name)	Number of Sequences	Sequences Names
1	GO:0005575	cellular_component	374	Csa20g036110, Csa10g009350, Csa13g007690, Csa19g024590, Csa09g014800, Csa04g003070, Csa06g039260, Csa16g039440, Csa04g044980, Csa02g051710, Csa03g028410, Csa02g067170, Csa04g050740, Csa16g045330, Csa09g071960, Csa05g015570, Csa08g057250, Csa19g023820, Csa06g051150, Csa19g023940, Csa02g037650, Csa01g018970, Csa19g023370, Csa18g021370, Csa17g028380, Csa19g013900, Csa04g065780, Csa09g087850, Csa0224…
2	GO:0044464	cell part	236	Csa20g036110, Csa10g009350, Csa13g007690, Csa19g024590, Csa09g014800, Csa06g039260, Csa16g039440, Csa04g044980, Csa02g051710, Csa03g028410, Csa16g045330, Csa02g037650, Csa01g018970, Csa19g023370, Csa19g013900, Csa09g087850, Csa02243s010, Csa12g025730, Csa14g014490, Csa11g068050, Csa11g081800, Csa07g023750, Csa15g012490, Csa01g018050, Csa12g074340, Csa16g001740, Csa05g092550, Csa06g053670, Csa15g0…
2	GO:0005623	cell	236	Csa20g036110, Csa10g009350, Csa13g007690, Csa19g024590, Csa09g014800, Csa06g039260, Csa16g039440, Csa04g044980, Csa02g051710, Csa03g028410, Csa16g045330, Csa02g037650, Csa01g018970, Csa19g023370, Csa19g013900, Csa09g087850, Csa02243s010, Csa12g025730, Csa14g014490, Csa11g068050, Csa11g081800, Csa07g023750, Csa15g012490, Csa01g018050, Csa12g074340, Csa16g001740, Csa05g092550, Csa06g053670, Csa15g0…
3	GO:0005622	intracellular	216	Csa20g036110, Csa10g009350, Csa13g007690, Csa19g024590, Csa09g014800, Csa06g039260, Csa16g039440, Csa04g044980, Csa02g051710, Csa03g028410, Csa16g045330, Csa01g018970, Csa19g023370, Csa19g013900, Csa09g087850, Csa12g025730, Csa14g014490, Csa11g068050, Csa11g081800, Csa15g012490, Csa01g018050, Csa12g074340, Csa16g001740, Csa06g053670, Csa15g076330, Csa05g009550, Csa19g025580, Csa17g004160, Csa06g0…
3	GO:0044424	intracellular part	215	Csa20g036110, Csa10g009350, Csa13g007690, Csa09g014800, Csa06g039260, Csa16g039440, Csa04g044980, Csa02g051710, Csa03g028410, Csa16g045330, Csa01g018970, Csa19g023370, Csa19g013900, Csa09g087850, Csa12g025730, Csa14g014490, Csa11g068050, Csa11g081800, Csa15g012490, Csa01g018050, Csa12g074340, Csa16g001740, Csa06g053670, Csa15g076330, Csa05g009550, Csa19g025580, Csa17g004160, Csa06g008780, Csa15g0…
2	GO:0016020	membrane	182	Csa19g024990, Csa06g053170, Csa17g023780, Csa13g007690, Csa12g037540, Csa12g057710, Csa19g026250, Csa09g014800, Csa19g026370, Csa11g081540, Csa19g024190, Csa14g067880, Csa03g006900, Csa02g067170, Csa04g050740, Csa16g045330, Csa04g051790, Csa09g071960, Csa15g019030, Csa05g015570, Csa08g057250, Csa06g051150, Csa19g023940, Csa16g002790, Csa02g037650, Csa17g029510, Csa19g026000, Csa18g021370, Csa11g0…
2	GO:0043226	organelle	172	Csa20g036110, Csa10g009350, Csa13g007690, Csa06g029500, Csa12g037540, Csa09g014800, Csa19g024190, Csa19g025280, Csa12g012920, Csa08g058180, Csa03g006900, Csa16g039440, Csa04g044980, Csa02g051710, Csa03g028410, Csa16g045330, Csa04g051790, Csa14g006800, Csa19g023770, Csa01g018970, Csa19g023370, Csa15g002290, Csa19g025150, Csa08g043120, Csa04g040780, Csa09g087850, Csa13g025710, Csa14g014490, Csa17g0…
3	GO:0043229	intracellular organelle	172	Csa20g036110, Csa10g009350, Csa13g007690, Csa06g029500, Csa12g037540, Csa09g014800, Csa19g024190, Csa19g025280, Csa12g012920, Csa08g058180, Csa03g006900, Csa16g039440, Csa04g044980, Csa02g051710, Csa03g028410, Csa16g045330, Csa04g051790, Csa14g006800, Csa19g023770, Csa01g018970, Csa19g023370, Csa15g002290, Csa19g025150, Csa08g043120, Csa04g040780, Csa09g087850, Csa13g025710, Csa14g014490, Csa17g0…
3	GO:0043227	membrane-bounded organelle	162	Csa20g036110, Csa10g009350, Csa13g007690, Csa06g029500, Csa12g037540, Csa19g024190, Csa19g025280, Csa12g012920, Csa08g058180, Csa03g006900, Csa16g039440, Csa04g044980, Csa02g051710, Csa03g028410, Csa16g045330, Csa04g051790, Csa19g023770, Csa01g018970, Csa19g023370, Csa15g002290, Csa19g025150, Csa08g043120, Csa04g040780, Csa09g087850, Csa13g025710, Csa14g014490, Csa17g089840, Csa11g068050, Csa11g0…
4	GO:0043231	intracellular membrane-bounded organelle	162	Csa20g036110, Csa10g009350, Csa13g007690, Csa06g029500, Csa12g037540, Csa19g024190, Csa19g025280, Csa12g012920, Csa08g058180, Csa03g006900, Csa16g039440, Csa04g044980, Csa02g051710, Csa03g028410, Csa16g045330, Csa04g051790, Csa19g023770, Csa01g018970, Csa19g023370, Csa15g002290, Csa19g025150, Csa08g043120, Csa04g040780, Csa09g087850, Csa13g025710, Csa14g014490, Csa17g089840, Csa11g068050, Csa11g0…
4	GO:0005737	cytoplasm	143	Csa19g023420, Csa18g028950, Csa20g036110, Csa10g009350, Csa13g007690, Csa12g037540, Csa04g047170, Csa19g024190, Csa12g012920, Csa06g039260, Csa08g058180, Csa03g006900, Csa04g047610, Csa16g045330, Csa04g051790, Csa15g002290, Csa06g037810, Csa19g025150, Csa19g013900, Csa04g040780, Csa09g087850, Csa12g025730, Csa14g014490, Csa11g068050, Csa01g018050, Csa12g074340, Csa06g001720, Csa14g004970, Csa16g0…
2	GO:0044425	membrane part	141	Csa19g024990, Csa06g053170, Csa17g023780, Csa13g007690, Csa12g057710, Csa19g026250, Csa09g014800, Csa19g026370, Csa14g067880, Csa03g006900, Csa02g067170, Csa16g045330, Csa04g051790, Csa09g071960, Csa15g019030, Csa05g015570, Csa08g057250, Csa06g051150, Csa19g023940, Csa16g002790, Csa02g037650, Csa17g029510, Csa19g026000, Csa18g021370, Csa01g003080, Csa10g004050, Csa04g040780, Csa04g065780, Csa09g0…
3	GO:0031224	intrinsic component of membrane	136	Csa19g024990, Csa06g053170, Csa17g023780, Csa13g007690, Csa19g026250, Csa12g057710, Csa09g014800, Csa19g026370, Csa14g067880, Csa03g006900, Csa02g067170, Csa16g045330, Csa04g051790, Csa09g071960, Csa15g019030, Csa05g015570, Csa08g057250, Csa06g051150, Csa19g023940, Csa16g002790, Csa02g037650, Csa17g029510, Csa19g026000, Csa18g021370, Csa01g003080, Csa10g004050, Csa04g040780, Csa04g065780, Csa09g0…
4	GO:0016021	integral component of membrane	130	Csa19g024990, Csa06g053170, Csa17g023780, Csa13g007690, Csa19g026250, Csa12g057710, Csa09g014800, Csa19g026370, Csa14g067880, Csa03g006900, Csa02g067170, Csa16g045330, Csa04g051790, Csa09g071960, Csa15g019030, Csa05g015570, Csa08g057250, Csa06g051150, Csa19g023940, Csa16g002790, Csa02g037650, Csa17g029510, Csa19g026000, Csa18g021370, Csa01g003080, Csa10g004050, Csa04g040780, Csa09g087850, Csa04g0…
4	GO:0044444	cytoplasmic part	110	Csa10g009350, Csa13g007690, Csa12g037540, Csa19g024190, Csa12g012920, Csa06g039260, Csa08g058180, Csa03g006900, Csa04g047610, Csa16g045330, Csa04g051790, Csa15g002290, Csa06g037810, Csa19g025150, Csa04g040780, Csa09g087850, Csa12g025730, Csa14g014490, Csa11g068050, Csa01g018050, Csa12g074340, Csa06g001720, Csa14g004970, Csa16g001740, Csa07g053670, Csa15g076330, Csa19g025860, Csa01g018300, Csa19g0…
5	GO:0005634	nucleus	87	Csa07g007510, Csa20g036110, Csa19g026210, Csa06g029500, Csa02g044650, Csa11g066460, Csa19g025280, Csa08g029660, Csa05g024370, Csa02g045460, Csa08g058180, Csa14g042020, Csa16g039440, Csa04g044980, Csa02g051710, Csa03g028410, Csa19g057870, Csa16g045330, Csa20g020530, Csa07g053370, Csa12g020630, Csa18g025650, Csa19g023770, Csa19g026200, Csa01g018970, Csa19g023370, Csa19g026440, Csa19g025150, Csa08g0…
2	GO:0005576	extracellular region	58	Csa15g005110, Csa20g020600, Csa09g005290, Csa04g003070, Csa11g045250, Csa18g039720, Csa11g051450, Csa18g030590, Csa02g034730, Csa13g027540, Csa17g006960, Csa19g023820, Csa16g055520, Csa03g011100, Csa10g004050, Csa03g005060, Csa18g037910, Csa02g028460, Csa08g018750, Csa12g051640, Csa19g006370, Csa19g047720, Csa14g004970, Csa15g047090, Csa06g002160, Csa13g016900, Csa04g061210, Csa14g005770, Csa05g0…
3	GO:0071944	cell periphery	42	Csa06g002160, Csa19g024530, Csa19g023640, Csa12g037540, Csa17g023580, Csa14g022150, Csa19g026250, Csa19g024190, Csa09g005290, Csa07g004180, Csa03g006900, Csa12g049610, Csa19g008480, Csa19g057870, Csa18g009130, Csa18g030590, Csa13g027540, Csa11g051370, Csa19g023620, Csa08g059130, Csa17g098240, Csa11g011340, Csa19g026500, Csa02g037650, Csa17g098210, Csa19g024540, Csa10g041110, Csa08g043120, Csa11g0…
3	GO:0005886	plasma membrane	31	Csa06g002160, Csa19g024530, Csa19g023640, Csa17g023580, Csa12g037540, Csa14g022150, Csa19g026250, Csa19g024190, Csa03g006900, Csa12g049610, Csa19g057870, Csa18g009130, Csa13g027540, Csa11g051370, Csa19g023620, Csa17g098240, Csa11g011340, Csa02g037650, Csa17g098210, Csa19g024540, Csa10g041110, Csa08g043120, Csa11g025490, Csa03g021630, Csa07g023750, Csa02g004530, Csa03g059800, Csa12g004230, Csa20g0…
5	GO:0005829	cytosol	31	Csa19g023640, Csa19g026210, Csa01g018300, Csa05g016720, Csa19g025580, Csa17g004160, Csa19g024190, Csa06g039260, Csa08g058180, Csa04g047610, Csa17g092740, Csa11g051370, Csa07g053150, Csa08g059130, Csa19g025510, Csa14g061940, Csa19g026200, Csa10g041110, Csa06g037810, Csa19g025570, Csa17g071630, Csa19g025150, Csa19g031730, Csa18g037910, Csa12g025730, Csa10g001880, Csa04g047620, Csa12g051640, Csa05g0…
5	GO:0005739	mitochondrion	26	Csa12g034750, Csa09g083900, Csa13g007690, Csa19g025580, Csa05g011430, Csa12g037540, Csa19g024290, Csa19g026290, Csa09g083980, Csa18g038890, Csa18g009890, Csa04g051790, Csa02g073520, Csa19g025800, Csa01g016990, Csa19g025570, Csa07g049860, Csa19g024380, Csa04g042760, Csa11g025490, Csa08g062560, Csa20g017080, Csa05g015440, Csa12g079670, Csa15g071490, Csa16g001740
2	GO:0044422	organelle part	25	Csa07g053670, Csa15g002020, Csa19g026630, Csa19g023640, Csa19g025860, Csa04g030310, Csa17g023580, Csa17g004160, Csa08g060960, Csa14g022150, Csa19g024290, Csa19g025280, Csa18g038890, Csa16g045330, Csa02g073520, Csa19g025800, Csa19g025470, Csa19g023470, Csa04g040780, Csa09g087850, Csa19g031730, Csa03g021630, Csa04g008810, Csa06g001720, Csa12g079670
3	GO:0044446	intracellular organelle part	25	Csa07g053670, Csa15g002020, Csa19g026630, Csa19g023640, Csa19g025860, Csa04g030310, Csa17g023580, Csa17g004160, Csa08g060960, Csa14g022150, Csa19g024290, Csa19g025280, Csa18g038890, Csa16g045330, Csa02g073520, Csa19g025800, Csa19g025470, Csa19g023470, Csa04g040780, Csa09g087850, Csa19g031730, Csa03g021630, Csa04g008810, Csa06g001720, Csa12g079670
5	GO:0009536	plastid	25	Csa15g076330, Csa19g026210, Csa14g005470, Csa12g037540, Csa18g018770, Csa03g028990, Csa19g024190, Csa19g024290, Csa03g026950, Csa17g030150, Csa11g078670, Csa02g057580, Csa13g034360, Csa15g002290, Csa19g023470, Csa17g071630, Csa19g026060, Csa11g025490, Csa05g002490, Csa01g020070, Csa18g037910, Csa10g001240, Csa14g014490, Csa20g021350, Csa01g018050
6	GO:0009507	chloroplast	23	Csa02g057580, Csa15g076330, Csa19g026210, Csa13g034360, Csa15g002290, Csa19g023470, Csa14g005470, Csa18g018770, Csa03g028990, Csa17g071630, Csa19g024190, Csa19g024290, Csa19g026060, Csa05g002490, Csa01g020070, Csa18g037910, Csa03g026950, Csa10g001240, Csa14g014490, Csa20g021350, Csa17g030150, Csa11g078670, Csa01g018050
2	GO:0032991	macromolecular complex	21	Csa19g023770, Csa19g023640, Csa19g025420, Csa10g041110, Csa13g011890, Csa19g025580, Csa19g025570, Csa19g026150, Csa17g071630, Csa19g025150, Csa19g026160, Csa19g026170, Csa19g025280, Csa19g024290, Csa12g025730, Csa19g057870, Csa18g038890, Csa15g074520, Csa11g051370, Csa02g073520, Csa19g025800
3	GO:0012505	endomembrane system	20	Csa07g053670, Csa15g002020, Csa19g025420, Csa19g025860, Csa19g024540, Csa04g040780, Csa19g024290, Csa09g087850, Csa18g037910, Csa03g006900, Csa01g019190, Csa11g068050, Csa12g049610, Csa19g057870, Csa16g045330, Csa04g008810, Csa13g027540, Csa12g074340, Csa13g022930, Csa08g059130
3	GO:0031090	organelle membrane	19	Csa07g053670, Csa15g002020, Csa19g025470, Csa19g023470, Csa04g030310, Csa17g023580, Csa08g060960, Csa14g022150, Csa04g040780, Csa19g024290, Csa09g087850, Csa18g038890, Csa03g021630, Csa16g045330, Csa04g008810, Csa06g001720, Csa02g073520, Csa12g079670, Csa19g025800
3	GO:0043228	non-membrane-bounded organelle	18	Csa19g023640, Csa19g026200, Csa10g041110, Csa19g025580, Csa19g025570, Csa17g004160, Csa09g014800, Csa19g026150, Csa17g071630, Csa19g025280, Csa19g026170, Csa06g008780, Csa19g031730, Csa06g022060, Csa14g006800, Csa11g051370, Csa04g015780, Csa17g008860
4	GO:0043232	intracellular non-membrane-bounded organelle	18	Csa19g023640, Csa19g026200, Csa10g041110, Csa19g025580, Csa19g025570, Csa17g004160, Csa09g014800, Csa19g026150, Csa17g071630, Csa19g025280, Csa19g026170, Csa06g008780, Csa19g031730, Csa06g022060, Csa14g006800, Csa11g051370, Csa04g015780, Csa17g008860
5	GO:0005773	vacuole	18	Csa19g025420, Csa19g025860, Csa10g009350, Csa17g023580, Csa14g022150, Csa08g060960, Csa17g071630, Csa12g012920, Csa03g005060, Csa20g017080, Csa17g039500, Csa12g051640, Csa03g021630, Csa06g001720, Csa14g004970, Csa17g006960, Csa14g004960, Csa19g025820
3	GO:0030312	external encapsulating structure	14	Csa06g002160, Csa19g026500, Csa10g041110, Csa09g005290, Csa07g004180, Csa18g037910, Csa02243s010, Csa19g008480, Csa12g051640, Csa18g030590, Csa11g051370, Csa08g059130, Csa12g040730, Csa05g092550
4	GO:0098588	bounding membrane of organelle	14	Csa07g053670, Csa15g002020, Csa19g025470, Csa19g023470, Csa04g030310, Csa17g023580, Csa08g060960, Csa14g022150, Csa04g040780, Csa09g087850, Csa03g021630, Csa16g045330, Csa04g008810, Csa06g001720
4	GO:0005618	cell wall	14	Csa06g002160, Csa19g026500, Csa10g041110, Csa09g005290, Csa07g004180, Csa18g037910, Csa02243s010, Csa19g008480, Csa12g051640, Csa18g030590, Csa11g051370, Csa08g059130, Csa12g040730, Csa05g092550
3	GO:0043234	protein complex	13	Csa19g023770, Csa19g025420, Csa13g011890, Csa19g025150, Csa19g026160, Csa19g025280, Csa19g024290, Csa12g025730, Csa19g057870, Csa18g038890, Csa15g074520, Csa02g073520, Csa19g025800
4	GO:0005794	Golgi apparatus	13	Csa15g002020, Csa19g025860, Csa19g024540, Csa04g040780, Csa19g024290, Csa18g037910, Csa01g019190, Csa11g068050, Csa12g049610, Csa04g008810, Csa13g027540, Csa13g022930, Csa08g059130
2	GO:0055044	symplast	12	Csa15g047090, Csa19g024530, Csa17g029510, Csa10g041110, Csa13g034360, Csa17g071630, Csa18g037910, Csa03g006900, Csa19g008480, Csa12g051640, Csa02g004530, Csa11g051370
2	GO:0030054	cell junction	12	Csa15g047090, Csa19g024530, Csa17g029510, Csa10g041110, Csa13g034360, Csa17g071630, Csa18g037910, Csa03g006900, Csa19g008480, Csa12g051640, Csa02g004530, Csa11g051370
3	GO:0005911	cell-cell junction	12	Csa15g047090, Csa19g024530, Csa17g029510, Csa10g041110, Csa13g034360, Csa17g071630, Csa18g037910, Csa03g006900, Csa19g008480, Csa12g051640, Csa02g004530, Csa11g051370
3	GO:0009506	plasmodesma	12	Csa15g047090, Csa19g024530, Csa03g006900, Csa19g008480, Csa17g029510, Csa10g041110, Csa12g051640, Csa13g034360, Csa02g004530, Csa17g071630, Csa11g051370, Csa18g037910
4	GO:0005783	endoplasmic reticulum	9	Csa07g053670, Csa03g006900, Csa15g002020, Csa16g045330, Csa04g008810, Csa13g027540, Csa04g040780, Csa12g074340, Csa09g087850
3	GO:1990904	ribonucleoprotein complex	8	Csa19g023640, Csa10g041110, Csa19g025580, Csa19g025570, Csa17g071630, Csa19g026150, Csa11g051370, Csa19g026170
3	GO:0098805	whole membrane	8	Csa19g025470, Csa03g021630, Csa19g023470, Csa04g030310, Csa17g023580, Csa08g060960, Csa14g022150, Csa06g001720
3	GO:0048046	apoplast	8	Csa15g047090, Csa19g008480, Csa18g030590, Csa03g028990, Csa17g071630, Csa19g024290, Csa08g059130, Csa18g037910
4	GO:1902494	catalytic complex	8	Csa12g025730, Csa19g025420, Csa18g038890, Csa15g074520, Csa19g026160, Csa19g024290, Csa02g073520, Csa19g025800
4	GO:0030529	intracellular ribonucleoprotein complex	8	Csa19g023640, Csa10g041110, Csa19g025580, Csa19g025570, Csa17g071630, Csa19g026150, Csa11g051370, Csa19g026170
6	GO:0000325	plant-type vacuole	8	Csa03g021630, Csa17g023580, Csa14g022150, Csa08g060960, Csa14g004970, Csa17g006960, Csa03g005060, Csa14g004960
5	GO:0005840	ribosome	7	Csa19g023640, Csa10g041110, Csa19g025580, Csa19g025570, Csa19g026150, Csa11g051370, Csa19g026170
3	GO:0031975	envelope	6	Csa18g038890, Csa19g023470, Csa19g024290, Csa02g073520, Csa12g079670, Csa19g025800
3	GO:0005789	endoplasmic reticulum membrane	6	Csa07g053670, Csa15g002020, Csa16g045330, Csa04g008810, Csa04g040780, Csa09g087850
3	GO:0042175	nuclear outer membrane-endoplasmic reticulum membrane network	6	Csa07g053670, Csa15g002020, Csa16g045330, Csa04g008810, Csa04g040780, Csa09g087850
4	GO:0031967	organelle envelope	6	Csa18g038890, Csa19g023470, Csa19g024290, Csa02g073520, Csa12g079670, Csa19g025800
4	GO:0031225	anchored component of membrane	6	Csa17g098210, Csa10g006050, Csa07g026200, Csa07g023750, Csa13g016630, Csa17g098240
4	GO:0044432	endoplasmic reticulum part	6	Csa07g053670, Csa15g002020, Csa16g045330, Csa04g008810, Csa04g040780, Csa09g087850
3	GO:0031300	intrinsic component of organelle membrane	5	Csa07g053670, Csa19g025470, Csa04g030310, Csa16g045330, Csa09g087850
3	GO:0070469	respiratory chain	5	Csa18g038890, Csa19g024290, Csa12g079670, Csa02g073520, Csa19g025800
3	GO:0098796	membrane protein complex	5	Csa19g057870, Csa18g038890, Csa19g024290, Csa02g073520, Csa19g025800
4	GO:0005774	vacuolar membrane	5	Csa03g021630, Csa17g023580, Csa08g060960, Csa14g022150, Csa06g001720
4	GO:0031301	integral component of organelle membrane	5	Csa07g053670, Csa19g025470, Csa04g030310, Csa16g045330, Csa09g087850
4	GO:0019866	organelle inner membrane	5	Csa18g038890, Csa19g024290, Csa02g073520, Csa12g079670, Csa19g025800
4	GO:0031966	mitochondrial membrane	5	Csa18g038890, Csa19g024290, Csa02g073520, Csa12g079670, Csa19g025800
4	GO:0044437	vacuolar part	5	Csa03g021630, Csa17g023580, Csa08g060960, Csa14g022150, Csa06g001720
4	GO:0031984	organelle subcompartment	5	Csa07g053670, Csa19g025860, Csa16g045330, Csa04g008810, Csa09g087850
4	GO:0044429	mitochondrial part	5	Csa18g038890, Csa19g024290, Csa02g073520, Csa12g079670, Csa19g025800
5	GO:0005740	mitochondrial envelope	5	Csa18g038890, Csa19g024290, Csa02g073520, Csa12g079670, Csa19g025800
5	GO:0005743	mitochondrial inner membrane	5	Csa18g038890, Csa19g024290, Csa12g079670, Csa02g073520, Csa19g025800
5	GO:0005811	lipid particle	5	Csa14g006800, Csa09g014800, Csa04g015780, Csa17g008860, Csa06g008780
2	GO:0031974	membrane-enclosed lumen	4	Csa19g026630, Csa17g004160, Csa19g024290, Csa19g031730
3	GO:1990204	oxidoreductase complex	4	Csa18g038890, Csa19g024290, Csa02g073520, Csa19g025800
3	GO:0044459	plasma membrane part	4	Csa03g021630, Csa17g023580, Csa14g022150, Csa19g026250
3	GO:0043233	organelle lumen	4	Csa19g026630, Csa17g004160, Csa19g024290, Csa19g031730
4	GO:0070013	intracellular organelle lumen	4	Csa19g026630, Csa17g004160, Csa19g024290, Csa19g031730
4	GO:0005887	integral component of plasma membrane	4	Csa03g021630, Csa17g023580, Csa14g022150, Csa19g026250
4	GO:0031226	intrinsic component of plasma membrane	4	Csa03g021630, Csa17g023580, Csa14g022150, Csa19g026250
4	GO:0098803	respiratory chain complex	4	Csa18g038890, Csa19g024290, Csa02g073520, Csa19g025800
5	GO:1990234	transferase complex	4	Csa12g025730, Csa19g025420, Csa15g074520, Csa19g026160
5	GO:0044445	cytosolic part	4	Csa12g025730, Csa19g023640, Csa10g041110, Csa11g051370
5	GO:0009705	plant-type vacuole membrane	4	Csa03g021630, Csa17g023580, Csa08g060960, Csa14g022150
6	GO:0000322	storage vacuole	4	Csa14g004970, Csa17g006960, Csa03g005060, Csa14g004960
7	GO:0000326	protein storage vacuole	4	Csa14g004970, Csa17g006960, Csa03g005060, Csa14g004960
3	GO:0098552	side of membrane	3	Csa07g053670, Csa16g045330, Csa09g087850
3	GO:0044455	mitochondrial membrane part	3	Csa19g024290, Csa12g079670, Csa19g025800
4	GO:0098554	cytoplasmic side of endoplasmic reticulum membrane	3	Csa07g053670, Csa16g045330, Csa09g087850
4	GO:0044431	Golgi apparatus part	3	Csa15g002020, Csa19g025860, Csa04g008810
4	GO:0031227	intrinsic component of endoplasmic reticulum membrane	3	Csa07g053670, Csa16g045330, Csa09g087850
4	GO:0030176	integral component of endoplasmic reticulum membrane	3	Csa07g053670, Csa16g045330, Csa09g087850
4	GO:0044428	nuclear part	3	Csa19g026630, Csa17g004160, Csa19g031730
4	GO:0005746	mitochondrial respiratory chain	3	Csa19g024290, Csa12g079670, Csa19g025800
4	GO:0098562	cytoplasmic side of membrane	3	Csa07g053670, Csa16g045330, Csa09g087850
5	GO:0071458	integral component of cytoplasmic side of endoplasmic reticulum membrane	3	Csa07g053670, Csa16g045330, Csa09g087850
5	GO:0071782	endoplasmic reticulum tubular network	3	Csa07g053670, Csa16g045330, Csa09g087850
5	GO:0031981	nuclear lumen	3	Csa19g026630, Csa17g004160, Csa19g031730
5	GO:0009505	plant-type cell wall	3	Csa06g002160, Csa07g004180, Csa18g037910
5	GO:0098827	endoplasmic reticulum subcompartment	3	Csa07g053670, Csa16g045330, Csa09g087850
5	GO:0042579	microbody	3	Csa06g023320, Csa19g025470, Csa04g030310
6	GO:0022626	cytosolic ribosome	3	Csa19g023640, Csa10g041110, Csa11g051370
6	GO:0012511	monolayer-surrounded lipid storage body	3	Csa09g014800, Csa04g015780, Csa06g008780
6	GO:0000323	lytic vacuole	3	Csa10g009350, Csa17g071630, Csa12g012920
6	GO:0005777	peroxisome	3	Csa06g023320, Csa19g025470, Csa04g030310
7	GO:0042807	central vacuole	3	Csa03g021630, Csa17g023580, Csa14g022150
2	GO:0044421	extracellular region part	2	Csa17g071630, Csa18g037910
3	GO:0005615	extracellular space	2	Csa17g071630, Csa18g037910
4	GO:0045273	respiratory chain complex II	2	Csa18g038890, Csa02g073520
4	GO:0098800	inner mitochondrial membrane protein complex	2	Csa19g024290, Csa19g025800
4	GO:0031903	microbody membrane	2	Csa19g025470, Csa04g030310
4	GO:0098798	mitochondrial protein complex	2	Csa19g024290, Csa19g025800
4	GO:0000151	ubiquitin ligase complex	2	Csa19g025420, Csa15g074520
4	GO:0045271	respiratory chain complex I	2	Csa19g024290, Csa19g025800
4	GO:0005768	endosome	2	Csa19g025420, Csa19g025860
4	GO:0044438	microbody part	2	Csa19g025470, Csa04g030310
4	GO:0031231	intrinsic component of peroxisomal membrane	2	Csa19g025470, Csa04g030310
4	GO:0030964	NADH dehydrogenase complex	2	Csa19g024290, Csa19g025800
4	GO:0045281	succinate dehydrogenase complex	2	Csa18g038890, Csa02g073520
5	GO:0044439	peroxisomal part	2	Csa19g025470, Csa04g030310
5	GO:0005778	peroxisomal membrane	2	Csa19g025470, Csa04g030310
5	GO:0005694	chromosome	2	Csa19g025280, Csa06g022060
5	GO:0000139	Golgi membrane	2	Csa15g002020, Csa04g008810
5	GO:0005730	nucleolus	2	Csa17g004160, Csa19g031730
5	GO:0031461	cullin-RING ubiquitin ligase complex	2	Csa19g025420, Csa15g074520
5	GO:0005779	integral component of peroxisomal membrane	2	Csa19g025470, Csa04g030310
5	GO:0005747	mitochondrial respiratory chain complex I	2	Csa19g024290, Csa19g025800
5	GO:0098791	Golgi subcompartment	2	Csa19g025860, Csa04g008810
6	GO:0061695	transferase complex, transferring phosphorus-containing groups	2	Csa12g025730, Csa19g026160
3	GO:0032993	protein-DNA complex	1	Csa19g025280
3	GO:0042995	cell projection	1	Csa12g074340
3	GO:0019867	outer membrane	1	Csa19g023470
3	GO:0030427	site of polarized growth	1	Csa12g074340
3	GO:0044463	cell projection part	1	Csa12g074340
3	GO:0051286	cell tip	1	Csa12g074340
3	GO:0000785	chromatin	1	Csa19g025280
4	GO:0044427	chromosomal part	1	Csa19g025280
4	GO:0044815	DNA packaging complex	1	Csa19g025280
4	GO:0035838	growing cell tip	1	Csa12g074340
4	GO:0000786	nucleosome	1	Csa19g025280
4	GO:0022624	proteasome accessory complex	1	Csa19g025150
4	GO:0031201	SNARE complex	1	Csa19g057870
4	GO:0031968	organelle outer membrane	1	Csa19g023470
4	GO:0000502	proteasome complex	1	Csa19g025150
4	GO:0044435	plastid part	1	Csa19g023470
4	GO:0005838	proteasome regulatory particle	1	Csa19g025150
4	GO:0044391	ribosomal subunit	1	Csa19g023640
4	GO:0042170	plastid membrane	1	Csa19g023470
4	GO:0090404	pollen tube tip	1	Csa12g074340
4	GO:0005667	transcription factor complex	1	Csa19g023770
4	GO:0008540	proteasome regulatory particle, base subcomplex	1	Csa19g025150
4	GO:0090406	pollen tube	1	Csa12g074340
5	GO:0005759	mitochondrial matrix	1	Csa19g024290
5	GO:0044434	chloroplast part	1	Csa19g023470
5	GO:0035770	ribonucleoprotein granule	1	Csa17g071630
5	GO:0033116	endoplasmic reticulum-Golgi intermediate compartment membrane	1	Csa04g008810
5	GO:1990316	ATG1/ULK1 kinase complex	1	Csa19g026160
5	GO:0015934	large ribosomal subunit	1	Csa19g023640
5	GO:0031969	chloroplast membrane	1	Csa19g023470
5	GO:0005802	trans-Golgi network	1	Csa19g025860
5	GO:0036464	cytoplasmic ribonucleoprotein granule	1	Csa17g071630
5	GO:0009526	plastid envelope	1	Csa19g023470
5	GO:0009527	plastid outer membrane	1	Csa19g023470
5	GO:0005654	nucleoplasm	1	Csa19g026630
5	GO:0005795	Golgi stack	1	Csa04g008810
5	GO:0005856	cytoskeleton	1	Csa19g026200
5	GO:0005793	endoplasmic reticulum-Golgi intermediate compartment	1	Csa04g008810
6	GO:0043073	germ cell nucleus	1	Csa19g026630
6	GO:0009941	chloroplast envelope	1	Csa19g023470
6	GO:0032580	Golgi cisterna membrane	1	Csa04g008810
6	GO:0000932	cytoplasmic mRNA processing body	1	Csa17g071630
6	GO:0080008	Cul4-RING E3 ubiquitin ligase complex	1	Csa19g025420
6	GO:0019005	SCF ubiquitin ligase complex	1	Csa15g074520
6	GO:0005945	6-phosphofructokinase complex	1	Csa12g025730
6	GO:0031985	Golgi cisterna	1	Csa04g008810
6	GO:0009707	chloroplast outer membrane	1	Csa19g023470
6	GO:0010494	cytoplasmic stress granule	1	Csa17g071630
6	GO:0022625	cytosolic large ribosomal subunit	1	Csa19g023640
7	GO:0005764	lysosome	1	Csa17g071630
7	GO:0001673	male germ cell nucleus	1	Csa19g026630
7	GO:1902911	protein kinase complex	1	Csa19g026160
8	GO:1902554	serine/threonine protein kinase complex	1	Csa19g026160

## Sheet: Metabolic Pathways
Table S8. GO classification and KEGG metabolic pathways for the differentially expressed genes DEGs down regulated in GPD1 #2 at 16-21 days after flowering DAF. Gene ontology distribution of the transcripts into molecular function, biological process, cellular component, and metabolic pathways . The number of transcripts encoded for each category is represented as well as the GO level for each ca…
Pathway	Seqs in Pathway	Enzyme	Ezyme ID	Seqs of Enzyme	Sequences Names
Aminobenzoate degradation	11	nitrophenyl phosphatase	ec:3.1.3.41	11	Csa19g024030, Csa02g044650, Csa04g051790, Csa04g004230, Csa05g015440, Csa08g043120, Csa17g029160, Csa19g023400, Csa07g040150, Csa06g053690, Csa19g024940
Aminobenzoate degradation	11	phosphatase	ec:3.1.3.2	2	Csa04g004230, Csa19g024940
Phenylpropanoid biosynthesis	11	gentiobiase	ec:3.2.1.21	3	Csa11g024130, Csa10g021140, Csa03g028990
Phenylpropanoid biosynthesis	11	lactoperoxidase	ec:1.11.1.7	5	Csa13g016900, Csa05g016720, Csa20g020600, Csa10g035900, Csa08g059130
Phenylpropanoid biosynthesis	11	ammonia-lyase	ec:4.3.1.24	3	Csa19g013900, Csa15g012820, Csa01g011180
Phenylpropanoid biosynthesis	11	ammonia-lyase	ec:4.3.1.25	3	Csa19g013900, Csa15g012820, Csa01g011180
Starch and sucrose metabolism	10	gentiobiase	ec:3.2.1.21	3	Csa11g024130, Csa10g021140, Csa03g028990
Starch and sucrose metabolism	10	pectin demethoxylase	ec:3.1.1.11	3	Csa05g092550, Csa07g004180, Csa02243s010
Starch and sucrose metabolism	10	synthase	ec:2.4.1.13	1	Csa10g040720
Starch and sucrose metabolism	10	synthase (UDP-forming)	ec:2.4.1.12	1	Csa11g020820
Starch and sucrose metabolism	10	trehalose 6-phosphatase	ec:3.1.3.12	1	Csa17g029160
Starch and sucrose metabolism	10	pectin depolymerase	ec:3.2.1.15	1	Csa09g051170
Glyoxylate and dicarboxylate metabolism	7	ligase	ec:6.3.1.2	2	Csa10g041110, Csa11g051370
Glyoxylate and dicarboxylate metabolism	7	lyase	ec:4.1.3.1	1	Csa15g032220
Glyoxylate and dicarboxylate metabolism	7	decarboxylase	ec:4.1.1.2	1	Csa19g008480
Glyoxylate and dicarboxylate metabolism	7	synthase	ec:2.3.3.9	3	Csa20g005050, Csa08g060630, Csa13g003960
Pyruvate metabolism	6	dehydrogenase	ec:1.8.1.4	1	Csa19g024290
Pyruvate metabolism	6	decarboxylase	ec:4.1.1.3	1	Csa18g028950
Pyruvate metabolism	6	synthase	ec:2.3.3.9	3	Csa20g005050, Csa08g060630, Csa13g003960
Pyruvate metabolism	6	dehydrogenase (oxaloacetate-decarboxylating)	ec:1.1.1.38	1	Csa18g028950
Pyruvate metabolism	6	carboxylase	ec:4.1.1.31	1	Csa01g017480
Pyruvate metabolism	6	dehydrogenase (oxaloacetate-decarboxylating) (NADP+)	ec:1.1.1.40	1	Csa18g028950
Biosynthesis of antibiotics	6	dehydrogenase	ec:1.8.1.4	1	Csa19g024290
Biosynthesis of antibiotics	6	phosphohexokinase	ec:2.7.1.11	1	Csa12g025730
Biosynthesis of antibiotics	6	14alpha-demethylase	ec:1.14.13.70	1	Csa13g027540
Biosynthesis of antibiotics	6	1-epimerase	ec:5.1.3.3	1	Csa19g025180
Biosynthesis of antibiotics	6	dehydrogenase	ec:1.3.5.1	2	Csa18g038890, Csa02g073520
Pentose and glucuronate interconversions	5	pectin demethoxylase	ec:3.1.1.11	3	Csa05g092550, Csa07g004180, Csa02243s010
Pentose and glucuronate interconversions	5	lyase	ec:4.2.2.2	1	Csa02g034730
Pentose and glucuronate interconversions	5	pectin depolymerase	ec:3.2.1.15	1	Csa09g051170
Purine metabolism	5	phosphatase	ec:3.6.1.15	4	Csa06607s010, Csa05g016500, Csa18g030690, Csa08g054710
Purine metabolism	5	adenylpyrophosphatase	ec:3.6.1.3	4	Csa06607s010, Csa05g016500, Csa18g030690, Csa08g054710
Purine metabolism	5	RNA polymerase	ec:2.7.7.6	1	Csa19g025340
T cell receptor signaling pathway	5	phosphatase	ec:3.1.3.16	5	Csa19g024030, Csa02g044650, Csa08g043120, Csa19g023400, Csa06g053690
Phenylalanine metabolism	4	ammonia-lyase	ec:4.3.1.24	3	Csa19g013900, Csa15g012820, Csa01g011180
Phenylalanine metabolism	4	ammonia-lyase	ec:4.3.1.25	3	Csa19g013900, Csa15g012820, Csa01g011180
Phenylalanine metabolism	4	oxidase	ec:1.4.3.21	1	Csa16g055520
Thiamine metabolism	4	phosphatase	ec:3.6.1.15	4	Csa06607s010, Csa05g016500, Csa18g030690, Csa08g054710
Drug metabolism - other enzymes	4	ali-esterase	ec:3.1.1.1	4	Csa17g039500, Csa05g092550, Csa07g004180, Csa02243s010
Cyanoamino acid metabolism	3	gentiobiase	ec:3.2.1.21	3	Csa11g024130, Csa10g021140, Csa03g028990
Glycolysis / Gluconeogenesis	3	dehydrogenase	ec:1.8.1.4	1	Csa19g024290
Glycolysis / Gluconeogenesis	3	phosphohexokinase	ec:2.7.1.11	1	Csa12g025730
Glycolysis / Gluconeogenesis	3	1-epimerase	ec:5.1.3.3	1	Csa19g025180
Drug metabolism - cytochrome P450	3	monooxygenase	ec:1.14.13.8	3	Csa17g025050, Csa14g024590, Csa14g055160
Citrate cycle (TCA cycle)	3	dehydrogenase	ec:1.8.1.4	1	Csa19g024290
Citrate cycle (TCA cycle)	3	dehydrogenase	ec:1.3.5.1	2	Csa18g038890, Csa02g073520
Galactose metabolism	3	phosphohexokinase	ec:2.7.1.11	1	Csa12g025730
Galactose metabolism	3	3-alpha-galactosyltransferase	ec:2.4.1.123	1	Csa06g053710
Galactose metabolism	3	1-epimerase	ec:5.1.3.3	1	Csa19g025180
Pyrimidine metabolism	3	synthase (glutamine hydrolysing)	ec:6.3.4.2	1	Csa04g047170
Pyrimidine metabolism	3	kinase	ec:2.7.4.22	1	Csa19g026060
Pyrimidine metabolism	3	RNA polymerase	ec:2.7.7.6	1	Csa19g025340
Carbon fixation pathways in prokaryotes	3	dehydrogenase	ec:1.3.5.1	2	Csa18g038890, Csa02g073520
Carbon fixation pathways in prokaryotes	3	carboxylase	ec:4.1.1.31	1	Csa01g017480
Nitrogen metabolism	2	ligase	ec:6.3.1.2	2	Csa10g041110, Csa11g051370
Butanoate metabolism	2	dehydrogenase	ec:1.3.5.1	2	Csa18g038890, Csa02g073520
Methane metabolism	2	phosphohexokinase	ec:2.7.1.11	1	Csa12g025730
Methane metabolism	2	carboxylase	ec:4.1.1.31	1	Csa01g017480
Glycine, serine and threonine metabolism	2	dehydrogenase	ec:1.8.1.4	1	Csa19g024290
Glycine, serine and threonine metabolism	2	oxidase	ec:1.4.3.21	1	Csa16g055520
Carbon fixation in photosynthetic organisms	2	carboxylase	ec:4.1.1.31	1	Csa01g017480
Carbon fixation in photosynthetic organisms	2	dehydrogenase (oxaloacetate-decarboxylating) (NADP+)	ec:1.1.1.40	1	Csa18g028950
Oxidative phosphorylation	2	dehydrogenase	ec:1.3.5.1	2	Csa18g038890, Csa02g073520
Arginine biosynthesis	2	ligase	ec:6.3.1.2	2	Csa10g041110, Csa11g051370
Alanine, aspartate and glutamate metabolism	2	ligase	ec:6.3.1.2	2	Csa10g041110, Csa11g051370
Ascorbate and aldarate metabolism	2	oxygenase	ec:1.13.99.1	1	Csa11g090070
Ascorbate and aldarate metabolism	2	oxidase	ec:1.1.3.8	1	Csa20g017080
Flavonoid biosynthesis	1	synthase	ec:1.14.11.23	1	Csa18g037160
Aminoacyl-tRNA biosynthesis	1	ligase	ec:6.1.1.7	1	Csa19g023420
Benzoate degradation	1	aldolase	ec:4.1.3.17	1	Csa18g028950
Cutin, suberine and wax biosynthesis	1	acyl-protein thioester reductase	ec:1.2.1.50	1	Csa09g034370
Amino sugar and nucleotide sugar metabolism	1	chitodextrinase	ec:3.2.1.14	1	Csa12g040730
Steroid biosynthesis	1	14alpha-demethylase	ec:1.14.13.70	1	Csa13g027540
Glutathione metabolism	1	thioredoxin peroxidase	ec:1.11.1.15	1	Csa17g076620
Tropane, piperidine and pyridine alkaloid biosynthesis	1	oxidase	ec:1.4.3.21	1	Csa16g055520
Propanoate metabolism	1	dehydrogenase	ec:1.8.1.4	1	Csa19g024290
Tyrosine metabolism	1	oxidase	ec:1.4.3.21	1	Csa16g055520
Pentose phosphate pathway	1	phosphohexokinase	ec:2.7.1.11	1	Csa12g025730
Fatty acid biosynthesis	1	9-desaturase	ec:1.14.19.2	1	Csa15g002290
Various types of N-glycan biosynthesis	1	1,2-alpha-mannosidase	ec:3.2.1.113	1	Csa04g040780
Other glycan degradation	1	alpha-D-mannosidase	ec:3.2.1.24	1	Csa04g040780
N-Glycan biosynthesis	1	1,2-alpha-mannosidase	ec:3.2.1.113	1	Csa04g040780
Biosynthesis of unsaturated fatty acids	1	9-desaturase	ec:1.14.19.2	1	Csa15g002290
Valine, leucine and isoleucine degradation	1	dehydrogenase	ec:1.8.1.4	1	Csa19g024290
beta-Alanine metabolism	1	oxidase	ec:1.4.3.21	1	Csa16g055520
Folate biosynthesis	1	aldolase	ec:4.1.2.25	1	Csa01g024880
Isoquinoline alkaloid biosynthesis	1	oxidase	ec:1.4.3.21	1	Csa16g055520
Lysine degradation	1	N-methyltransferase	ec:2.1.1.43	1	Csa06g022060
C5-Branched dibasic acid metabolism	1	aldolase	ec:4.1.3.17	1	Csa18g028950
Fructose and mannose metabolism	1	phosphohexokinase	ec:2.7.1.11	1	Csa12g025730
Ether lipid metabolism	1	D	ec:3.1.4.4	1	Csa14g061840
Glycerophospholipid metabolism	1	D	ec:3.1.4.4	1	Csa14g061840
Inositol phosphate metabolism	1	oxygenase	ec:1.13.99.1	1	Csa11g090070
