# Supplementary material for: Comparative transcriptome and metabolome analysis suggests bottlenecks that limit seed and oil yields in transgenic Camelina sativa expressing diacylglycerol acyltransferase 1 and glycerol-3-phosphate dehydrogenase
Source: Biotechnol Biofuels. 2018 Dec 19;11:335. doi: 10.1186/s13068-018-1326-2 (PMC6299664; doi:10.1186/s13068-018-1326-2)
Supplement: Supplementary file 9 — Additional file 9: Table S9. GO classification and KEGG metabolic pathways for the DEGs up-regulated in GPD1 lines at 16–21 DAF. [file 13068_2018_1326_MOESM9_ESM.xlsx]

## Sheet: Molecular Function
Table S9. GO classification and KEGG metabolic pathways for the differentially expressed genes DEGs up regulated in GPD1 #2 at 16-21 days after flowering DAF. Gene ontology distribution of the transcripts into molecular function, biological process, cellular component, and metabolic pathways . The number of transcripts encoded for each category is represented as well as the GO level for each cate…
GO Level	Term ID	Term (Name)	Number of Sequences	Sequences Names
1	GO:0003674	molecular_function	284	Csa05g034410, Csa07g027680, Csa14g004460, Csa08g005930, Csa11g091620, Csa12g011790, Csa08g061750, Csa10543s010, Csa08g006340, Csa06g009290, Csa04g011930, Csa20g058820, Csa17g011030, Csa20g041270, Csa15g025200, Csa11g017010, Csa08g057370, Csa02g053330, Csa19g004620, Csa02g059780, Csa13g008310, Csa18g029410, Csa14g034680, Csa09g047740, Csa03g026220, Csa02g005480, Csa11g026520, Csa05g020240, Csa11g0…
2	GO:0005488	binding	178	Csa07g027680, Csa10g016840, Csa05g034410, Csa14g004460, Csa16g001350, Csa11g091620, Csa12g011790, Csa07g027960, Csa10543s010, Csa06g009290, Csa12g011830, Csa04g011930, Csa04g008480, Csa20g058820, Csa20g041270, Csa04g054700, Csa00495s070, Csa15g025200, Csa07g059670, Csa07g055070, Csa08g057370, Csa18g040600, Csa19g004620, Csa02g059780, Csa18g029410, Csa19g015350, Csa06g041180, Csa03g026220, Csa02g0…
2	GO:0003824	catalytic activity	158	Csa07g027680, Csa10g016840, Csa16g001350, Csa12g011790, Csa14g049770, Csa14g022050, Csa08g006340, Csa08g061750, Csa10543s010, Csa11g088170, Csa06g009290, Csa04g011930, Csa12g011830, Csa03g028130, Csa04g008480, Csa17g011030, Csa05g063490, Csa17205s010, Csa20g041270, Csa00495s070, Csa15g025200, Csa07g059670, Csa08g057370, Csa17g009910, Csa18g040600, Csa13g008310, Csa14g034680, Csa19g015350, Csa06g0…
3	GO:0097159	organic cyclic compound binding	116	Csa07g027680, Csa10g016840, Csa16g001350, Csa11g091620, Csa12g011790, Csa10543s010, Csa06g009290, Csa04g011930, Csa04g008480, Csa20g041270, Csa00495s070, Csa07g055070, Csa08g057370, Csa19g004620, Csa02g059780, Csa18g029410, Csa06g041180, Csa03g026220, Csa11g068290, Csa02g075810, Csa14g046890, Csa11g081400, Csa00495s080, Csa07g057140, Csa11g014390, Csa02g055460, Csa11g085560, Csa06g053270, Csa17g0…
3	GO:1901363	heterocyclic compound binding	116	Csa07g027680, Csa10g016840, Csa16g001350, Csa11g091620, Csa12g011790, Csa10543s010, Csa06g009290, Csa04g011930, Csa04g008480, Csa20g041270, Csa00495s070, Csa07g055070, Csa08g057370, Csa19g004620, Csa02g059780, Csa18g029410, Csa06g041180, Csa03g026220, Csa11g068290, Csa02g075810, Csa14g046890, Csa11g081400, Csa00495s080, Csa07g057140, Csa11g014390, Csa02g055460, Csa11g085560, Csa06g053270, Csa17g0…
3	GO:0043167	ion binding	104	Csa07g027680, Csa10g016840, Csa05g034410, Csa14g004460, Csa16g001350, Csa11g091620, Csa07g027960, Csa12g011790, Csa10543s010, Csa12g011830, Csa20g058820, Csa20g041270, Csa00495s070, Csa15g025200, Csa07g055070, Csa08g057370, Csa18g040600, Csa19g004620, Csa19g015350, Csa06g041180, Csa02g005480, Csa05g020240, Csa02g075810, Csa00495s080, Csa01g018570, Csa07g057140, Csa16g041920, Csa11g085560, Csa06g0…
3	GO:0016740	transferase activity	70	Csa07g027680, Csa10g016840, Csa11g006160, Csa15g079540, Csa11g013130, Csa04g030650, Csa13g037980, Csa12g016880, Csa10543s010, Csa12g011830, Csa04g011930, Csa10g010820, Csa03g028130, Csa17g011030, Csa17205s010, Csa20g041270, Csa02g074910, Csa11g005230, Csa15g025200, Csa15g059770, Csa08g057370, Csa02g037680, Csa17g009910, Csa19g001310, Csa14g034680, Csa03g009940, Csa06g021350, Csa19g035430, Csa16g0…
3	GO:0016787	hydrolase activity	61	Csa16g031400, Csa15g079540, Csa16g001350, Csa11g013130, Csa12g016880, Csa14g049770, Csa14g022050, Csa08g006340, Csa11g088170, Csa12g011830, Csa04g008480, Csa05g063490, Csa15g059770, Csa07g059670, Csa20g021740, Csa06g034330, Csa19g020870, Csa20g029070, Csa20g017900, Csa13g008310, Csa13g007420, Csa03g009940, Csa11g092400, Csa17g070840, Csa02g005480, Csa07g060470, Csa11g026520, Csa19g035430, Csa07g0…
4	GO:0043169	cation binding	61	Csa01g039980, Csa05g034410, Csa16g031400, Csa14g004460, Csa07g027960, Csa13g007370, Csa12g011790, Csa12g011830, Csa20g058820, Csa11g025400, Csa05g015090, Csa13g013370, Csa00495s070, Csa15g025200, Csa03g018520, Csa20g021740, Csa14g037580, Csa05g072050, Csa17g019070, Csa18g040600, Csa19g015350, Csa06g041180, Csa11g104010, Csa02g005480, Csa05g020240, Csa02g075810, Csa00495s080, Csa07g057140, Csa01g0…
5	GO:0046872	metal ion binding	61	Csa16g031400, Csa01g039980, Csa05g034410, Csa14g004460, Csa13g007370, Csa12g011790, Csa07g027960, Csa12g011830, Csa20g058820, Csa11g025400, Csa05g015090, Csa13g013370, Csa00495s070, Csa15g025200, Csa03g018520, Csa20g021740, Csa14g037580, Csa05g072050, Csa17g019070, Csa18g040600, Csa19g015350, Csa06g041180, Csa11g104010, Csa02g005480, Csa05g020240, Csa02g075810, Csa00495s080, Csa07g057140, Csa01g0…
3	GO:0036094	small molecule binding	59	Csa07g027680, Csa10g016840, Csa01g039980, Csa16g001350, Csa11g091620, Csa12g011790, Csa13g006680, Csa10543s010, Csa06g009290, Csa12g011510, Csa10g047670, Csa20g041270, Csa07g055070, Csa20g021740, Csa08g057370, Csa11g098580, Csa20g024450, Csa19g004620, Csa20g029070, Csa20g017900, Csa07g060470, Csa20g005920, Csa07g050950, Csa16g009660, Csa11g014390, Csa11g085560, Csa05g014820, Csa04g008540, Csa06g0…
4	GO:1901265	nucleoside phosphate binding	58	Csa07g027680, Csa10g016840, Csa01g039980, Csa16g001350, Csa11g091620, Csa13g006680, Csa10543s010, Csa06g009290, Csa12g011510, Csa10g047670, Csa20g041270, Csa07g055070, Csa20g021740, Csa08g057370, Csa11g098580, Csa20g024450, Csa19g004620, Csa20g029070, Csa20g017900, Csa07g060470, Csa20g005920, Csa07g050950, Csa16g009660, Csa11g014390, Csa11g085560, Csa05g014820, Csa04g008540, Csa06g053270, Csa20g0…
4	GO:0000166	nucleotide binding	58	Csa07g027680, Csa10g016840, Csa01g039980, Csa16g001350, Csa11g091620, Csa13g006680, Csa10543s010, Csa06g009290, Csa12g011510, Csa10g047670, Csa20g041270, Csa07g055070, Csa20g021740, Csa08g057370, Csa11g098580, Csa20g024450, Csa19g004620, Csa20g029070, Csa20g017900, Csa07g060470, Csa20g005920, Csa07g050950, Csa16g009660, Csa11g014390, Csa11g085560, Csa05g014820, Csa06g053270, Csa04g008540, Csa20g0…
4	GO:0043168	anion binding	49	Csa07g027680, Csa10g016840, Csa09g002860, Csa16g001350, Csa11g091620, Csa12g011790, Csa13g006680, Csa10543s010, Csa12g011510, Csa10g047670, Csa20g041270, Csa07g055070, Csa20g021740, Csa08g057370, Csa19g004620, Csa20g029070, Csa20g017900, Csa07g060470, Csa20g005920, Csa16g009660, Csa11g085560, Csa05g014820, Csa06g053270, Csa16g012900, Csa20g038110, Csa05g002120, Csa11g030930, Csa07g026490, Csa04g0…
4	GO:0003676	nucleic acid binding	48	Csa01g039980, Csa04g008540, Csa17g050420, Csa03g010520, Csa07g035820, Csa15g021160, Csa01g001090, Csa02g065590, Csa16g014640, Csa04g011930, Csa20080s010, Csa13g014960, Csa20g017730, Csa12g048260, Csa04g008480, Csa05g002800, Csa05g094340, Csa05g054900, Csa18g005870, Csa00441s160, Csa20g010010, Csa02g059780, Csa20g015500, Csa17g029210, Csa18g029410, Csa16g020060, Csa01g044100, Csa11g019620, Csa09g0…
3	GO:0097367	carbohydrate derivative binding	44	Csa07g027680, Csa10g016840, Csa11g085560, Csa05g014820, Csa16g001350, Csa20g038110, Csa11g091620, Csa13g006680, Csa05g002120, Csa10543s010, Csa11g030930, Csa07g026490, Csa12g011510, Csa04g024430, Csa10g047670, Csa13g022350, Csa20g041270, Csa03g001790, Csa09g011670, Csa02g008620, Csa07g055070, Csa20g021740, Csa08g057370, Csa11g062710, Csa20g009430, Csa20g081930, Csa19g004620, Csa18g002530, Csa20g0…
4	GO:0032553	ribonucleotide binding	44	Csa07g027680, Csa10g016840, Csa11g085560, Csa05g014820, Csa16g001350, Csa20g038110, Csa11g091620, Csa13g006680, Csa05g002120, Csa10543s010, Csa11g030930, Csa07g026490, Csa12g011510, Csa04g024430, Csa10g047670, Csa13g022350, Csa20g041270, Csa03g001790, Csa09g011670, Csa02g008620, Csa07g055070, Csa20g021740, Csa08g057370, Csa11g062710, Csa20g009430, Csa20g081930, Csa19g004620, Csa18g002530, Csa20g0…
5	GO:0017076	purine nucleotide binding	44	Csa07g027680, Csa10g016840, Csa11g085560, Csa05g014820, Csa16g001350, Csa20g038110, Csa11g091620, Csa13g006680, Csa05g002120, Csa10543s010, Csa11g030930, Csa07g026490, Csa12g011510, Csa04g024430, Csa10g047670, Csa13g022350, Csa20g041270, Csa03g001790, Csa09g011670, Csa02g008620, Csa07g055070, Csa20g021740, Csa08g057370, Csa11g062710, Csa20g009430, Csa20g081930, Csa19g004620, Csa18g002530, Csa20g0…
5	GO:0032555	purine ribonucleotide binding	44	Csa07g027680, Csa10g016840, Csa11g085560, Csa05g014820, Csa16g001350, Csa20g038110, Csa11g091620, Csa13g006680, Csa05g002120, Csa10543s010, Csa11g030930, Csa07g026490, Csa12g011510, Csa04g024430, Csa10g047670, Csa13g022350, Csa20g041270, Csa03g001790, Csa09g011670, Csa02g008620, Csa07g055070, Csa20g021740, Csa08g057370, Csa11g062710, Csa20g009430, Csa20g081930, Csa19g004620, Csa18g002530, Csa20g0…
4	GO:0001882	nucleoside binding	43	Csa07g027680, Csa10g016840, Csa11g085560, Csa05g014820, Csa16g001350, Csa20g038110, Csa11g091620, Csa13g006680, Csa05g002120, Csa10543s010, Csa11g030930, Csa07g026490, Csa12g011510, Csa04g024430, Csa10g047670, Csa13g022350, Csa20g041270, Csa03g001790, Csa09g011670, Csa02g008620, Csa07g055070, Csa20g021740, Csa08g057370, Csa11g062710, Csa20g009430, Csa20g081930, Csa19g004620, Csa18g002530, Csa20g0…
5	GO:0001883	purine nucleoside binding	43	Csa07g027680, Csa10g016840, Csa11g085560, Csa05g014820, Csa16g001350, Csa20g038110, Csa11g091620, Csa13g006680, Csa05g002120, Csa10543s010, Csa11g030930, Csa07g026490, Csa12g011510, Csa04g024430, Csa10g047670, Csa13g022350, Csa20g041270, Csa03g001790, Csa09g011670, Csa02g008620, Csa07g055070, Csa20g021740, Csa08g057370, Csa11g062710, Csa20g009430, Csa20g081930, Csa19g004620, Csa18g002530, Csa20g0…
5	GO:0032549	ribonucleoside binding	43	Csa07g027680, Csa10g016840, Csa11g085560, Csa05g014820, Csa16g001350, Csa20g038110, Csa11g091620, Csa13g006680, Csa05g002120, Csa10543s010, Csa11g030930, Csa07g026490, Csa12g011510, Csa04g024430, Csa10g047670, Csa13g022350, Csa20g041270, Csa03g001790, Csa09g011670, Csa02g008620, Csa07g055070, Csa20g021740, Csa08g057370, Csa11g062710, Csa20g009430, Csa20g081930, Csa19g004620, Csa18g002530, Csa20g0…
6	GO:0032550	purine ribonucleoside binding	43	Csa07g027680, Csa10g016840, Csa11g085560, Csa05g014820, Csa16g001350, Csa20g038110, Csa11g091620, Csa13g006680, Csa05g002120, Csa10543s010, Csa11g030930, Csa07g026490, Csa12g011510, Csa04g024430, Csa10g047670, Csa13g022350, Csa20g041270, Csa03g001790, Csa09g011670, Csa02g008620, Csa07g055070, Csa20g021740, Csa08g057370, Csa11g062710, Csa20g009430, Csa20g081930, Csa19g004620, Csa18g002530, Csa20g0…
5	GO:0035639	purine ribonucleoside triphosphate binding	39	Csa07g027680, Csa10g016840, Csa11g085560, Csa05g014820, Csa16g001350, Csa20g038110, Csa11g091620, Csa13g006680, Csa05g002120, Csa10543s010, Csa11g030930, Csa04g024430, Csa10g047670, Csa13g022350, Csa20g041270, Csa03g001790, Csa09g011670, Csa02g008620, Csa07g055070, Csa20g021740, Csa08g057370, Csa11g062710, Csa20g009430, Csa20g081930, Csa18g002530, Csa20g029070, Csa20g017900, Csa07g058930, Csa07g0…
6	GO:0030554	adenyl nucleotide binding	39	Csa07g027680, Csa10g016840, Csa11g085560, Csa05g014820, Csa20g038110, Csa13g006680, Csa05g002120, Csa10543s010, Csa11g030930, Csa07g026490, Csa12g011510, Csa04g024430, Csa10g047670, Csa13g022350, Csa20g041270, Csa03g001790, Csa09g011670, Csa02g008620, Csa07g055070, Csa20g021740, Csa08g057370, Csa11g062710, Csa20g009430, Csa19g004620, Csa18g002530, Csa20g029070, Csa07g058930, Csa08g047060, Csa07g0…
6	GO:0032559	adenyl ribonucleotide binding	39	Csa07g027680, Csa10g016840, Csa11g085560, Csa05g014820, Csa20g038110, Csa13g006680, Csa05g002120, Csa10543s010, Csa11g030930, Csa07g026490, Csa12g011510, Csa04g024430, Csa10g047670, Csa13g022350, Csa20g041270, Csa03g001790, Csa09g011670, Csa02g008620, Csa07g055070, Csa20g021740, Csa08g057370, Csa11g062710, Csa20g009430, Csa19g004620, Csa18g002530, Csa20g029070, Csa07g058930, Csa08g047060, Csa07g0…
6	GO:0046914	transition metal ion binding	37	Csa06g052260, Csa14g004460, Csa16g012900, Csa13g007370, Csa16g047770, Csa09g075900, Csa08g005150, Csa12g011830, Csa02g045480, Csa13g013370, Csa00495s070, Csa14g047410, Csa15g025200, Csa12g002340, Csa20g021740, Csa14g037580, Csa00441s160, Csa17g019070, Csa18g040600, Csa09g075660, Csa08g047060, Csa15g001580, Csa03g017500, Csa19g015350, Csa01g044100, Csa09g002490, Csa11g019620, Csa11g104010, Csa19g0…
3	GO:0005515	protein binding	34	Csa05g034410, Csa09g002860, Csa05g014820, Csa16g001350, Csa13g005070, Csa17g050420, Csa10g018520, Csa12g048260, Csa06791s010, Csa05g094340, Csa04g024430, Csa04g054700, Csa18g009130, Csa12g081510, Csa07g059670, Csa11g093550, Csa04g038270, Csa02g073960, Csa14g006770, Csa20g015500, Csa11g011660, Csa07g054610, Csa16g012410, Csa20g071700, Csa09g002490, Csa07g063560, Csa01g006810, Csa11g081400, Csa17g0…
6	GO:0005524	ATP binding	34	Csa07g027680, Csa10g016840, Csa11g085560, Csa05g014820, Csa20g038110, Csa13g006680, Csa05g002120, Csa10543s010, Csa11g030930, Csa04g024430, Csa10g047670, Csa13g022350, Csa20g041270, Csa03g001790, Csa09g011670, Csa02g008620, Csa07g055070, Csa20g021740, Csa08g057370, Csa11g062710, Csa20g009430, Csa18g002530, Csa20g029070, Csa07g058930, Csa08g047060, Csa10g011280, Csa01g044100, Csa07g060470, Csa19g0…
3	GO:0016491	oxidoreductase activity	31	Csa06g053270, Csa16g012900, Csa17g050420, Csa13g007370, Csa16g047770, Csa08g061750, Csa06g009290, Csa02g045480, Csa05g015090, Csa14g047410, Csa13g013370, Csa00495s070, Csa03g018520, Csa12g002340, Csa14g037580, Csa00441s160, Csa18g040600, Csa17g019070, Csa10g011280, Csa03g017500, Csa10g018990, Csa19g015350, Csa06g041180, Csa11g104010, Csa02g075830, Csa05g020420, Csa04g047700, Csa07g057140, Csa11g0…
5	GO:0003677	DNA binding	28	Csa17g050420, Csa07g035820, Csa15g021160, Csa02g065590, Csa16g014640, Csa12g048260, Csa05g002800, Csa05g094340, Csa05g054900, Csa18g005870, Csa20g010010, Csa20g015500, Csa09g002490, Csa11g019620, Csa07g063560, Csa11g068290, Csa11g029730, Csa02g075810, Csa14g046890, Csa17g039230, Csa11g081400, Csa07g040610, Csa15g024960, Csa10g007740, Csa11g062820, Csa02g055460, Csa07g053360, Csa07g051260
4	GO:0016757	transferase activity, transferring glycosyl groups	23	Csa17g005610, Csa10246s010, Csa20g034470, Csa11g013110, Csa10g012220, Csa15g079540, Csa11g013130, Csa11g013120, Csa04g030650, Csa13g019810, Csa12g016880, Csa06g021350, Csa03g028130, Csa19g035430, Csa08g038640, Csa17205s010, Csa09g071700, Csa16g015160, Csa18g030580, Csa15g059770, Csa07g059580, Csa14g053090, Csa19g001310
2	GO:0005215	transporter activity	22	Csa05g034410, Csa19g050740, Csa11g011660, Csa08g005930, Csa07g054610, Csa16g049550, Csa07g056710, Csa17g047310, Csa16g047320, Csa05g002120, Csa12g017100, Csa09g047740, Csa07g060470, Csa04g068150, Csa06791s010, Csa15g017740, Csa13g041790, Csa15g071960, Csa03g020110, Csa09g011670, Csa24034s010, Csa14g001340
4	GO:0016772	transferase activity, transferring phosphorus-containing groups	22	Csa07g027680, Csa10g016840, Csa07g058930, Csa05g014820, Csa20g015500, Csa20g038110, Csa10g011280, Csa11g019620, Csa10543s010, Csa11g009290, Csa11g030930, Csa17g011030, Csa19g054390, Csa20g041270, Csa03g001790, Csa02g074910, Csa11g018330, Csa16g009660, Csa08g057370, Csa11g062710, Csa20g009430, Csa17g022950
4	GO:0016788	hydrolase activity, acting on ester bonds	20	Csa14g006770, Csa16g020060, Csa02g071930, Csa03g009940, Csa11g092400, Csa14g049770, Csa14g022050, Csa08g006340, Csa11g019620, Csa11g088170, Csa02g005480, Csa15g012630, Csa20g077910, Csa04g008480, Csa15g018530, Csa05g063490, Csa03g005950, Csa01g019100, Csa19g020870, Csa02g057440
5	GO:0016301	kinase activity	20	Csa07g027680, Csa10g016840, Csa07g058930, Csa05g014820, Csa20g038110, Csa10g011280, Csa10543s010, Csa11g009290, Csa11g030930, Csa19g054390, Csa17g011030, Csa20g041270, Csa03g001790, Csa11g018330, Csa02g074910, Csa16g009660, Csa08g057370, Csa11g062710, Csa20g009430, Csa17g022950
2	GO:0001071	nucleic acid binding transcription factor activity	18	Csa20g010010, Csa17g050420, Csa15g021160, Csa09g002490, Csa16g014640, Csa07g063560, Csa12g048260, Csa05g002800, Csa05g094340, Csa02g004650, Csa02g075810, Csa17g039230, Csa11g081400, Csa08g054480, Csa15g024960, Csa18g005870, Csa10g007740, Csa07g053360
3	GO:0003700	transcription factor activity, sequence-specific DNA binding	18	Csa20g010010, Csa17g050420, Csa15g021160, Csa09g002490, Csa16g014640, Csa07g063560, Csa12g048260, Csa05g002800, Csa05g094340, Csa02g004650, Csa02g075810, Csa17g039230, Csa11g081400, Csa08g054480, Csa15g024960, Csa18g005870, Csa10g007740, Csa07g053360
5	GO:0016773	phosphotransferase activity, alcohol group as acceptor	18	Csa07g027680, Csa10g016840, Csa07g058930, Csa05g014820, Csa20g038110, Csa10g011280, Csa10543s010, Csa11g009290, Csa11g030930, Csa19g054390, Csa20g041270, Csa03g001790, Csa11g018330, Csa16g009660, Csa08g057370, Csa11g062710, Csa20g009430, Csa17g022950
7	GO:0008270	zinc ion binding	18	Csa06g052260, Csa14g004460, Csa08g047060, Csa09g075900, Csa08g005150, Csa01g044100, Csa09g002490, Csa11g019620, Csa12g011830, Csa19g013960, Csa05g020240, Csa01g006810, Csa01g018570, Csa15g025200, Csa20g021740, Csa09g017380, Csa07g051260, Csa09g075660
3	GO:0022857	transmembrane transporter activity	17	Csa05g034410, Csa11g011660, Csa08g005930, Csa07g054610, Csa16g049550, Csa07g056710, Csa16g047320, Csa05g002120, Csa12g017100, Csa07g060470, Csa04g068150, Csa15g017740, Csa13g041790, Csa03g020110, Csa09g011670, Csa24034s010, Csa14g001340
5	GO:0016758	transferase activity, transferring hexosyl groups	17	Csa17g005610, Csa10246s010, Csa20g034470, Csa11g013110, Csa10g012220, Csa15g079540, Csa11g013130, Csa11g013120, Csa12g016880, Csa13g019810, Csa19g035430, Csa08g038640, Csa17205s010, Csa18g030580, Csa15g059770, Csa14g053090, Csa19g001310
6	GO:0004672	protein kinase activity	17	Csa07g027680, Csa10g016840, Csa07g058930, Csa05g014820, Csa20g038110, Csa10g011280, Csa10543s010, Csa11g030930, Csa19g054390, Csa20g041270, Csa03g001790, Csa11g018330, Csa16g009660, Csa08g057370, Csa11g062710, Csa20g009430, Csa17g022950
3	GO:0022892	substrate-specific transporter activity	16	Csa19g050740, Csa05g034410, Csa11g011660, Csa08g005930, Csa07g054610, Csa16g049550, Csa07g056710, Csa16g047320, Csa12g017100, Csa04g068150, Csa06791s010, Csa15g017740, Csa13g041790, Csa15g071960, Csa24034s010, Csa14g001340
4	GO:0016817	hydrolase activity, acting on acid anhydrides	16	Csa20g029070, Csa20g017900, Csa07g047280, Csa16g001350, Csa12g017100, Csa05g002120, Csa01g044100, Csa20g032010, Csa20g077910, Csa07g060470, Csa04g024430, Csa13g022350, Csa09g011670, Csa20g021740, Csa21899s010, Csa20g081930
5	GO:0003723	RNA binding	16	Csa01g039980, Csa02g059780, Csa17g029210, Csa18g029410, Csa01g001090, Csa01g044100, Csa20080s010, Csa13g014960, Csa20g017730, Csa04g008480, Csa17g012350, Csa20g067590, Csa10g046630, Csa00441s160, Csa21899s010, Csa07g051260
5	GO:0016818	hydrolase activity, acting on acid anhydrides, in phosphorus-containing anhydrides	16	Csa20g029070, Csa20g017900, Csa07g047280, Csa16g001350, Csa12g017100, Csa05g002120, Csa01g044100, Csa20g032010, Csa20g077910, Csa07g060470, Csa04g024430, Csa13g022350, Csa09g011670, Csa20g021740, Csa21899s010, Csa20g081930
6	GO:0016462	pyrophosphatase activity	16	Csa20g029070, Csa20g017900, Csa07g047280, Csa16g001350, Csa12g017100, Csa05g002120, Csa01g044100, Csa20g032010, Csa20g077910, Csa07g060470, Csa04g024430, Csa13g022350, Csa09g011670, Csa20g021740, Csa21899s010, Csa20g081930
7	GO:0017111	nucleoside-triphosphatase activity	15	Csa20g029070, Csa20g017900, Csa07g047280, Csa16g001350, Csa12g017100, Csa05g002120, Csa01g044100, Csa20g032010, Csa07g060470, Csa04g024430, Csa13g022350, Csa09g011670, Csa20g021740, Csa21899s010, Csa20g081930
4	GO:0016798	hydrolase activity, acting on glycosyl bonds	14	Csa16g031400, Csa11g013110, Csa13g008310, Csa10g012220, Csa15g079540, Csa11g013130, Csa11g013120, Csa12g016880, Csa11g026520, Csa19g035430, Csa08g014650, Csa18g030580, Csa15g059770, Csa07g059670
2	GO:0005198	structural molecule activity	13	Csa20g017900, Csa15g030660, Csa07g047280, Csa15g001580, Csa01g044770, Csa16g041100, Csa17g012350, Csa20g067590, Csa04g009800, Csa10g046630, Csa15g038080, Csa02g053330, Csa20g081930
4	GO:0022891	substrate-specific transmembrane transporter activity	13	Csa05g034410, Csa11g011660, Csa08g005930, Csa07g054610, Csa16g049550, Csa07g056710, Csa16g047320, Csa12g017100, Csa04g068150, Csa15g017740, Csa13g041790, Csa24034s010, Csa14g001340
4	GO:0046906	tetrapyrrole binding	13	Csa16g047770, Csa03g017500, Csa06g041180, Csa05g015090, Csa13g013370, Csa14g047410, Csa00495s070, Csa04g047700, Csa00495s080, Csa07g057140, Csa12g002340, Csa00495s140, Csa17g019070
5	GO:0004553	hydrolase activity, hydrolyzing O-glycosyl compounds	12	Csa16g031400, Csa11g026520, Csa19g035430, Csa11g013110, Csa10g012220, Csa11g013130, Csa11g013120, Csa08g014650, Csa18g030580, Csa12g016880, Csa15g059770, Csa07g059670
5	GO:0015075	ion transmembrane transporter activity	11	Csa04g068150, Csa11g011660, Csa08g005930, Csa15g017740, Csa07g054610, Csa16g049550, Csa07g056710, Csa16g047320, Csa24034s010, Csa12g017100, Csa14g001340
5	GO:0020037	heme binding	10	Csa05g015090, Csa13g013370, Csa14g047410, Csa16g047770, Csa03g017500, Csa04g047700, Csa07g057140, Csa12g002340, Csa06g041180, Csa17g019070
7	GO:0005506	iron ion binding	10	Csa02g045480, Csa15g001580, Csa13g013370, Csa16g047770, Csa00495s070, Csa03g017500, Csa07g057140, Csa12g002340, Csa14g037580, Csa17g019070
3	GO:0048037	cofactor binding	9	Csa02g045480, Csa06g053270, Csa16g035030, Csa12g011790, Csa14g047410, Csa05g020420, Csa11g014390, Csa12g011830, Csa06g009290
4	GO:0016746	transferase activity, transferring acyl groups	9	Csa13g015290, Csa01g021830, Csa14g034680, Csa03g009940, Csa13g037980, Csa15g025200, Csa20953s010, Csa18g024410, Csa17g009910
8	GO:0016887	ATPase activity	9	Csa20g029070, Csa13g022350, Csa09g011670, Csa12g017100, Csa05g002120, Csa20g021740, Csa01g044100, Csa21899s010, Csa07g060470
5	GO:0016747	transferase activity, transferring acyl groups other than amino-acyl groups	8	Csa13g015290, Csa01g021830, Csa14g034680, Csa03g009940, Csa13g037980, Csa15g025200, Csa20953s010, Csa18g024410
7	GO:0005507	copper ion binding	8	Csa16g012900, Csa02g075830, Csa13g007370, Csa16g035030, Csa19g015350, Csa00441s160, Csa11g104010, Csa18g040600
2	GO:0098772	molecular function regulator	7	Csa09g062420, Csa05g006880, Csa06g049800, Csa14g016950, Csa13g048350, Csa04g061220, Csa11g099210
3	GO:0003735	structural constituent of ribosome	7	Csa17g012350, Csa20g067590, Csa04g009800, Csa10g046630, Csa01g044770, Csa15g038080, Csa02g053330
3	GO:0008289	lipid binding	7	Csa09g002860, Csa05g014730, Csa19g012130, Csa17g080430, Csa15g077900, Csa06g034330, Csa02g065010
4	GO:0050662	coenzyme binding	7	Csa06g053270, Csa12g011790, Csa14g047410, Csa05g020420, Csa11g014390, Csa06g009290, Csa12g011830
4	GO:0016705	oxidoreductase activity, acting on paired donors, with incorporation or reduction of molecular oxygen	7	Csa13g013370, Csa16g047770, Csa03g017500, Csa07g057140, Csa12g002340, Csa14g037580, Csa17g019070
4	GO:0046983	protein dimerization activity	7	Csa05g094340, Csa20g015500, Csa11g081400, Csa16g012410, Csa12g081510, Csa02g055460, Csa16g041700
4	GO:0016741	transferase activity, transferring one-carbon groups	7	Csa14g055300, Csa01g044830, Csa04g011930, Csa12g078020, Csa10g010820, Csa16g041700, Csa02g037680
5	GO:0008168	methyltransferase activity	7	Csa14g055300, Csa01g044830, Csa04g011930, Csa12g078020, Csa10g010820, Csa16g041700, Csa02g037680
5	GO:0042578	phosphoric ester hydrolase activity	7	Csa14g006770, Csa03g009940, Csa11g092400, Csa14g022050, Csa02g005480, Csa15g012630, Csa20g077910
6	GO:0043565	sequence-specific DNA binding	7	Csa05g002800, Csa05g054900, Csa11g029730, Csa02g075810, Csa09g002490, Csa16g014640, Csa07g053360
6	GO:0016762	xyloglucan:xyloglucosyl transferase activity	7	Csa19g035430, Csa10g012220, Csa11g013130, Csa11g013120, Csa18g030580, Csa12g016880, Csa15g059770
7	GO:0004674	protein serine/threonine kinase activity	7	Csa07g027680, Csa10g016840, Csa07g058930, Csa05g014820, Csa11g018330, Csa08g057370, Csa20g009430
9	GO:0042623	ATPase activity, coupled	7	Csa09g011670, Csa12g017100, Csa05g002120, Csa20g021740, Csa01g044100, Csa21899s010, Csa07g060470
3	GO:0016829	lyase activity	6	Csa15g082810, Csa13g008310, Csa12g011790, Csa07g044270, Csa04719s010, Csa00441s160
4	GO:0022804	active transmembrane transporter activity	6	Csa05g034410, Csa09g011670, Csa12g017100, Csa05g002120, Csa14g001340, Csa07g060470
4	GO:0008233	peptidase activity	6	Csa01g025840, Csa20g021740, Csa15g077900, Csa06g034330, Csa16g023600, Csa08g028040
4	GO:0004497	monooxygenase activity	6	Csa13g013370, Csa16g047770, Csa03g017500, Csa07g057140, Csa12g002340, Csa17g019070
5	GO:0043531	ADP binding	6	Csa18g002530, Csa07g017740, Csa20g005920, Csa13g006680, Csa07g026490, Csa12g011510
6	GO:0019001	guanyl nucleotide binding	6	Csa20g017900, Csa07g047280, Csa16g001350, Csa07g054610, Csa11g091620, Csa20g081930
6	GO:0032561	guanyl ribonucleotide binding	6	Csa20g017900, Csa07g047280, Csa16g001350, Csa07g054610, Csa11g091620, Csa20g081930
2	GO:0009055	electron carrier activity	5	Csa11g025400, Csa00495s070, Csa05g020420, Csa00495s080, Csa00495s140
3	GO:0019825	oxygen binding	5	Csa19g050740, Csa15g071960, Csa03g017500, Csa07g057140, Csa17g019070
5	GO:0008194	UDP-glycosyltransferase activity	5	Csa17g005610, Csa20g034470, Csa17205s010, Csa13g019810, Csa19g001310
5	GO:0001067	regulatory region nucleic acid binding	5	Csa05g002800, Csa17g050420, Csa02g075810, Csa09g002490, Csa07g063560
5	GO:0015399	primary active transmembrane transporter activity	5	Csa05g034410, Csa09g011670, Csa12g017100, Csa05g002120, Csa07g060470
6	GO:0008509	anion transmembrane transporter activity	5	Csa15g017740, Csa16g049550, Csa07g056710, Csa16g047320, Csa24034s010
6	GO:0015405	P-P-bond-hydrolysis-driven transmembrane transporter activity	5	Csa05g034410, Csa09g011670, Csa12g017100, Csa05g002120, Csa07g060470
6	GO:0008324	cation transmembrane transporter activity	5	Csa08g005930, Csa07g054610, Csa16g049550, Csa12g017100, Csa14g001340
6	GO:0000975	regulatory region DNA binding	5	Csa05g002800, Csa17g050420, Csa02g075810, Csa09g002490, Csa07g063560
6	GO:0005525	GTP binding	5	Csa20g017900, Csa07g047280, Csa16g001350, Csa11g091620, Csa20g081930
6	GO:0016791	phosphatase activity	5	Csa14g006770, Csa03g009940, Csa14g022050, Csa02g005480, Csa15g012630
7	GO:0044212	transcription regulatory region DNA binding	5	Csa05g002800, Csa17g050420, Csa02g075810, Csa09g002490, Csa07g063560
2	GO:0016209	antioxidant activity	4	Csa16g012900, Csa05g015090, Csa04g047700, Csa06g041180
3	GO:0051540	metal cluster binding	4	Csa02g045480, Csa11g025400, Csa15g001580, Csa00441s160
3	GO:0044877	macromolecular complex binding	4	Csa04g024430, Csa08g047060, Csa11g091620, Csa09g002490
3	GO:0004601	peroxidase activity	4	Csa16g012900, Csa05g015090, Csa04g047700, Csa06g041180
4	GO:0005516	calmodulin binding	4	Csa13g005070, Csa07g054610, Csa07g006910, Csa07g053360
4	GO:0019787	ubiquitin-like protein transferase activity	4	Csa01g006810, Csa09g075900, Csa11g005230, Csa20g027030
4	GO:0051536	iron-sulfur cluster binding	4	Csa02g045480, Csa11g025400, Csa15g001580, Csa00441s160
4	GO:0016684	oxidoreductase activity, acting on peroxide as acceptor	4	Csa16g012900, Csa05g015090, Csa04g047700, Csa06g041180
5	GO:0004842	ubiquitin-protein transferase activity	4	Csa01g006810, Csa09g075900, Csa11g005230, Csa20g027030
5	GO:0052689	carboxylic ester hydrolase activity	4	Csa02g071930, Csa14g049770, Csa01g019100, Csa08g006340
5	GO:0016763	transferase activity, transferring pentosyl groups	4	Csa09g071700, Csa16g015160, Csa04g030650, Csa06g021350
5	GO:0016820	hydrolase activity, acting on acid anhydrides, catalyzing transmembrane movement of substances	4	Csa09g011670, Csa12g017100, Csa05g002120, Csa07g060470
5	GO:0004518	nuclease activity	4	Csa03g005950, Csa16g020060, Csa11g019620, Csa04g008480
6	GO:0008374	O-acyltransferase activity	4	Csa13g015290, Csa01g021830, Csa03g009940, Csa18g024410
6	GO:0042626	ATPase activity, coupled to transmembrane movement of substances	4	Csa09g011670, Csa12g017100, Csa05g002120, Csa07g060470
6	GO:0003690	double-stranded DNA binding	4	Csa05g002800, Csa11g068290, Csa02g075810, Csa09g002490
6	GO:0005509	calcium ion binding	4	Csa16g031400, Csa12g025500, Csa05g072050, Csa07g030580
6	GO:0003950	NAD+ ADP-ribosyltransferase activity	4	Csa09g071700, Csa16g015160, Csa04g030650, Csa06g021350
8	GO:0003924	GTPase activity	4	Csa20g017900, Csa07g047280, Csa16g001350, Csa20g081930
10	GO:0043492	ATPase activity, coupled to movement of substances	4	Csa09g011670, Csa12g017100, Csa05g002120, Csa07g060470
2	GO:0004871	signal transducer activity	3	Csa11g011660, Csa11875s010, Csa07g033490
3	GO:0005200	structural constituent of cytoskeleton	3	Csa20g017900, Csa07g047280, Csa20g081930
3	GO:0016247	channel regulator activity	3	Csa05g006880, Csa06g049800, Csa04g061220
3	GO:0045156	electron transporter, transferring electrons within the cyclic electron transport pathway of photosynthesis activity	3	Csa00495s070, Csa00495s080, Csa00495s140
4	GO:0022803	passive transmembrane transporter activity	3	Csa04g068150, Csa11g011660, Csa07g054610
4	GO:0016722	oxidoreductase activity, oxidizing metal ions	3	Csa13g007370, Csa11g104010, Csa18g040600
4	GO:0016614	oxidoreductase activity, acting on CH-OH group of donors	3	Csa06g053270, Csa05g020420, Csa11g014390
4	GO:0016782	transferase activity, transferring sulfur-containing groups	3	Csa04g025920, Csa15g001580, Csa12g011830
4	GO:0016651	oxidoreductase activity, acting on NAD(P)H	3	Csa02g045480, Csa10g011280, Csa06g009290
4	GO:0016248	channel inhibitor activity	3	Csa05g006880, Csa06g049800, Csa04g061220
5	GO:0016298	lipase activity	3	Csa14g049770, Csa11g088170, Csa02g057440
5	GO:0051539	4 iron, 4 sulfur cluster binding	3	Csa02g045480, Csa15g001580, Csa00441s160
5	GO:0070011	peptidase activity, acting on L-amino acid peptides	3	Csa20g021740, Csa16g023600, Csa08g028040
5	GO:0008200	ion channel inhibitor activity	3	Csa05g006880, Csa06g049800, Csa04g061220
5	GO:0015267	channel activity	3	Csa04g068150, Csa11g011660, Csa07g054610
5	GO:0016168	chlorophyll binding	3	Csa00495s070, Csa00495s080, Csa00495s140
5	GO:0022838	substrate-specific channel activity	3	Csa04g068150, Csa11g011660, Csa07g054610
6	GO:0004519	endonuclease activity	3	Csa03g005950, Csa16g020060, Csa04g008480
6	GO:0004175	endopeptidase activity	3	Csa20g021740, Csa16g023600, Csa08g028040
6	GO:0008135	translation factor activity, RNA binding	3	Csa20080s010, Csa13g014960, Csa20g017730
6	GO:0022836	gated channel activity	3	Csa04g068150, Csa11g011660, Csa07g054610
6	GO:0008171	O-methyltransferase activity	3	Csa10g010820, Csa02g037680, Csa16g041700
6	GO:0008375	acetylglucosaminyltransferase activity	3	Csa17g005610, Csa20g034470, Csa19g001310
6	GO:0005216	ion channel activity	3	Csa04g068150, Csa11g011660, Csa07g054610
7	GO:0015103	inorganic anion transmembrane transporter activity	3	Csa16g049550, Csa07g056710, Csa16g047320
7	GO:0022890	inorganic cation transmembrane transporter activity	3	Csa07g054610, Csa16g049550, Csa14g001340
7	GO:0016411	acylglycerol O-acyltransferase activity	3	Csa13g015290, Csa01g021830, Csa18g024410
7	GO:1990837	sequence-specific double-stranded DNA binding	3	Csa05g002800, Csa02g075810, Csa09g002490
8	GO:0000976	transcription regulatory region sequence-specific DNA binding	3	Csa05g002800, Csa02g075810, Csa09g002490
3	GO:1901681	sulfur compound binding	2	Csa16g012900, Csa12g011790
3	GO:0030234	enzyme regulator activity	2	Csa13g048350, Csa11g099210
3	GO:0016853	isomerase activity	2	Csa01g001750, Csa01g001740
3	GO:0005199	structural constituent of cell wall	2	Csa15g030660, Csa16g041100
3	GO:0005085	guanyl-nucleotide exchange factor activity	2	Csa09g062420, Csa14g016950
4	GO:0008134	transcription factor binding	2	Csa20g027030, Csa09g002490
4	GO:0016679	oxidoreductase activity, acting on diphenols and related substances as donors	2	Csa13g007370, Csa19g015350
4	GO:0016835	carbon-oxygen lyase activity	2	Csa04719s010, Csa00441s160
4	GO:0005344	oxygen transporter activity	2	Csa19g050740, Csa15g071960
4	GO:0048038	quinone binding	2	Csa02g045480, Csa06g009290
4	GO:0003682	chromatin binding	2	Csa08g047060, Csa09g002490
4	GO:0016830	carbon-carbon lyase activity	2	Csa15g082810, Csa12g011790
4	GO:0016866	intramolecular transferase activity	2	Csa01g001750, Csa01g001740
4	GO:0030276	clathrin binding	2	Csa09g002860, Csa16g001350
4	GO:0005102	receptor binding	2	Csa17g018890, Csa02g073960
4	GO:0008565	protein transporter activity	2	Csa05g034410, Csa06791s010
5	GO:0016836	hydro-lyase activity	2	Csa04719s010, Csa00441s160
5	GO:0051287	NAD binding	2	Csa11g014390, Csa06g009290
5	GO:0050660	flavin adenine dinucleotide binding	2	Csa06g053270, Csa05g020420
5	GO:0016682	oxidoreductase activity, acting on diphenols and related substances as donors, oxygen as acceptor	2	Csa13g007370, Csa19g015350
5	GO:0008083	growth factor activity	2	Csa17g018890, Csa02g073960
5	GO:0008146	sulfotransferase activity	2	Csa04g025920, Csa12g011830
5	GO:0061659	ubiquitin-like protein ligase activity	2	Csa01g006810, Csa09g075900
5	GO:0003954	NADH dehydrogenase activity	2	Csa02g045480, Csa06g009290
5	GO:0016831	carboxy-lyase activity	2	Csa15g082810, Csa12g011790
5	GO:0016779	nucleotidyltransferase activity	2	Csa20g015500, Csa11g019620
5	GO:0016709	oxidoreductase activity, acting on paired donors, with incorporation or reduction of molecular oxygen, NAD(P)H as one donor, and incorporation of one atom of oxygen	2	Csa03g017500, Csa17g019070
5	GO:0051537	2 iron, 2 sulfur cluster binding	2	Csa11g025400, Csa15g001580
6	GO:0000287	magnesium ion binding	2	Csa12g011790, Csa02g005480
6	GO:0019843	rRNA binding	2	Csa17g012350, Csa10g046630
6	GO:0008757	S-adenosylmethionine-dependent methyltransferase activity	2	Csa01g044830, Csa02g037680
6	GO:0008276	protein methyltransferase activity	2	Csa01g044830, Csa02g037680
6	GO:0052716	hydroquinone:oxygen oxidoreductase activity	2	Csa13g007370, Csa19g015350
6	GO:0004540	ribonuclease activity	2	Csa03g005950, Csa04g008480
6	GO:0046527	glucosyltransferase activity	2	Csa11g013110, Csa15g079540
6	GO:0061630	ubiquitin protein ligase activity	2	Csa01g006810, Csa09g075900
7	GO:0080039	xyloglucan endotransglucosylase activity	2	Csa11g013110, Csa15g079540
7	GO:0008514	organic anion transmembrane transporter activity	2	Csa15g017740, Csa24034s010
7	GO:0003746	translation elongation factor activity	2	Csa13g014960, Csa20g017730
7	GO:0004521	endoribonuclease activity	2	Csa03g005950, Csa04g008480
8	GO:0004144	diacylglycerol O-acyltransferase activity	2	Csa13g015290, Csa18g024410
8	GO:0046873	metal ion transmembrane transporter activity	2	Csa07g054610, Csa16g049550
8	GO:0015098	molybdate ion transmembrane transporter activity	2	Csa07g056710, Csa16g047320
8	GO:0015077	monovalent inorganic cation transmembrane transporter activity	2	Csa07g054610, Csa14g001340
8	GO:0004386	helicase activity	2	Csa01g044100, Csa21899s010
8	GO:0003774	motor activity	2	Csa04g024430, Csa20g032010
9	GO:0003777	microtubule motor activity	2	Csa04g024430, Csa20g032010
9	GO:0070035	purine NTP-dependent helicase activity	2	Csa01g044100, Csa21899s010
10	GO:0008026	ATP-dependent helicase activity	2	Csa01g044100, Csa21899s010
2	GO:0060089	molecular transducer activity	1	Csa11g011660
2	GO:0045735	nutrient reservoir activity	1	Csa11g017010
3	GO:0072341	modified amino acid binding	1	Csa16g012900
3	GO:0038023	signaling receptor activity	1	Csa11g011660
3	GO:0045157	electron transporter, transferring electrons within the noncyclic electron transport pathway of photosynthesis activity	1	Csa00495s070
3	GO:0030246	carbohydrate binding	1	Csa02g074620
3	GO:0033218	amide binding	1	Csa16g012900
3	GO:0004872	receptor activity	1	Csa11g011660
3	GO:0016874	ligase activity	1	Csa20g024450
4	GO:0004602	glutathione peroxidase activity	1	Csa16g012900
4	GO:0030332	cyclin binding	1	Csa05g014820
4	GO:0016810	hydrolase activity, acting on carbon-nitrogen (but not peptide) bonds	1	Csa09g034150
4	GO:0005086	ARF guanyl-nucleotide exchange factor activity	1	Csa14g016950
4	GO:0004888	transmembrane signaling receptor activity	1	Csa11g011660
4	GO:0030170	pyridoxal phosphate binding	1	Csa16g035030
4	GO:1901682	sulfur compound transmembrane transporter activity	1	Csa16g047320
4	GO:0016769	transferase activity, transferring nitrogenous groups	1	Csa11g006160
4	GO:0051213	dioxygenase activity	1	Csa14g037580
4	GO:0016627	oxidoreductase activity, acting on the CH-CH group of donors	1	Csa17g050420
4	GO:0099600	transmembrane receptor activity	1	Csa11g011660
4	GO:0016667	oxidoreductase activity, acting on a sulfur group of donors	1	Csa10g011280
4	GO:0043295	glutathione binding	1	Csa16g012900
4	GO:0042349	guiding stereospecific synthesis activity	1	Csa13g048350
4	GO:0043546	molybdopterin cofactor binding	1	Csa14g047410
4	GO:0019899	enzyme binding	1	Csa06791s010
4	GO:0005484	SNAP receptor activity	1	Csa04g038270
4	GO:0004857	enzyme inhibitor activity	1	Csa11g099210
4	GO:0042277	peptide binding	1	Csa16g012900
4	GO:0016840	carbon-nitrogen lyase activity	1	Csa07g044270
4	GO:0032403	protein complex binding	1	Csa04g024430
4	GO:0005543	phospholipid binding	1	Csa09g002860
4	GO:0030976	thiamine pyrophosphate binding	1	Csa12g011790
4	GO:0005088	Ras guanyl-nucleotide exchange factor activity	1	Csa09g062420
4	GO:0017171	serine hydrolase activity	1	Csa08g028040
4	GO:0046508	hydrolase activity, acting on carbon-sulfur bonds	1	Csa12g011830
4	GO:0043621	protein self-association	1	Csa12g048260
4	GO:0030594	neurotransmitter receptor activity	1	Csa11g011660
4	GO:0016765	transferase activity, transferring alkyl or aryl (other than methyl) groups	1	Csa16g012900
4	GO:0000981	RNA polymerase II transcription factor activity, sequence-specific DNA binding	1	Csa09g002490
4	GO:0008092	cytoskeletal protein binding	1	Csa04g024430
4	GO:0019842	vitamin binding	1	Csa12g011790
4	GO:0097602	cullin family protein binding	1	Csa01g006810
4	GO:0016661	oxidoreductase activity, acting on other nitrogenous compounds as donors	1	Csa14g047410
4	GO:0043021	ribonucleoprotein complex binding	1	Csa11g091620
5	GO:0015116	sulfate transmembrane transporter activity	1	Csa16g047320
5	GO:0001228	transcriptional activator activity, RNA polymerase II transcription regulatory region sequence-specific binding	1	Csa09g002490
5	GO:0030552	cAMP binding	1	Csa07g054610
5	GO:0001085	RNA polymerase II transcription factor binding	1	Csa09g002490
5	GO:0008483	transaminase activity	1	Csa11g006160
5	GO:0022835	transmitter-gated channel activity	1	Csa11g011660
5	GO:0016655	oxidoreductase activity, acting on NAD(P)H, quinone or similar compound as acceptor	1	Csa02g045480
5	GO:1900750	oligopeptide binding	1	Csa16g012900
5	GO:0016706	oxidoreductase activity, acting on paired donors, with incorporation or reduction of molecular oxygen, 2-oxoglutarate as one donor, and incorporation of one atom each of oxygen into both donors	1	Csa14g037580
5	GO:0004364	glutathione transferase activity	1	Csa16g012900
5	GO:0008236	serine-type peptidase activity	1	Csa08g028040
5	GO:0005089	Rho guanyl-nucleotide exchange factor activity	1	Csa09g062420
5	GO:0015631	tubulin binding	1	Csa04g024430
5	GO:0016799	hydrolase activity, hydrolyzing N-glycosyl compounds	1	Csa13g008310
5	GO:0022853	active ion transmembrane transporter activity	1	Csa12g017100
5	GO:0022834	ligand-gated channel activity	1	Csa11g011660
5	GO:0008017	microtubule binding	1	Csa04g024430
5	GO:0046857	oxidoreductase activity, acting on other nitrogenous compounds as donors, with NAD or NADP as acceptor	1	Csa14g047410
5	GO:0008066	glutamate receptor activity	1	Csa11g011660
5	GO:0016899	oxidoreductase activity, acting on the CH-OH group of donors, oxygen as acceptor	1	Csa06g053270
5	GO:0008320	protein transmembrane transporter activity	1	Csa05g034410
5	GO:0043022	ribosome binding	1	Csa11g091620
5	GO:0046507	UDPsulfoquinovose synthase activity	1	Csa12g011830
5	GO:0046982	protein heterodimerization activity	1	Csa02g055460
5	GO:0016843	amine-lyase activity	1	Csa07g044270
5	GO:0008940	nitrate reductase activity	1	Csa14g047410
5	GO:0016668	oxidoreductase activity, acting on a sulfur group of donors, NAD(P) as acceptor	1	Csa10g011280
5	GO:0015205	nucleobase transmembrane transporter activity	1	Csa13g041790
5	GO:0030553	cGMP binding	1	Csa07g054610
5	GO:0022884	macromolecule transmembrane transporter activity	1	Csa05g034410
5	GO:0015291	secondary active transmembrane transporter activity	1	Csa14g001340
5	GO:0051020	GTPase binding	1	Csa06791s010
5	GO:0035091	phosphatidylinositol binding	1	Csa09g002860
5	GO:0005342	organic acid transmembrane transporter activity	1	Csa15g017740
5	GO:0030551	cyclic nucleotide binding	1	Csa07g054610
5	GO:0016616	oxidoreductase activity, acting on the CH-OH group of donors, NAD or NADP as acceptor	1	Csa11g014390
5	GO:0016628	oxidoreductase activity, acting on the CH-CH group of donors, NAD or NADP as acceptor	1	Csa17g050420
5	GO:0036455	iron-sulfur transferase activity	1	Csa15g001580
6	GO:0004058	aromatic-L-amino-acid decarboxylase activity	1	Csa15g082810
6	GO:0050464	nitrate reductase (NADPH) activity	1	Csa14g047410
6	GO:0016160	amylase activity	1	Csa16g031400
6	GO:0004568	chitinase activity	1	Csa11g026520
6	GO:0047262	polygalacturonate 4-alpha-galacturonosyltransferase activity	1	Csa17205s010
6	GO:0045543	gibberellin 2-beta-dioxygenase activity	1	Csa14g037580
6	GO:0046943	carboxylic acid transmembrane transporter activity	1	Csa15g017740
6	GO:0016409	palmitoyltransferase activity	1	Csa15g025200
6	GO:0034061	DNA polymerase activity	1	Csa11g019620
6	GO:0004252	serine-type endopeptidase activity	1	Csa08g028040
6	GO:0008081	phosphoric diester hydrolase activity	1	Csa11g092400
6	GO:0015450	P-P-bond-hydrolysis-driven protein transmembrane transporter activity	1	Csa05g034410
6	GO:0004527	exonuclease activity	1	Csa11g019620
6	GO:0004806	triglyceride lipase activity	1	Csa14g049770
6	GO:0004837	tyrosine decarboxylase activity	1	Csa15g082810
6	GO:0004650	polygalacturonase activity	1	Csa07g059670
6	GO:0016794	diphosphoric monoester hydrolase activity	1	Csa20g077910
6	GO:0004970	ionotropic glutamate receptor activity	1	Csa11g011660
6	GO:0052855	ADP-dependent NAD(P)H-hydrate dehydratase activity	1	Csa04719s010
6	GO:0003994	aconitate hydratase activity	1	Csa00441s160
6	GO:0008237	metallopeptidase activity	1	Csa20g021740
6	GO:0004176	ATP-dependent peptidase activity	1	Csa20g021740
6	GO:0047134	protein-disulfide reductase activity	1	Csa10g011280
6	GO:0000030	mannosyltransferase activity	1	Csa14g053090
6	GO:0070001	aspartic-type peptidase activity	1	Csa16g023600
6	GO:0022824	transmitter-gated ion channel activity	1	Csa11g011660
6	GO:0005545	1-phosphatidylinositol binding	1	Csa09g002860
6	GO:0051766	inositol trisphosphate kinase activity	1	Csa11g009290
6	GO:0010283	pinoresinol reductase activity	1	Csa17g050420
6	GO:0008170	N-methyltransferase activity	1	Csa01g044830
6	GO:0015276	ligand-gated ion channel activity	1	Csa11g011660
6	GO:0042625	ATPase coupled ion transmembrane transporter activity	1	Csa12g017100
6	GO:0004648	O-phospho-L-serine:2-oxoglutarate aminotransferase activity	1	Csa11g006160
6	GO:0016417	S-acyltransferase activity	1	Csa15g025200
6	GO:0034062	RNA polymerase activity	1	Csa20g015500
6	GO:0015297	antiporter activity	1	Csa14g001340
6	GO:0071617	lysophospholipid acyltransferase activity	1	Csa01g021830
6	GO:0016844	strictosidine synthase activity	1	Csa07g044270
6	GO:0009703	nitrate reductase (NADH) activity	1	Csa14g047410
6	GO:0005345	purine nucleobase transmembrane transporter activity	1	Csa13g041790
6	GO:0031267	small GTPase binding	1	Csa06791s010
6	GO:0003885	D-arabinono-1,4-lactone oxidase activity	1	Csa06g053270
6	GO:0052736	beta-glucanase activity	1	Csa11g013110
6	GO:0044822	poly(A) RNA binding	1	Csa00441s160
6	GO:0008442	3-hydroxyisobutyrate dehydrogenase activity	1	Csa11g014390
6	GO:0050136	NADH dehydrogenase (quinone) activity	1	Csa02g045480
6	GO:0004616	phosphogluconate dehydrogenase (decarboxylating) activity	1	Csa11g014390
7	GO:0042171	lysophosphatidic acid acyltransferase activity	1	Csa01g021830
7	GO:0019203	carbohydrate phosphatase activity	1	Csa02g005480
7	GO:0052866	phosphatidylinositol phosphate phosphatase activity	1	Csa14g006770
7	GO:0003993	acid phosphatase activity	1	Csa15g012630
7	GO:0003729	mRNA binding	1	Csa00441s160
7	GO:0090447	glycerol-3-phosphate 2-O-acyltransferase activity	1	Csa03g009940
7	GO:0004721	phosphoprotein phosphatase activity	1	Csa15g012630
7	GO:0005244	voltage-gated ion channel activity	1	Csa07g054610
7	GO:0005261	cation channel activity	1	Csa07g054610
7	GO:0004719	protein-L-isoaspartate (D-aspartate) O-methyltransferase activity	1	Csa02g037680
7	GO:0003830	beta-1,4-mannosylglycoprotein 4-beta-N-acetylglucosaminyltransferase activity	1	Csa19g001310
7	GO:0042054	histone methyltransferase activity	1	Csa01g044830
7	GO:0015171	amino acid transmembrane transporter activity	1	Csa15g017740
7	GO:0052732	phosphoethanolamine phosphatase activity	1	Csa14g022050
7	GO:0016279	protein-lysine N-methyltransferase activity	1	Csa01g044830
7	GO:0004190	aspartic-type endopeptidase activity	1	Csa16g023600
7	GO:0008097	5S rRNA binding	1	Csa17g012350
7	GO:0016894	endonuclease activity, active with either ribo- or deoxyribonucleic acids and producing 3'-phosphomonoesters	1	Csa04g008480
7	GO:0004366	glycerol-3-phosphate O-acyltransferase activity	1	Csa03g009940
7	GO:0004556	alpha-amylase activity	1	Csa16g031400
7	GO:0022832	voltage-gated channel activity	1	Csa07g054610
7	GO:0008893	guanosine-3',5'-bis(diphosphate) 3'-diphosphatase activity	1	Csa20g077910
7	GO:0019829	cation-transporting ATPase activity	1	Csa12g017100
7	GO:0010945	CoA pyrophosphatase activity	1	Csa20g077910
7	GO:0030151	molybdenum ion binding	1	Csa14g047410
7	GO:0052634	C-19 gibberellin 2-beta-dioxygenase activity	1	Csa14g037580
7	GO:0019706	protein-cysteine S-palmitoyltransferase activity	1	Csa15g025200
7	GO:0017016	Ras GTPase binding	1	Csa06791s010
7	GO:0052745	inositol phosphate phosphatase activity	1	Csa14g006770
7	GO:0004549	tRNA-specific ribonuclease activity	1	Csa03g005950
7	GO:0010340	carboxyl-O-methyltransferase activity	1	Csa02g037680
7	GO:0008079	translation termination factor activity	1	Csa20080s010
7	GO:0016278	lysine N-methyltransferase activity	1	Csa01g044830
7	GO:0019707	protein-cysteine S-acyltransferase activity	1	Csa15g025200
7	GO:0008137	NADH dehydrogenase (ubiquinone) activity	1	Csa02g045480
7	GO:0022833	mechanically gated channel activity	1	Csa04g068150
7	GO:0004551	nucleotide diphosphatase activity	1	Csa20g077910
7	GO:0005230	extracellular ligand-gated ion channel activity	1	Csa11g011660
7	GO:0015298	solute:cation antiporter activity	1	Csa14g001340
7	GO:0008381	mechanically-gated ion channel activity	1	Csa04g068150
7	GO:0003887	DNA-directed DNA polymerase activity	1	Csa11g019620
7	GO:0097472	cyclin-dependent protein kinase activity	1	Csa05g014820
7	GO:0033946	xyloglucan-specific endo-beta-1,4-glucanase activity	1	Csa11g013110
7	GO:0052731	phosphocholine phosphatase activity	1	Csa14g022050
7	GO:0051998	protein carboxyl O-methyltransferase activity	1	Csa02g037680
7	GO:0004582	dolichyl-phosphate beta-D-mannosyltransferase activity	1	Csa14g053090
7	GO:0003899	DNA-directed RNA polymerase activity	1	Csa20g015500
7	GO:0004222	metalloendopeptidase activity	1	Csa20g021740
7	GO:0016893	endonuclease activity, active with either ribo- or deoxyribonucleic acids and producing 5'-phosphomonoesters	1	Csa03g005950
7	GO:0005217	intracellular ligand-gated ion channel activity	1	Csa11g011660
7	GO:0008408	3'-5' exonuclease activity	1	Csa11g019620
8	GO:0001012	RNA polymerase II regulatory region DNA binding	1	Csa09g002490
8	GO:0004722	protein serine/threonine phosphatase activity	1	Csa15g012630
8	GO:0003841	1-acylglycerol-3-phosphate O-acyltransferase activity	1	Csa01g021830
8	GO:0015299	solute:proton antiporter activity	1	Csa14g001340
8	GO:0016892	endoribonuclease activity, producing 3'-phosphomonoesters	1	Csa04g008480
8	GO:0008536	Ran GTPase binding	1	Csa06791s010
8	GO:0005267	potassium channel activity	1	Csa07g054610
8	GO:0004526	ribonuclease P activity	1	Csa03g005950
8	GO:0046030	inositol trisphosphate phosphatase activity	1	Csa14g006770
8	GO:0000210	NAD+ diphosphatase activity	1	Csa20g077910
8	GO:0034595	phosphatidylinositol phosphate 5-phosphatase activity	1	Csa14g006770
8	GO:0003747	translation release factor activity	1	Csa20080s010
8	GO:0034593	phosphatidylinositol bisphosphate phosphatase activity	1	Csa14g006770
8	GO:0004693	cyclin-dependent protein serine/threonine kinase activity	1	Csa05g014820
8	GO:0048027	mRNA 5'-UTR binding	1	Csa00441s160
8	GO:0016891	endoribonuclease activity, producing 5'-phosphomonoesters	1	Csa03g005950
8	GO:0072509	divalent inorganic cation transmembrane transporter activity	1	Csa16g049550
8	GO:0001159	core promoter proximal region DNA binding	1	Csa05g002800
8	GO:0034594	phosphatidylinositol trisphosphate phosphatase activity	1	Csa14g006770
8	GO:0008353	RNA polymerase II carboxy-terminal domain kinase activity	1	Csa05g014820
8	GO:0050308	sugar-phosphatase activity	1	Csa02g005480
8	GO:0008198	ferrous iron binding	1	Csa15g001580
8	GO:0018024	histone-lysine N-methyltransferase activity	1	Csa01g044830
8	GO:0022843	voltage-gated cation channel activity	1	Csa07g054610
9	GO:0034485	phosphatidylinositol-3,4,5-trisphosphate 5-phosphatase activity	1	Csa14g006770
9	GO:0046915	transition metal ion transmembrane transporter activity	1	Csa16g049550
9	GO:0015078	hydrogen ion transmembrane transporter activity	1	Csa14g001340
9	GO:0000977	RNA polymerase II regulatory region sequence-specific DNA binding	1	Csa09g002490
9	GO:0050307	sucrose-phosphate phosphatase activity	1	Csa02g005480
9	GO:0033897	ribonuclease T2 activity	1	Csa04g008480
9	GO:0015086	cadmium ion transmembrane transporter activity	1	Csa16g049550
9	GO:0005249	voltage-gated potassium channel activity	1	Csa07g054610
9	GO:0004439	phosphatidylinositol-4,5-bisphosphate 5-phosphatase activity	1	Csa14g006770
9	GO:0000987	core promoter proximal region sequence-specific DNA binding	1	Csa05g002800
9	GO:0016149	translation release factor activity, codon specific	1	Csa20080s010
9	GO:0015079	potassium ion transmembrane transporter activity	1	Csa07g054610
10	GO:0005384	manganese ion transmembrane transporter activity	1	Csa16g049550
10	GO:0005381	iron ion transmembrane transporter activity	1	Csa16g049550

## Sheet: Biological Process
Table S9. GO classification and KEGG metabolic pathways for the differentially expressed genes DEGs up regulated in GPD1 #2 at 16-21 days after flowering DAF. Gene ontology distribution of the transcripts into molecular function, biological process, cellular component, and metabolic pathways . The number of transcripts encoded for each category is represented as well as the GO level for each cate…
GO Level	Term ID	Term (Name)	Number of Sequences	Sequences Names
1	GO:0008150	biological_process	268	Csa07g027680, Csa05g034410, Csa08g005930, Csa08g007310, Csa12g011790, Csa08g061750, Csa10543s010, Csa08g006340, Csa06g009290, Csa04g011930, Csa17g011030, Csa20g041270, Csa15g025200, Csa08g057370, Csa02g053330, Csa19g004620, Csa13g008310, Csa01g016430, Csa14g034680, Csa09g047740, Csa02g005480, Csa11g026520, Csa11g068290, Csa19g012130, Csa01g001740, Csa02g075810, Csa15g026640, Csa12g078020, Csa05g0…
2	GO:0008152	metabolic process	191	Csa07g027680, Csa10g016840, Csa12g011790, Csa14g049770, Csa14g022050, Csa08g061750, Csa10543s010, Csa08g006340, Csa11g088170, Csa06g009290, Csa04g011930, Csa12g011830, Csa04g008480, Csa03g028130, Csa17g011030, Csa06g025700, Csa05g063490, Csa17205s010, Csa20g041270, Csa00495s070, Csa15g025200, Csa07g059670, Csa08g057370, Csa02g053330, Csa18g040600, Csa17g009910, Csa13g008310, Csa14g034680, Csa19g0…
2	GO:0009987	cellular process	164	Csa07g027680, Csa10g016840, Csa05g034410, Csa08g005930, Csa08g007310, Csa14g022050, Csa10543s010, Csa08g061750, Csa12g011830, Csa04g008480, Csa17g011030, Csa06g025700, Csa17205s010, Csa20g041270, Csa00495s070, Csa07g059670, Csa08g057370, Csa02g053330, Csa13g008310, Csa01g016430, Csa19g015350, Csa14g016950, Csa09g047740, Csa06g041180, Csa02g005480, Csa11g068290, Csa01g001740, Csa02g075810, Csa11g0…
2	GO:0044699	single-organism process	128	Csa05g034410, Csa08g005930, Csa08g007310, Csa14g049770, Csa08g061750, Csa11g088170, Csa12g011830, Csa06g009290, Csa06g025700, Csa17205s010, Csa00495s070, Csa08g057370, Csa18g040600, Csa19g015350, Csa14g016950, Csa09g047740, Csa06g041180, Csa02g005480, Csa19g012130, Csa01g001740, Csa00495s080, Csa07g057140, Csa14g001340, Csa11g014390, Csa07g006910, Csa05g093640, Csa06g053270, Csa16g012900, Csa17g0…
3	GO:0071704	organic substance metabolic process	125	Csa07g027680, Csa10g016840, Csa14g049770, Csa10543s010, Csa11g088170, Csa12g011830, Csa04g008480, Csa06g025700, Csa17205s010, Csa20g041270, Csa00495s070, Csa07g059670, Csa08g057370, Csa02g053330, Csa13g008310, Csa19g015350, Csa02g005480, Csa11g026520, Csa11g068290, Csa02g075810, Csa01g001740, Csa11g081400, Csa00495s080, Csa07g057140, Csa15g026640, Csa11g014390, Csa05g093640, Csa11g085560, Csa11g0…
3	GO:0044237	cellular metabolic process	120	Csa07g027680, Csa10g016840, Csa14g022050, Csa10543s010, Csa08g061750, Csa12g011830, Csa04g008480, Csa17g011030, Csa06g025700, Csa20g041270, Csa00495s070, Csa08g057370, Csa02g053330, Csa13g008310, Csa19g015350, Csa06g041180, Csa02g005480, Csa11g068290, Csa02g075810, Csa01g001740, Csa11g081400, Csa00495s080, Csa07g057140, Csa15g026640, Csa11g014390, Csa11g085560, Csa11g013110, Csa16g012900, Csa17g0…
3	GO:0044238	primary metabolic process	118	Csa07g027680, Csa10g016840, Csa14g049770, Csa10543s010, Csa11g088170, Csa12g011830, Csa04g008480, Csa06g025700, Csa17205s010, Csa20g041270, Csa00495s070, Csa07g059670, Csa08g057370, Csa02g053330, Csa02g005480, Csa11g026520, Csa11g068290, Csa02g075810, Csa01g001740, Csa11g081400, Csa00495s080, Csa07g057140, Csa15g026640, Csa11g014390, Csa05g093640, Csa11g085560, Csa11g013110, Csa17g050420, Csa10g0…
4	GO:0043170	macromolecule metabolic process	96	Csa07g027680, Csa10g016840, Csa10543s010, Csa04g008480, Csa06g025700, Csa17205s010, Csa20g041270, Csa00495s070, Csa08g057370, Csa02g053330, Csa11g026520, Csa11g068290, Csa02g075810, Csa01g001740, Csa11g081400, Csa00495s080, Csa15g026640, Csa11g085560, Csa11g013110, Csa17g050420, Csa10g018520, Csa16g014640, Csa20080s010, Csa11g030930, Csa05g002800, Csa03g005950, Csa16g023600, Csa11g062710, Csa09g0…
4	GO:0044260	cellular macromolecule metabolic process	86	Csa07g027680, Csa10g016840, Csa15g079540, Csa11g013130, Csa15g021160, Csa12g016880, Csa01g044770, Csa10543s010, Csa02g065590, Csa14g015310, Csa04g008480, Csa06g025700, Csa05g054900, Csa20g041270, Csa00495s070, Csa11g005230, Csa15g059770, Csa20g021740, Csa08g057370, Csa02g053330, Csa02g037680, Csa19g001310, Csa11370s010, Csa19g035430, Csa20g067590, Csa11g068290, Csa01g027510, Csa02g075810, Csa17g0…
3	GO:0044763	single-organism cellular process	81	Csa05g034410, Csa11g006160, Csa08g005930, Csa06g033880, Csa08g007310, Csa13g007370, Csa14g015310, Csa12g011830, Csa06g025700, Csa05g015090, Csa00495s070, Csa02g074910, Csa20g021740, Csa18g005870, Csa14g037580, Csa08g057370, Csa19g001310, Csa20g017900, Csa03g009940, Csa11g092400, Csa19g015350, Csa14g016950, Csa09g047740, Csa06g041180, Csa02g005480, Csa07g060470, Csa15g017740, Csa01g001740, Csa01g0…
2	GO:0050896	response to stimulus	73	Csa01g032070, Csa16g001350, Csa11g007130, Csa08g007310, Csa13g006680, Csa14g015310, Csa03g027760, Csa12g011830, Csa12g011510, Csa01g006820, Csa05g015090, Csa02g074910, Csa20g021740, Csa14g037580, Csa08g057370, Csa16g002760, Csa18g040600, Csa19g004620, Csa15g030660, Csa11g085450, Csa03g009940, Csa11g092400, Csa14g016950, Csa06g041180, Csa04g061220, Csa07g060470, Csa01g027510, Csa20g005920, Csa07g0…
3	GO:0009058	biosynthetic process	66	Csa11g006160, Csa15g021160, Csa01g044770, Csa02g065590, Csa14g015310, Csa12g011830, Csa17205s010, Csa05g054900, Csa14g037580, Csa02g053330, Csa17g019070, Csa19g001310, Csa13g008310, Csa03g009940, Csa07g044270, Csa02g005480, Csa20g067590, Csa11g068290, Csa01g027510, Csa02g075810, Csa17g039230, Csa01g001740, Csa11g081400, Csa07g057140, Csa04g009800, Csa17g005610, Csa11g085560, Csa15g082810, Csa17g0…
2	GO:0065007	biological regulation	60	Csa08g007310, Csa15g021160, Csa02g065590, Csa14g015310, Csa02g074910, Csa20g021740, Csa05g072050, Csa08g057370, Csa17g019070, Csa13g008310, Csa11g092400, Csa14g016950, Csa11g068290, Csa01g027510, Csa02g075810, Csa17g039230, Csa11g081400, Csa07g057140, Csa07g006910, Csa11g085560, Csa11g100720, Csa05g014820, Csa17g050420, Csa10g018520, Csa16g049550, Csa19g046200, Csa16g014640, Csa20080s010, Csa12g0…
4	GO:0044249	cellular biosynthetic process	60	Csa11g006160, Csa15g021160, Csa01g044770, Csa02g065590, Csa14g015310, Csa12g011830, Csa05g054900, Csa14g037580, Csa02g053330, Csa19g001310, Csa13g008310, Csa03g009940, Csa02g005480, Csa20g067590, Csa11g068290, Csa01g027510, Csa02g075810, Csa17g039230, Csa01g001740, Csa11g081400, Csa07g057140, Csa04g009800, Csa11g085560, Csa15g082810, Csa17g050420, Csa01g021830, Csa10g018520, Csa16g014640, Csa2008…
4	GO:1901576	organic substance biosynthetic process	59	Csa11g006160, Csa15g021160, Csa01g044770, Csa02g065590, Csa14g015310, Csa12g011830, Csa17205s010, Csa05g054900, Csa14g037580, Csa02g053330, Csa19g001310, Csa03g009940, Csa02g005480, Csa20g067590, Csa11g068290, Csa01g027510, Csa02g075810, Csa17g039230, Csa01g001740, Csa11g081400, Csa07g057140, Csa04g009800, Csa17g005610, Csa11g085560, Csa15g082810, Csa17g050420, Csa01g021830, Csa10g018520, Csa16g0…
3	GO:0044710	single-organism metabolic process	58	Csa11g006160, Csa13g007370, Csa14g049770, Csa08g061750, Csa11g088170, Csa14g015310, Csa12g011830, Csa06g009290, Csa11g025400, Csa05g015090, Csa17205s010, Csa13g013370, Csa00495s070, Csa03g018520, Csa20g021740, Csa14g037580, Csa17g019070, Csa18g040600, Csa19g001310, Csa11g092400, Csa03g009940, Csa19g015350, Csa06g041180, Csa11g104010, Csa02g005480, Csa01g001740, Csa00495s080, Csa07g057140, Csa11g0…
3	GO:0006807	nitrogen compound metabolic process	58	Csa11g006160, Csa15g021160, Csa01g044770, Csa02g065590, Csa14g015310, Csa04g008480, Csa05g054900, Csa05g072050, Csa02g053330, Csa20g024450, Csa13g008310, Csa11g026520, Csa20g067590, Csa11g068290, Csa01g027510, Csa02g075810, Csa17g039230, Csa11g081400, Csa04g009800, Csa15g026640, Csa11g014390, Csa11g085560, Csa16g012900, Csa15g082810, Csa17g050420, Csa10g018520, Csa16g014640, Csa20080s010, Csa13g0…
2	GO:0050789	regulation of biological process	52	Csa08g007310, Csa15g021160, Csa02g065590, Csa14g015310, Csa02g074910, Csa20g021740, Csa05g072050, Csa08g057370, Csa17g019070, Csa11g092400, Csa14g016950, Csa11g068290, Csa01g027510, Csa02g075810, Csa17g039230, Csa11g081400, Csa07g057140, Csa07g006910, Csa11g085560, Csa05g014820, Csa17g050420, Csa10g018520, Csa19g046200, Csa16g014640, Csa20080s010, Csa12g048260, Csa05g002800, Csa05g094340, Csa13g0…
3	GO:0050794	regulation of cellular process	50	Csa08g007310, Csa15g021160, Csa02g065590, Csa14g015310, Csa02g074910, Csa20g021740, Csa05g072050, Csa08g057370, Csa17g019070, Csa11g092400, Csa14g016950, Csa11g068290, Csa01g027510, Csa02g075810, Csa17g039230, Csa11g081400, Csa07g006910, Csa11g085560, Csa05g014820, Csa17g050420, Csa10g018520, Csa19g046200, Csa16g014640, Csa12g048260, Csa05g002800, Csa05g094340, Csa13g023120, Csa08g054480, Csa1187…
4	GO:0019538	protein metabolic process	50	Csa07g027680, Csa10g016840, Csa01g044770, Csa10543s010, Csa06g025700, Csa20g041270, Csa00495s070, Csa11g005230, Csa20g021740, Csa06g034330, Csa08g057370, Csa02g053330, Csa02g037680, Csa19g001310, Csa11370s010, Csa20g067590, Csa00495s080, Csa04g009800, Csa16g009660, Csa05g014820, Csa10g018520, Csa20g038110, Csa09g075900, Csa15g077900, Csa20080s010, Csa13g014960, Csa20g017730, Csa11g030930, Csa03g0…
4	GO:0034641	cellular nitrogen compound metabolic process	47	Csa11g085560, Csa16g012900, Csa17g050420, Csa10g018520, Csa15g021160, Csa01g044770, Csa02g065590, Csa14g015310, Csa16g014640, Csa20080s010, Csa13g014960, Csa20g017730, Csa12g048260, Csa04g008480, Csa20g077910, Csa05g002800, Csa05g094340, Csa05g054900, Csa03g005950, Csa14g047410, Csa08g054480, Csa02g053330, Csa11g001410, Csa20g010010, Csa20g015500, Csa16g020060, Csa09g002490, Csa11g019620, Csa14g0…
5	GO:0009059	macromolecule biosynthetic process	46	Csa11g085560, Csa17g050420, Csa10g018520, Csa15g021160, Csa01g044770, Csa02g065590, Csa14g015310, Csa16g014640, Csa20080s010, Csa13g014960, Csa20g017730, Csa12g048260, Csa05g002800, Csa05g094340, Csa05g054900, Csa17205s010, Csa01g001750, Csa08g054480, Csa02g053330, Csa14g053090, Csa19g001310, Csa11g001410, Csa20g010010, Csa20g015500, Csa03g009940, Csa09g002490, Csa11g019620, Csa07g063560, Csa17g0…
5	GO:0044267	cellular protein metabolic process	44	Csa07g027680, Csa10g016840, Csa05g014820, Csa10g018520, Csa20g038110, Csa09g075900, Csa01g044770, Csa10543s010, Csa20080s010, Csa13g014960, Csa20g017730, Csa11g030930, Csa06g025700, Csa20g041270, Csa03g005950, Csa03g001790, Csa00495s070, Csa11g005230, Csa20g021740, Csa08g057370, Csa11g062710, Csa02g053330, Csa02g037680, Csa14g053090, Csa09g058760, Csa20g009430, Csa19g001310, Csa07g058930, Csa1137…
5	GO:0034645	cellular macromolecule biosynthetic process	44	Csa11g085560, Csa17g050420, Csa10g018520, Csa15g021160, Csa01g044770, Csa02g065590, Csa14g015310, Csa16g014640, Csa20080s010, Csa13g014960, Csa20g017730, Csa12g048260, Csa05g002800, Csa05g094340, Csa05g054900, Csa01g001750, Csa08g054480, Csa02g053330, Csa14g053090, Csa19g001310, Csa11g001410, Csa20g010010, Csa20g015500, Csa09g002490, Csa11g019620, Csa07g063560, Csa17g012350, Csa20g067590, Csa11g0…
2	GO:0051179	localization	43	Csa05g034410, Csa09g002860, Csa06g033880, Csa08g005930, Csa16g001350, Csa10g018520, Csa16g049550, Csa17g080430, Csa05g002120, Csa15g077900, Csa02g065010, Csa06791s010, Csa02g045480, Csa06g025700, Csa04g054700, Csa13g041790, Csa03g020110, Csa09g011670, Csa06g034330, Csa04g038270, Csa02g073960, Csa18g023960, Csa18g003430, Csa17g025450, Csa14g004990, Csa11g011660, Csa07g054610, Csa05g014730, Csa07g0…
3	GO:0051234	establishment of localization	43	Csa05g034410, Csa09g002860, Csa08g005930, Csa06g033880, Csa16g001350, Csa10g018520, Csa16g049550, Csa17g080430, Csa05g002120, Csa15g077900, Csa02g065010, Csa06791s010, Csa02g045480, Csa06g025700, Csa04g054700, Csa13g041790, Csa03g020110, Csa09g011670, Csa06g034330, Csa04g038270, Csa02g073960, Csa18g003430, Csa18g023960, Csa17g025450, Csa14g004990, Csa11g011660, Csa05g014730, Csa07g054610, Csa07g0…
4	GO:0006810	transport	43	Csa05g034410, Csa09g002860, Csa08g005930, Csa06g033880, Csa16g001350, Csa10g018520, Csa16g049550, Csa17g080430, Csa05g002120, Csa15g077900, Csa02g065010, Csa06791s010, Csa02g045480, Csa06g025700, Csa04g054700, Csa13g041790, Csa03g020110, Csa09g011670, Csa06g034330, Csa04g038270, Csa02g073960, Csa18g003430, Csa18g023960, Csa17g025450, Csa14g004990, Csa11g011660, Csa05g014730, Csa07g054610, Csa07g0…
5	GO:0010467	gene expression	42	Csa11g085560, Csa17g050420, Csa10g018520, Csa15g021160, Csa01g044770, Csa02g065590, Csa14g015310, Csa16g014640, Csa20080s010, Csa13g014960, Csa20g017730, Csa12g048260, Csa05g002800, Csa05g094340, Csa06g025700, Csa05g054900, Csa03g005950, Csa08g054480, Csa02g053330, Csa11g001410, Csa20g010010, Csa20g015500, Csa15g001580, Csa09g002490, Csa07g063560, Csa14g008190, Csa17g012350, Csa20g067590, Csa11g0…
5	GO:0044271	cellular nitrogen compound biosynthetic process	41	Csa11g085560, Csa17g050420, Csa10g018520, Csa15g021160, Csa01g044770, Csa02g065590, Csa14g015310, Csa16g014640, Csa20080s010, Csa13g014960, Csa20g017730, Csa12g048260, Csa20g077910, Csa05g002800, Csa05g094340, Csa05g054900, Csa14g047410, Csa08g054480, Csa02g053330, Csa11g001410, Csa20g010010, Csa20g015500, Csa09g002490, Csa11g019620, Csa07g063560, Csa17g012350, Csa20g067590, Csa11g068290, Csa11g0…
4	GO:0006725	cellular aromatic compound metabolic process	40	Csa11g085560, Csa15g082810, Csa17g050420, Csa10g018520, Csa13g007370, Csa15g021160, Csa02g065590, Csa14g015310, Csa16g014640, Csa12g048260, Csa04g008480, Csa20g077910, Csa05g002800, Csa05g094340, Csa05g054900, Csa03g005950, Csa08g054480, Csa11g001410, Csa20g010010, Csa13g008310, Csa20g015500, Csa16g020060, Csa19g015350, Csa09g002490, Csa11g019620, Csa13g048350, Csa14g008190, Csa07g063560, Csa11g0…
4	GO:1901360	organic cyclic compound metabolic process	39	Csa11g085560, Csa15g082810, Csa17g050420, Csa10g018520, Csa13g007370, Csa15g021160, Csa02g065590, Csa14g015310, Csa16g014640, Csa12g048260, Csa04g008480, Csa20g077910, Csa05g002800, Csa05g094340, Csa05g054900, Csa03g005950, Csa08g054480, Csa11g001410, Csa20g010010, Csa20g015500, Csa16g020060, Csa19g015350, Csa09g002490, Csa11g019620, Csa13g048350, Csa14g008190, Csa07g063560, Csa11g068290, Csa02g0…
3	GO:0006950	response to stress	38	Csa19g050740, Csa11g100720, Csa15g082810, Csa05g006880, Csa16g012900, Csa10g018520, Csa13g006680, Csa14g015310, Csa12g011830, Csa07g026490, Csa12g011510, Csa01g006820, Csa05g015090, Csa13g023120, Csa15g071960, Csa14g047410, Csa11g093550, Csa00441s160, Csa09g058680, Csa19g004620, Csa18g002530, Csa10g011280, Csa13g048350, Csa06g041180, Csa04g061220, Csa07g063560, Csa16g041100, Csa02g026540, Csa05g0…
3	GO:1902578	single-organism localization	36	Csa05g034410, Csa08g005930, Csa06g033880, Csa10g018520, Csa16g049550, Csa17g080430, Csa05g002120, Csa15g077900, Csa02g065010, Csa06791s010, Csa06g025700, Csa13g041790, Csa03g020110, Csa09g011670, Csa06g034330, Csa02g073960, Csa18g003430, Csa17g025450, Csa11g011660, Csa05g014730, Csa07g054610, Csa07g056710, Csa16g047320, Csa12g017100, Csa09g047740, Csa07g060470, Csa04g068150, Csa15g017740, Csa19g0…
4	GO:0044765	single-organism transport	36	Csa05g034410, Csa08g005930, Csa06g033880, Csa10g018520, Csa16g049550, Csa17g080430, Csa05g002120, Csa15g077900, Csa02g065010, Csa06791s010, Csa06g025700, Csa13g041790, Csa03g020110, Csa09g011670, Csa06g034330, Csa02g073960, Csa18g003430, Csa17g025450, Csa11g011660, Csa05g014730, Csa07g054610, Csa07g056710, Csa16g047320, Csa12g017100, Csa09g047740, Csa07g060470, Csa04g068150, Csa15g017740, Csa19g0…
4	GO:0046483	heterocycle metabolic process	36	Csa11g085560, Csa17g050420, Csa10g018520, Csa15g021160, Csa02g065590, Csa14g015310, Csa16g014640, Csa12g048260, Csa04g008480, Csa20g077910, Csa05g002800, Csa05g094340, Csa05g054900, Csa03g005950, Csa08g054480, Csa11g001410, Csa20g010010, Csa13g008310, Csa20g015500, Csa16g020060, Csa09g002490, Csa11g019620, Csa14g008190, Csa07g063560, Csa11g068290, Csa02g004650, Csa11g029730, Csa01g027510, Csa02g0…
4	GO:0006139	nucleobase-containing compound metabolic process	35	Csa11g085560, Csa17g050420, Csa10g018520, Csa15g021160, Csa02g065590, Csa14g015310, Csa16g014640, Csa12g048260, Csa20g077910, Csa04g008480, Csa05g002800, Csa05g094340, Csa05g054900, Csa03g005950, Csa08g054480, Csa11g001410, Csa20g010010, Csa20g015500, Csa16g020060, Csa09g002490, Csa11g019620, Csa07g063560, Csa14g008190, Csa11g068290, Csa11g029730, Csa02g004650, Csa01g027510, Csa02g075810, Csa17g0…
5	GO:0090304	nucleic acid metabolic process	34	Csa11g085560, Csa17g050420, Csa10g018520, Csa15g021160, Csa02g065590, Csa14g015310, Csa16g014640, Csa12g048260, Csa04g008480, Csa05g002800, Csa05g094340, Csa05g054900, Csa03g005950, Csa08g054480, Csa11g001410, Csa20g010010, Csa20g015500, Csa16g020060, Csa09g002490, Csa11g019620, Csa07g063560, Csa14g008190, Csa11g068290, Csa11g029730, Csa02g004650, Csa01g027510, Csa02g075810, Csa17g039230, Csa11g0…
4	GO:0055114	oxidation-reduction process	33	Csa06g053270, Csa16g012900, Csa17g050420, Csa13g007370, Csa16g047770, Csa06g009290, Csa02g045480, Csa11g025400, Csa05g015090, Csa00495s070, Csa13g013370, Csa14g047410, Csa03g018520, Csa20g021740, Csa12g002340, Csa00441s160, Csa14g037580, Csa17g019070, Csa18g040600, Csa10g011280, Csa03g017500, Csa10g018990, Csa19g015350, Csa06g041180, Csa11g104010, Csa02g075830, Csa05g020420, Csa00495s080, Csa04g0…
5	GO:0043412	macromolecule modification	33	Csa07g027680, Csa10g016840, Csa05g014820, Csa10g018520, Csa20g038110, Csa09g075900, Csa10543s010, Csa11g030930, Csa20g041270, Csa03g005950, Csa03g001790, Csa00495s070, Csa11g005230, Csa08g057370, Csa11g062710, Csa02g037680, Csa14g053090, Csa09g058760, Csa20g009430, Csa19g001310, Csa07g058930, Csa11370s010, Csa10g011280, Csa19g054390, Csa01g006810, Csa00495s080, Csa11g018330, Csa16g009660, Csa20g0…
3	GO:0042221	response to chemical	32	Csa16g012900, Csa01g032070, Csa15g082810, Csa16g001350, Csa11g007130, Csa10g018520, Csa08g007310, Csa19g046200, Csa05g002800, Csa01g006820, Csa05g015090, Csa14g047410, Csa11g093550, Csa16g023600, Csa03g038550, Csa16g002760, Csa01g035680, Csa18g024660, Csa15g030660, Csa14g006770, Csa11g085450, Csa06g041180, Csa07g063560, Csa07g060470, Csa16g041100, Csa01g027510, Csa05g020420, Csa18g030580, Csa04g0…
5	GO:0016070	RNA metabolic process	32	Csa11g085560, Csa17g050420, Csa10g018520, Csa15g021160, Csa02g065590, Csa14g015310, Csa16g014640, Csa12g048260, Csa04g008480, Csa05g002800, Csa05g094340, Csa05g054900, Csa03g005950, Csa08g054480, Csa11g001410, Csa20g010010, Csa20g015500, Csa09g002490, Csa07g063560, Csa14g008190, Csa11g068290, Csa11g029730, Csa02g004650, Csa01g027510, Csa02g075810, Csa17g039230, Csa11g081400, Csa15g026640, Csa15g0…
5	GO:0036211	protein modification process	32	Csa07g027680, Csa10g016840, Csa05g014820, Csa10g018520, Csa20g038110, Csa09g075900, Csa10543s010, Csa11g030930, Csa20g041270, Csa03g005950, Csa03g001790, Csa00495s070, Csa11g005230, Csa08g057370, Csa11g062710, Csa02g037680, Csa14g053090, Csa09g058760, Csa20g009430, Csa19g001310, Csa07g058930, Csa11370s010, Csa10g011280, Csa19g054390, Csa01g006810, Csa00495s080, Csa11g018330, Csa16g009660, Csa20g0…
6	GO:0006464	cellular protein modification process	32	Csa07g027680, Csa10g016840, Csa05g014820, Csa10g018520, Csa20g038110, Csa09g075900, Csa10543s010, Csa11g030930, Csa20g041270, Csa03g005950, Csa03g001790, Csa00495s070, Csa11g005230, Csa08g057370, Csa11g062710, Csa14g053090, Csa09g058760, Csa20g009430, Csa02g037680, Csa19g001310, Csa07g058930, Csa11370s010, Csa10g011280, Csa19g054390, Csa01g006810, Csa00495s080, Csa11g018330, Csa16g009660, Csa20g0…
3	GO:0019222	regulation of metabolic process	31	Csa11g085560, Csa17g050420, Csa10g018520, Csa15g021160, Csa02g065590, Csa14g015310, Csa16g014640, Csa12g048260, Csa05g002800, Csa05g094340, Csa08g054480, Csa20g021740, Csa05g072050, Csa11g001410, Csa20g010010, Csa09g002490, Csa07g063560, Csa11g068290, Csa01g006810, Csa02g004650, Csa01g027510, Csa02g075810, Csa17g039230, Csa11g081400, Csa07g057140, Csa20g027030, Csa15g024960, Csa10g007740, Csa07g0…
5	GO:0019438	aromatic compound biosynthetic process	31	Csa11g085560, Csa15g082810, Csa17g050420, Csa15g021160, Csa02g065590, Csa14g015310, Csa16g014640, Csa12g048260, Csa20g077910, Csa05g002800, Csa05g094340, Csa05g054900, Csa08g054480, Csa11g001410, Csa20g010010, Csa20g015500, Csa09g002490, Csa11g019620, Csa13g048350, Csa07g063560, Csa11g068290, Csa11g029730, Csa02g004650, Csa01g027510, Csa02g075810, Csa17g039230, Csa11g081400, Csa15g024960, Csa10g0…
5	GO:1901362	organic cyclic compound biosynthetic process	31	Csa11g085560, Csa15g082810, Csa17g050420, Csa15g021160, Csa02g065590, Csa14g015310, Csa16g014640, Csa12g048260, Csa20g077910, Csa05g002800, Csa05g094340, Csa05g054900, Csa08g054480, Csa11g001410, Csa20g010010, Csa20g015500, Csa09g002490, Csa11g019620, Csa13g048350, Csa07g063560, Csa11g068290, Csa11g029730, Csa02g004650, Csa01g027510, Csa02g075810, Csa17g039230, Csa11g081400, Csa15g024960, Csa10g0…
4	GO:0031323	regulation of cellular metabolic process	30	Csa11g085560, Csa17g050420, Csa10g018520, Csa15g021160, Csa02g065590, Csa14g015310, Csa16g014640, Csa12g048260, Csa05g002800, Csa05g094340, Csa08g054480, Csa20g021740, Csa05g072050, Csa11g001410, Csa20g010010, Csa09g002490, Csa07g063560, Csa11g068290, Csa01g006810, Csa02g004650, Csa01g027510, Csa02g075810, Csa17g039230, Csa11g081400, Csa20g027030, Csa15g024960, Csa10g007740, Csa07g030580, Csa07g0…
5	GO:0034654	nucleobase-containing compound biosynthetic process	29	Csa11g085560, Csa17g050420, Csa15g021160, Csa02g065590, Csa14g015310, Csa16g014640, Csa12g048260, Csa20g077910, Csa05g002800, Csa05g094340, Csa05g054900, Csa08g054480, Csa11g001410, Csa20g010010, Csa20g015500, Csa09g002490, Csa11g019620, Csa07g063560, Csa11g068290, Csa11g029730, Csa02g004650, Csa01g027510, Csa02g075810, Csa17g039230, Csa11g081400, Csa15g024960, Csa10g007740, Csa07g051260, Csa07g0…
5	GO:0018130	heterocycle biosynthetic process	29	Csa11g085560, Csa17g050420, Csa15g021160, Csa02g065590, Csa14g015310, Csa16g014640, Csa12g048260, Csa20g077910, Csa05g002800, Csa05g094340, Csa05g054900, Csa08g054480, Csa11g001410, Csa20g010010, Csa20g015500, Csa09g002490, Csa11g019620, Csa07g063560, Csa11g068290, Csa11g029730, Csa02g004650, Csa01g027510, Csa02g075810, Csa17g039230, Csa11g081400, Csa15g024960, Csa10g007740, Csa07g051260, Csa07g0…
4	GO:0080090	regulation of primary metabolic process	28	Csa11g085560, Csa17g050420, Csa10g018520, Csa15g021160, Csa02g065590, Csa14g015310, Csa16g014640, Csa12g048260, Csa05g002800, Csa05g094340, Csa08g054480, Csa11g001410, Csa20g010010, Csa09g002490, Csa07g063560, Csa11g068290, Csa01g006810, Csa02g004650, Csa01g027510, Csa02g075810, Csa17g039230, Csa11g081400, Csa07g057140, Csa20g027030, Csa15g024960, Csa10g007740, Csa07g051260, Csa07g053360
4	GO:0060255	regulation of macromolecule metabolic process	27	Csa11g085560, Csa17g050420, Csa10g018520, Csa15g021160, Csa02g065590, Csa14g015310, Csa16g014640, Csa12g048260, Csa05g002800, Csa05g094340, Csa08g054480, Csa11g001410, Csa20g010010, Csa09g002490, Csa07g063560, Csa11g068290, Csa01g006810, Csa02g004650, Csa01g027510, Csa02g075810, Csa17g039230, Csa11g081400, Csa20g027030, Csa15g024960, Csa10g007740, Csa07g051260, Csa07g053360
4	GO:0006793	phosphorus metabolic process	27	Csa07g027680, Csa10g016840, Csa05g014820, Csa10g018520, Csa01g021830, Csa20g038110, Csa14g022050, Csa10543s010, Csa11g009290, Csa11g030930, Csa20g077910, Csa17g011030, Csa20g041270, Csa03g001790, Csa02g074910, Csa08g057370, Csa11g062710, Csa14g053090, Csa20g009430, Csa14g006770, Csa07g058930, Csa10g011280, Csa03g009940, Csa02g005480, Csa19g054390, Csa11g018330, Csa16g009660
4	GO:0051171	regulation of nitrogen compound metabolic process	27	Csa11g085560, Csa17g050420, Csa10g018520, Csa15g021160, Csa02g065590, Csa14g015310, Csa16g014640, Csa12g048260, Csa05g002800, Csa05g094340, Csa08g054480, Csa05g072050, Csa11g001410, Csa20g010010, Csa09g002490, Csa07g063560, Csa11g068290, Csa02g004650, Csa01g027510, Csa02g075810, Csa17g039230, Csa11g081400, Csa15g024960, Csa10g007740, Csa07g030580, Csa07g051260, Csa07g053360
5	GO:0006796	phosphate-containing compound metabolic process	27	Csa07g027680, Csa10g016840, Csa05g014820, Csa10g018520, Csa01g021830, Csa20g038110, Csa14g022050, Csa10543s010, Csa11g009290, Csa11g030930, Csa20g077910, Csa17g011030, Csa20g041270, Csa03g001790, Csa02g074910, Csa08g057370, Csa11g062710, Csa14g053090, Csa20g009430, Csa14g006770, Csa07g058930, Csa10g011280, Csa03g009940, Csa02g005480, Csa19g054390, Csa11g018330, Csa16g009660
6	GO:0032774	RNA biosynthetic process	27	Csa11g085560, Csa17g050420, Csa15g021160, Csa02g065590, Csa14g015310, Csa16g014640, Csa12g048260, Csa05g002800, Csa05g094340, Csa05g054900, Csa08g054480, Csa11g001410, Csa20g010010, Csa20g015500, Csa09g002490, Csa07g063560, Csa11g068290, Csa02g004650, Csa11g029730, Csa01g027510, Csa02g075810, Csa17g039230, Csa11g081400, Csa15g024960, Csa10g007740, Csa07g051260, Csa07g053360
6	GO:0006351	transcription, DNA-templated	27	Csa11g085560, Csa17g050420, Csa15g021160, Csa02g065590, Csa14g015310, Csa16g014640, Csa12g048260, Csa05g002800, Csa05g094340, Csa05g054900, Csa08g054480, Csa11g001410, Csa20g010010, Csa20g015500, Csa09g002490, Csa07g063560, Csa11g068290, Csa02g004650, Csa11g029730, Csa01g027510, Csa02g075810, Csa17g039230, Csa11g081400, Csa15g024960, Csa10g007740, Csa07g051260, Csa07g053360
7	GO:0097659	nucleic acid-templated transcription	27	Csa11g085560, Csa17g050420, Csa15g021160, Csa02g065590, Csa14g015310, Csa16g014640, Csa12g048260, Csa05g002800, Csa05g094340, Csa05g054900, Csa08g054480, Csa11g001410, Csa20g010010, Csa20g015500, Csa09g002490, Csa07g063560, Csa11g068290, Csa02g004650, Csa11g029730, Csa01g027510, Csa02g075810, Csa17g039230, Csa11g081400, Csa15g024960, Csa10g007740, Csa07g051260, Csa07g053360
4	GO:0009889	regulation of biosynthetic process	26	Csa11g085560, Csa17g050420, Csa10g018520, Csa15g021160, Csa02g065590, Csa14g015310, Csa16g014640, Csa12g048260, Csa05g002800, Csa05g094340, Csa08g054480, Csa11g001410, Csa20g010010, Csa09g002490, Csa07g063560, Csa11g068290, Csa02g004650, Csa01g027510, Csa02g075810, Csa17g039230, Csa11g081400, Csa07g057140, Csa15g024960, Csa10g007740, Csa07g051260, Csa07g053360
5	GO:0031326	regulation of cellular biosynthetic process	25	Csa11g085560, Csa17g050420, Csa10g018520, Csa15g021160, Csa02g065590, Csa14g015310, Csa16g014640, Csa12g048260, Csa05g002800, Csa05g094340, Csa08g054480, Csa11g001410, Csa20g010010, Csa09g002490, Csa07g063560, Csa11g068290, Csa02g004650, Csa01g027510, Csa02g075810, Csa17g039230, Csa11g081400, Csa15g024960, Csa10g007740, Csa07g051260, Csa07g053360
5	GO:0010468	regulation of gene expression	25	Csa11g085560, Csa17g050420, Csa10g018520, Csa15g021160, Csa02g065590, Csa14g015310, Csa16g014640, Csa12g048260, Csa05g002800, Csa05g094340, Csa08g054480, Csa11g001410, Csa20g010010, Csa09g002490, Csa07g063560, Csa11g068290, Csa02g004650, Csa01g027510, Csa02g075810, Csa17g039230, Csa11g081400, Csa15g024960, Csa10g007740, Csa07g051260, Csa07g053360
5	GO:0010556	regulation of macromolecule biosynthetic process	25	Csa11g085560, Csa17g050420, Csa10g018520, Csa15g021160, Csa02g065590, Csa14g015310, Csa16g014640, Csa12g048260, Csa05g002800, Csa05g094340, Csa08g054480, Csa11g001410, Csa20g010010, Csa09g002490, Csa07g063560, Csa11g068290, Csa02g004650, Csa01g027510, Csa02g075810, Csa17g039230, Csa11g081400, Csa15g024960, Csa10g007740, Csa07g051260, Csa07g053360
6	GO:2000112	regulation of cellular macromolecule biosynthetic process	25	Csa11g085560, Csa17g050420, Csa10g018520, Csa15g021160, Csa02g065590, Csa14g015310, Csa16g014640, Csa12g048260, Csa05g002800, Csa05g094340, Csa08g054480, Csa11g001410, Csa20g010010, Csa09g002490, Csa07g063560, Csa11g068290, Csa02g004650, Csa01g027510, Csa02g075810, Csa17g039230, Csa11g081400, Csa15g024960, Csa10g007740, Csa07g051260, Csa07g053360
5	GO:0051252	regulation of RNA metabolic process	24	Csa11g085560, Csa17g050420, Csa15g021160, Csa02g065590, Csa14g015310, Csa16g014640, Csa12g048260, Csa05g002800, Csa05g094340, Csa08g054480, Csa11g001410, Csa20g010010, Csa09g002490, Csa07g063560, Csa11g068290, Csa02g004650, Csa01g027510, Csa02g075810, Csa17g039230, Csa11g081400, Csa15g024960, Csa10g007740, Csa07g051260, Csa07g053360
5	GO:0019219	regulation of nucleobase-containing compound metabolic process	24	Csa11g085560, Csa17g050420, Csa15g021160, Csa02g065590, Csa14g015310, Csa16g014640, Csa12g048260, Csa05g002800, Csa05g094340, Csa08g054480, Csa11g001410, Csa20g010010, Csa09g002490, Csa07g063560, Csa11g068290, Csa02g004650, Csa01g027510, Csa02g075810, Csa17g039230, Csa11g081400, Csa15g024960, Csa10g007740, Csa07g051260, Csa07g053360
6	GO:0006355	regulation of transcription, DNA-templated	24	Csa20g010010, Csa11g085560, Csa17g050420, Csa15g021160, Csa09g002490, Csa02g065590, Csa14g015310, Csa16g014640, Csa07g063560, Csa12g048260, Csa05g002800, Csa05g094340, Csa11g068290, Csa02g004650, Csa01g027510, Csa02g075810, Csa17g039230, Csa11g081400, Csa08g054480, Csa15g024960, Csa10g007740, Csa07g051260, Csa07g053360, Csa11g001410
6	GO:2001141	regulation of RNA biosynthetic process	24	Csa11g085560, Csa17g050420, Csa15g021160, Csa02g065590, Csa14g015310, Csa16g014640, Csa12g048260, Csa05g002800, Csa05g094340, Csa08g054480, Csa11g001410, Csa20g010010, Csa09g002490, Csa07g063560, Csa11g068290, Csa02g004650, Csa01g027510, Csa02g075810, Csa17g039230, Csa11g081400, Csa15g024960, Csa10g007740, Csa07g051260, Csa07g053360
7	GO:1903506	regulation of nucleic acid-templated transcription	24	Csa11g085560, Csa17g050420, Csa15g021160, Csa02g065590, Csa14g015310, Csa16g014640, Csa12g048260, Csa05g002800, Csa05g094340, Csa08g054480, Csa11g001410, Csa20g010010, Csa09g002490, Csa07g063560, Csa11g068290, Csa02g004650, Csa01g027510, Csa02g075810, Csa17g039230, Csa11g081400, Csa15g024960, Csa10g007740, Csa07g051260, Csa07g053360
2	GO:0071840	cellular component organization or biogenesis	23	Csa05g034410, Csa09g002860, Csa10g012220, Csa01g016430, Csa11g013110, Csa15g079540, Csa11g013130, Csa11370s010, Csa11g013120, Csa15g001580, Csa12g016880, Csa20080s010, Csa19g035430, Csa06791s010, Csa01g006810, Csa17205s010, Csa18g030580, Csa15g059770, Csa07g059670, Csa20g021740, Csa04g038270, Csa09g058760, Csa11g001410
3	GO:0009628	response to abiotic stimulus	23	Csa19g050740, Csa15g082810, Csa11g011660, Csa10g018520, Csa03g009940, Csa06g041180, Csa01g006820, Csa05g094340, Csa05g015090, Csa15g071960, Csa16g035030, Csa14g047410, Csa18g030580, Csa11g093550, Csa20g021740, Csa14g037580, Csa00441s160, Csa16g023600, Csa02g073960, Csa07g006910, Csa18g040600, Csa07g033490, Csa07g051260
4	GO:0010033	response to organic substance	23	Csa18g024660, Csa15g030660, Csa14g006770, Csa11g085450, Csa16g001350, Csa11g007130, Csa10g018520, Csa08g007310, Csa19g046200, Csa07g063560, Csa16g041100, Csa05g002800, Csa01g006820, Csa01g027510, Csa05g020420, Csa18g030580, Csa16g023600, Csa03g038550, Csa16g002760, Csa07g006910, Csa07g053360, Csa01g035680, Csa15g071070
3	GO:0016043	cellular component organization	22	Csa05g034410, Csa09g002860, Csa10g012220, Csa01g016430, Csa15g079540, Csa11g013130, Csa11370s010, Csa11g013120, Csa15g001580, Csa12g016880, Csa20080s010, Csa19g035430, Csa06791s010, Csa01g006810, Csa17205s010, Csa18g030580, Csa15g059770, Csa07g059670, Csa20g021740, Csa04g038270, Csa09g058760, Csa11g001410
4	GO:0044711	single-organism biosynthetic process	22	Csa17g005610, Csa11g006160, Csa17g050420, Csa10g018520, Csa01g021830, Csa03g017500, Csa03g009940, Csa13g048350, Csa12g011830, Csa02g005480, Csa20g077910, Csa13g015290, Csa17205s010, Csa01g001750, Csa01g001740, Csa07g057140, Csa07g059580, Csa14g037580, Csa18g024410, Csa19g058270, Csa17g019070, Csa14g053090
4	GO:0005975	carbohydrate metabolic process	22	Csa17g005610, Csa14g006770, Csa16g031400, Csa10g012220, Csa11g013110, Csa15g079540, Csa11g013130, Csa11g013120, Csa12g016880, Csa02g005480, Csa11g026520, Csa19g035430, Csa17205s010, Csa01g001750, Csa01g001740, Csa18g030580, Csa08g014650, Csa15g059770, Csa07g059670, Csa07g059580, Csa14g053090, Csa19g001310
2	GO:0032501	multicellular organismal process	21	Csa14g006770, Csa05g034410, Csa17g050420, Csa15g079540, Csa03g017500, Csa03g009940, Csa09g002490, Csa12g048260, Csa20g077910, Csa07g060470, Csa05g002800, Csa02g004650, Csa03g005950, Csa07g057140, Csa15g024960, Csa18g005870, Csa05g072050, Csa07g030580, Csa02g073960, Csa17g019070, Csa07g051260
2	GO:0032502	developmental process	21	Csa14g006770, Csa05g034410, Csa11g085560, Csa15g079540, Csa03g017500, Csa03g009940, Csa09g002490, Csa12g048260, Csa20g077910, Csa07g060470, Csa05g002800, Csa02g004650, Csa03g005950, Csa07g057140, Csa15g024960, Csa18g005870, Csa05g072050, Csa02g073960, Csa07g030580, Csa17g019070, Csa07g051260
3	GO:0051716	cellular response to stimulus	21	Csa14g006770, Csa11g011660, Csa10g018520, Csa08g007310, Csa19g046200, Csa11g092400, Csa14g016950, Csa14g015310, Csa12g011830, Csa07g063560, Csa05g094340, Csa13g023120, Csa01g027510, Csa02g074910, Csa11875s010, Csa08g057370, Csa07g006910, Csa17g022950, Csa20g009430, Csa01g035680, Csa15g071070
3	GO:0009719	response to endogenous stimulus	21	Csa15g030660, Csa14g006770, Csa18g024660, Csa11g085450, Csa16g001350, Csa08g007310, Csa11g007130, Csa19g046200, Csa07g063560, Csa01g006820, Csa16g041100, Csa05g002800, Csa01g027510, Csa05g020420, Csa18g030580, Csa03g038550, Csa07g006910, Csa16g002760, Csa01g035680, Csa15g071070, Csa07g053360
3	GO:0044707	single-multicellular organism process	21	Csa14g006770, Csa05g034410, Csa17g050420, Csa15g079540, Csa03g017500, Csa03g009940, Csa09g002490, Csa12g048260, Csa20g077910, Csa07g060470, Csa05g002800, Csa02g004650, Csa03g005950, Csa07g057140, Csa15g024960, Csa18g005870, Csa05g072050, Csa07g030580, Csa02g073960, Csa17g019070, Csa07g051260
3	GO:0048856	anatomical structure development	20	Csa14g006770, Csa05g034410, Csa15g079540, Csa03g017500, Csa03g009940, Csa09g002490, Csa12g048260, Csa20g077910, Csa07g060470, Csa05g002800, Csa02g004650, Csa03g005950, Csa07g057140, Csa15g024960, Csa18g005870, Csa05g072050, Csa07g030580, Csa02g073960, Csa17g019070, Csa07g051260
3	GO:0044767	single-organism developmental process	20	Csa14g006770, Csa05g034410, Csa15g079540, Csa03g017500, Csa03g009940, Csa09g002490, Csa12g048260, Csa20g077910, Csa07g060470, Csa05g002800, Csa02g004650, Csa03g005950, Csa07g057140, Csa15g024960, Csa18g005870, Csa05g072050, Csa02g073960, Csa07g030580, Csa17g019070, Csa07g051260
4	GO:1901564	organonitrogen compound metabolic process	20	Csa16g012900, Csa13g008310, Csa15g082810, Csa11g006160, Csa10g018520, Csa01g044770, Csa20080s010, Csa13g014960, Csa20g017730, Csa20g077910, Csa11g026520, Csa17g012350, Csa20g067590, Csa04g009800, Csa10g046630, Csa11g014390, Csa07g059580, Csa15g038080, Csa19g058270, Csa02g053330
4	GO:0007275	multicellular organism development	20	Csa14g006770, Csa05g034410, Csa15g079540, Csa03g017500, Csa03g009940, Csa09g002490, Csa12g048260, Csa07g060470, Csa20g077910, Csa05g002800, Csa02g004650, Csa03g005950, Csa07g057140, Csa18g005870, Csa15g024960, Csa05g072050, Csa07g030580, Csa02g073960, Csa17g019070, Csa07g051260
4	GO:0007154	cell communication	19	Csa14g006770, Csa11g011660, Csa08g007310, Csa19g046200, Csa11g092400, Csa14g016950, Csa12g011830, Csa07g063560, Csa05g094340, Csa13g023120, Csa01g027510, Csa02g074910, Csa11875s010, Csa08g057370, Csa07g006910, Csa17g022950, Csa20g009430, Csa01g035680, Csa15g071070
4	GO:1901700	response to oxygen-containing compound	19	Csa15g030660, Csa14g006770, Csa01g032070, Csa15g082810, Csa16g001350, Csa08g007310, Csa19g046200, Csa07g063560, Csa01g006820, Csa16g041100, Csa05g002800, Csa05g020420, Csa18g030580, Csa11g093550, Csa16g023600, Csa07g006910, Csa01g035680, Csa15g071070, Csa07g053360
4	GO:0009725	response to hormone	18	Csa15g030660, Csa14g006770, Csa18g024660, Csa11g085450, Csa16g001350, Csa08g007310, Csa11g007130, Csa19g046200, Csa01g006820, Csa16g041100, Csa01g027510, Csa05g020420, Csa18g030580, Csa03g038550, Csa07g006910, Csa16g002760, Csa01g035680, Csa15g071070
6	GO:0016310	phosphorylation	18	Csa07g027680, Csa10g016840, Csa07g058930, Csa05g014820, Csa20g038110, Csa10g011280, Csa10543s010, Csa11g030930, Csa19g054390, Csa17g011030, Csa20g041270, Csa03g001790, Csa11g018330, Csa02g074910, Csa16g009660, Csa08g057370, Csa11g062710, Csa20g009430
2	GO:0023052	signaling	16	Csa14g006770, Csa11g011660, Csa08g007310, Csa19g046200, Csa11g092400, Csa14g016950, Csa05g094340, Csa01g027510, Csa02g074910, Csa11875s010, Csa08g057370, Csa07g006910, Csa17g022950, Csa20g009430, Csa01g035680, Csa15g071070
3	GO:0044700	single organism signaling	16	Csa14g006770, Csa11g011660, Csa08g007310, Csa19g046200, Csa11g092400, Csa14g016950, Csa05g094340, Csa01g027510, Csa02g074910, Csa11875s010, Csa08g057370, Csa07g006910, Csa17g022950, Csa20g009430, Csa01g035680, Csa15g071070
4	GO:0006952	defense response	16	Csa18g002530, Csa11g100720, Csa16g012900, Csa05g006880, Csa13g006680, Csa13g048350, Csa04g061220, Csa07g026490, Csa12g011510, Csa05g042110, Csa07g017740, Csa20g005920, Csa06g049800, Csa20g027030, Csa09g058680, Csa19g004620
4	GO:0007165	signal transduction	16	Csa14g006770, Csa11g011660, Csa08g007310, Csa19g046200, Csa11g092400, Csa14g016950, Csa05g094340, Csa01g027510, Csa02g074910, Csa11875s010, Csa08g057370, Csa07g006910, Csa17g022950, Csa20g009430, Csa01g035680, Csa15g071070
4	GO:0055085	transmembrane transport	16	Csa05g034410, Csa08g005930, Csa06g033880, Csa07g054610, Csa16g049550, Csa12g017100, Csa05g002120, Csa09g047740, Csa07g060470, Csa04g068150, Csa15g017740, Csa03g020110, Csa09g011670, Csa15g079270, Csa14g001340, Csa05g033590
5	GO:1901566	organonitrogen compound biosynthetic process	16	Csa15g082810, Csa11g006160, Csa10g018520, Csa01g044770, Csa20080s010, Csa13g014960, Csa20g017730, Csa20g077910, Csa17g012350, Csa20g067590, Csa04g009800, Csa10g046630, Csa07g059580, Csa19g058270, Csa15g038080, Csa02g053330
7	GO:0006468	protein phosphorylation	16	Csa07g027680, Csa10g016840, Csa07g058930, Csa05g014820, Csa20g038110, Csa10g011280, Csa10543s010, Csa11g030930, Csa19g054390, Csa20g041270, Csa03g001790, Csa11g018330, Csa16g009660, Csa08g057370, Csa11g062710, Csa20g009430
3	GO:0009056	catabolic process	15	Csa14g006770, Csa16g012900, Csa13g007370, Csa09g075900, Csa19g015350, Csa06g041180, Csa20g077910, Csa11g026520, Csa05g015090, Csa01g006810, Csa04g047700, Csa20g027030, Csa20g021740, Csa11g014390, Csa14g037580
4	GO:0048731	system development	15	Csa14g006770, Csa05g034410, Csa15g079540, Csa03g017500, Csa09g002490, Csa12g048260, Csa05g002800, Csa03g005950, Csa07g057140, Csa18g005870, Csa05g072050, Csa02g073960, Csa07g030580, Csa17g019070, Csa07g051260
4	GO:0006629	lipid metabolic process	15	Csa14g006770, Csa10g018520, Csa01g021830, Csa03g009940, Csa11g092400, Csa14g049770, Csa11g088170, Csa12g011830, Csa13g015290, Csa07g057140, Csa14g037580, Csa18g024410, Csa14g053090, Csa05g093640, Csa02g057440
4	GO:0001101	response to acid chemical	14	Csa15g030660, Csa14g006770, Csa01g032070, Csa15g082810, Csa16g001350, Csa08g007310, Csa19g046200, Csa01g006820, Csa16g041100, Csa05g020420, Csa16g023600, Csa07g006910, Csa01g035680, Csa15g071070
5	GO:0071702	organic substance transport	14	Csa05g034410, Csa05g014730, Csa17g080430, Csa15g077900, Csa02g065010, Csa06791s010, Csa06g025700, Csa15g017740, Csa19g012130, Csa13g041790, Csa24034s010, Csa06g034330, Csa04g038270, Csa18g003430
3	GO:0044085	cellular component biogenesis	13	Csa09g002860, Csa10g012220, Csa01g016430, Csa11g013130, Csa11370s010, Csa11g013120, Csa15g001580, Csa12g016880, Csa19g035430, Csa06791s010, Csa18g030580, Csa15g059770, Csa09g058760
4	GO:0044262	cellular carbohydrate metabolic process	13	Csa14g006770, Csa10g012220, Csa11g013110, Csa15g079540, Csa11g013130, Csa11g013120, Csa12g016880, Csa02g005480, Csa19g035430, Csa01g001750, Csa01g001740, Csa18g030580, Csa15g059770
4	GO:0044248	cellular catabolic process	13	Csa16g012900, Csa13g007370, Csa09g075900, Csa19g015350, Csa06g041180, Csa20g077910, Csa05g015090, Csa01g006810, Csa04g047700, Csa20g027030, Csa20g021740, Csa11g014390, Csa14g037580
5	GO:0006811	ion transport	13	Csa08g005930, Csa06g033880, Csa11g011660, Csa07g054610, Csa16g049550, Csa07g056710, Csa16g047320, Csa12g017100, Csa04g068150, Csa15g017740, Csa04g054910, Csa14g001340, Csa18g003430
3	GO:0033036	macromolecule localization	12	Csa05g034410, Csa05g014730, Csa10g018520, Csa17g080430, Csa15g077900, Csa02g065010, Csa06791s010, Csa06g025700, Csa19g012130, Csa06g034330, Csa04g038270, Csa02g073960
3	GO:0065008	regulation of biological quality	12	Csa14g006770, Csa11g100720, Csa13g008310, Csa11g011660, Csa08g007310, Csa07g054610, Csa10g018520, Csa16g049550, Csa15g001580, Csa07g057140, Csa03g017780, Csa02g073960
4	GO:0009791	post-embryonic development	12	Csa14g006770, Csa05g034410, Csa03g017500, Csa09g002490, Csa12g048260, Csa05g002800, Csa03g005950, Csa05g072050, Csa07g030580, Csa02g073960, Csa17g019070, Csa07g051260
5	GO:0005976	polysaccharide metabolic process	12	Csa10g012220, Csa11g013110, Csa15g079540, Csa11g013130, Csa11g013120, Csa12g016880, Csa19g035430, Csa17205s010, Csa01g001750, Csa01g001740, Csa18g030580, Csa15g059770
5	GO:0043603	cellular amide metabolic process	12	Csa16g012900, Csa10g018520, Csa01g044770, Csa20080s010, Csa13g014960, Csa20g017730, Csa17g012350, Csa20g067590, Csa04g009800, Csa10g046630, Csa15g038080, Csa02g053330
5	GO:0006518	peptide metabolic process	12	Csa16g012900, Csa10g018520, Csa01g044770, Csa13g014960, Csa20g017730, Csa20080s010, Csa17g012350, Csa20g067590, Csa04g009800, Csa10g046630, Csa15g038080, Csa02g053330
2	GO:0000003	reproduction	11	Csa14g006770, Csa05g034410, Csa03g005950, Csa03g017500, Csa03g009940, Csa09g002490, Csa05g072050, Csa07g030580, Csa12g048260, Csa17g019070, Csa07g051260
2	GO:0022414	reproductive process	11	Csa14g006770, Csa05g034410, Csa03g005950, Csa03g017500, Csa03g009940, Csa09g002490, Csa05g072050, Csa07g030580, Csa12g048260, Csa17g019070, Csa07g051260
3	GO:0003006	developmental process involved in reproduction	11	Csa14g006770, Csa05g034410, Csa03g005950, Csa03g017500, Csa03g009940, Csa09g002490, Csa05g072050, Csa07g030580, Csa12g048260, Csa17g019070, Csa07g051260
3	GO:0009605	response to external stimulus	11	Csa11g100720, Csa16g012900, Csa13g023120, Csa14g047410, Csa18g030580, Csa20g027030, Csa16g023600, Csa02g073960, Csa12g011830, Csa09g058680, Csa07g063560
3	GO:0071554	cell wall organization or biogenesis	11	Csa19g035430, Csa10g012220, Csa11g013110, Csa15g079540, Csa11g013130, Csa17205s010, Csa11g013120, Csa18g030580, Csa12g016880, Csa15g059770, Csa07g059670
3	GO:0044702	single organism reproductive process	11	Csa14g006770, Csa05g034410, Csa03g005950, Csa03g017500, Csa03g009940, Csa09g002490, Csa05g072050, Csa07g030580, Csa12g048260, Csa17g019070, Csa07g051260
4	GO:1901575	organic substance catabolic process	11	Csa14g006770, Csa11g026520, Csa01g006810, Csa13g007370, Csa09g075900, Csa19g015350, Csa20g027030, Csa20g021740, Csa11g014390, Csa14g037580, Csa20g077910
5	GO:0044264	cellular polysaccharide metabolic process	11	Csa19g035430, Csa10g012220, Csa11g013110, Csa15g079540, Csa11g013130, Csa01g001750, Csa11g013120, Csa01g001740, Csa18g030580, Csa12g016880, Csa15g059770
5	GO:0006508	proteolysis	11	Csa06g025700, Csa01g006810, Csa11370s010, Csa01g025840, Csa09g075900, Csa20g027030, Csa15g077900, Csa20g021740, Csa06g034330, Csa16g023600, Csa08g028040
5	GO:0033993	response to lipid	11	Csa14g006770, Csa01g006820, Csa15g030660, Csa16g041100, Csa16g001350, Csa08g007310, Csa19g046200, Csa18g030580, Csa07g006910, Csa01g035680, Csa15g071070
6	GO:0006073	cellular glucan metabolic process	11	Csa19g035430, Csa10g012220, Csa11g013110, Csa15g079540, Csa11g013130, Csa01g001750, Csa11g013120, Csa01g001740, Csa18g030580, Csa12g016880, Csa15g059770
6	GO:0044042	glucan metabolic process	11	Csa19g035430, Csa10g012220, Csa11g013110, Csa15g079540, Csa11g013130, Csa01g001750, Csa11g013120, Csa01g001740, Csa18g030580, Csa12g016880, Csa15g059770
6	GO:0043604	amide biosynthetic process	11	Csa17g012350, Csa20g067590, Csa10g018520, Csa04g009800, Csa10g046630, Csa01g044770, Csa15g038080, Csa02g053330, Csa13g014960, Csa20g017730, Csa20080s010
6	GO:0006412	translation	11	Csa17g012350, Csa20g067590, Csa10g018520, Csa04g009800, Csa10g046630, Csa01g044770, Csa15g038080, Csa13g014960, Csa20g017730, Csa20080s010, Csa02g053330
6	GO:0043043	peptide biosynthetic process	11	Csa17g012350, Csa20g067590, Csa10g018520, Csa04g009800, Csa10g046630, Csa01g044770, Csa15g038080, Csa02g053330, Csa13g014960, Csa20g017730, Csa20080s010
4	GO:0071555	cell wall organization	10	Csa19g035430, Csa10g012220, Csa15g079540, Csa11g013130, Csa17205s010, Csa11g013120, Csa18g030580, Csa12g016880, Csa15g059770, Csa07g059670
4	GO:0044255	cellular lipid metabolic process	10	Csa13g015290, Csa14g006770, Csa10g018520, Csa01g021830, Csa03g009940, Csa07g057140, Csa14g037580, Csa18g024410, Csa12g011830, Csa14g053090
4	GO:0044712	single-organism catabolic process	10	Csa14g006770, Csa16g012900, Csa05g015090, Csa13g007370, Csa04g047700, Csa19g015350, Csa11g014390, Csa14g037580, Csa06g041180, Csa20g077910
4	GO:0044281	small molecule metabolic process	10	Csa14g006770, Csa11g006160, Csa14g047410, Csa11g014390, Csa14g037580, Csa00441s160, Csa07g059580, Csa12g011830, Csa19g058270, Csa20g077910
4	GO:0045229	external encapsulating structure organization	10	Csa19g035430, Csa10g012220, Csa15g079540, Csa11g013130, Csa17205s010, Csa11g013120, Csa18g030580, Csa12g016880, Csa15g059770, Csa07g059670
4	GO:0048608	reproductive structure development	10	Csa14g006770, Csa05g034410, Csa03g005950, Csa03g017500, Csa09g002490, Csa05g072050, Csa07g030580, Csa12g048260, Csa17g019070, Csa07g051260
5	GO:0061458	reproductive system development	10	Csa14g006770, Csa05g034410, Csa03g005950, Csa03g017500, Csa09g002490, Csa05g072050, Csa07g030580, Csa12g048260, Csa17g019070, Csa07g051260
4	GO:0044723	single-organism carbohydrate metabolic process	9	Csa14g006770, Csa17g005610, Csa17205s010, Csa01g001750, Csa01g001740, Csa07g059580, Csa14g053090, Csa02g005480, Csa19g001310
4	GO:0009314	response to radiation	9	Csa05g094340, Csa11g011660, Csa14g047410, Csa11g093550, Csa20g021740, Csa14g037580, Csa16g023600, Csa07g006910, Csa07g033490
4	GO:0070887	cellular response to chemical stimulus	9	Csa14g006770, Csa10g018520, Csa08g007310, Csa01g027510, Csa19g046200, Csa07g006910, Csa07g063560, Csa01g035680, Csa15g071070
5	GO:0009416	response to light stimulus	9	Csa05g094340, Csa11g011660, Csa14g047410, Csa11g093550, Csa20g021740, Csa14g037580, Csa16g023600, Csa07g006910, Csa07g033490
5	GO:0008610	lipid biosynthetic process	9	Csa13g015290, Csa10g018520, Csa01g021830, Csa03g009940, Csa07g057140, Csa14g037580, Csa18g024410, Csa12g011830, Csa14g053090
2	GO:0048518	positive regulation of biological process	8	Csa01g006810, Csa13g023120, Csa02g004650, Csa03g017500, Csa07g057140, Csa20g027030, Csa02g073960, Csa17g019070
4	GO:0044036	cell wall macromolecule metabolic process	8	Csa19g035430, Csa10g012220, Csa11g013110, Csa11g013130, Csa11g013120, Csa18g030580, Csa12g016880, Csa15g059770
4	GO:0048367	shoot system development	8	Csa14g006770, Csa03g017500, Csa07g057140, Csa09g002490, Csa05g072050, Csa07g030580, Csa12g048260, Csa17g019070
4	GO:0006082	organic acid metabolic process	8	Csa11g006160, Csa14g047410, Csa11g014390, Csa14g037580, Csa00441s160, Csa07g059580, Csa12g011830, Csa19g058270
5	GO:0016192	vesicle-mediated transport	8	Csa17g025450, Csa09g002860, Csa06g025700, Csa16g001350, Csa14g004990, Csa04g054700, Csa04g038270, Csa03g058550
5	GO:0071310	cellular response to organic substance	8	Csa14g006770, Csa10g018520, Csa08g007310, Csa01g027510, Csa19g046200, Csa07g006910, Csa01g035680, Csa15g071070
5	GO:0043436	oxoacid metabolic process	8	Csa11g006160, Csa14g047410, Csa11g014390, Csa14g037580, Csa00441s160, Csa07g059580, Csa12g011830, Csa19g058270
5	GO:0010383	cell wall polysaccharide metabolic process	8	Csa19g035430, Csa10g012220, Csa11g013110, Csa11g013130, Csa11g013120, Csa18g030580, Csa12g016880, Csa15g059770
6	GO:0010410	hemicellulose metabolic process	8	Csa19g035430, Csa10g012220, Csa11g013110, Csa11g013130, Csa11g013120, Csa18g030580, Csa12g016880, Csa15g059770
7	GO:0010411	xyloglucan metabolic process	8	Csa19g035430, Csa10g012220, Csa11g013110, Csa11g013130, Csa11g013120, Csa18g030580, Csa12g016880, Csa15g059770
3	GO:0048522	positive regulation of cellular process	7	Csa01g006810, Csa13g023120, Csa02g004650, Csa03g017500, Csa20g027030, Csa02g073960, Csa17g019070
4	GO:0071495	cellular response to endogenous stimulus	7	Csa14g006770, Csa08g007310, Csa19g046200, Csa01g027510, Csa07g006910, Csa01g035680, Csa15g071070
4	GO:0099402	plant organ development	7	Csa14g006770, Csa05g002800, Csa15g079540, Csa03g017500, Csa18g005870, Csa02g073960, Csa17g019070
4	GO:0019748	secondary metabolic process	7	Csa16g012900, Csa17g050420, Csa13g007370, Csa03g017500, Csa19g015350, Csa13g048350, Csa17g019070
4	GO:0042546	cell wall biogenesis	7	Csa19g035430, Csa10g012220, Csa11g013130, Csa11g013120, Csa18g030580, Csa12g016880, Csa15g059770
5	GO:0097305	response to alcohol	7	Csa14g006770, Csa01g006820, Csa15g030660, Csa16g041100, Csa16g001350, Csa18g030580, Csa07g006910
5	GO:0046486	glycerolipid metabolic process	7	Csa13g015290, Csa14g006770, Csa10g018520, Csa01g021830, Csa03g009940, Csa18g024410, Csa14g053090
5	GO:0009755	hormone-mediated signaling pathway	7	Csa14g006770, Csa08g007310, Csa19g046200, Csa01g027510, Csa07g006910, Csa01g035680, Csa15g071070
5	GO:0034220	ion transmembrane transport	7	Csa04g068150, Csa15g017740, Csa08g005930, Csa07g054610, Csa16g049550, Csa12g017100, Csa14g001340
5	GO:0032870	cellular response to hormone stimulus	7	Csa14g006770, Csa08g007310, Csa19g046200, Csa01g027510, Csa07g006910, Csa01g035680, Csa15g071070
6	GO:0006812	cation transport	7	Csa08g005930, Csa06g033880, Csa07g054610, Csa16g049550, Csa04g054910, Csa12g017100, Csa14g001340
2	GO:0051704	multi-organism process	6	Csa11g100720, Csa16g012900, Csa14g047410, Csa03g009940, Csa20g027030, Csa09g058680
3	GO:0050793	regulation of developmental process	6	Csa03g017500, Csa07g057140, Csa09g002490, Csa05g072050, Csa07g030580, Csa17g019070
3	GO:0051239	regulation of multicellular organismal process	6	Csa03g017500, Csa07g057140, Csa09g002490, Csa05g072050, Csa07g030580, Csa17g019070
4	GO:0072593	reactive oxygen species metabolic process	6	Csa05g015090, Csa14g047410, Csa04g047700, Csa05g072050, Csa06g041180, Csa07g030580
4	GO:0019637	organophosphate metabolic process	6	Csa14g006770, Csa10g018520, Csa01g021830, Csa03g009940, Csa14g053090, Csa20g077910
4	GO:0006091	generation of precursor metabolites and energy	6	Csa02g045480, Csa00495s070, Csa00495s080, Csa20g021740, Csa00495s140, Csa00441s160
4	GO:0048513	animal organ development	6	Csa05g002800, Csa14g006770, Csa03g017500, Csa02g073960, Csa12g048260, Csa17g019070
4	GO:0022607	cellular component assembly	6	Csa09g002860, Csa06791s010, Csa01g016430, Csa11370s010, Csa15g001580, Csa09g058760
4	GO:0008104	protein localization	6	Csa05g034410, Csa06791s010, Csa06g025700, Csa10g018520, Csa04g038270, Csa02g073960
4	GO:0010035	response to inorganic substance	6	Csa16g012900, Csa01g032070, Csa15g082810, Csa05g015090, Csa11g093550, Csa06g041180
4	GO:0009888	tissue development	6	Csa14g006770, Csa03g017500, Csa07g057140, Csa18g005870, Csa12g048260, Csa17g019070
4	GO:0090567	reproductive shoot system development	6	Csa03g017500, Csa09g002490, Csa05g072050, Csa07g030580, Csa12g048260, Csa17g019070
4	GO:0010876	lipid localization	6	Csa05g014730, Csa19g012130, Csa17g080430, Csa15g077900, Csa06g034330, Csa02g065010
4	GO:0006996	organelle organization	6	Csa05g034410, Csa09g002860, Csa01g016430, Csa01g006810, Csa20g021740, Csa11g001410
4	GO:0043933	macromolecular complex subunit organization	6	Csa09g002860, Csa06791s010, Csa11370s010, Csa20080s010, Csa09g058760, Csa11g001410
4	GO:1901135	carbohydrate derivative metabolic process	6	Csa11g026520, Csa07g059580, Csa12g011830, Csa14g053090, Csa20g077910, Csa19g001310
4	GO:2000026	regulation of multicellular organismal development	6	Csa03g017500, Csa07g057140, Csa09g002490, Csa05g072050, Csa07g030580, Csa17g019070
5	GO:0006869	lipid transport	6	Csa05g014730, Csa19g012130, Csa17g080430, Csa15g077900, Csa06g034330, Csa02g065010
5	GO:0010154	fruit development	6	Csa05g034410, Csa14g006770, Csa03g005950, Csa09g002490, Csa12g048260, Csa07g051260
5	GO:0071229	cellular response to acid chemical	6	Csa14g006770, Csa08g007310, Csa19g046200, Csa07g006910, Csa01g035680, Csa15g071070
5	GO:0009733	response to auxin	6	Csa18g024660, Csa11g085450, Csa11g007130, Csa01g027510, Csa18g030580, Csa16g002760
5	GO:1901701	cellular response to oxygen-containing compound	6	Csa14g006770, Csa08g007310, Csa19g046200, Csa07g006910, Csa01g035680, Csa15g071070
5	GO:0009908	flower development	6	Csa03g017500, Csa09g002490, Csa05g072050, Csa07g030580, Csa12g048260, Csa17g019070
5	GO:0045017	glycerolipid biosynthetic process	6	Csa13g015290, Csa10g018520, Csa01g021830, Csa03g009940, Csa18g024410, Csa14g053090
5	GO:0009737	response to abscisic acid	6	Csa14g006770, Csa01g006820, Csa15g030660, Csa16g041100, Csa16g001350, Csa07g006910
6	GO:0071396	cellular response to lipid	6	Csa14g006770, Csa08g007310, Csa19g046200, Csa07g006910, Csa01g035680, Csa15g071070
7	GO:0070647	protein modification by small protein conjugation or removal	6	Csa01g006810, Csa11370s010, Csa09g075900, Csa11g005230, Csa20g027030, Csa07g033490
2	GO:0048519	negative regulation of biological process	5	Csa17g050420, Csa10g018520, Csa20g027030, Csa20g021740, Csa07g063560
3	GO:0009607	response to biotic stimulus	5	Csa11g100720, Csa16g012900, Csa14g047410, Csa20g027030, Csa09g058680
3	GO:0009653	anatomical structure morphogenesis	5	Csa14g006770, Csa03g017500, Csa07g057140, Csa18g005870, Csa17g019070
3	GO:0051707	response to other organism	5	Csa11g100720, Csa16g012900, Csa14g047410, Csa20g027030, Csa09g058680
4	GO:1901698	response to nitrogen compound	5	Csa05g002800, Csa01g032070, Csa10g018520, Csa07g063560, Csa07g053360
4	GO:0006970	response to osmotic stress	5	Csa01g006820, Csa05g015090, Csa10g018520, Csa00441s160, Csa06g041180
4	GO:0006790	sulfur compound metabolic process	5	Csa16g012900, Csa15g001580, Csa07g059580, Csa12g011830, Csa20g077910
4	GO:0048316	seed development	5	Csa05g034410, Csa14g006770, Csa03g005950, Csa09g002490, Csa07g051260
4	GO:0015979	photosynthesis	5	Csa02g045480, Csa00495s070, Csa00495s080, Csa20g021740, Csa00495s140
4	GO:0010817	regulation of hormone levels	5	Csa14g006770, Csa13g008310, Csa10g018520, Csa07g057140, Csa02g073960
4	GO:0009266	response to temperature stimulus	5	Csa01g006820, Csa10g018520, Csa18g030580, Csa11g093550, Csa07g051260
4	GO:0043207	response to external biotic stimulus	5	Csa11g100720, Csa16g012900, Csa14g047410, Csa20g027030, Csa09g058680
4	GO:0048869	cellular developmental process	5	Csa14g006770, Csa03g009940, Csa18g005870, Csa09g002490, Csa02g073960
4	GO:0042592	homeostatic process	5	Csa11g011660, Csa08g007310, Csa16g049550, Csa15g001580, Csa03g017780
4	GO:0007017	microtubule-based process	5	Csa20g017900, Csa04g024430, Csa07g047280, Csa20g032010, Csa20g081930
4	GO:0009793	embryo development ending in seed dormancy	5	Csa14g006770, Csa05g034410, Csa03g005950, Csa09g002490, Csa07g051260
5	GO:0016051	carbohydrate biosynthetic process	5	Csa17g005610, Csa17205s010, Csa01g001750, Csa01g001740, Csa02g005480
5	GO:0071822	protein complex subunit organization	5	Csa09g002860, Csa06791s010, Csa11370s010, Csa20080s010, Csa09g058760
5	GO:0009057	macromolecule catabolic process	5	Csa11g026520, Csa01g006810, Csa09g075900, Csa20g027030, Csa20g021740
5	GO:0048507	meristem development	5	Csa14g006770, Csa03g017500, Csa07g057140, Csa12g048260, Csa17g019070
5	GO:1901137	carbohydrate derivative biosynthetic process	5	Csa07g059580, Csa12g011830, Csa14g053090, Csa20g077910, Csa19g001310
5	GO:0019684	photosynthesis, light reaction	5	Csa02g045480, Csa00495s070, Csa00495s080, Csa20g021740, Csa00495s140
5	GO:0009651	response to salt stress	5	Csa01g006820, Csa05g015090, Csa10g018520, Csa00441s160, Csa06g041180
5	GO:0009790	embryo development	5	Csa05g034410, Csa14g006770, Csa03g005950, Csa09g002490, Csa07g051260
5	GO:0030154	cell differentiation	5	Csa14g006770, Csa03g009940, Csa18g005870, Csa09g002490, Csa02g073960
5	GO:0006644	phospholipid metabolic process	5	Csa14g006770, Csa10g018520, Csa01g021830, Csa03g009940, Csa14g053090
5	GO:0090407	organophosphate biosynthetic process	5	Csa10g018520, Csa01g021830, Csa03g009940, Csa14g053090, Csa20g077910
6	GO:0098655	cation transmembrane transport	5	Csa08g005930, Csa07g054610, Csa16g049550, Csa12g017100, Csa14g001340
6	GO:0019752	carboxylic acid metabolic process	5	Csa11g006160, Csa00441s160, Csa11g014390, Csa14g037580, Csa19g058270
6	GO:0016311	dephosphorylation	5	Csa14g006770, Csa10g018520, Csa03g009940, Csa14g022050, Csa02g005480
7	GO:0030001	metal ion transport	5	Csa07g054610, Csa16g049550, Csa04g054910, Csa12g017100, Csa14g001340
8	GO:0032446	protein modification by small protein conjugation	5	Csa01g006810, Csa09g075900, Csa11g005230, Csa20g027030, Csa07g033490
9	GO:0016567	protein ubiquitination	5	Csa01g006810, Csa09g075900, Csa11g005230, Csa20g027030, Csa07g033490
2	GO:0040007	growth	4	Csa03g017500, Csa18g005870, Csa20080s010, Csa17g019070
3	GO:0051641	cellular localization	4	Csa17g025450, Csa05g034410, Csa06791s010, Csa04g038270
3	GO:0008283	cell proliferation	4	Csa03g017500, Csa17g018890, Csa02g073960, Csa17g019070
3	GO:0032259	methylation	4	Csa04g011930, Csa12g078020, Csa10g010820, Csa16g041700
3	GO:0009893	positive regulation of metabolic process	4	Csa01g006810, Csa02g004650, Csa07g057140, Csa20g027030
3	GO:0065009	regulation of molecular function	4	Csa09g062420, Csa10g018520, Csa14g016950, Csa11g099210
3	GO:0009892	negative regulation of metabolic process	4	Csa17g050420, Csa10g018520, Csa20g021740, Csa07g063560
4	GO:0009611	response to wounding	4	Csa16g041100, Csa15g082810, Csa02g026540, Csa05g020420
4	GO:0010016	shoot system morphogenesis	4	Csa14g006770, Csa03g017500, Csa07g057140, Csa17g019070
4	GO:0048364	root development	4	Csa05g002800, Csa15g079540, Csa18g005870, Csa02g073960
4	GO:0061024	membrane organization	4	Csa05g034410, Csa09g002860, Csa20g021740, Csa04g038270
4	GO:0019725	cellular homeostasis	4	Csa11g011660, Csa08g007310, Csa16g049550, Csa15g001580
4	GO:0009698	phenylpropanoid metabolic process	4	Csa17g050420, Csa13g007370, Csa19g015350, Csa13g048350
4	GO:0050790	regulation of catalytic activity	4	Csa09g062420, Csa10g018520, Csa14g016950, Csa11g099210
4	GO:0033554	cellular response to stress	4	Csa13g023120, Csa14g015310, Csa12g011830, Csa07g063560
4	GO:0045184	establishment of protein localization	4	Csa05g034410, Csa06791s010, Csa06g025700, Csa04g038270
4	GO:0009409	response to cold	4	Csa01g006820, Csa10g018520, Csa18g030580, Csa07g051260
4	GO:0022900	electron transport chain	4	Csa00495s070, Csa00495s080, Csa00495s140, Csa20g021740
4	GO:0070271	protein complex biogenesis	4	Csa09g002860, Csa06791s010, Csa11370s010, Csa09g058760
4	GO:0009991	response to extracellular stimulus	4	Csa13g023120, Csa16g023600, Csa12g011830, Csa07g063560
4	GO:0006979	response to oxidative stress	4	Csa05g015090, Csa04g047700, Csa11g093550, Csa06g041180
4	GO:0051649	establishment of localization in cell	4	Csa17g025450, Csa05g034410, Csa06791s010, Csa04g038270
5	GO:0044550	secondary metabolite biosynthetic process	4	Csa17g050420, Csa03g017500, Csa13g048350, Csa17g019070
5	GO:0014070	response to organic cyclic compound	4	Csa15g030660, Csa16g041100, Csa10g018520, Csa18g030580
5	GO:0008654	phospholipid biosynthetic process	4	Csa10g018520, Csa01g021830, Csa03g009940, Csa14g053090
5	GO:0031667	response to nutrient levels	4	Csa13g023120, Csa16g023600, Csa12g011830, Csa07g063560
5	GO:0022622	root system development	4	Csa05g002800, Csa15g079540, Csa18g005870, Csa02g073960
5	GO:0046907	intracellular transport	4	Csa17g025450, Csa05g034410, Csa06791s010, Csa04g038270
5	GO:0009739	response to gibberellin	4	Csa08g007310, Csa19g046200, Csa01g035680, Csa15g071070
5	GO:0044265	cellular macromolecule catabolic process	4	Csa01g006810, Csa09g075900, Csa20g027030, Csa20g021740
5	GO:0015031	protein transport	4	Csa05g034410, Csa06791s010, Csa06g025700, Csa04g038270
5	GO:0030163	protein catabolic process	4	Csa01g006810, Csa09g075900, Csa20g027030, Csa20g021740
5	GO:0006461	protein complex assembly	4	Csa09g002860, Csa06791s010, Csa11370s010, Csa09g058760
5	GO:0065003	macromolecular complex assembly	4	Csa09g002860, Csa06791s010, Csa11370s010, Csa09g058760
5	GO:0009767	photosynthetic electron transport chain	4	Csa00495s070, Csa00495s080, Csa00495s140, Csa20g021740
5	GO:0048878	chemical homeostasis	4	Csa11g011660, Csa16g049550, Csa15g001580, Csa03g017780
6	GO:0043623	cellular protein complex assembly	4	Csa09g002860, Csa06791s010, Csa11370s010, Csa09g058760
6	GO:0034622	cellular macromolecular complex assembly	4	Csa09g002860, Csa06791s010, Csa11370s010, Csa09g058760
6	GO:0044257	cellular protein catabolic process	4	Csa01g006810, Csa09g075900, Csa20g027030, Csa20g021740
6	GO:0050801	ion homeostasis	4	Csa11g011660, Csa16g049550, Csa15g001580, Csa03g017780
6	GO:0010476	gibberellin mediated signaling pathway	4	Csa08g007310, Csa19g046200, Csa01g035680, Csa15g071070
6	GO:0006820	anion transport	4	Csa15g017740, Csa07g056710, Csa16g047320, Csa18g003430
6	GO:0090305	nucleic acid phosphodiester bond hydrolysis	4	Csa03g005950, Csa16g020060, Csa11g019620, Csa04g008480
6	GO:0071370	cellular response to gibberellin stimulus	4	Csa08g007310, Csa19g046200, Csa01g035680, Csa15g071070
6	GO:0006650	glycerophospholipid metabolic process	4	Csa14g006770, Csa01g021830, Csa03g009940, Csa14g053090
7	GO:0098771	inorganic ion homeostasis	4	Csa11g011660, Csa16g049550, Csa15g001580, Csa03g017780
7	GO:0055080	cation homeostasis	4	Csa11g011660, Csa16g049550, Csa15g001580, Csa03g017780
7	GO:0009740	gibberellic acid mediated signaling pathway	4	Csa08g007310, Csa19g046200, Csa01g035680, Csa15g071070
8	GO:0055065	metal ion homeostasis	4	Csa11g011660, Csa16g049550, Csa15g001580, Csa03g017780
3	GO:0048589	developmental growth	3	Csa03g017500, Csa18g005870, Csa17g019070
3	GO:0040008	regulation of growth	3	Csa03g017500, Csa20080s010, Csa17g019070
3	GO:0048646	anatomical structure formation involved in morphogenesis	3	Csa03g017500, Csa07g057140, Csa17g019070
3	GO:2000241	regulation of reproductive process	3	Csa09g002490, Csa05g072050, Csa07g030580
3	GO:0048583	regulation of response to stimulus	3	Csa13g023120, Csa14g016950, Csa20g027030
3	GO:0048523	negative regulation of cellular process	3	Csa10g018520, Csa20g021740, Csa07g063560
4	GO:1990267	response to transition metal nanoparticle	3	Csa16g012900, Csa05g015090, Csa06g041180
4	GO:0010243	response to organonitrogen compound	3	Csa05g002800, Csa07g063560, Csa07g053360
4	GO:0006486	protein glycosylation	3	Csa07g059580, Csa14g053090, Csa19g001310
4	GO:0009887	organ morphogenesis	3	Csa14g006770, Csa03g017500, Csa17g019070
4	GO:0010073	meristem maintenance	3	Csa03g017500, Csa12g048260, Csa17g019070
4	GO:0031668	cellular response to extracellular stimulus	3	Csa13g023120, Csa12g011830, Csa07g063560
4	GO:0009909	regulation of flower development	3	Csa09g002490, Csa05g072050, Csa07g030580
4	GO:2001057	reactive nitrogen species metabolic process	3	Csa14g047410, Csa05g072050, Csa07g030580
4	GO:0070482	response to oxygen levels	3	Csa19g050740, Csa15g071960, Csa16g035030
4	GO:0031325	positive regulation of cellular metabolic process	3	Csa01g006810, Csa02g004650, Csa20g027030
4	GO:0001666	response to hypoxia	3	Csa19g050740, Csa15g071960, Csa16g035030
4	GO:0042594	response to starvation	3	Csa13g023120, Csa12g011830, Csa07g063560
4	GO:0034637	cellular carbohydrate biosynthetic process	3	Csa01g001750, Csa01g001740, Csa02g005480
4	GO:0010604	positive regulation of macromolecule metabolic process	3	Csa01g006810, Csa02g004650, Csa20g027030
4	GO:0042127	regulation of cell proliferation	3	Csa03g017500, Csa02g073960, Csa17g019070
4	GO:0010605	negative regulation of macromolecule metabolic process	3	Csa17g050420, Csa10g018520, Csa07g063560
4	GO:0042744	hydrogen peroxide catabolic process	3	Csa05g015090, Csa04g047700, Csa06g041180
4	GO:0031324	negative regulation of cellular metabolic process	3	Csa10g018520, Csa20g021740, Csa07g063560
4	GO:0008284	positive regulation of cell proliferation	3	Csa03g017500, Csa02g073960, Csa17g019070
4	GO:0070727	cellular macromolecule localization	3	Csa05g034410, Csa06791s010, Csa04g038270
4	GO:0071496	cellular response to external stimulus	3	Csa13g023120, Csa12g011830, Csa07g063560
4	GO:0098542	defense response to other organism	3	Csa11g100720, Csa16g012900, Csa20g027030
4	GO:0006520	cellular amino acid metabolic process	3	Csa11g006160, Csa11g014390, Csa19g058270
5	GO:0055082	cellular chemical homeostasis	3	Csa11g011660, Csa16g049550, Csa15g001580
5	GO:0010043	response to zinc ion	3	Csa16g012900, Csa05g015090, Csa06g041180
5	GO:1901565	organonitrogen compound catabolic process	3	Csa11g026520, Csa11g014390, Csa20g077910
5	GO:0044282	small molecule catabolic process	3	Csa14g006770, Csa11g014390, Csa14g037580
5	GO:0051336	regulation of hydrolase activity	3	Csa09g062420, Csa10g018520, Csa14g016950
5	GO:0010038	response to metal ion	3	Csa16g012900, Csa05g015090, Csa06g041180
5	GO:0048580	regulation of post-embryonic development	3	Csa09g002490, Csa05g072050, Csa07g030580
5	GO:0048831	regulation of shoot system development	3	Csa09g002490, Csa05g072050, Csa07g030580
5	GO:0044283	small molecule biosynthetic process	3	Csa11g006160, Csa14g037580, Csa19g058270
5	GO:0009267	cellular response to starvation	3	Csa13g023120, Csa12g011830, Csa07g063560
5	GO:0048509	regulation of meristem development	3	Csa03g017500, Csa07g057140, Csa17g019070
5	GO:0010629	negative regulation of gene expression	3	Csa17g050420, Csa10g018520, Csa07g063560
5	GO:0051246	regulation of protein metabolic process	3	Csa01g006810, Csa10g018520, Csa20g027030
5	GO:0032268	regulation of cellular protein metabolic process	3	Csa01g006810, Csa10g018520, Csa20g027030
5	GO:0019439	aromatic compound catabolic process	3	Csa13g007370, Csa19g015350, Csa20g077910
5	GO:1902582	single-organism intracellular transport	3	Csa17g025450, Csa05g034410, Csa06791s010
5	GO:0009100	glycoprotein metabolic process	3	Csa07g059580, Csa14g053090, Csa19g001310
5	GO:0031669	cellular response to nutrient levels	3	Csa13g023120, Csa12g011830, Csa07g063560
5	GO:0046209	nitric oxide metabolic process	3	Csa14g047410, Csa05g072050, Csa07g030580
5	GO:0009965	leaf morphogenesis	3	Csa14g006770, Csa03g017500, Csa17g019070
5	GO:0048827	phyllome development	3	Csa14g006770, Csa03g017500, Csa17g019070
5	GO:0010200	response to chitin	3	Csa05g002800, Csa07g063560, Csa07g053360
5	GO:1901361	organic cyclic compound catabolic process	3	Csa13g007370, Csa19g015350, Csa20g077910
5	GO:0042743	hydrogen peroxide metabolic process	3	Csa05g015090, Csa04g047700, Csa06g041180
5	GO:0034613	cellular protein localization	3	Csa05g034410, Csa06791s010, Csa04g038270
5	GO:0036293	response to decreased oxygen levels	3	Csa19g050740, Csa15g071960, Csa16g035030
5	GO:0070085	glycosylation	3	Csa07g059580, Csa14g053090, Csa19g001310
5	GO:0009914	hormone transport	3	Csa10g018520, Csa07g057140, Csa02g073960
5	GO:0016053	organic acid biosynthetic process	3	Csa11g006160, Csa14g037580, Csa19g058270
6	GO:0010498	proteasomal protein catabolic process	3	Csa01g006810, Csa09g075900, Csa20g027030
6	GO:0016036	cellular response to phosphate starvation	3	Csa13g023120, Csa12g011830, Csa07g063560
6	GO:0046474	glycerophospholipid biosynthetic process	3	Csa01g021830, Csa03g009940, Csa14g053090
6	GO:0009101	glycoprotein biosynthetic process	3	Csa07g059580, Csa14g053090, Csa19g001310
6	GO:0006886	intracellular protein transport	3	Csa05g034410, Csa06791s010, Csa04g038270
6	GO:0051603	proteolysis involved in cellular protein catabolic process	3	Csa01g006810, Csa09g075900, Csa20g027030
6	GO:0043632	modification-dependent macromolecule catabolic process	3	Csa01g006810, Csa09g075900, Csa20g027030
6	GO:0009772	photosynthetic electron transport in photosystem II	3	Csa00495s070, Csa00495s080, Csa00495s140
6	GO:0043413	macromolecule glycosylation	3	Csa07g059580, Csa14g053090, Csa19g001310
6	GO:0048366	leaf development	3	Csa14g006770, Csa03g017500, Csa17g019070
6	GO:0098660	inorganic ion transmembrane transport	3	Csa07g054610, Csa16g049550, Csa14g001340
6	GO:0060918	auxin transport	3	Csa10g018520, Csa07g057140, Csa02g073960
6	GO:0006396	RNA processing	3	Csa10g018520, Csa03g005950, Csa14g008190
6	GO:0046394	carboxylic acid biosynthetic process	3	Csa11g006160, Csa14g037580, Csa19g058270
6	GO:0006873	cellular ion homeostasis	3	Csa11g011660, Csa16g049550, Csa15g001580
6	GO:0009642	response to light intensity	3	Csa11g093550, Csa20g021740, Csa07g006910
6	GO:0000271	polysaccharide biosynthetic process	3	Csa17205s010, Csa01g001750, Csa01g001740
7	GO:0030003	cellular cation homeostasis	3	Csa11g011660, Csa16g049550, Csa15g001580
7	GO:0015672	monovalent inorganic cation transport	3	Csa07g054610, Csa04g054910, Csa14g001340
7	GO:0098662	inorganic cation transmembrane transport	3	Csa07g054610, Csa16g049550, Csa14g001340
7	GO:0019941	modification-dependent protein catabolic process	3	Csa01g006810, Csa09g075900, Csa20g027030
7	GO:0043161	proteasome-mediated ubiquitin-dependent protein catabolic process	3	Csa01g006810, Csa09g075900, Csa20g027030
7	GO:0018298	protein-chromophore linkage	3	Csa00495s070, Csa00495s080, Csa00495s140
7	GO:0009926	auxin polar transport	3	Csa10g018520, Csa07g057140, Csa02g073960
8	GO:0006875	cellular metal ion homeostasis	3	Csa11g011660, Csa15g001580, Csa16g049550
8	GO:0006813	potassium ion transport	3	Csa07g054610, Csa04g054910, Csa14g001340
8	GO:0006511	ubiquitin-dependent protein catabolic process	3	Csa01g006810, Csa09g075900, Csa20g027030
9	GO:0055076	transition metal ion homeostasis	3	Csa16g049550, Csa15g001580, Csa03g017780
3	GO:0032879	regulation of localization	2	Csa10g018520, Csa02g073960
3	GO:0042445	hormone metabolic process	2	Csa14g006770, Csa13g008310
3	GO:0045927	positive regulation of growth	2	Csa03g017500, Csa17g019070
3	GO:0051240	positive regulation of multicellular organismal process	2	Csa03g017500, Csa17g019070
3	GO:0051094	positive regulation of developmental process	2	Csa03g017500, Csa17g019070
4	GO:0009891	positive regulation of biosynthetic process	2	Csa02g004650, Csa07g057140
4	GO:0009620	response to fungus	2	Csa11g100720, Csa14g047410
4	GO:0009408	response to heat	2	Csa18g030580, Csa11g093550
4	GO:0051186	cofactor metabolic process	2	Csa15g001580, Csa20g077910
4	GO:1902589	single-organism organelle organization	2	Csa05g034410, Csa01g006810
4	GO:0007049	cell cycle	2	Csa05g014820, Csa01g006810
4	GO:0009894	regulation of catabolic process	2	Csa01g006810, Csa20g027030
4	GO:0010646	regulation of cell communication	2	Csa13g023120, Csa14g016950
4	GO:1902580	single-organism cellular localization	2	Csa05g034410, Csa06791s010
4	GO:0051049	regulation of transport	2	Csa10g018520, Csa02g073960
4	GO:0048569	post-embryonic organ development	2	Csa05g002800, Csa02g073960
4	GO:0080134	regulation of response to stress	2	Csa13g023120, Csa20g027030
4	GO:0032101	regulation of response to external stimulus	2	Csa13g023120, Csa20g027030
4	GO:0009896	positive regulation of catabolic process	2	Csa01g006810, Csa20g027030
4	GO:0035265	organ growth	2	Csa03g017500, Csa17g019070
4	GO:0046620	regulation of organ growth	2	Csa03g017500, Csa17g019070
4	GO:0009636	response to toxic substance	2	Csa14g047410, Csa04g047700
4	GO:0044802	single-organism membrane organization	2	Csa05g034410, Csa20g021740
4	GO:0046622	positive regulation of organ growth	2	Csa03g017500, Csa17g019070
4	GO:1901615	organic hydroxy compound metabolic process	2	Csa14g006770, Csa15g082810
4	GO:0044093	positive regulation of molecular function	2	Csa09g062420, Csa14g016950
4	GO:0009617	response to bacterium	2	Csa16g012900, Csa20g027030
4	GO:0010338	leaf formation	2	Csa03g017500, Csa17g019070
4	GO:0080167	response to karrikin	2	Csa03g009940, Csa18g040600
4	GO:0022406	membrane docking	2	Csa06g025700, Csa03g058550
4	GO:0032940	secretion by cell	2	Csa06g025700, Csa03g058550
4	GO:0009890	negative regulation of biosynthetic process	2	Csa10g018520, Csa07g063560
4	GO:0040009	regulation of growth rate	2	Csa03g017500, Csa17g019070
4	GO:0051726	regulation of cell cycle	2	Csa05g014820, Csa01g006810
4	GO:0048437	floral organ development	2	Csa03g017500, Csa17g019070
4	GO:0071214	cellular response to abiotic stimulus	2	Csa05g094340, Csa07g006910
4	GO:0048638	regulation of developmental growth	2	Csa03g017500, Csa17g019070
4	GO:0035266	meristem growth	2	Csa03g017500, Csa17g019070
4	GO:0048639	positive regulation of developmental growth	2	Csa03g017500, Csa17g019070
4	GO:0051172	negative regulation of nitrogen compound metabolic process	2	Csa10g018520, Csa07g063560
5	GO:0009808	lignin metabolic process	2	Csa13g007370, Csa19g015350
5	GO:0008652	cellular amino acid biosynthetic process	2	Csa11g006160, Csa19g058270
5	GO:1901136	carbohydrate derivative catabolic process	2	Csa11g026520, Csa20g077910
5	GO:0046434	organophosphate catabolic process	2	Csa14g006770, Csa20g077910
5	GO:0006887	exocytosis	2	Csa06g025700, Csa03g058550
5	GO:0042742	defense response to bacterium	2	Csa16g012900, Csa20g027030
5	GO:0010558	negative regulation of macromolecule biosynthetic process	2	Csa10g018520, Csa07g063560
5	GO:0048278	vesicle docking	2	Csa06g025700, Csa03g058550
5	GO:0071705	nitrogen compound transport	2	Csa15g017740, Csa13g041790
5	GO:0035556	intracellular signal transduction	2	Csa14g006770, Csa14g016950
5	GO:0046467	membrane lipid biosynthetic process	2	Csa12g011830, Csa14g053090
5	GO:0009751	response to salicylic acid	2	Csa15g030660, Csa16g041100
5	GO:0006720	isoprenoid metabolic process	2	Csa07g057140, Csa14g037580
5	GO:2000377	regulation of reactive oxygen species metabolic process	2	Csa05g072050, Csa07g030580
5	GO:1901605	alpha-amino acid metabolic process	2	Csa11g006160, Csa11g014390
5	GO:0051247	positive regulation of protein metabolic process	2	Csa01g006810, Csa20g027030
5	GO:0072594	establishment of protein localization to organelle	2	Csa05g034410, Csa06791s010
5	GO:0045732	positive regulation of protein catabolic process	2	Csa01g006810, Csa20g027030
5	GO:0006022	aminoglycan metabolic process	2	Csa11g026520, Csa07g059580
5	GO:0044272	sulfur compound biosynthetic process	2	Csa07g059580, Csa12g011830
5	GO:1903509	liposaccharide metabolic process	2	Csa12g011830, Csa14g053090
5	GO:0017038	protein import	2	Csa05g034410, Csa06791s010
5	GO:0046903	secretion	2	Csa06g025700, Csa03g058550
5	GO:0006643	membrane lipid metabolic process	2	Csa12g011830, Csa14g053090
5	GO:0031327	negative regulation of cellular biosynthetic process	2	Csa10g018520, Csa07g063560
5	GO:0031329	regulation of cellular catabolic process	2	Csa01g006810, Csa20g027030
5	GO:0048528	post-embryonic root development	2	Csa05g002800, Csa02g073960
5	GO:0051604	protein maturation	2	Csa06g025700, Csa15g001580
5	GO:0071478	cellular response to radiation	2	Csa05g094340, Csa07g006910
5	GO:0080164	regulation of nitric oxide metabolic process	2	Csa05g072050, Csa07g030580
5	GO:0009699	phenylpropanoid biosynthetic process	2	Csa17g050420, Csa13g048350
5	GO:0046271	phenylpropanoid catabolic process	2	Csa13g007370, Csa19g015350
5	GO:0010075	regulation of meristem growth	2	Csa03g017500, Csa17g019070
5	GO:0009753	response to jasmonic acid	2	Csa16g041100, Csa05g020420
5	GO:0043085	positive regulation of catalytic activity	2	Csa09g062420, Csa14g016950
5	GO:0033692	cellular polysaccharide biosynthetic process	2	Csa01g001750, Csa01g001740
5	GO:0009806	lignan metabolic process	2	Csa17g050420, Csa13g048350
5	GO:2000012	regulation of auxin polar transport	2	Csa10g018520, Csa02g073960
5	GO:0032270	positive regulation of cellular protein metabolic process	2	Csa01g006810, Csa20g027030
5	GO:0008299	isoprenoid biosynthetic process	2	Csa07g057140, Csa14g037580
5	GO:0006259	DNA metabolic process	2	Csa11g019620, Csa14g015310
5	GO:0051276	chromosome organization	2	Csa01g006810, Csa11g001410
5	GO:0015849	organic acid transport	2	Csa15g017740, Csa18g003430
5	GO:0051188	cofactor biosynthetic process	2	Csa15g001580, Csa20g077910
5	GO:0031331	positive regulation of cellular catabolic process	2	Csa01g006810, Csa20g027030
5	GO:0016054	organic acid catabolic process	2	Csa11g014390, Csa14g037580
5	GO:0009765	photosynthesis, light harvesting	2	Csa00495s070, Csa20g021740
5	GO:0042176	regulation of protein catabolic process	2	Csa01g006810, Csa20g027030
6	GO:0009639	response to red or far red light	2	Csa05g094340, Csa14g037580
6	GO:0015711	organic anion transport	2	Csa15g017740, Csa18g003430
6	GO:0030091	protein repair	2	Csa20g021740, Csa02g037680
6	GO:0006721	terpenoid metabolic process	2	Csa07g057140, Csa14g037580
6	GO:1903362	regulation of cellular protein catabolic process	2	Csa01g006810, Csa20g027030
6	GO:0016114	terpenoid biosynthetic process	2	Csa07g057140, Csa14g037580
6	GO:0045862	positive regulation of proteolysis	2	Csa01g006810, Csa20g027030
6	GO:0046942	carboxylic acid transport	2	Csa15g017740, Csa18g003430
6	GO:0006904	vesicle docking involved in exocytosis	2	Csa06g025700, Csa03g058550
6	GO:0071482	cellular response to light stimulus	2	Csa05g094340, Csa07g006910
6	GO:0009807	lignan biosynthetic process	2	Csa17g050420, Csa13g048350
6	GO:0097306	cellular response to alcohol	2	Csa14g006770, Csa07g006910
6	GO:0043087	regulation of GTPase activity	2	Csa09g062420, Csa14g016950
6	GO:0016071	mRNA metabolic process	2	Csa10g018520, Csa15g026640
6	GO:1903364	positive regulation of cellular protein catabolic process	2	Csa01g006810, Csa20g027030
6	GO:0051345	positive regulation of hydrolase activity	2	Csa09g062420, Csa14g016950
6	GO:0071215	cellular response to abscisic acid stimulus	2	Csa14g006770, Csa07g006910
6	GO:0030162	regulation of proteolysis	2	Csa01g006810, Csa20g027030
6	GO:0033365	protein localization to organelle	2	Csa05g034410, Csa06791s010
6	GO:0006897	endocytosis	2	Csa16g001350, Csa14g004990
6	GO:0090501	RNA phosphodiester bond hydrolysis	2	Csa03g005950, Csa04g008480
6	GO:0048527	lateral root development	2	Csa05g002800, Csa02g073960
6	GO:0009738	abscisic acid-activated signaling pathway	2	Csa14g006770, Csa07g006910
6	GO:0006664	glycolipid metabolic process	2	Csa12g011830, Csa14g053090
6	GO:2000113	negative regulation of cellular macromolecule biosynthetic process	2	Csa10g018520, Csa07g063560
6	GO:0046395	carboxylic acid catabolic process	2	Csa11g014390, Csa14g037580
6	GO:0046274	lignin catabolic process	2	Csa13g007370, Csa19g015350
6	GO:0006605	protein targeting	2	Csa05g034410, Csa06791s010
6	GO:0009250	glucan biosynthetic process	2	Csa01g001750, Csa01g001740
6	GO:0006414	translational elongation	2	Csa13g014960, Csa20g017730
6	GO:0009247	glycolipid biosynthetic process	2	Csa12g011830, Csa14g053090
7	GO:0015698	inorganic anion transport	2	Csa07g056710, Csa16g047320
7	GO:1901800	positive regulation of proteasomal protein catabolic process	2	Csa01g006810, Csa20g027030
7	GO:0016024	CDP-diacylglycerol biosynthetic process	2	Csa01g021830, Csa03g009940
7	GO:0046488	phosphatidylinositol metabolic process	2	Csa14g006770, Csa14g053090
7	GO:0046341	CDP-diacylglycerol metabolic process	2	Csa01g021830, Csa03g009940
7	GO:0009644	response to high light intensity	2	Csa20g021740, Csa11g093550
7	GO:0090502	RNA phosphodiester bond hydrolysis, endonucleolytic	2	Csa03g005950, Csa04g008480
7	GO:1903050	regulation of proteolysis involved in cellular protein catabolic process	2	Csa01g006810, Csa20g027030
7	GO:0051273	beta-glucan metabolic process	2	Csa01g001750, Csa01g001740
7	GO:0051274	beta-glucan biosynthetic process	2	Csa01g001750, Csa01g001740
7	GO:0043547	positive regulation of GTPase activity	2	Csa09g062420, Csa14g016950
7	GO:0008380	RNA splicing	2	Csa10g018520, Csa14g008190
7	GO:0061136	regulation of proteasomal protein catabolic process	2	Csa01g006810, Csa20g027030
7	GO:1903052	positive regulation of proteolysis involved in cellular protein catabolic process	2	Csa01g006810, Csa20g027030
8	GO:0030244	cellulose biosynthetic process	2	Csa01g001750, Csa01g001740
8	GO:0015689	molybdate ion transport	2	Csa07g056710, Csa16g047320
8	GO:0030243	cellulose metabolic process	2	Csa01g001750, Csa01g001740
8	GO:0032434	regulation of proteasomal ubiquitin-dependent protein catabolic process	2	Csa01g006810, Csa20g027030
8	GO:0032436	positive regulation of proteasomal ubiquitin-dependent protein catabolic process	2	Csa01g006810, Csa20g027030
8	GO:0072507	divalent inorganic cation homeostasis	2	Csa11g011660, Csa03g017780
10	GO:0055072	iron ion homeostasis	2	Csa15g001580, Csa16g049550
2	GO:0048511	rhythmic process	1	Csa17g050420
2	GO:0001906	cell killing	1	Csa11g100720
2	GO:0098754	detoxification	1	Csa04g047700
3	GO:0007623	circadian rhythm	1	Csa17g050420
3	GO:0031640	killing of cells of other organism	1	Csa11g100720
3	GO:0019953	sexual reproduction	1	Csa03g009940
3	GO:0043901	negative regulation of multi-organism process	1	Csa20g027030
3	GO:0048584	positive regulation of response to stimulus	1	Csa13g023120
3	GO:0006914	autophagy	1	Csa01g016430
3	GO:0043900	regulation of multi-organism process	1	Csa20g027030
3	GO:0032504	multicellular organism reproduction	1	Csa03g009940
3	GO:0044703	multi-organism reproductive process	1	Csa03g009940
3	GO:0023051	regulation of signaling	1	Csa14g016950
3	GO:0048585	negative regulation of response to stimulus	1	Csa20g027030
3	GO:0016049	cell growth	1	Csa18g005870
3	GO:1990748	cellular detoxification	1	Csa04g047700
3	GO:0048609	multicellular organismal reproductive process	1	Csa03g009940
3	GO:0035821	modification of morphology or physiology of other organism	1	Csa11g100720
4	GO:0071941	nitrogen cycle metabolic process	1	Csa14g047410
4	GO:0009886	post-embryonic morphogenesis	1	Csa14g006770
4	GO:0021700	developmental maturation	1	Csa18g005870
4	GO:0009850	auxin metabolic process	1	Csa14g006770
4	GO:1901657	glycosyl compound metabolic process	1	Csa20g077910
4	GO:0035383	thioester metabolic process	1	Csa20g077910
4	GO:0042446	hormone biosynthetic process	1	Csa13g008310
4	GO:0048598	embryonic morphogenesis	1	Csa14g006770
4	GO:0006099	tricarboxylic acid cycle	1	Csa00441s160
4	GO:0009635	response to herbicide	1	Csa14g047410
4	GO:0006281	DNA repair	1	Csa14g015310
4	GO:0048235	pollen sperm cell differentiation	1	Csa03g009940
4	GO:0055086	nucleobase-containing small molecule metabolic process	1	Csa20g077910
4	GO:0022402	cell cycle process	1	Csa01g006810
4	GO:0048508	embryonic meristem development	1	Csa14g006770
4	GO:0006575	cellular modified amino acid metabolic process	1	Csa16g012900
4	GO:0051301	cell division	1	Csa01g006810
4	GO:0042493	response to drug	1	Csa07g060470
4	GO:0048826	cotyledon morphogenesis	1	Csa14g006770
4	GO:0071669	plant-type cell wall organization or biogenesis	1	Csa18g030580
4	GO:0010582	floral meristem determinacy	1	Csa12g048260
4	GO:0009612	response to mechanical stimulus	1	Csa18g030580
4	GO:0031348	negative regulation of defense response	1	Csa20g027030
4	GO:0044364	disruption of cells of other organism	1	Csa11g100720
4	GO:0043647	inositol phosphate metabolic process	1	Csa14g006770
4	GO:0006928	movement of cell or subcellular component	1	Csa04g024430
4	GO:0051173	positive regulation of nitrogen compound metabolic process	1	Csa02g004650
4	GO:0009629	response to gravity	1	Csa02g073960
4	GO:0051128	regulation of cellular component organization	1	Csa01g006810
4	GO:0044092	negative regulation of molecular function	1	Csa11g099210
4	GO:0042391	regulation of membrane potential	1	Csa07g054610
4	GO:0009404	toxin metabolic process	1	Csa16g012900
4	GO:0005984	disaccharide metabolic process	1	Csa02g005480
4	GO:0010036	response to boron-containing substance	1	Csa07g063560
4	GO:0050879	multicellular organismal movement	1	Csa17g050420
4	GO:1900425	negative regulation of defense response to bacterium	1	Csa20g027030
4	GO:0048438	floral whorl development	1	Csa12g048260
4	GO:0071804	cellular potassium ion transport	1	Csa07g054610
4	GO:0098869	cellular oxidant detoxification	1	Csa04g047700
4	GO:0007276	gamete generation	1	Csa03g009940
4	GO:0032880	regulation of protein localization	1	Csa02g073960
4	GO:0022411	cellular component disassembly	1	Csa20080s010
4	GO:0009606	tropism	1	Csa02g073960
4	GO:0080127	fruit septum development	1	Csa12g048260
4	GO:0051984	positive regulation of chromosome segregation	1	Csa01g006810
4	GO:0051130	positive regulation of cellular component organization	1	Csa01g006810
4	GO:0009608	response to symbiont	1	Csa14g047410
4	GO:0010588	cotyledon vascular tissue pattern formation	1	Csa14g006770
4	GO:0009812	flavonoid metabolic process	1	Csa07g057140
4	GO:1900424	regulation of defense response to bacterium	1	Csa20g027030
4	GO:0051983	regulation of chromosome segregation	1	Csa01g006810
4	GO:0042440	pigment metabolic process	1	Csa07g057140
4	GO:0016236	macroautophagy	1	Csa01g016430
4	GO:0048532	anatomical structure arrangement	1	Csa07g057140
4	GO:0016458	gene silencing	1	Csa10g018520
4	GO:0032103	positive regulation of response to external stimulus	1	Csa13g023120
4	GO:0080135	regulation of cellular response to stress	1	Csa13g023120
4	GO:0022412	cellular process involved in reproduction in multicellular organism	1	Csa03g009940
4	GO:0055046	microgametogenesis	1	Csa03g009940
4	GO:0009966	regulation of signal transduction	1	Csa14g016950
4	GO:0009415	response to water	1	Csa15g082810
4	GO:0031050	dsRNA fragmentation	1	Csa10g018520
4	GO:0002832	negative regulation of response to biotic stimulus	1	Csa20g027030
4	GO:0060560	developmental growth involved in morphogenesis	1	Csa18g005870
4	GO:0015980	energy derivation by oxidation of organic compounds	1	Csa00441s160
4	GO:0010647	positive regulation of cell communication	1	Csa13g023120
4	GO:0090151	establishment of protein localization to mitochondrial membrane	1	Csa05g034410
4	GO:0097164	ammonium ion metabolic process	1	Csa15g082810
4	GO:0045454	cell redox homeostasis	1	Csa08g007310
4	GO:0010015	root morphogenesis	1	Csa18g005870
4	GO:0032102	negative regulation of response to external stimulus	1	Csa20g027030
4	GO:0051781	positive regulation of cell division	1	Csa01g006810
4	GO:0010022	meristem determinacy	1	Csa12g048260
4	GO:0007584	response to nutrient	1	Csa16g023600
4	GO:0042335	cuticle development	1	Csa07g060470
4	GO:0009414	response to water deprivation	1	Csa15g082810
4	GO:0034754	cellular hormone metabolic process	1	Csa13g008310
4	GO:0010346	shoot axis formation	1	Csa07g057140
4	GO:0002831	regulation of response to biotic stimulus	1	Csa20g027030
4	GO:0051302	regulation of cell division	1	Csa01g006810
4	GO:0007389	pattern specification process	1	Csa14g006770
4	GO:0048588	developmental cell growth	1	Csa18g005870
4	GO:0048468	cell development	1	Csa18g005870
4	GO:0001763	morphogenesis of a branching structure	1	Csa07g057140
4	GO:0022603	regulation of anatomical structure morphogenesis	1	Csa07g057140
4	GO:0045787	positive regulation of cell cycle	1	Csa01g006810
4	GO:0007059	chromosome segregation	1	Csa01g006810
4	GO:1903409	reactive oxygen species biosynthetic process	1	Csa14g047410
5	GO:0061025	membrane fusion	1	Csa04g038270
5	GO:0071805	potassium ion transmembrane transport	1	Csa07g054610
5	GO:0070918	production of small RNA involved in gene silencing by RNA	1	Csa10g018520
5	GO:0080029	cellular response to boron-containing substance levels	1	Csa07g063560
5	GO:1901695	tyramine biosynthetic process	1	Csa15g082810
5	GO:0018958	phenol-containing compound metabolic process	1	Csa15g082810
5	GO:0009063	cellular amino acid catabolic process	1	Csa11g014390
5	GO:1901617	organic hydroxy compound biosynthetic process	1	Csa15g082810
5	GO:1901970	positive regulation of mitotic sister chromatid separation	1	Csa01g006810
5	GO:0030258	lipid modification	1	Csa14g006770
5	GO:0046148	pigment biosynthetic process	1	Csa07g057140
5	GO:0090068	positive regulation of cell cycle process	1	Csa01g006810
5	GO:1905156	negative regulation of photosynthesis	1	Csa20g021740
5	GO:0006974	cellular response to DNA damage stimulus	1	Csa14g015310
5	GO:0009690	cytokinin metabolic process	1	Csa13g008310
5	GO:0007067	mitotic nuclear division	1	Csa01g006810
5	GO:0009963	positive regulation of flavonoid biosynthetic process	1	Csa07g057140
5	GO:0006487	protein N-linked glycosylation	1	Csa19g001310
5	GO:0032957	inositol trisphosphate metabolic process	1	Csa14g006770
5	GO:0048825	cotyledon development	1	Csa14g006770
5	GO:0046838	phosphorylated carbohydrate dephosphorylation	1	Csa14g006770
5	GO:0031347	regulation of defense response	1	Csa20g027030
5	GO:0015893	drug transport	1	Csa07g060470
5	GO:0044273	sulfur compound catabolic process	1	Csa20g077910
5	GO:0006749	glutathione metabolic process	1	Csa16g012900
5	GO:0048467	gynoecium development	1	Csa12g048260
5	GO:0033273	response to vitamin	1	Csa16g023600
5	GO:1901658	glycosyl compound catabolic process	1	Csa20g077910
5	GO:0009934	regulation of meristem structural organization	1	Csa07g057140
5	GO:0010638	positive regulation of organelle organization	1	Csa01g006810
5	GO:0006753	nucleoside phosphate metabolic process	1	Csa20g077910
5	GO:0009081	branched-chain amino acid metabolic process	1	Csa11g014390
5	GO:0044242	cellular lipid catabolic process	1	Csa14g037580
5	GO:0010167	response to nitrate	1	Csa01g032070
5	GO:0009407	toxin catabolic process	1	Csa16g012900
5	GO:1901703	protein localization involved in auxin polar transport	1	Csa10g018520
5	GO:0042128	nitrate assimilation	1	Csa14g047410
5	GO:0036115	fatty-acyl-CoA catabolic process	1	Csa20g077910
5	GO:0090150	establishment of protein localization to membrane	1	Csa05g034410
5	GO:0015851	nucleobase transport	1	Csa13g041790
5	GO:0006066	alcohol metabolic process	1	Csa14g006770
5	GO:0072321	chaperone-mediated protein transport	1	Csa05g034410
5	GO:0010065	primary meristem tissue development	1	Csa14g006770
5	GO:0019693	ribose phosphate metabolic process	1	Csa20g077910
5	GO:0090558	plant epidermis development	1	Csa18g005870
5	GO:0007005	mitochondrion organization	1	Csa05g034410
5	GO:0046505	sulfolipid metabolic process	1	Csa12g011830
5	GO:0051785	positive regulation of nuclear division	1	Csa01g006810
5	GO:0000278	mitotic cell cycle	1	Csa01g006810
5	GO:0044270	cellular nitrogen compound catabolic process	1	Csa20g077910
5	GO:0031328	positive regulation of cellular biosynthetic process	1	Csa02g004650
5	GO:0010628	positive regulation of gene expression	1	Csa02g004650
5	GO:0006900	membrane budding	1	Csa09g002860
5	GO:0006626	protein targeting to mitochondrion	1	Csa05g034410
5	GO:0034249	negative regulation of cellular amide metabolic process	1	Csa10g018520
5	GO:1990542	mitochondrial transmembrane transport	1	Csa05g034410
5	GO:0080040	positive regulation of cellular response to phosphate starvation	1	Csa13g023120
5	GO:0006809	nitric oxide biosynthetic process	1	Csa14g047410
5	GO:0009962	regulation of flavonoid biosynthetic process	1	Csa07g057140
5	GO:1902531	regulation of intracellular signal transduction	1	Csa14g016950
5	GO:0007166	cell surface receptor signaling pathway	1	Csa11g011660
5	GO:0010286	heat acclimation	1	Csa11g093550
5	GO:0015012	heparan sulfate proteoglycan biosynthetic process	1	Csa07g059580
5	GO:0032269	negative regulation of cellular protein metabolic process	1	Csa10g018520
5	GO:0009741	response to brassinosteroid	1	Csa18g030580
5	GO:0006606	protein import into nucleus	1	Csa06791s010
5	GO:0080125	multicellular structure septum development	1	Csa12g048260
5	GO:0010017	red or far-red light signaling pathway	1	Csa05g094340
5	GO:0000819	sister chromatid segregation	1	Csa01g006810
5	GO:0009668	plastid membrane organization	1	Csa20g021740
5	GO:0080022	primary root development	1	Csa15g079540
5	GO:0051254	positive regulation of RNA metabolic process	1	Csa02g004650
5	GO:0050832	defense response to fungus	1	Csa11g100720
5	GO:0071806	protein transmembrane transport	1	Csa05g034410
5	GO:0043331	response to dsRNA	1	Csa10g018520
5	GO:0006954	inflammatory response	1	Csa09g058680
5	GO:0016226	iron-sulfur cluster assembly	1	Csa15g001580
5	GO:0070925	organelle assembly	1	Csa01g016430
5	GO:0051253	negative regulation of RNA metabolic process	1	Csa07g063560
5	GO:0009311	oligosaccharide metabolic process	1	Csa02g005480
5	GO:0043467	regulation of generation of precursor metabolites and energy	1	Csa20g021740
5	GO:0033045	regulation of sister chromatid segregation	1	Csa01g006810
5	GO:0006972	hyperosmotic response	1	Csa01g006820
5	GO:0005985	sucrose metabolic process	1	Csa02g005480
5	GO:0048285	organelle fission	1	Csa01g006810
5	GO:0051304	chromosome separation	1	Csa01g006810
5	GO:0009691	cytokinin biosynthetic process	1	Csa13g008310
5	GO:0007006	mitochondrial membrane organization	1	Csa05g034410
5	GO:1901699	cellular response to nitrogen compound	1	Csa10g018520
5	GO:0072521	purine-containing compound metabolic process	1	Csa20g077910
5	GO:0048469	cell maturation	1	Csa18g005870
5	GO:0009610	response to symbiotic fungus	1	Csa14g047410
5	GO:0006732	coenzyme metabolic process	1	Csa20g077910
5	GO:0032104	regulation of response to extracellular stimulus	1	Csa13g023120
5	GO:0009630	gravitropism	1	Csa02g073960
5	GO:0000302	response to reactive oxygen species	1	Csa11g093550
5	GO:0042542	response to hydrogen peroxide	1	Csa11g093550
5	GO:0033591	response to L-ascorbic acid	1	Csa16g023600
5	GO:1901292	nucleoside phosphate catabolic process	1	Csa20g077910
5	GO:1901659	glycosyl compound biosynthetic process	1	Csa20g077910
5	GO:0006818	hydrogen transport	1	Csa14g001340
5	GO:0006023	aminoglycan biosynthetic process	1	Csa07g059580
5	GO:0003002	regionalization	1	Csa14g006770
5	GO:0010557	positive regulation of macromolecule biosynthetic process	1	Csa02g004650
5	GO:0007346	regulation of mitotic cell cycle	1	Csa01g006810
5	GO:0006289	nucleotide-excision repair	1	Csa14g015310
5	GO:0016042	lipid catabolic process	1	Csa14g037580
5	GO:0008643	carbohydrate transport	1	Csa24034s010
5	GO:0009743	response to carbohydrate	1	Csa16g023600
5	GO:0051248	negative regulation of protein metabolic process	1	Csa10g018520
5	GO:0010053	root epidermal cell differentiation	1	Csa18g005870
5	GO:0006325	chromatin organization	1	Csa11g001410
5	GO:0009933	meristem structural organization	1	Csa07g057140
5	GO:0019216	regulation of lipid metabolic process	1	Csa10g018520
5	GO:1901293	nucleoside phosphate biosynthetic process	1	Csa20g077910
5	GO:0048767	root hair elongation	1	Csa18g005870
5	GO:0080147	root hair cell development	1	Csa18g005870
5	GO:1901616	organic hydroxy compound catabolic process	1	Csa14g006770
5	GO:0030522	intracellular receptor signaling pathway	1	Csa07g006910
5	GO:0033043	regulation of organelle organization	1	Csa01g006810
5	GO:0046460	neutral lipid biosynthetic process	1	Csa10g018520
5	GO:0034655	nucleobase-containing compound catabolic process	1	Csa20g077910
5	GO:0031047	gene silencing by RNA	1	Csa10g018520
5	GO:0034248	regulation of cellular amide metabolic process	1	Csa10g018520
5	GO:0031163	metallo-sulfur cluster assembly	1	Csa15g001580
5	GO:0007018	microtubule-based movement	1	Csa04g024430
5	GO:0045931	positive regulation of mitotic cell cycle	1	Csa01g006810
5	GO:0048229	gametophyte development	1	Csa03g009940
5	GO:0010109	regulation of photosynthesis	1	Csa20g021740
5	GO:0046351	disaccharide biosynthetic process	1	Csa02g005480
5	GO:0006638	neutral lipid metabolic process	1	Csa10g018520
5	GO:0046855	inositol phosphate dephosphorylation	1	Csa14g006770
5	GO:0007033	vacuole organization	1	Csa01g016430
5	GO:0051187	cofactor catabolic process	1	Csa20g077910
5	GO:0090207	regulation of triglyceride metabolic process	1	Csa10g018520
5	GO:0090487	secondary metabolite catabolic process	1	Csa16g012900
5	GO:0051783	regulation of nuclear division	1	Csa01g006810
5	GO:0045039	protein import into mitochondrial inner membrane	1	Csa05g034410
5	GO:0009664	plant-type cell wall organization	1	Csa18g030580
5	GO:0042126	nitrate metabolic process	1	Csa14g047410
5	GO:0045333	cellular respiration	1	Csa00441s160
5	GO:0006493	protein O-linked glycosylation	1	Csa14g053090
5	GO:0006855	drug transmembrane transport	1	Csa07g060470
5	GO:1901160	primary amino compound metabolic process	1	Csa15g082810
5	GO:1905037	autophagosome organization	1	Csa01g016430
5	GO:0009813	flavonoid biosynthetic process	1	Csa07g057140
5	GO:0030201	heparan sulfate proteoglycan metabolic process	1	Csa07g059580
5	GO:0010031	circumnutation	1	Csa17g050420
5	GO:0006040	amino sugar metabolic process	1	Csa11g026520
5	GO:0046700	heterocycle catabolic process	1	Csa20g077910
5	GO:0010564	regulation of cell cycle process	1	Csa01g006810
5	GO:0045935	positive regulation of nucleobase-containing compound metabolic process	1	Csa02g004650
5	GO:0035268	protein mannosylation	1	Csa14g053090
5	GO:0009657	plastid organization	1	Csa20g021740
5	GO:1903825	organic acid transmembrane transport	1	Csa15g017740
5	GO:0045934	negative regulation of nucleobase-containing compound metabolic process	1	Csa07g063560
5	GO:0098813	nuclear chromosome segregation	1	Csa01g006810
5	GO:0009116	nucleoside metabolic process	1	Csa20g077910
5	GO:0042157	lipoprotein metabolic process	1	Csa14g053090
5	GO:0016441	posttranscriptional gene silencing	1	Csa10g018520
5	GO:0009308	amine metabolic process	1	Csa13g008310
5	GO:0044744	protein targeting to nucleus	1	Csa06791s010
5	GO:0044770	cell cycle phase transition	1	Csa01g006810
5	GO:0032984	macromolecular complex disassembly	1	Csa20080s010
5	GO:1903047	mitotic cell cycle process	1	Csa01g006810
5	GO:0071545	inositol phosphate catabolic process	1	Csa14g006770
5	GO:0051174	regulation of phosphorus metabolic process	1	Csa10g018520
5	GO:0042545	cell wall modification	1	Csa15g079540
5	GO:0016050	vesicle organization	1	Csa09g002860
5	GO:0006637	acyl-CoA metabolic process	1	Csa20g077910
5	GO:0032106	positive regulation of response to extracellular stimulus	1	Csa13g023120
5	GO:0043086	negative regulation of catalytic activity	1	Csa11g099210
5	GO:0010223	secondary shoot formation	1	Csa07g057140
5	GO:0048232	male gamete generation	1	Csa03g009940
5	GO:0046890	regulation of lipid biosynthetic process	1	Csa10g018520
5	GO:0072657	protein localization to membrane	1	Csa05g034410
6	GO:0019932	second-messenger-mediated signaling	1	Csa14g006770
6	GO:0015992	proton transport	1	Csa14g001340
6	GO:0033865	nucleoside bisphosphate metabolic process	1	Csa20g077910
6	GO:0033044	regulation of chromosome organization	1	Csa01g006810
6	GO:0006026	aminoglycan catabolic process	1	Csa11g026520
6	GO:0046348	amino sugar catabolic process	1	Csa11g026520
6	GO:0006624	vacuolar protein processing	1	Csa06g025700
6	GO:0035196	production of miRNAs involved in gene silencing by miRNA	1	Csa10g018520
6	GO:0044772	mitotic cell cycle phase transition	1	Csa01g006810
6	GO:1902593	single-organism nuclear import	1	Csa06791s010
6	GO:0009958	positive gravitropism	1	Csa02g073960
6	GO:0007215	glutamate receptor signaling pathway	1	Csa11g011660
6	GO:0098656	anion transmembrane transport	1	Csa15g017740
6	GO:0065002	intracellular protein transmembrane transport	1	Csa05g034410
6	GO:0071365	cellular response to auxin stimulus	1	Csa01g027510
6	GO:0034660	ncRNA metabolic process	1	Csa03g005950
6	GO:0006573	valine metabolic process	1	Csa11g014390
6	GO:0071897	DNA biosynthetic process	1	Csa11g019620
6	GO:1901162	primary amino compound biosynthetic process	1	Csa15g082810
6	GO:0009108	coenzyme biosynthetic process	1	Csa20g077910
6	GO:0033869	nucleoside bisphosphate catabolic process	1	Csa20g077910
6	GO:0000959	mitochondrial RNA metabolic process	1	Csa15g026640
6	GO:0019751	polyol metabolic process	1	Csa14g006770
6	GO:0006417	regulation of translation	1	Csa10g018520
6	GO:1901992	positive regulation of mitotic cell cycle phase transition	1	Csa01g006810
6	GO:0046189	phenol-containing compound biosynthetic process	1	Csa15g082810
6	GO:0031399	regulation of protein modification process	1	Csa10g018520
6	GO:0097428	protein maturation by iron-sulfur cluster transfer	1	Csa15g001580
6	GO:0040029	regulation of gene expression, epigenetic	1	Csa10g018520
6	GO:0010067	procambium histogenesis	1	Csa14g006770
6	GO:0042158	lipoprotein biosynthetic process	1	Csa14g053090
6	GO:0006163	purine nucleotide metabolic process	1	Csa20g077910
6	GO:0032109	positive regulation of response to nutrient levels	1	Csa13g023120
6	GO:1905039	carboxylic acid transmembrane transport	1	Csa15g017740
6	GO:0010393	galacturonan metabolic process	1	Csa17205s010
6	GO:0010027	thylakoid membrane organization	1	Csa20g021740
6	GO:0044784	metaphase/anaphase transition of cell cycle	1	Csa01g006810
6	GO:0030203	glycosaminoglycan metabolic process	1	Csa07g059580
6	GO:0046390	ribose phosphate biosynthetic process	1	Csa20g077910
6	GO:0071071	regulation of phospholipid biosynthetic process	1	Csa10g018520
6	GO:0046839	phospholipid dephosphorylation	1	Csa14g006770
6	GO:0009261	ribonucleotide catabolic process	1	Csa20g077910
6	GO:0009117	nucleotide metabolic process	1	Csa20g077910
6	GO:0080169	cellular response to boron-containing substance deprivation	1	Csa07g063560
6	GO:0071359	cellular response to dsRNA	1	Csa10g018520
6	GO:0045892	negative regulation of transcription, DNA-templated	1	Csa07g063560
6	GO:0009163	nucleoside biosynthetic process	1	Csa20g077910
6	GO:0042278	purine nucleoside metabolic process	1	Csa20g077910
6	GO:0000280	nuclear division	1	Csa01g006810
6	GO:2001252	positive regulation of chromosome organization	1	Csa01g006810
6	GO:0044571	[2Fe-2S] cluster assembly	1	Csa15g001580
6	GO:0032107	regulation of response to nutrient levels	1	Csa13g023120
6	GO:0034032	purine nucleoside bisphosphate metabolic process	1	Csa20g077910
6	GO:0009083	branched-chain amino acid catabolic process	1	Csa11g014390
6	GO:1902680	positive regulation of RNA biosynthetic process	1	Csa02g004650
6	GO:1901990	regulation of mitotic cell cycle phase transition	1	Csa01g006810
6	GO:0035269	protein O-linked mannosylation	1	Csa14g053090
6	GO:0019220	regulation of phosphate metabolic process	1	Csa10g018520
6	GO:1901606	alpha-amino acid catabolic process	1	Csa11g014390
6	GO:0072522	purine-containing compound biosynthetic process	1	Csa20g077910
6	GO:0046463	acylglycerol biosynthetic process	1	Csa10g018520
6	GO:0009637	response to blue light	1	Csa07g006910
6	GO:1902099	regulation of metaphase/anaphase transition of cell cycle	1	Csa01g006810
6	GO:0007007	inner mitochondrial membrane organization	1	Csa05g034410
6	GO:0010205	photoinhibition	1	Csa20g021740
6	GO:0035194	posttranscriptional gene silencing by RNA	1	Csa10g018520
6	GO:0009734	auxin-activated signaling pathway	1	Csa01g027510
6	GO:0009069	serine family amino acid metabolic process	1	Csa11g006160
6	GO:0009060	aerobic respiration	1	Csa00441s160
6	GO:0015936	coenzyme A metabolic process	1	Csa20g077910
6	GO:0072523	purine-containing compound catabolic process	1	Csa20g077910
6	GO:0009164	nucleoside catabolic process	1	Csa20g077910
6	GO:0009109	coenzyme catabolic process	1	Csa20g077910
6	GO:0009166	nucleotide catabolic process	1	Csa20g077910
6	GO:0051169	nuclear transport	1	Csa06791s010
6	GO:0016568	chromatin modification	1	Csa11g001410
6	GO:0042538	hyperosmotic salinity response	1	Csa01g006820
6	GO:0071407	cellular response to organic cyclic compound	1	Csa10g018520
6	GO:0006029	proteoglycan metabolic process	1	Csa07g059580
6	GO:0010054	trichoblast differentiation	1	Csa18g005870
6	GO:0010608	posttranscriptional regulation of gene expression	1	Csa10g018520
6	GO:0045842	positive regulation of mitotic metaphase/anaphase transition	1	Csa01g006810
6	GO:0033047	regulation of mitotic sister chromatid segregation	1	Csa01g006810
6	GO:0006863	purine nucleobase transport	1	Csa13g041790
6	GO:0072655	establishment of protein localization to mitochondrion	1	Csa05g034410
6	GO:0070646	protein modification by small protein removal	1	Csa11370s010
6	GO:0051306	mitotic sister chromatid separation	1	Csa01g006810
6	GO:0007088	regulation of mitotic nuclear division	1	Csa01g006810
6	GO:0009312	oligosaccharide biosynthetic process	1	Csa02g005480
6	GO:0046164	alcohol catabolic process	1	Csa14g006770
6	GO:1901989	positive regulation of cell cycle phase transition	1	Csa01g006810
6	GO:0009165	nucleotide biosynthetic process	1	Csa20g077910
6	GO:0007091	metaphase/anaphase transition of mitotic cell cycle	1	Csa01g006810
6	GO:0048765	root hair cell differentiation	1	Csa18g005870
6	GO:0035337	fatty-acyl-CoA metabolic process	1	Csa20g077910
6	GO:0009555	pollen development	1	Csa03g009940
6	GO:0007264	small GTPase mediated signal transduction	1	Csa14g016950
6	GO:0048764	trichoblast maturation	1	Csa18g005870
6	GO:0000070	mitotic sister chromatid segregation	1	Csa01g006810
6	GO:0005986	sucrose biosynthetic process	1	Csa02g005480
6	GO:0016117	carotenoid biosynthetic process	1	Csa07g057140
6	GO:1901071	glucosamine-containing compound metabolic process	1	Csa11g026520
6	GO:0046686	response to cadmium ion	1	Csa16g012900
6	GO:0034284	response to monosaccharide	1	Csa16g023600
6	GO:0048193	Golgi vesicle transport	1	Csa17g025450
6	GO:0006901	vesicle coating	1	Csa09g002860
6	GO:0045893	positive regulation of transcription, DNA-templated	1	Csa02g004650
6	GO:0033866	nucleoside bisphosphate biosynthetic process	1	Csa20g077910
6	GO:0010206	photosystem II repair	1	Csa20g021740
6	GO:0006865	amino acid transport	1	Csa15g017740
6	GO:1903725	regulation of phospholipid metabolic process	1	Csa10g018520
6	GO:0045840	positive regulation of mitotic nuclear division	1	Csa01g006810
6	GO:2001294	malonyl-CoA catabolic process	1	Csa20g077910
6	GO:0009259	ribonucleotide metabolic process	1	Csa20g077910
6	GO:0008300	isoprenoid catabolic process	1	Csa14g037580
6	GO:0006639	acylglycerol metabolic process	1	Csa10g018520
6	GO:0006030	chitin metabolic process	1	Csa11g026520
6	GO:0043155	negative regulation of photosynthesis, light reaction	1	Csa20g021740
6	GO:0009451	RNA modification	1	Csa15g026640
6	GO:0043241	protein complex disassembly	1	Csa20080s010
6	GO:0006839	mitochondrial transport	1	Csa05g034410
6	GO:0017148	negative regulation of translation	1	Csa10g018520
6	GO:0006260	DNA replication	1	Csa11g019620
6	GO:0010143	cutin biosynthetic process	1	Csa03g009940
6	GO:0009769	photosynthesis, light harvesting in photosystem II	1	Csa00495s070
6	GO:0046506	sulfolipid biosynthetic process	1	Csa12g011830
6	GO:0010866	regulation of triglyceride biosynthetic process	1	Csa10g018520
6	GO:0000059	protein import into nucleus, docking	1	Csa06791s010
6	GO:0009785	blue light signaling pathway	1	Csa07g006910
6	GO:0010051	xylem and phloem pattern formation	1	Csa14g006770
6	GO:0010921	regulation of phosphatase activity	1	Csa10g018520
6	GO:0000045	autophagosome assembly	1	Csa01g016430
6	GO:0051056	regulation of small GTPase mediated signal transduction	1	Csa14g016950
6	GO:1901987	regulation of cell cycle phase transition	1	Csa01g006810
6	GO:0097502	mannosylation	1	Csa14g053090
6	GO:0009119	ribonucleoside metabolic process	1	Csa20g077910
6	GO:0016485	protein processing	1	Csa06g025700
6	GO:0006024	glycosaminoglycan biosynthetic process	1	Csa07g059580
6	GO:0044743	intracellular protein transmembrane import	1	Csa05g034410
6	GO:1902679	negative regulation of RNA biosynthetic process	1	Csa07g063560
6	GO:0090627	plant epidermal cell differentiation	1	Csa18g005870
6	GO:1901607	alpha-amino acid biosynthetic process	1	Csa11g006160
6	GO:0042548	regulation of photosynthesis, light reaction	1	Csa20g021740
7	GO:0009150	purine ribonucleotide metabolic process	1	Csa20g077910
7	GO:0072350	tricarboxylic acid metabolic process	1	Csa00441s160
7	GO:0009260	ribonucleotide biosynthetic process	1	Csa20g077910
7	GO:0016108	tetraterpenoid metabolic process	1	Csa07g057140
7	GO:0045487	gibberellin catabolic process	1	Csa14g037580
7	GO:0045489	pectin biosynthetic process	1	Csa17205s010
7	GO:1902101	positive regulation of metaphase/anaphase transition of cell cycle	1	Csa01g006810
7	GO:0033875	ribonucleoside bisphosphate metabolic process	1	Csa20g077910
7	GO:0007265	Ras protein signal transduction	1	Csa14g016950
7	GO:0034031	ribonucleoside bisphosphate catabolic process	1	Csa20g077910
7	GO:0016102	diterpenoid biosynthetic process	1	Csa14g037580
7	GO:0006574	valine catabolic process	1	Csa11g014390
7	GO:0035304	regulation of protein dephosphorylation	1	Csa10g018520
7	GO:0048268	clathrin coat assembly	1	Csa09g002860
7	GO:0046856	phosphatidylinositol dephosphorylation	1	Csa14g006770
7	GO:1901072	glucosamine-containing compound catabolic process	1	Csa11g026520
7	GO:0006835	dicarboxylic acid transport	1	Csa18g003430
7	GO:0042454	ribonucleoside catabolic process	1	Csa20g077910
7	GO:0006470	protein dephosphorylation	1	Csa10g018520
7	GO:0017004	cytochrome complex assembly	1	Csa09g058760
7	GO:0009070	serine family amino acid biosynthetic process	1	Csa11g006160
7	GO:0046128	purine ribonucleoside metabolic process	1	Csa20g077910
7	GO:0006032	chitin catabolic process	1	Csa11g026520
7	GO:0010305	leaf vascular tissue pattern formation	1	Csa14g006770
7	GO:0072511	divalent inorganic cation transport	1	Csa16g049550
7	GO:0043624	cellular protein complex disassembly	1	Csa20080s010
7	GO:0006497	protein lipidation	1	Csa14g053090
7	GO:1903507	negative regulation of nucleic acid-templated transcription	1	Csa07g063560
7	GO:0016115	terpenoid catabolic process	1	Csa14g037580
7	GO:0006913	nucleocytoplasmic transport	1	Csa06791s010
7	GO:0030166	proteoglycan biosynthetic process	1	Csa07g059580
7	GO:0034030	ribonucleoside bisphosphate biosynthetic process	1	Csa20g077910
7	GO:1903508	positive regulation of nucleic acid-templated transcription	1	Csa02g004650
7	GO:0035235	ionotropic glutamate receptor signaling pathway	1	Csa11g011660
7	GO:1900864	mitochondrial RNA modification	1	Csa15g026640
7	GO:0016109	tetraterpenoid biosynthetic process	1	Csa07g057140
7	GO:1903730	regulation of phosphatidate phosphatase activity	1	Csa10g018520
7	GO:0010244	response to low fluence blue light stimulus by blue low-fluence system	1	Csa07g006910
7	GO:0046578	regulation of Ras protein signal transduction	1	Csa14g016950
7	GO:0006195	purine nucleotide catabolic process	1	Csa20g077910
7	GO:0034504	protein localization to nucleus	1	Csa06791s010
7	GO:0009685	gibberellin metabolic process	1	Csa14g037580
7	GO:0006661	phosphatidylinositol biosynthetic process	1	Csa14g053090
7	GO:0009154	purine ribonucleotide catabolic process	1	Csa20g077910
7	GO:0045488	pectin metabolic process	1	Csa17205s010
7	GO:0015938	coenzyme A catabolic process	1	Csa20g077910
7	GO:0006399	tRNA metabolic process	1	Csa03g005950
7	GO:0034470	ncRNA processing	1	Csa03g005950
7	GO:0034033	purine nucleoside bisphosphate biosynthetic process	1	Csa20g077910
7	GO:0010114	response to red light	1	Csa14g037580
7	GO:0006505	GPI anchor metabolic process	1	Csa14g053090
7	GO:0042455	ribonucleoside biosynthetic process	1	Csa20g077910
7	GO:0010387	COP9 signalosome assembly	1	Csa11370s010
7	GO:1902600	hydrogen ion transmembrane transport	1	Csa14g001340
7	GO:2001293	malonyl-CoA metabolic process	1	Csa20g077910
7	GO:0006397	mRNA processing	1	Csa10g018520
7	GO:0034034	purine nucleoside bisphosphate catabolic process	1	Csa20g077910
7	GO:0010965	regulation of mitotic sister chromatid separation	1	Csa01g006810
7	GO:0006898	receptor-mediated endocytosis	1	Csa16g001350
7	GO:0006641	triglyceride metabolic process	1	Csa10g018520
7	GO:0000338	protein deneddylation	1	Csa11370s010
7	GO:0055081	anion homeostasis	1	Csa03g017780
7	GO:0018065	protein-cofactor linkage	1	Csa03g005950
7	GO:0016101	diterpenoid metabolic process	1	Csa14g037580
7	GO:0006152	purine nucleoside catabolic process	1	Csa20g077910
7	GO:0071483	cellular response to blue light	1	Csa07g006910
7	GO:0035195	gene silencing by miRNA	1	Csa10g018520
7	GO:0010304	PSII associated light-harvesting complex II catabolic process	1	Csa20g021740
7	GO:0006888	ER to Golgi vesicle-mediated transport	1	Csa17g025450
7	GO:0009686	gibberellin biosynthetic process	1	Csa14g037580
7	GO:0071489	cellular response to red or far red light	1	Csa05g094340
7	GO:0048016	inositol phosphate-mediated signaling	1	Csa14g006770
7	GO:0070585	protein localization to mitochondrion	1	Csa05g034410
7	GO:0042451	purine nucleoside biosynthetic process	1	Csa20g077910
7	GO:0015937	coenzyme A biosynthetic process	1	Csa20g077910
7	GO:0003333	amino acid transmembrane transport	1	Csa15g017740
7	GO:0006164	purine nucleotide biosynthetic process	1	Csa20g077910
7	GO:0019432	triglyceride biosynthetic process	1	Csa10g018520
7	GO:0009645	response to low light intensity stimulus	1	Csa07g006910
7	GO:0006563	L-serine metabolic process	1	Csa11g006160
7	GO:0016556	mRNA modification	1	Csa15g026640
7	GO:0006506	GPI anchor biosynthetic process	1	Csa14g053090
7	GO:0030071	regulation of mitotic metaphase/anaphase transition	1	Csa01g006810
7	GO:0006415	translational termination	1	Csa20080s010
7	GO:0046174	polyol catabolic process	1	Csa14g006770
7	GO:0017006	protein-tetrapyrrole linkage	1	Csa09g058760
7	GO:0035303	regulation of dephosphorylation	1	Csa10g018520
7	GO:0006338	chromatin remodeling	1	Csa11g001410
8	GO:0070838	divalent metal ion transport	1	Csa16g049550
8	GO:0000375	RNA splicing, via transesterification reactions	1	Csa10g018520
8	GO:0032011	ARF protein signal transduction	1	Csa14g016950
8	GO:0006101	citrate metabolic process	1	Csa00441s160
8	GO:0055083	monovalent inorganic anion homeostasis	1	Csa03g017780
8	GO:0000398	mRNA splicing, via spliceosome	1	Csa10g018520
8	GO:0034755	iron ion transmembrane transport	1	Csa16g049550
8	GO:0072505	divalent inorganic anion homeostasis	1	Csa03g017780
8	GO:0009249	protein lipoylation	1	Csa03g005950
8	GO:0072506	trivalent inorganic anion homeostasis	1	Csa03g017780
8	GO:0016116	carotenoid metabolic process	1	Csa07g057140
8	GO:0017003	protein-heme linkage	1	Csa09g058760
8	GO:0071421	manganese ion transmembrane transport	1	Csa16g049550
8	GO:0072503	cellular divalent inorganic cation homeostasis	1	Csa11g011660
8	GO:0009152	purine ribonucleotide biosynthetic process	1	Csa20g077910
8	GO:0070574	cadmium ion transmembrane transport	1	Csa16g049550
8	GO:0006102	isocitrate metabolic process	1	Csa00441s160
8	GO:0036369	transcription factor catabolic process	1	Csa20g027030
8	GO:0015692	lead ion transport	1	Csa16g049550
8	GO:0008033	tRNA processing	1	Csa03g005950
8	GO:0046130	purine ribonucleoside catabolic process	1	Csa20g077910
8	GO:0010388	cullin deneddylation	1	Csa11370s010
8	GO:0080156	mitochondrial mRNA modification	1	Csa15g026640
8	GO:0006564	L-serine biosynthetic process	1	Csa11g006160
8	GO:0015740	C4-dicarboxylate transport	1	Csa18g003430
8	GO:0000041	transition metal ion transport	1	Csa16g049550
8	GO:0051170	nuclear import	1	Csa06791s010
8	GO:0016103	diterpenoid catabolic process	1	Csa14g037580
8	GO:0046129	purine ribonucleoside biosynthetic process	1	Csa20g077910
8	GO:0032012	regulation of ARF protein signal transduction	1	Csa14g016950
8	GO:0072583	clathrin-mediated endocytosis	1	Csa16g001350
9	GO:1901485	positive regulation of transcription factor catabolic process	1	Csa20g027030
9	GO:0006826	iron ion transport	1	Csa16g049550
9	GO:0055062	phosphate ion homeostasis	1	Csa03g017780
9	GO:0015691	cadmium ion transport	1	Csa16g049550
9	GO:0042787	protein ubiquitination involved in ubiquitin-dependent protein catabolic process	1	Csa01g006810
9	GO:1901483	regulation of transcription factor catabolic process	1	Csa20g027030
9	GO:0055074	calcium ion homeostasis	1	Csa11g011660
9	GO:0046916	cellular transition metal ion homeostasis	1	Csa15g001580
9	GO:0006828	manganese ion transport	1	Csa16g049550
9	GO:0000377	RNA splicing, via transesterification reactions with bulged adenosine as nucleophile	1	Csa10g018520
9	GO:0055069	zinc ion homeostasis	1	Csa03g017780
9	GO:0015743	malate transport	1	Csa18g003430
9	GO:0006874	cellular calcium ion homeostasis	1	Csa11g011660
10	GO:0055071	manganese ion homeostasis	1	Csa16g049550
10	GO:0006879	cellular iron ion homeostasis	1	Csa15g001580

## Sheet: Cellular Component
Table S9. GO classification and KEGG metabolic pathways for the differentially expressed genes DEGs up regulated in GPD1 #2 at 16-21 days after flowering DAF. Gene ontology distribution of the transcripts into molecular function, biological process, cellular component, and metabolic pathways . The number of transcripts encoded for each category is represented as well as the GO level for each cate…
GO Level	Term ID	Term (Name)	Number of Sequences	Sequences Names
1	GO:0005575	cellular_component	293	Csa07g027680, Csa05g034410, Csa08g005930, Csa08g007310, Csa11g091620, Csa13g006120, Csa08g006340, Csa08g061750, Csa06g009290, Csa05g089920, Csa17g011030, Csa20g041270, Csa15g025200, Csa08g057370, Csa02g053330, Csa19g004620, Csa17g005600, Csa13g008310, Csa01g016430, Csa14g034680, Csa19g022040, Csa19g033610, Csa09g047740, Csa19g014660, Csa05g020240, Csa11g068290, Csa14g046890, Csa02g075810, Csa12g0…
2	GO:0005623	cell	190	Csa05g034410, Csa16g001350, Csa16g027740, Csa11g091620, Csa07g027960, Csa13g006120, Csa14g049770, Csa14g022050, Csa08g061750, Csa06g009290, Csa12g011830, Csa06g025700, Csa04g054700, Csa17205s010, Csa00495s070, Csa07g059670, Csa02g053330, Csa18g040600, Csa19g004620, Csa17g005600, Csa13g008310, Csa01g016430, Csa14g034680, Csa19g033610, Csa19g014660, Csa06g041180, Csa07g046370, Csa11g068290, Csa02g0…
2	GO:0044464	cell part	190	Csa05g034410, Csa16g001350, Csa16g027740, Csa11g091620, Csa07g027960, Csa13g006120, Csa14g049770, Csa14g022050, Csa08g061750, Csa06g009290, Csa12g011830, Csa06g025700, Csa04g054700, Csa17205s010, Csa00495s070, Csa07g059670, Csa02g053330, Csa18g040600, Csa19g004620, Csa17g005600, Csa13g008310, Csa01g016430, Csa14g034680, Csa19g033610, Csa19g014660, Csa06g041180, Csa07g046370, Csa11g068290, Csa02g0…
3	GO:0005622	intracellular	166	Csa05g034410, Csa16g001350, Csa16g027740, Csa11g091620, Csa07g027960, Csa14g049770, Csa14g022050, Csa08g061750, Csa06g009290, Csa12g011830, Csa06g025700, Csa04g054700, Csa17205s010, Csa00495s070, Csa02g053330, Csa19g004620, Csa17g005600, Csa13g008310, Csa01g016430, Csa14g034680, Csa19g033610, Csa19g014660, Csa06g041180, Csa07g046370, Csa11g068290, Csa02g075810, Csa11g081400, Csa00495s080, Csa01g0…
3	GO:0044424	intracellular part	165	Csa05g034410, Csa16g001350, Csa16g027740, Csa11g091620, Csa07g027960, Csa14g049770, Csa14g022050, Csa08g061750, Csa06g009290, Csa12g011830, Csa06g025700, Csa04g054700, Csa17205s010, Csa00495s070, Csa02g053330, Csa19g004620, Csa17g005600, Csa13g008310, Csa01g016430, Csa14g034680, Csa19g033610, Csa19g014660, Csa06g041180, Csa07g046370, Csa11g068290, Csa02g075810, Csa11g081400, Csa00495s080, Csa01g0…
2	GO:0016020	membrane	148	Csa05g034410, Csa07g027680, Csa16g001350, Csa08g005930, Csa16g027740, Csa13g006120, Csa14g049770, Csa17g011030, Csa06g025700, Csa17205s010, Csa04g054700, Csa20g041270, Csa00495s070, Csa15g025200, Csa08g057370, Csa17g009910, Csa17g005600, Csa19g022040, Csa09g047740, Csa19g014660, Csa16g016950, Csa03g022140, Csa05g020240, Csa14g046890, Csa00495s080, Csa07g057140, Csa12g002030, Csa14g001340, Csa12g0…
2	GO:0043226	organelle	147	Csa05g034410, Csa16g001350, Csa16g027740, Csa11g091620, Csa07g027960, Csa14g049770, Csa14g022050, Csa08g061750, Csa06g009290, Csa12g011830, Csa06g025700, Csa04g054700, Csa17205s010, Csa00495s070, Csa02g053330, Csa19g004620, Csa17g005600, Csa13g008310, Csa19g033610, Csa19g014660, Csa06g041180, Csa07g046370, Csa11g068290, Csa02g075810, Csa11g081400, Csa00495s080, Csa01g018570, Csa15g026640, Csa11g0…
3	GO:0043229	intracellular organelle	147	Csa05g034410, Csa16g001350, Csa16g027740, Csa11g091620, Csa07g027960, Csa14g049770, Csa14g022050, Csa08g061750, Csa06g009290, Csa12g011830, Csa06g025700, Csa04g054700, Csa17205s010, Csa00495s070, Csa02g053330, Csa19g004620, Csa17g005600, Csa13g008310, Csa19g033610, Csa19g014660, Csa06g041180, Csa07g046370, Csa11g068290, Csa02g075810, Csa11g081400, Csa00495s080, Csa01g018570, Csa15g026640, Csa11g0…
3	GO:0043227	membrane-bounded organelle	137	Csa05g034410, Csa16g001350, Csa16g027740, Csa11g091620, Csa07g027960, Csa14g049770, Csa14g022050, Csa08g061750, Csa06g009290, Csa12g011830, Csa06g025700, Csa04g054700, Csa17205s010, Csa00495s070, Csa19g004620, Csa17g005600, Csa13g008310, Csa19g033610, Csa19g014660, Csa06g041180, Csa07g046370, Csa11g068290, Csa02g075810, Csa11g081400, Csa00495s080, Csa01g018570, Csa15g026640, Csa11g014390, Csa12g0…
4	GO:0043231	intracellular membrane-bounded organelle	137	Csa05g034410, Csa16g001350, Csa16g027740, Csa11g091620, Csa07g027960, Csa14g049770, Csa14g022050, Csa08g061750, Csa06g009290, Csa12g011830, Csa06g025700, Csa04g054700, Csa17205s010, Csa00495s070, Csa19g004620, Csa17g005600, Csa13g008310, Csa19g033610, Csa19g014660, Csa06g041180, Csa07g046370, Csa11g068290, Csa02g075810, Csa11g081400, Csa00495s080, Csa01g018570, Csa15g026640, Csa11g014390, Csa12g0…
4	GO:0005737	cytoplasm	113	Csa05g034410, Csa16g001350, Csa11g091620, Csa14g049770, Csa08g061750, Csa06g009290, Csa12g011830, Csa06g025700, Csa04g054700, Csa17205s010, Csa00495s070, Csa02g053330, Csa17g005600, Csa13g008310, Csa01g016430, Csa14g034680, Csa19g033610, Csa19g014660, Csa06g041180, Csa07g046370, Csa11g068290, Csa00495s080, Csa01g018570, Csa20953s010, Csa15g026640, Csa11g014390, Csa12g078020, Csa19g050740, Csa11g0…
2	GO:0044425	membrane part	109	Csa05g034410, Csa07g027680, Csa08g005930, Csa14g049770, Csa06g025700, Csa04g054700, Csa20g041270, Csa17205s010, Csa00495s070, Csa15g025200, Csa08g057370, Csa17g009910, Csa17g005600, Csa09g047740, Csa19g014660, Csa16g016950, Csa03g022140, Csa05g020240, Csa14g046890, Csa00495s080, Csa07g057140, Csa12g002030, Csa14g001340, Csa12g078020, Csa05g093640, Csa01g021830, Csa16g049550, Csa16g047770, Csa05g0…
3	GO:0031224	intrinsic component of membrane	105	Csa07g027680, Csa08g005930, Csa14g049770, Csa04g054700, Csa20g041270, Csa17205s010, Csa00495s070, Csa15g025200, Csa08g057370, Csa17g009910, Csa17g005600, Csa09g047740, Csa19g014660, Csa16g016950, Csa03g022140, Csa05g020240, Csa14g046890, Csa00495s080, Csa07g057140, Csa12g002030, Csa14g001340, Csa12g078020, Csa05g093640, Csa01g021830, Csa16g049550, Csa16g047770, Csa05g002120, Csa11g030930, Csa19g0…
4	GO:0016021	integral component of membrane	100	Csa07g027680, Csa08g005930, Csa14g049770, Csa04g054700, Csa20g041270, Csa17205s010, Csa00495s070, Csa15g025200, Csa08g057370, Csa17g009910, Csa17g005600, Csa09g047740, Csa19g014660, Csa16g016950, Csa03g022140, Csa05g020240, Csa14g046890, Csa00495s080, Csa07g057140, Csa12g002030, Csa14g001340, Csa12g078020, Csa05g093640, Csa01g021830, Csa16g049550, Csa16g047770, Csa05g002120, Csa11g030930, Csa19g0…
4	GO:0044444	cytoplasmic part	94	Csa05g034410, Csa09g002860, Csa16g001350, Csa11g007130, Csa11g091620, Csa02g011330, Csa08g023320, Csa14g049770, Csa01g044770, Csa08g061750, Csa06g009290, Csa12g011830, Csa06791s010, Csa11g025400, Csa06g025700, Csa05g015090, Csa04g054700, Csa17205s010, Csa00495s070, Csa03g018520, Csa18g005870, Csa20g021740, Csa06g037040, Csa02g053330, Csa17g019070, Csa20g017900, Csa17g005600, Csa13g008310, Csa16g0…
5	GO:0005634	nucleus	64	Csa16g027740, Csa07g027960, Csa07g035820, Csa15g021160, Csa14g022050, Csa14g015310, Csa02g065590, Csa06791s010, Csa05g054900, Csa18g005870, Csa05g072050, Csa02g037680, Csa19g004620, Csa13g008310, Csa11370s010, Csa19g014660, Csa05g089710, Csa01g027510, Csa02g075810, Csa17g039230, Csa11g081400, Csa11g062820, Csa11g090390, Csa07g006910, Csa02g055460, Csa17g005610, Csa11g085560, Csa05g014820, Csa17g0…
3	GO:0071944	cell periphery	47	Csa19g050740, Csa16g012900, Csa10g012220, Csa16g001350, Csa07g032330, Csa10g018520, Csa11g013130, Csa16g049550, Csa13g006120, Csa12g016880, Csa05g002120, Csa13g014960, Csa20g017730, Csa20080s010, Csa07g026490, Csa02g073020, Csa20g028930, Csa05g015090, Csa15g071960, Csa09g011670, Csa14g047410, Csa18g009130, Csa15g059770, Csa11875s010, Csa07g059670, Csa18g005870, Csa06g034330, Csa00441s160, Csa09g0…
2	GO:0005576	extracellular region	46	Csa11g100720, Csa10g012220, Csa16g012900, Csa05g006880, Csa11g013110, Csa20g034470, Csa15g079540, Csa11g013130, Csa08g007310, Csa13g007370, Csa19g046200, Csa02g071930, Csa17g080430, Csa12g016880, Csa08g006340, Csa15g077900, Csa05g089920, Csa05g015090, Csa18g009130, Csa15g059770, Csa07g059670, Csa00441s160, Csa02g073960, Csa16g023600, Csa14g053090, Csa18g040600, Csa01g035680, Csa11g011660, Csa11g0…
2	GO:0044422	organelle part	39	Csa05g034410, Csa16g012900, Csa16g001350, Csa10g018520, Csa01g044770, Csa14g015310, Csa20g032010, Csa05g002800, Csa06791s010, Csa02g045480, Csa06g025700, Csa04g024430, Csa17205s010, Csa04g054700, Csa03g005950, Csa00495s070, Csa17694s010, Csa20g021740, Csa06g037040, Csa14g053090, Csa20g081930, Csa11g001410, Csa20g017900, Csa07g047280, Csa11370s010, Csa15g001580, Csa16g047320, Csa19g031770, Csa19g0…
3	GO:0044446	intracellular organelle part	39	Csa05g034410, Csa16g012900, Csa16g001350, Csa10g018520, Csa01g044770, Csa14g015310, Csa20g032010, Csa05g002800, Csa06791s010, Csa02g045480, Csa06g025700, Csa04g024430, Csa17205s010, Csa04g054700, Csa03g005950, Csa00495s070, Csa17694s010, Csa20g021740, Csa06g037040, Csa14g053090, Csa20g081930, Csa11g001410, Csa20g017900, Csa07g047280, Csa11370s010, Csa15g001580, Csa16g047320, Csa19g031770, Csa19g0…
3	GO:0005886	plasma membrane	32	Csa19g050740, Csa16g012900, Csa16g001350, Csa07g032330, Csa10g018520, Csa16g049550, Csa13g006120, Csa05g002120, Csa13g014960, Csa20g017730, Csa20080s010, Csa07g026490, Csa02g073020, Csa20g028930, Csa15g071960, Csa09g011670, Csa14g047410, Csa18g009130, Csa11875s010, Csa18g005870, Csa06g034330, Csa00441s160, Csa09g058760, Csa17g022950, Csa07g054610, Csa16g047320, Csa20g071700, Csa07g060470, Csa02g0…
5	GO:0005739	mitochondrion	32	Csa05g034410, Csa01g021830, Csa02g011330, Csa08g023320, Csa06g009290, Csa04g044680, Csa11g025400, Csa14g047410, Csa17694s010, Csa03g018520, Csa20g021740, Csa00441s160, Csa02g073960, Csa14g053090, Csa18g002530, Csa20g017900, Csa17g005600, Csa16g030320, Csa15g001580, Csa08g050430, Csa16g047320, Csa03g009940, Csa14g009780, Csa17g029770, Csa17g070940, Csa07g046370, Csa19g054390, Csa11g068290, Csa16g0…
2	GO:0032991	macromolecular complex	28	Csa05g034410, Csa05g014820, Csa01g044770, Csa05g002120, Csa14g015310, Csa13g014960, Csa20g017730, Csa20080s010, Csa20g032010, Csa00495s070, Csa17694s010, Csa11875s010, Csa02g053330, Csa14g053090, Csa11g001410, Csa11370s010, Csa09g002490, Csa17g012350, Csa20g067590, Csa01g006810, Csa00495s080, Csa10g046630, Csa04g009800, Csa00495s140, Csa11g062820, Csa15g038080, Csa03g058550, Csa02g055460
5	GO:0009536	plastid	25	Csa10246s010, Csa16g012900, Csa11g007130, Csa11g091620, Csa16g049550, Csa14g049770, Csa01g044770, Csa12g011830, Csa20g077910, Csa06791s010, Csa02g045480, Csa02g071380, Csa09g011670, Csa00495s070, Csa02g008620, Csa17694s010, Csa20g021740, Csa15g076290, Csa15g001580, Csa16g047320, Csa09g086500, Csa15g043100, Csa18g030580, Csa00495s080, Csa00495s140
6	GO:0009507	chloroplast	24	Csa10246s010, Csa16g012900, Csa11g007130, Csa11g091620, Csa15g001580, Csa16g049550, Csa16g047320, Csa14g049770, Csa01g044770, Csa09g086500, Csa12g011830, Csa20g077910, Csa02g045480, Csa15g043100, Csa06791s010, Csa02g071380, Csa00495s070, Csa09g011670, Csa18g030580, Csa00495s080, Csa02g008620, Csa20g021740, Csa00495s140, Csa15g076290
3	GO:0012505	endomembrane system	22	Csa17g005610, Csa11g013110, Csa03g017500, Csa16g047320, Csa19g033610, Csa17g070840, Csa19g014660, Csa13g014960, Csa20g017730, Csa06791s010, Csa06g025700, Csa04g054700, Csa13g023120, Csa17205s010, Csa18g030580, Csa24034s010, Csa03g017780, Csa18g005870, Csa12g078020, Csa16g023600, Csa17g019070, Csa14g053090
3	GO:0043234	protein complex	21	Csa05g034410, Csa05g014820, Csa11370s010, Csa05g002120, Csa09g002490, Csa14g015310, Csa20080s010, Csa13g014960, Csa20g017730, Csa20g032010, Csa01g006810, Csa00495s070, Csa00495s080, Csa17694s010, Csa11875s010, Csa00495s140, Csa11g062820, Csa14g053090, Csa02g055460, Csa03g058550, Csa11g001410
3	GO:0043228	non-membrane-bounded organelle	19	Csa20g017900, Csa07g047280, Csa16g001350, Csa01g044830, Csa01g044770, Csa20g032010, Csa05g002800, Csa17g012350, Csa20g067590, Csa04g024430, Csa03g005950, Csa10g046630, Csa04g009800, Csa15g038080, Csa02g053330, Csa02g055460, Csa20g081930, Csa11g001410, Csa07g051260
4	GO:0043232	intracellular non-membrane-bounded organelle	19	Csa20g017900, Csa07g047280, Csa16g001350, Csa01g044830, Csa01g044770, Csa20g032010, Csa05g002800, Csa17g012350, Csa20g067590, Csa04g024430, Csa03g005950, Csa10g046630, Csa04g009800, Csa15g038080, Csa02g053330, Csa02g055460, Csa20g081930, Csa11g001410, Csa07g051260
3	GO:0030312	external encapsulating structure	16	Csa19g050740, Csa15g030660, Csa10g012220, Csa11g013130, Csa11g013120, Csa12g016880, Csa17g070840, Csa06g041180, Csa11g104010, Csa19g035430, Csa05g015090, Csa15g071960, Csa18g030580, Csa15g059770, Csa07g059670, Csa18g040600
4	GO:0005618	cell wall	16	Csa15g030660, Csa19g050740, Csa10g012220, Csa11g013130, Csa11g013120, Csa12g016880, Csa17g070840, Csa06g041180, Csa11g104010, Csa19g035430, Csa05g015090, Csa15g071960, Csa18g030580, Csa15g059770, Csa07g059670, Csa18g040600
5	GO:0005829	cytosol	15	Csa19g050740, Csa13g008310, Csa16g012900, Csa16g001350, Csa10g018520, Csa02g071930, Csa01g044770, Csa20080s010, Csa20g077910, Csa06791s010, Csa15g071960, Csa14g047410, Csa11g014390, Csa00441s160, Csa07g051260
3	GO:0048046	apoplast	13	Csa10g012220, Csa16g012900, Csa11g013130, Csa11g013120, Csa13g007370, Csa12g016880, Csa19g015350, Csa13g048350, Csa19g035430, Csa18g030580, Csa15g059770, Csa01g019100, Csa00441s160
5	GO:0005773	vacuole	13	Csa16g012900, Csa16g001350, Csa16g047320, Csa14g049770, Csa19g031770, Csa06g041180, Csa05g015090, Csa04g054700, Csa03g005950, Csa14g047410, Csa24034s010, Csa00441s160, Csa06g037040
4	GO:0005794	Golgi apparatus	12	Csa17g005610, Csa11g013110, Csa04g054700, Csa17205s010, Csa18g030580, Csa24034s010, Csa03g017780, Csa17g070840, Csa12g078020, Csa16g023600, Csa13g014960, Csa20g017730
3	GO:0031090	organelle membrane	10	Csa05g034410, Csa06g025700, Csa04g054700, Csa17205s010, Csa16g047320, Csa17694s010, Csa19g031770, Csa19g014660, Csa06g037040, Csa14g053090
4	GO:0044428	nuclear part	10	Csa05g002800, Csa06791s010, Csa01g006810, Csa10g018520, Csa11370s010, Csa03g005950, Csa14g015310, Csa11g062820, Csa11g001410, Csa07g051260
2	GO:0055044	symplast	9	Csa19g050740, Csa06791s010, Csa16g012900, Csa16g001350, Csa15g071960, Csa00441s160, Csa21899s010, Csa11g104010, Csa18g040600
2	GO:0030054	cell junction	9	Csa19g050740, Csa06791s010, Csa16g012900, Csa16g001350, Csa15g071960, Csa00441s160, Csa21899s010, Csa11g104010, Csa18g040600
3	GO:0009506	plasmodesma	9	Csa19g050740, Csa06791s010, Csa16g012900, Csa16g001350, Csa15g071960, Csa00441s160, Csa21899s010, Csa11g104010, Csa18g040600
3	GO:0005911	cell-cell junction	9	Csa19g050740, Csa06791s010, Csa16g012900, Csa16g001350, Csa15g071960, Csa00441s160, Csa21899s010, Csa11g104010, Csa18g040600
4	GO:0005783	endoplasmic reticulum	9	Csa06g025700, Csa04g054700, Csa13g023120, Csa03g017500, Csa19g033610, Csa18g005870, Csa19g014660, Csa14g053090, Csa17g019070
2	GO:0031974	membrane-enclosed lumen	8	Csa05g034410, Csa05g002800, Csa10g018520, Csa15g001580, Csa03g005950, Csa11g062820, Csa11g001410, Csa07g051260
4	GO:0031984	organelle subcompartment	8	Csa02g045480, Csa04g054700, Csa00495s070, Csa00495s080, Csa24034s010, Csa03g017780, Csa20g021740, Csa00495s140
3	GO:0098796	membrane protein complex	7	Csa05g034410, Csa00495s070, Csa00495s080, Csa17694s010, Csa11875s010, Csa05g002120, Csa00495s140
3	GO:0043233	organelle lumen	7	Csa05g002800, Csa10g018520, Csa15g001580, Csa03g005950, Csa11g062820, Csa11g001410, Csa07g051260
3	GO:1990904	ribonucleoprotein complex	7	Csa17g012350, Csa20g067590, Csa10g046630, Csa04g009800, Csa01g044770, Csa15g038080, Csa02g053330
4	GO:0009579	thylakoid	7	Csa02g045480, Csa16g012900, Csa00495s070, Csa00495s080, Csa20g021740, Csa00495s140, Csa09g086500
4	GO:0098588	bounding membrane of organelle	7	Csa06g025700, Csa04g054700, Csa17205s010, Csa19g031770, Csa19g014660, Csa06g037040, Csa14g053090
4	GO:0070013	intracellular organelle lumen	7	Csa05g002800, Csa10g018520, Csa15g001580, Csa03g005950, Csa11g062820, Csa11g001410, Csa07g051260
4	GO:0030529	intracellular ribonucleoprotein complex	7	Csa17g012350, Csa20g067590, Csa10g046630, Csa04g009800, Csa01g044770, Csa15g038080, Csa02g053330
5	GO:0009505	plant-type cell wall	7	Csa15g030660, Csa05g015090, Csa07g059670, Csa17g070840, Csa06g041180, Csa11g104010, Csa18g040600
5	GO:0005840	ribosome	7	Csa17g012350, Csa20g067590, Csa10g046630, Csa04g009800, Csa01g044770, Csa15g038080, Csa02g053330
4	GO:1902494	catalytic complex	6	Csa05g014820, Csa01g006810, Csa11875s010, Csa05g002120, Csa14g053090, Csa11g001410
4	GO:0044430	cytoskeletal part	6	Csa20g017900, Csa04g024430, Csa07g047280, Csa16g001350, Csa20g032010, Csa20g081930
4	GO:0044435	plastid part	6	Csa02g045480, Csa16g012900, Csa00495s070, Csa00495s080, Csa20g021740, Csa00495s140
5	GO:0031981	nuclear lumen	6	Csa05g002800, Csa10g018520, Csa03g005950, Csa11g062820, Csa11g001410, Csa07g051260
5	GO:0005856	cytoskeleton	6	Csa20g017900, Csa04g024430, Csa07g047280, Csa16g001350, Csa20g032010, Csa20g081930
5	GO:0044434	chloroplast part	6	Csa02g045480, Csa16g012900, Csa00495s070, Csa00495s080, Csa20g021740, Csa00495s140
6	GO:0015630	microtubule cytoskeleton	6	Csa20g017900, Csa04g024430, Csa07g047280, Csa16g001350, Csa20g032010, Csa20g081930
2	GO:0099512	supramolecular fiber	5	Csa20g017900, Csa04g024430, Csa07g047280, Csa16g001350, Csa20g081930
3	GO:0031975	envelope	5	Csa05g034410, Csa06791s010, Csa16g047320, Csa17694s010, Csa20g021740
3	GO:0099513	polymeric cytoskeletal fiber	5	Csa20g017900, Csa04g024430, Csa07g047280, Csa16g001350, Csa20g081930
3	GO:0034357	photosynthetic membrane	5	Csa02g045480, Csa00495s070, Csa00495s080, Csa20g021740, Csa00495s140
4	GO:0042651	thylakoid membrane	5	Csa02g045480, Csa00495s070, Csa00495s080, Csa20g021740, Csa00495s140
4	GO:0005874	microtubule	5	Csa20g017900, Csa04g024430, Csa07g047280, Csa16g001350, Csa20g081930
4	GO:0031967	organelle envelope	5	Csa05g034410, Csa06791s010, Csa16g047320, Csa17694s010, Csa20g021740
4	GO:0031225	anchored component of membrane	5	Csa02g073020, Csa16g016750, Csa08g014650, Csa05g062120, Csa06g034330
4	GO:0044436	thylakoid part	5	Csa02g045480, Csa00495s070, Csa00495s080, Csa20g021740, Csa00495s140
5	GO:0031976	plastid thylakoid	5	Csa02g045480, Csa00495s070, Csa00495s080, Csa20g021740, Csa00495s140
5	GO:0055035	plastid thylakoid membrane	5	Csa02g045480, Csa00495s070, Csa00495s080, Csa20g021740, Csa00495s140
6	GO:0009535	chloroplast thylakoid membrane	5	Csa02g045480, Csa00495s070, Csa00495s080, Csa20g021740, Csa00495s140
6	GO:0009534	chloroplast thylakoid	5	Csa02g045480, Csa00495s070, Csa00495s080, Csa20g021740, Csa00495s140
4	GO:0044431	Golgi apparatus part	4	Csa04g054700, Csa17205s010, Csa24034s010, Csa03g017780
4	GO:0044429	mitochondrial part	4	Csa05g034410, Csa15g001580, Csa16g047320, Csa17694s010
3	GO:0098805	whole membrane	3	Csa04g054700, Csa19g031770, Csa06g037040
3	GO:0042175	nuclear outer membrane-endoplasmic reticulum membrane network	3	Csa06g025700, Csa19g014660, Csa14g053090
3	GO:0005789	endoplasmic reticulum membrane	3	Csa06g025700, Csa19g014660, Csa14g053090
3	GO:0044459	plasma membrane part	3	Csa07g054610, Csa11875s010, Csa05g002120
4	GO:0044437	vacuolar part	3	Csa04g054700, Csa19g031770, Csa06g037040
4	GO:0044432	endoplasmic reticulum part	3	Csa06g025700, Csa19g014660, Csa14g053090
4	GO:0031966	mitochondrial membrane	3	Csa05g034410, Csa16g047320, Csa17694s010
4	GO:0009521	photosystem	3	Csa00495s070, Csa00495s080, Csa00495s140
4	GO:0044391	ribosomal subunit	3	Csa20g067590, Csa10g046630, Csa01g044770
4	GO:0005774	vacuolar membrane	3	Csa04g054700, Csa19g031770, Csa06g037040
5	GO:0005730	nucleolus	3	Csa05g002800, Csa03g005950, Csa07g051260
5	GO:0098791	Golgi subcompartment	3	Csa04g054700, Csa24034s010, Csa03g017780
5	GO:0005802	trans-Golgi network	3	Csa04g054700, Csa24034s010, Csa03g017780
5	GO:0015935	small ribosomal subunit	3	Csa20g067590, Csa10g046630, Csa01g044770
5	GO:0005740	mitochondrial envelope	3	Csa05g034410, Csa16g047320, Csa17694s010
5	GO:1990234	transferase complex	3	Csa05g014820, Csa01g006810, Csa14g053090
5	GO:0005694	chromosome	3	Csa01g044830, Csa02g055460, Csa11g001410
5	GO:0009523	photosystem II	3	Csa00495s070, Csa00495s080, Csa00495s140
3	GO:0000785	chromatin	2	Csa02g055460, Csa11g001410
3	GO:0044455	mitochondrial membrane part	2	Csa05g034410, Csa17694s010
4	GO:0098797	plasma membrane protein complex	2	Csa11875s010, Csa05g002120
4	GO:0031982	vesicle	2	Csa09g002860, Csa16g001350
4	GO:0044427	chromosomal part	2	Csa02g055460, Csa11g001410
4	GO:0097708	intracellular vesicle	2	Csa09g002860, Csa16g001350
4	GO:0098800	inner mitochondrial membrane protein complex	2	Csa05g034410, Csa17694s010
4	GO:0005768	endosome	2	Csa04g054700, Csa24034s010
4	GO:0005853	eukaryotic translation elongation factor 1 complex	2	Csa13g014960, Csa20g017730
4	GO:1990351	transporter complex	2	Csa05g034410, Csa05g002120
4	GO:0098798	mitochondrial protein complex	2	Csa05g034410, Csa17694s010
4	GO:0019866	organelle inner membrane	2	Csa05g034410, Csa17694s010
5	GO:0031988	membrane-bounded vesicle	2	Csa09g002860, Csa16g001350
5	GO:0005743	mitochondrial inner membrane	2	Csa05g034410, Csa17694s010
5	GO:0031410	cytoplasmic vesicle	2	Csa09g002860, Csa16g001350
5	GO:0005654	nucleoplasm	2	Csa10g018520, Csa11g062820
5	GO:0016023	cytoplasmic, membrane-bounded vesicle	2	Csa09g002860, Csa16g001350
5	GO:0044451	nucleoplasm part	2	Csa10g018520, Csa11g062820
5	GO:0009532	plastid stroma	2	Csa16g012900, Csa00495s070
6	GO:0009570	chloroplast stroma	2	Csa16g012900, Csa00495s070
6	GO:0030135	coated vesicle	2	Csa09g002860, Csa16g001350
7	GO:0030136	clathrin-coated vesicle	2	Csa09g002860, Csa16g001350
2	GO:0044421	extracellular region part	1	Csa02g073960
3	GO:0005615	extracellular space	1	Csa02g073960
3	GO:0098552	side of membrane	1	Csa11875s010
3	GO:0019898	extrinsic component of membrane	1	Csa11875s010
3	GO:0031970	organelle envelope lumen	1	Csa05g034410
3	GO:0098533	ATPase dependent transmembrane transport complex	1	Csa05g002120
3	GO:0032993	protein-DNA complex	1	Csa02g055460
3	GO:0042995	cell projection	1	Csa03g058550
4	GO:0005938	cell cortex	1	Csa03g058550
4	GO:0016592	mediator complex	1	Csa11g062820
4	GO:0033202	DNA helicase complex	1	Csa11g001410
4	GO:0045259	proton-transporting ATP synthase complex	1	Csa17694s010
4	GO:0009898	cytoplasmic side of plasma membrane	1	Csa11875s010
4	GO:0005758	mitochondrial intermembrane space	1	Csa05g034410
4	GO:0018444	translation release factor complex	1	Csa20080s010
4	GO:0005875	microtubule associated complex	1	Csa20g032010
4	GO:0016469	proton-transporting two-sector ATPase complex	1	Csa17694s010
4	GO:1902495	transmembrane transporter complex	1	Csa05g002120
4	GO:0044815	DNA packaging complex	1	Csa02g055460
4	GO:0031234	extrinsic component of cytoplasmic side of plasma membrane	1	Csa11875s010
4	GO:0000439	core TFIIH complex	1	Csa14g015310
4	GO:0000307	cyclin-dependent protein kinase holoenzyme complex	1	Csa05g014820
4	GO:0005667	transcription factor complex	1	Csa09g002490
4	GO:0005834	heterotrimeric G-protein complex	1	Csa11875s010
4	GO:0000151	ubiquitin ligase complex	1	Csa01g006810
4	GO:0031226	intrinsic component of plasma membrane	1	Csa07g054610
4	GO:0008180	COP9 signalosome	1	Csa11370s010
4	GO:0005887	integral component of plasma membrane	1	Csa07g054610
4	GO:0005635	nuclear envelope	1	Csa06791s010
4	GO:0000145	exocyst	1	Csa03g058550
4	GO:0043190	ATP-binding cassette (ABC) transporter complex	1	Csa05g002120
4	GO:0000786	nucleosome	1	Csa02g055460
4	GO:0070603	SWI/SNF superfamily-type complex	1	Csa11g001410
4	GO:0000790	nuclear chromatin	1	Csa11g001410
4	GO:0098562	cytoplasmic side of membrane	1	Csa11875s010
4	GO:0090406	pollen tube	1	Csa03g058550
4	GO:0019897	extrinsic component of plasma membrane	1	Csa11875s010
4	GO:0031501	mannosyltransferase complex	1	Csa14g053090
5	GO:0005643	nuclear pore	1	Csa06791s010
5	GO:0044448	cell cortex part	1	Csa03g058550
5	GO:0031011	Ino80 complex	1	Csa11g001410
5	GO:0044440	endosomal part	1	Csa04g054700
5	GO:0099568	cytoplasmic region	1	Csa03g058550
5	GO:1904949	ATPase complex	1	Csa05g002120
5	GO:0000152	nuclear ubiquitin ligase complex	1	Csa01g006810
5	GO:0042579	microbody	1	Csa09g058680
5	GO:0042721	mitochondrial inner membrane protein insertion complex	1	Csa05g034410
5	GO:0044454	nuclear chromosome part	1	Csa11g001410
5	GO:0000139	Golgi membrane	1	Csa17205s010
5	GO:0010008	endosome membrane	1	Csa04g054700
5	GO:0097346	INO80-type complex	1	Csa11g001410
5	GO:0005753	mitochondrial proton-transporting ATP synthase complex	1	Csa17694s010
5	GO:0033185	dolichol-phosphate-mannose synthase complex	1	Csa14g053090
5	GO:0042719	mitochondrial intermembrane space protein transporter complex	1	Csa05g034410
5	GO:0044445	cytosolic part	1	Csa01g044770
5	GO:0031461	cullin-RING ubiquitin ligase complex	1	Csa01g006810
5	GO:0000228	nuclear chromosome	1	Csa11g001410
5	GO:0009504	cell plate	1	Csa16g001350
5	GO:0009526	plastid envelope	1	Csa20g021740
5	GO:0005759	mitochondrial matrix	1	Csa15g001580
6	GO:0022627	cytosolic small ribosomal subunit	1	Csa01g044770
6	GO:0005680	anaphase-promoting complex	1	Csa01g006810
6	GO:0010287	plastoglobule	1	Csa00495s070
6	GO:0016604	nuclear body	1	Csa10g018520
6	GO:0005777	peroxisome	1	Csa09g058680
6	GO:0061695	transferase complex, transferring phosphorus-containing groups	1	Csa05g014820
6	GO:0030139	endocytic vesicle	1	Csa16g001350
6	GO:0022626	cytosolic ribosome	1	Csa01g044770
6	GO:0009941	chloroplast envelope	1	Csa20g021740
7	GO:1902911	protein kinase complex	1	Csa05g014820
7	GO:0045334	clathrin-coated endocytic vesicle	1	Csa16g001350
8	GO:1902554	serine/threonine protein kinase complex	1	Csa05g014820

## Sheet: Metabolic Pathways
Table S9. GO classification and KEGG metabolic pathways for the differentially expressed genes DEGs up regulated in GPD1 #2 at 16-21 days after flowering DAF. Gene ontology distribution of the transcripts into molecular function, biological process, cellular component, and metabolic pathways . The number of transcripts encoded for each category is represented as well as the GO level for each cate…
Pathway	Seqs in Pathway	Enzyme	Ezyme ID	Seqs of Enzyme	Sequences Names
Purine metabolism	18	phosphatase	ec:3.6.1.15	15	Csa20g017900, Csa20g029070, Csa07g047280, Csa16g001350, Csa05g002120, Csa12g017100, Csa01g044100, Csa20g032010, Csa07g060470, Csa04g024430, Csa13g022350, Csa09g011670, Csa20g021740, Csa21899s010, Csa20g081930
Purine metabolism	18	3'-diphosphatase	ec:3.1.7.2	1	Csa20g077910
Purine metabolism	18	adenylpyrophosphatase	ec:3.6.1.3	9	Csa20g029070, Csa13g022350, Csa09g011670, Csa05g002120, Csa12g017100, Csa01g044100, Csa20g021740, Csa21899s010, Csa07g060470
Purine metabolism	18	diphosphatase	ec:3.6.1.9	1	Csa20g077910
Purine metabolism	18	RNA polymerase	ec:2.7.7.6	1	Csa20g015500
Purine metabolism	18	DNA polymerase	ec:2.7.7.7	1	Csa11g019620
Thiamine metabolism	15	phosphatase	ec:3.6.1.15	15	Csa20g017900, Csa20g029070, Csa07g047280, Csa16g001350, Csa05g002120, Csa12g017100, Csa01g044100, Csa20g032010, Csa07g060470, Csa04g024430, Csa13g022350, Csa09g011670, Csa20g021740, Csa21899s010, Csa20g081930
Glycerolipid metabolism	6	synthase	ec:3.13.1.1	1	Csa12g011830
Glycerolipid metabolism	6	O-acyltransferase	ec:2.3.1.20	2	Csa13g015290, Csa18g024410
Glycerolipid metabolism	6	lipase	ec:3.1.1.3	1	Csa14g049770
Glycerolipid metabolism	6	O-acyltransferase	ec:2.3.1.51	1	Csa01g021830
Glycerolipid metabolism	6	1-O-acyltransferase	ec:2.3.1.15	1	Csa03g009940
Aminobenzoate degradation	5	nitrophenyl phosphatase	ec:3.1.3.41	5	Csa14g006770, Csa03g009940, Csa14g022050, Csa02g005480, Csa15g012630
Aminobenzoate degradation	5	phosphatase	ec:3.1.3.2	1	Csa15g012630
Phenylpropanoid biosynthesis	4	lactoperoxidase	ec:1.11.1.7	4	Csa16g012900, Csa05g015090, Csa04g047700, Csa06g041180
Drug metabolism - other enzymes	4	ali-esterase	ec:3.1.1.1	4	Csa02g071930, Csa14g049770, Csa01g019100, Csa08g006340
Amino sugar and nucleotide sugar metabolism	3	synthase	ec:3.13.1.1	1	Csa12g011830
Amino sugar and nucleotide sugar metabolism	3	4-alpha-galacturonosyltransferase	ec:2.4.1.43	1	Csa17205s010
Amino sugar and nucleotide sugar metabolism	3	chitodextrinase	ec:3.2.1.14	1	Csa11g026520
Biosynthesis of antibiotics	3	transaminase	ec:2.6.1.52	1	Csa11g006160
Biosynthesis of antibiotics	3	dehydrogenase (NADP+-dependent, decarboxylating)	ec:1.1.1.44	1	Csa11g014390
Biosynthesis of antibiotics	3	hydratase	ec:4.2.1.3	1	Csa00441s160
Starch and sucrose metabolism	3	glycogenase	ec:3.2.1.1	1	Csa16g031400
Starch and sucrose metabolism	3	diphosphatase	ec:3.6.1.9	1	Csa20g077910
Starch and sucrose metabolism	3	phosphatase	ec:3.1.3.24	1	Csa02g005480
Glycerophospholipid metabolism	3	phosphatase	ec:3.1.3.75	1	Csa14g022050
Glycerophospholipid metabolism	3	O-acyltransferase	ec:2.3.1.51	1	Csa01g021830
Glycerophospholipid metabolism	3	1-O-acyltransferase	ec:2.3.1.15	1	Csa03g009940
Pyrimidine metabolism	3	diphosphatase	ec:3.6.1.9	1	Csa20g077910
Pyrimidine metabolism	3	RNA polymerase	ec:2.7.7.6	1	Csa20g015500
Pyrimidine metabolism	3	DNA polymerase	ec:2.7.7.7	1	Csa11g019620
Cutin, suberine and wax biosynthesis	2	O-acyltransferase	ec:2.3.1.20	2	Csa13g015290, Csa18g024410
Methane metabolism	2	transaminase	ec:2.6.1.52	1	Csa11g006160
Methane metabolism	2	decarboxylase	ec:4.1.1.25	1	Csa15g082810
Glutathione metabolism	2	peroxidase	ec:1.11.1.9	1	Csa16g012900
Glutathione metabolism	2	transferase	ec:2.5.1.18	1	Csa16g012900
Glutathione metabolism	2	dehydrogenase (NADP+-dependent, decarboxylating)	ec:1.1.1.44	1	Csa11g014390
Indole alkaloid biosynthesis	2	decarboxylase	ec:4.1.1.28	1	Csa15g082810
Indole alkaloid biosynthesis	2	synthase	ec:4.3.3.2	1	Csa07g044270
Oxidative phosphorylation	2	dehydrogenase	ec:1.6.99.3	2	Csa02g045480, Csa06g009290
Oxidative phosphorylation	2	reductase (H+-translocating)	ec:1.6.5.3	1	Csa02g045480
N-Glycan biosynthesis	2	beta-D-mannosyltransferase	ec:2.4.1.83	1	Csa14g053090
N-Glycan biosynthesis	2	4-beta-N-acetylglucosaminyltransferase	ec:2.4.1.144	1	Csa19g001310
Nitrogen metabolism	1	reductase (NADH)	ec:1.7.1.1	1	Csa14g047410
Nitrogen metabolism	1	reductase (NADPH)	ec:1.7.1.3	1	Csa14g047410
Nitrogen metabolism	1	reductase	ec:1.7.99.4	1	Csa14g047410
Pentose and glucuronate interconversions	1	pectin depolymerase	ec:3.2.1.15	1	Csa07g059670
Phenylalanine metabolism	1	decarboxylase	ec:4.1.1.28	1	Csa15g082810
Glycine, serine and threonine metabolism	1	transaminase	ec:2.6.1.52	1	Csa11g006160
Pantothenate and CoA biosynthesis	1	diphosphatase	ec:3.6.1.9	1	Csa20g077910
Diterpenoid biosynthesis	1	2beta-dioxygenase	ec:1.14.11.13	1	Csa14g037580
Betalain biosynthesis	1	decarboxylase	ec:4.1.1.28	1	Csa15g082810
T cell receptor signaling pathway	1	phosphatase	ec:3.1.3.16	1	Csa15g012630
Tyrosine metabolism	1	decarboxylase	ec:4.1.1.25	1	Csa15g082810
Tyrosine metabolism	1	decarboxylase	ec:4.1.1.28	1	Csa15g082810
Pentose phosphate pathway	1	dehydrogenase (NADP+-dependent, decarboxylating)	ec:1.1.1.44	1	Csa11g014390
Tryptophan metabolism	1	decarboxylase	ec:4.1.1.28	1	Csa15g082810
Valine, leucine and isoleucine degradation	1	dehydrogenase	ec:1.1.1.31	1	Csa11g014390
Nicotinate and nicotinamide metabolism	1	diphosphatase	ec:3.6.1.9	1	Csa20g077910
Nicotinate and nicotinamide metabolism	1	diphosphatase	ec:3.6.1.22	1	Csa20g077910
Glyoxylate and dicarboxylate metabolism	1	hydratase	ec:4.2.1.3	1	Csa00441s160
Lysine degradation	1	N-methyltransferase	ec:2.1.1.43	1	Csa01g044830
Isoquinoline alkaloid biosynthesis	1	decarboxylase	ec:4.1.1.25	1	Csa15g082810
Isoquinoline alkaloid biosynthesis	1	decarboxylase	ec:4.1.1.28	1	Csa15g082810
Drug metabolism - cytochrome P450	1	transferase	ec:2.5.1.18	1	Csa16g012900
Histidine metabolism	1	decarboxylase	ec:4.1.1.28	1	Csa15g082810
Metabolism of xenobiotics by cytochrome P450	1	transferase	ec:2.5.1.18	1	Csa16g012900
Citrate cycle (TCA cycle)	1	hydratase	ec:4.2.1.3	1	Csa00441s160
Phosphatidylinositol signaling system	1	5-phosphatase	ec:3.1.3.36	1	Csa14g006770
Inositol phosphate metabolism	1	5-phosphatase	ec:3.1.3.36	1	Csa14g006770
Arachidonic acid metabolism	1	peroxidase	ec:1.11.1.9	1	Csa16g012900
Carbon fixation pathways in prokaryotes	1	hydratase	ec:4.2.1.3	1	Csa00441s160
Vitamin B6 metabolism	1	transaminase	ec:2.6.1.52	1	Csa11g006160
