# Supplementary material for: Comparative transcriptome and metabolome analysis suggests bottlenecks that limit seed and oil yields in transgenic Camelina sativa expressing diacylglycerol acyltransferase 1 and glycerol-3-phosphate dehydrogenase
Source: Biotechnol Biofuels. 2018 Dec 19;11:335. doi: 10.1186/s13068-018-1326-2 (PMC6299664; doi:10.1186/s13068-018-1326-2)
Supplement: Supplementary file 10 — Additional file 10: Table S10. GO classification and KEGG metabolic pathways for the DEGs down-regulated in GPD1 lines at 16–21 DAF. [file 13068_2018_1326_MOESM10_ESM.xlsx]

## Sheet: Molecular Function
Table S10. GO classification and KEGG metabolic pathways for the differentially expressed genes DEGs down regulated in GPD1 #2 at 16-21 days after flowering DAF. Gene ontology distribution of the transcripts into molecular function, biological process, cellular component, and metabolic pathways . The number of transcripts encoded for each category is represented as well as the GO level for each c…
GO Level	Term ID	Term (Name)	Number of Sequences	Sequences Names
1	GO:0003674	molecular_function	314	Csa07g007830, Csa04g060660, Csa19g025320, Csa19g015080, Csa14g055130, Csa06g054300, Csa13g036450, Csa16g028550, Csa20g082130, Csa13g016600, Csa11g080050, Csa01g001290, Csa04g049630, Csa08g011370, Csa03g053850, Csa07g050100, Csa08g029900, Csa14g043950, Csa17g098260, Csa14g025720, Csa12g079590, Csa06g050170, Csa12g054150, Csa19g024100, Csa11g012490, Csa04g011120, Csa03g029970, Csa05g088940, Csa16g0…
2	GO:0005488	binding	211	Csa07g007830, Csa14g055130, Csa06g054300, Csa20g082130, Csa01g001290, Csa03g053850, Csa07g050100, Csa14g043950, Csa12g079590, Csa19g024100, Csa04g011120, Csa11g012490, Csa03g029970, Csa05g088940, Csa11g070480, Csa16g019940, Csa03g028520, Csa11g093140, Csa19g025340, Csa15g026670, Csa04g043660, Csa11g086010, Csa11g069590, Csa08g017210, Csa14g037480, Csa11g004520, Csa04g015820, Csa19g026420, Csa07g0…
2	GO:0003824	catalytic activity	173	Csa18g002320, Csa04g060660, Csa19g025320, Csa19g015080, Csa14g055130, Csa13g036450, Csa16g028550, Csa14g012120, Csa19g026490, Csa01g042550, Csa17g013850, Csa13g016600, Csa11g080050, Csa01g001290, Csa18g039960, Csa04g049630, Csa08g029900, Csa12g003770, Csa02g071960, Csa20g062910, Csa14g043950, Csa09g053450, Csa17g098260, Csa14g025720, Csa04g011640, Csa05g006470, Csa06g050170, Csa12g054150, Csa09g0…
3	GO:1901363	heterocyclic compound binding	126	Csa07g007830, Csa06g054300, Csa20g082130, Csa01g042550, Csa01g001290, Csa09g015850, Csa17g042860, Csa03g053850, Csa07g050100, Csa14g043950, Csa14g004860, Csa09g053450, Csa04g011640, Csa15g059740, Csa17g043280, Csa05g088940, Csa20g038940, Csa11g070480, Csa01g027950, Csa01g002430, Csa18g003760, Csa19g024530, Csa01g017210, Csa19g025340, Csa17g002260, Csa06g008820, Csa13g002260, Csa11g086010, Csa20g0…
3	GO:0097159	organic cyclic compound binding	126	Csa07g007830, Csa06g054300, Csa20g082130, Csa01g042550, Csa01g001290, Csa09g015850, Csa17g042860, Csa03g053850, Csa07g050100, Csa14g043950, Csa14g004860, Csa09g053450, Csa04g011640, Csa15g059740, Csa17g043280, Csa05g088940, Csa20g038940, Csa11g070480, Csa01g027950, Csa01g002430, Csa18g003760, Csa19g024530, Csa01g017210, Csa19g025340, Csa17g002260, Csa06g008820, Csa13g002260, Csa11g086010, Csa20g0…
3	GO:0043167	ion binding	84	Csa02g067810, Csa19g021560, Csa19g046580, Csa18g024150, Csa19g026450, Csa19g024030, Csa09g050300, Csa16g044680, Csa04g049790, Csa19g026370, Csa19g026490, Csa03g028690, Csa09g015850, Csa18g039960, Csa20g024330, Csa17g042860, Csa05g020850, Csa12g079820, Csa03g033080, Csa12g003770, Csa20g062910, Csa02g071960, Csa04g032390, Csa19g021320, Csa14g004860, Csa09g053450, Csa12g065800, Csa04g011640, Csa12g0…
4	GO:0043169	cation binding	82	Csa02g067810, Csa19g021560, Csa19g046580, Csa18g024150, Csa19g026450, Csa19g024030, Csa09g050300, Csa16g044680, Csa04g049790, Csa19g026370, Csa19g026490, Csa03g028690, Csa09g015850, Csa18g039960, Csa20g024330, Csa17g042860, Csa05g020850, Csa12g079820, Csa03g033080, Csa12g003770, Csa20g062910, Csa04g032390, Csa19g021320, Csa14g004860, Csa09g053450, Csa04g011640, Csa12g065800, Csa15g002250, Csa12g0…
5	GO:0046872	metal ion binding	82	Csa02g067810, Csa19g021560, Csa19g046580, Csa18g024150, Csa19g026450, Csa09g050300, Csa19g024030, Csa04g049790, Csa19g026370, Csa16g044680, Csa19g026490, Csa03g028690, Csa09g015850, Csa18g039960, Csa20g024330, Csa17g042860, Csa05g020850, Csa12g079820, Csa12g003770, Csa20g062910, Csa03g033080, Csa04g032390, Csa19g021320, Csa09g053450, Csa14g004860, Csa04g011640, Csa12g065800, Csa15g002250, Csa12g0…
3	GO:0016740	transferase activity	70	Csa20g012980, Csa19g031800, Csa11g089620, Csa13g036450, Csa18g028990, Csa16g028550, Csa14g012120, Csa13g016600, Csa17g013850, Csa01g042550, Csa01g001290, Csa18g039960, Csa12g039120, Csa08g029900, Csa02g071960, Csa12g003770, Csa20g062910, Csa14g043950, Csa05g018480, Csa06g050380, Csa05g006470, Csa06g050170, Csa08g006650, Csa19g026000, Csa17g001280, Csa03g013640, Csa08g011520, Csa08g007140, Csa05g0…
4	GO:0003676	nucleic acid binding	59	Csa07g007830, Csa02g067810, Csa08g056400, Csa19g021560, Csa15g077880, Csa20g082130, Csa04g049790, Csa04g029420, Csa20g024330, Csa03g053850, Csa07g050100, Csa14g004860, Csa06g050380, Csa19g026440, Csa15g059740, Csa34454s010, Csa20g049180, Csa02g068570, Csa17g043280, Csa05g088940, Csa20g038940, Csa11g070480, Csa03g025850, Csa02g021670, Csa10g004010, Csa01g002430, Csa09g058950, Csa20g076180, Csa04g0…
3	GO:0016787	hydrolase activity	49	Csa18g002320, Csa19g025320, Csa04g060660, Csa19g015080, Csa14g055130, Csa18g024150, Csa19g025880, Csa19g024030, Csa14g012120, Csa16g044680, Csa12g026290, Csa13g016600, Csa07g061670, Csa04g049630, Csa19g006200, Csa14g053020, Csa09g098010, Csa11g012490, Csa03g029970, Csa04g024020, Csa18g038840, Csa01g018770, Csa13g011530, Csa14g001250, Csa13g034770, Csa18g030570, Csa15g015170, Csa03g001350, Csa05g0…
5	GO:0003677	DNA binding	48	Csa02g067810, Csa07g007830, Csa08g056400, Csa19g021560, Csa15g077880, Csa19g025340, Csa11g031260, Csa20g082130, Csa11g041340, Csa04g049790, Csa04g029420, Csa11g086010, Csa18g034930, Csa20g025400, Csa02g071140, Csa11g097430, Csa08g017210, Csa16g041630, Csa13g018640, Csa07g050100, Csa11g004520, Csa14g004860, Csa01g033020, Csa07g001280, Csa13g010890, Csa19g026420, Csa19g026440, Csa15g059740, Csa09g0…
3	GO:0005515	protein binding	47	Csa03g036650, Csa20g012980, Csa06g053990, Csa14g031640, Csa17g029540, Csa16g050440, Csa20g082130, Csa11g041340, Csa14g010040, Csa16g044680, Csa16g045150, Csa04g043660, Csa17g013850, Csa08g062490, Csa03g047470, Csa07g061670, Csa17g042840, Csa08g017210, Csa04g065490, Csa14g004860, Csa10g006500, Csa11g008820, Csa06g028680, Csa20g033370, Csa19g026200, Csa04g065940, Csa04g011120, Csa03g013640, Csa17g0…
3	GO:0036094	small molecule binding	44	Csa03g013410, Csa19g024530, Csa01g009070, Csa17g002260, Csa19g025340, Csa13g002260, Csa16g044680, Csa19g024290, Csa12g026290, Csa01g042550, Csa20g071610, Csa01g001290, Csa04g065490, Csa07g065640, Csa14g017150, Csa16g008880, Csa14g043950, Csa09g053450, Csa10g006500, Csa09g098960, Csa06g028680, Csa16g056830, Csa19g026200, Csa17g001280, Csa19g023470, Csa19g026140, Csa20g038940, Csa17g015420, Csa0340…
4	GO:0000166	nucleotide binding	43	Csa03g013410, Csa19g024530, Csa01g009070, Csa17g002260, Csa13g002260, Csa16g044680, Csa19g024290, Csa12g026290, Csa01g042550, Csa20g071610, Csa01g001290, Csa04g065490, Csa07g065640, Csa14g017150, Csa16g008880, Csa14g043950, Csa09g053450, Csa10g006500, Csa09g098960, Csa06g028680, Csa16g056830, Csa19g026200, Csa17g001280, Csa19g023470, Csa19g026140, Csa20g038940, Csa17g015420, Csa03403s010, Csa10g0…
4	GO:1901265	nucleoside phosphate binding	43	Csa03g013410, Csa19g024530, Csa01g009070, Csa17g002260, Csa13g002260, Csa16g044680, Csa19g024290, Csa12g026290, Csa01g042550, Csa20g071610, Csa01g001290, Csa04g065490, Csa07g065640, Csa14g017150, Csa16g008880, Csa14g043950, Csa09g053450, Csa10g006500, Csa09g098960, Csa06g028680, Csa16g056830, Csa19g026200, Csa17g001280, Csa19g023470, Csa19g026140, Csa20g038940, Csa17g015420, Csa03403s010, Csa10g0…
3	GO:0016491	oxidoreductase activity	42	Csa06g053990, Csa01g017210, Csa11g083760, Csa19g026450, Csa11g041340, Csa09g050300, Csa15g026670, Csa19g026490, Csa19g024290, Csa20g071610, Csa11g080050, Csa11g069590, Csa04g066280, Csa14g017150, Csa18g008560, Csa15g071520, Csa12g079820, Csa04g032390, Csa19g021320, Csa17g098260, Csa10g006500, Csa04g011640, Csa19g024960, Csa15g002250, Csa12g054150, Csa07g048050, Csa01g010350, Csa18g025250, Csa18g0…
6	GO:0046914	transition metal ion binding	42	Csa06g053990, Csa19g021560, Csa19g046580, Csa01g017210, Csa18g024370, Csa19g026450, Csa09g050300, Csa15g026670, Csa04g049790, Csa19g026370, Csa19g026490, Csa04g067710, Csa19g024290, Csa03g028690, Csa18g039960, Csa20g024330, Csa18g008560, Csa12g003770, Csa20g062910, Csa04g032390, Csa19g021320, Csa09g053450, Csa20g042740, Csa04g011640, Csa12g065800, Csa15g002250, Csa12g079590, Csa09g078940, Csa01g0…
3	GO:0097367	carbohydrate derivative binding	31	Csa03g013410, Csa19g024530, Csa19g025340, Csa17g002260, Csa16g044680, Csa19g024290, Csa12g026290, Csa01g001290, Csa04g065490, Csa07g065640, Csa16g008880, Csa14g043950, Csa09g053450, Csa09g098960, Csa06g028680, Csa16g056830, Csa19g026200, Csa19g023470, Csa17g001280, Csa19g026140, Csa20g038940, Csa17g015420, Csa03403s010, Csa12g024980, Csa12g026400, Csa16g044950, Csa15g012790, Csa19g021610, Csa18g0…
2	GO:0001071	nucleic acid binding transcription factor activity	30	Csa02g067810, Csa11g031260, Csa11g041340, Csa04g043660, Csa11g086010, Csa18g034930, Csa11g097430, Csa20g024330, Csa13g018640, Csa11g004520, Csa14g004860, Csa01g033020, Csa07g001280, Csa08g053000, Csa19g026420, Csa18g034940, Csa34454s010, Csa11g089590, Csa20g049180, Csa02g068570, Csa05g088940, Csa11g070480, Csa02g055900, Csa02g021670, Csa10g004010, Csa15g014690, Csa15g031170, Csa20g005540, Csa11g0…
3	GO:0003700	transcription factor activity, sequence-specific DNA binding	30	Csa02g067810, Csa11g031260, Csa11g041340, Csa04g043660, Csa11g086010, Csa18g034930, Csa11g097430, Csa20g024330, Csa13g018640, Csa11g004520, Csa14g004860, Csa01g033020, Csa07g001280, Csa08g053000, Csa19g026420, Csa18g034940, Csa34454s010, Csa11g089590, Csa20g049180, Csa02g068570, Csa05g088940, Csa11g070480, Csa02g055900, Csa02g021670, Csa10g004010, Csa15g014690, Csa15g031170, Csa20g005540, Csa11g0…
4	GO:0001882	nucleoside binding	30	Csa03g013410, Csa19g024530, Csa19g025340, Csa17g002260, Csa16g044680, Csa19g024290, Csa12g026290, Csa01g001290, Csa07g065640, Csa16g008880, Csa14g043950, Csa09g053450, Csa09g098960, Csa06g028680, Csa16g056830, Csa19g026200, Csa19g023470, Csa17g001280, Csa19g026140, Csa20g038940, Csa17g015420, Csa03403s010, Csa12g024980, Csa12g026400, Csa16g044950, Csa15g012790, Csa19g021610, Csa18g003760, Csa09g0…
4	GO:0032553	ribonucleotide binding	30	Csa03g013410, Csa19g024530, Csa17g002260, Csa16g044680, Csa19g024290, Csa12g026290, Csa01g001290, Csa04g065490, Csa07g065640, Csa16g008880, Csa14g043950, Csa09g053450, Csa09g098960, Csa06g028680, Csa16g056830, Csa19g026200, Csa19g023470, Csa17g001280, Csa19g026140, Csa20g038940, Csa17g015420, Csa03403s010, Csa12g024980, Csa12g026400, Csa16g044950, Csa15g012790, Csa19g021610, Csa18g003760, Csa09g0…
5	GO:0017076	purine nucleotide binding	30	Csa03g013410, Csa19g024530, Csa17g002260, Csa16g044680, Csa19g024290, Csa12g026290, Csa01g001290, Csa04g065490, Csa07g065640, Csa16g008880, Csa14g043950, Csa09g053450, Csa09g098960, Csa06g028680, Csa16g056830, Csa19g026200, Csa19g023470, Csa17g001280, Csa19g026140, Csa20g038940, Csa17g015420, Csa03403s010, Csa12g024980, Csa12g026400, Csa16g044950, Csa15g012790, Csa19g021610, Csa18g003760, Csa09g0…
5	GO:0032555	purine ribonucleotide binding	30	Csa03g013410, Csa19g024530, Csa17g002260, Csa16g044680, Csa19g024290, Csa12g026290, Csa01g001290, Csa07g065640, Csa04g065490, Csa16g008880, Csa14g043950, Csa09g053450, Csa09g098960, Csa06g028680, Csa16g056830, Csa19g026200, Csa19g023470, Csa17g001280, Csa19g026140, Csa20g038940, Csa17g015420, Csa03403s010, Csa12g024980, Csa12g026400, Csa16g044950, Csa15g012790, Csa19g021610, Csa18g003760, Csa09g0…
5	GO:0032549	ribonucleoside binding	30	Csa03g013410, Csa19g024530, Csa17g002260, Csa19g025340, Csa16g044680, Csa19g024290, Csa12g026290, Csa01g001290, Csa07g065640, Csa16g008880, Csa14g043950, Csa09g053450, Csa09g098960, Csa06g028680, Csa16g056830, Csa19g026200, Csa19g023470, Csa17g001280, Csa19g026140, Csa20g038940, Csa17g015420, Csa03403s010, Csa12g024980, Csa12g026400, Csa16g044950, Csa15g012790, Csa19g021610, Csa18g003760, Csa09g0…
5	GO:0001883	purine nucleoside binding	29	Csa03g013410, Csa19g024530, Csa17g002260, Csa16g044680, Csa19g024290, Csa12g026290, Csa01g001290, Csa07g065640, Csa16g008880, Csa14g043950, Csa09g053450, Csa09g098960, Csa06g028680, Csa16g056830, Csa19g026200, Csa19g023470, Csa17g001280, Csa19g026140, Csa20g038940, Csa17g015420, Csa03403s010, Csa12g024980, Csa12g026400, Csa16g044950, Csa15g012790, Csa19g021610, Csa18g003760, Csa09g058210, Csa16g0…
5	GO:0035639	purine ribonucleoside triphosphate binding	29	Csa03g013410, Csa19g024530, Csa17g002260, Csa16g044680, Csa19g024290, Csa12g026290, Csa01g001290, Csa07g065640, Csa16g008880, Csa14g043950, Csa09g053450, Csa09g098960, Csa06g028680, Csa16g056830, Csa19g026200, Csa19g023470, Csa17g001280, Csa19g026140, Csa20g038940, Csa17g015420, Csa03403s010, Csa12g024980, Csa12g026400, Csa16g044950, Csa15g012790, Csa19g021610, Csa18g003760, Csa09g058210, Csa16g0…
6	GO:0032550	purine ribonucleoside binding	29	Csa03g013410, Csa19g024530, Csa17g002260, Csa16g044680, Csa19g024290, Csa12g026290, Csa01g001290, Csa07g065640, Csa16g008880, Csa14g043950, Csa09g053450, Csa09g098960, Csa06g028680, Csa16g056830, Csa19g026200, Csa19g023470, Csa17g001280, Csa19g026140, Csa20g038940, Csa17g015420, Csa03403s010, Csa12g024980, Csa12g026400, Csa16g044950, Csa15g012790, Csa19g021610, Csa18g003760, Csa09g058210, Csa16g0…
6	GO:0030554	adenyl nucleotide binding	28	Csa03g013410, Csa19g024530, Csa17g002260, Csa16g044680, Csa19g024290, Csa12g026290, Csa01g001290, Csa07g065640, Csa16g008880, Csa14g043950, Csa09g053450, Csa09g098960, Csa06g028680, Csa16g056830, Csa19g026200, Csa17g001280, Csa19g026140, Csa20g038940, Csa17g015420, Csa03403s010, Csa12g024980, Csa12g026400, Csa16g044950, Csa15g012790, Csa19g021610, Csa18g003760, Csa09g058210, Csa16g001960
6	GO:0032559	adenyl ribonucleotide binding	28	Csa03g013410, Csa19g024530, Csa17g002260, Csa16g044680, Csa19g024290, Csa12g026290, Csa01g001290, Csa07g065640, Csa16g008880, Csa14g043950, Csa09g053450, Csa09g098960, Csa06g028680, Csa16g056830, Csa19g026200, Csa17g001280, Csa19g026140, Csa20g038940, Csa17g015420, Csa03403s010, Csa12g024980, Csa12g026400, Csa16g044950, Csa15g012790, Csa19g021610, Csa18g003760, Csa09g058210, Csa16g001960
6	GO:0005524	ATP binding	28	Csa03g013410, Csa19g024530, Csa17g002260, Csa16g044680, Csa19g024290, Csa12g026290, Csa01g001290, Csa07g065640, Csa16g008880, Csa14g043950, Csa09g053450, Csa09g098960, Csa06g028680, Csa16g056830, Csa19g026200, Csa17g001280, Csa19g026140, Csa20g038940, Csa17g015420, Csa03403s010, Csa12g024980, Csa12g026400, Csa16g044950, Csa15g012790, Csa19g021610, Csa18g003760, Csa09g058210, Csa16g001960
4	GO:0046906	tetrapyrrole binding	25	Csa01g017210, Csa06g054300, Csa06g008820, Csa09g050300, Csa03g047470, Csa09g015850, Csa17g042840, Csa17g042860, Csa18g008560, Csa15g071520, Csa05g020850, Csa03g033080, Csa04g032390, Csa19g021320, Csa14g037480, Csa04g011640, Csa04g015820, Csa04g067860, Csa04g043030, Csa13g030720, Csa04g046670, Csa05g001400, Csa03g033090, Csa06g036860, Csa14g037470
7	GO:0008270	zinc ion binding	24	Csa12g065800, Csa12g079590, Csa19g021560, Csa19g046580, Csa09g078940, Csa01g019400, Csa18g024370, Csa19g026000, Csa04g049790, Csa19g026370, Csa04g067710, Csa20g049180, Csa19g024290, Csa03g028690, Csa20g038940, Csa18g039960, Csa20g024330, Csa05g017780, Csa09g062100, Csa01g002430, Csa20g005540, Csa12g003770, Csa20g062910, Csa20g076180
4	GO:0016772	transferase activity, transferring phosphorus-containing groups	21	Csa06g028680, Csa03g013410, Csa19g024530, Csa19g025340, Csa17g002260, Csa08g011520, Csa19g026140, Csa01g042550, Csa01g001290, Csa17g015420, Csa03403s010, Csa12g024980, Csa14g023310, Csa16g044950, Csa04062s010, Csa19g021610, Csa16g008880, Csa20g038280, Csa12g013080, Csa14g043950, Csa09g058210
5	GO:0016301	kinase activity	18	Csa06g028680, Csa03g013410, Csa19g024530, Csa17g002260, Csa19g026140, Csa08g011520, Csa01g042550, Csa17g015420, Csa03403s010, Csa12g024980, Csa16g044950, Csa14g023310, Csa04062s010, Csa19g021610, Csa16g008880, Csa12g013080, Csa14g043950, Csa09g058210
6	GO:0043565	sequence-specific DNA binding	16	Csa07g001280, Csa11g031260, Csa20g082130, Csa34454s010, Csa11g089590, Csa20g049180, Csa18g034930, Csa03g025850, Csa20g025400, Csa10g004010, Csa13g018640, Csa20g005540, Csa09g058950, Csa11g004520, Csa01g033020, Csa17g028800
5	GO:0016773	phosphotransferase activity, alcohol group as acceptor	15	Csa06g028680, Csa03g013410, Csa19g024530, Csa17g002260, Csa19g026140, Csa01g042550, Csa17g015420, Csa03403s010, Csa12g024980, Csa16g044950, Csa19g021610, Csa16g008880, Csa12g013080, Csa14g043950, Csa09g058210
6	GO:0004672	protein kinase activity	15	Csa06g028680, Csa03g013410, Csa19g024530, Csa17g002260, Csa19g026140, Csa01g042550, Csa17g015420, Csa03403s010, Csa12g024980, Csa16g044950, Csa19g021610, Csa16g008880, Csa14g043950, Csa12g013080, Csa09g058210
4	GO:0016705	oxidoreductase activity, acting on paired donors, with incorporation or reduction of molecular oxygen	14	Csa04g011640, Csa06g053990, Csa01g017210, Csa19g026450, Csa15g026670, Csa09g050300, Csa04g043030, Csa13g030720, Csa18g008560, Csa12g079820, Csa07g003940, Csa14g055160, Csa04g032390, Csa19g021320
4	GO:0016757	transferase activity, transferring glycosyl groups	14	Csa05g006470, Csa06g050170, Csa14g012120, Csa08g007140, Csa18g030570, Csa13g016600, Csa04g066340, Csa02g055900, Csa08g061060, Csa08g014090, Csa12g039120, Csa06g039610, Csa17g099020, Csa05g018480
7	GO:0005506	iron ion binding	14	Csa04g011640, Csa15g002250, Csa06g053990, Csa01g017210, Csa19g026450, Csa09g050300, Csa15g026670, Csa18g029550, Csa19g026490, Csa04g043030, Csa13g030720, Csa18g008560, Csa04g032390, Csa19g021320
2	GO:0005215	transporter activity	13	Csa04g014930, Csa08g052340, Csa09g068450, Csa16g044680, Csa03g028380, Csa04g065490, Csa12g026400, Csa15g015170, Csa08g011370, Csa05g021130, Csa07g038830, Csa10g021930, Csa16g001960
3	GO:0031409	pigment binding	13	Csa04g015820, Csa06g008820, Csa03g047470, Csa04g046670, Csa09g015850, Csa17g042840, Csa17g042860, Csa05g020850, Csa03g033090, Csa06g036860, Csa03g033080, Csa14g037470, Csa14g037480
5	GO:0016168	chlorophyll binding	13	Csa04g015820, Csa06g008820, Csa03g047470, Csa04g046670, Csa09g015850, Csa17g042840, Csa17g042860, Csa05g020850, Csa03g033090, Csa06g036860, Csa03g033080, Csa14g037470, Csa14g037480
4	GO:0004497	monooxygenase activity	12	Csa04g011640, Csa06g053990, Csa01g017210, Csa18g008560, Csa12g079820, Csa09g050300, Csa07g003940, Csa14g055160, Csa04g032390, Csa19g021320, Csa04g043030, Csa13g030720
4	GO:0016798	hydrolase activity, acting on glycosyl bonds	12	Csa14g053020, Csa19g015080, Csa19g025320, Csa14g055130, Csa14g012120, Csa18g030570, Csa13g016600, Csa04g049630, Csa14g012250, Csa06g038760, Csa07g004940, Csa11g001930
4	GO:0016746	transferase activity, transferring acyl groups	12	Csa19g031800, Csa19g026000, Csa16g028550, Csa18g017450, Csa05g088940, Csa12g082380, Csa18g039960, Csa15g015170, Csa19g039780, Csa08g029900, Csa12g003770, Csa09g072540
4	GO:0016788	hydrolase activity, acting on ester bonds	12	Csa06g029450, Csa18g002320, Csa13g011530, Csa04g060660, Csa20g081990, Csa18g024150, Csa13g034770, Csa19g024030, Csa03g029970, Csa15g015170, Csa06g051610, Csa19g023400
5	GO:0020037	heme binding	12	Csa04g011640, Csa01g017210, Csa05g001400, Csa06g054300, Csa18g008560, Csa15g071520, Csa09g050300, Csa04g032390, Csa19g021320, Csa04g067860, Csa04g043030, Csa13g030720
5	GO:0004553	hydrolase activity, hydrolyzing O-glycosyl compounds	12	Csa14g053020, Csa19g015080, Csa04g049630, Csa19g025320, Csa14g055130, Csa14g012250, Csa14g012120, Csa18g030570, Csa06g038760, Csa07g004940, Csa11g001930, Csa13g016600
5	GO:0016747	transferase activity, transferring acyl groups other than amino-acyl groups	12	Csa18g039960, Csa19g031800, Csa15g015170, Csa19g026000, Csa16g028550, Csa18g017450, Csa19g039780, Csa08g029900, Csa12g003770, Csa09g072540, Csa05g088940, Csa12g082380
3	GO:0048037	cofactor binding	11	Csa10g001320, Csa14g017150, Csa07g048050, Csa19g056550, Csa11g053440, Csa13g025230, Csa19g024290, Csa02g071960, Csa14g055160, Csa20g071610, Csa10g006500
4	GO:0046983	protein dimerization activity	11	Csa03g025850, Csa08g017210, Csa14g031640, Csa04g065940, Csa11g053440, Csa20g082130, Csa09g042470, Csa03g057960, Csa04g043660, Csa03g047470, Csa17g028800
5	GO:0016758	transferase activity, transferring hexosyl groups	11	Csa05g006470, Csa06g050170, Csa08g061060, Csa14g012120, Csa08g014090, Csa08g007140, Csa18g030570, Csa06g039610, Csa13g016600, Csa17g099020, Csa05g018480
7	GO:0004674	protein serine/threonine kinase activity	11	Csa06g028680, Csa03g013410, Csa17g015420, Csa19g024530, Csa03403s010, Csa12g024980, Csa16g044950, Csa19g021610, Csa16g008880, Csa14g043950, Csa09g058210
3	GO:0022857	transmembrane transporter activity	10	Csa04g014930, Csa04g065490, Csa12g026400, Csa15g015170, Csa08g011370, Csa07g038830, Csa09g068450, Csa16g044680, Csa10g021930, Csa16g001960
4	GO:0008233	peptidase activity	10	Csa08g057180, Csa09g098010, Csa13g022020, Csa19g025880, Csa03g001350, Csa14g001250, Csa11g012490, Csa02g064870, Csa09g096960, Csa13g027800
3	GO:0022892	substrate-specific transporter activity	9	Csa04g014930, Csa08g052340, Csa04g065490, Csa15g015170, Csa08g011370, Csa07g038830, Csa09g068450, Csa16g044680, Csa10g021930
4	GO:0050662	coenzyme binding	9	Csa10g001320, Csa14g017150, Csa07g048050, Csa19g056550, Csa13g025230, Csa19g024290, Csa14g055160, Csa20g071610, Csa10g006500
2	GO:0005198	structural molecule activity	8	Csa13g029160, Csa19g026200, Csa08g018970, Csa19g052320, Csa07g062720, Csa12g005040, Csa05g029630, Csa06g050380
2	GO:0098772	molecular function regulator	8	Csa04g060660, Csa04g056050, Csa13g018750, Csa06g051610, Csa14g010790, Csa16g050640, Csa16g045150, Csa11g008820
4	GO:0022891	substrate-specific transmembrane transporter activity	8	Csa04g014930, Csa04g065490, Csa15g015170, Csa08g011370, Csa07g038830, Csa09g068450, Csa16g044680, Csa10g021930
4	GO:0016817	hydrolase activity, acting on acid anhydrides	8	Csa12g026400, Csa15g012790, Csa19g023470, Csa16g044680, Csa01g018770, Csa12g026290, Csa07g061670, Csa16g001960
4	GO:0016741	transferase activity, transferring one-carbon groups	8	Csa11g089620, Csa08g006650, Csa18g028990, Csa15g031170, Csa02g052270, Csa10g016070, Csa18g025700, Csa02g059210
5	GO:0070011	peptidase activity, acting on L-amino acid peptides	8	Csa08g057180, Csa09g098010, Csa13g022020, Csa19g025880, Csa03g001350, Csa14g001250, Csa02g064870, Csa09g096960
5	GO:0008168	methyltransferase activity	8	Csa11g089620, Csa08g006650, Csa18g028990, Csa15g031170, Csa02g052270, Csa10g016070, Csa18g025700, Csa02g059210
3	GO:0030234	enzyme regulator activity	7	Csa04g060660, Csa04g056050, Csa13g018750, Csa06g051610, Csa14g010790, Csa16g045150, Csa11g008820
3	GO:0016874	ligase activity	7	Csa20g012980, Csa18g024370, Csa06g020990, Csa05463s010, Csa20g062910, Csa09g053450, Csa20g038940
4	GO:0019787	ubiquitin-like protein transferase activity	7	Csa20g012980, Csa09g062100, Csa18g024370, Csa03g013640, Csa05463s010, Csa20g062910, Csa17g013850
5	GO:0016818	hydrolase activity, acting on acid anhydrides, in phosphorus-containing anhydrides	7	Csa12g026400, Csa15g012790, Csa16g044680, Csa01g018770, Csa12g026290, Csa07g061670, Csa16g001960
5	GO:0050660	flavin adenine dinucleotide binding	7	Csa10g001320, Csa14g017150, Csa19g056550, Csa13g025230, Csa19g024290, Csa14g055160, Csa20g071610
5	GO:0003723	RNA binding	7	Csa04g062300, Csa01g009070, Csa16g017300, Csa03g053850, Csa05g029630, Csa06g050380, Csa20g038940
5	GO:0004842	ubiquitin-protein transferase activity	7	Csa20g012980, Csa09g062100, Csa18g024370, Csa03g013640, Csa05463s010, Csa20g062910, Csa17g013850
6	GO:0016462	pyrophosphatase activity	7	Csa12g026400, Csa15g012790, Csa16g044680, Csa01g018770, Csa12g026290, Csa07g061670, Csa16g001960
6	GO:0004175	endopeptidase activity	7	Csa08g057180, Csa13g022020, Csa19g025880, Csa03g001350, Csa14g001250, Csa02g064870, Csa09g096960
7	GO:0017111	nucleoside-triphosphatase activity	7	Csa12g026400, Csa15g012790, Csa16g044680, Csa01g018770, Csa12g026290, Csa07g061670, Csa16g001960
3	GO:0003735	structural constituent of ribosome	6	Csa13g029160, Csa08g018970, Csa07g062720, Csa12g005040, Csa05g029630, Csa06g050380
3	GO:0030246	carbohydrate binding	6	Csa16g019940, Csa14g055130, Csa11g084960, Csa05g055900, Csa17g013470, Csa05463s010
4	GO:0017171	serine hydrolase activity	6	Csa08g057180, Csa09g098010, Csa03g001350, Csa14g001250, Csa02g064870, Csa09g096960
5	GO:0008236	serine-type peptidase activity	6	Csa08g057180, Csa09g098010, Csa03g001350, Csa14g001250, Csa02g064870, Csa09g096960
5	GO:0046982	protein heterodimerization activity	6	Csa03g025850, Csa08g017210, Csa20g082130, Csa09g042470, Csa03g057960, Csa17g028800
2	GO:0004871	signal transducer activity	5	Csa05g018130, Csa12g024980, Csa11g041340, Csa19g025150, Csa16g008880
3	GO:0044877	macromolecular complex binding	5	Csa03g036650, Csa03403s010, Csa15g071850, Csa05g088940, Csa19g050610
3	GO:0016853	isomerase activity	5	Csa07g040860, Csa14g023440, Csa07g029390, Csa02g071960, Csa07g061670
4	GO:0004857	enzyme inhibitor activity	5	Csa04g056050, Csa04g060660, Csa06g051610, Csa14g010790, Csa16g045150
4	GO:0016614	oxidoreductase activity, acting on CH-OH group of donors	5	Csa14g017150, Csa19g056550, Csa13g025230, Csa10g006500, Csa20g071610
5	GO:0042578	phosphoric ester hydrolase activity	5	Csa15g015170, Csa18g024150, Csa19g024030, Csa03g029970, Csa19g023400
5	GO:0052689	carboxylic ester hydrolase activity	5	Csa18g002320, Csa04g060660, Csa20g081990, Csa06g051610, Csa13g034770
5	GO:0015075	ion transmembrane transporter activity	5	Csa04g014930, Csa04g065490, Csa15g015170, Csa08g011370, Csa16g044680
6	GO:0004252	serine-type endopeptidase activity	5	Csa08g057180, Csa03g001350, Csa14g001250, Csa02g064870, Csa09g096960
6	GO:0016791	phosphatase activity	5	Csa15g015170, Csa18g024150, Csa19g024030, Csa03g029970, Csa19g023400
6	GO:0030599	pectinesterase activity	5	Csa18g002320, Csa04g060660, Csa20g081990, Csa06g051610, Csa13g034770
8	GO:0016887	ATPase activity	5	Csa12g026400, Csa16g044680, Csa12g026290, Csa07g061670, Csa16g001960
3	GO:0008289	lipid binding	4	Csa20g025400, Csa07g028300, Csa11g012490, Csa11g093140
3	GO:0051540	metal cluster binding	4	Csa06g053990, Csa19g024100, Csa15g071520, Csa19g052320
4	GO:0051536	iron-sulfur cluster binding	4	Csa06g053990, Csa19g024100, Csa15g071520, Csa19g052320
4	GO:0022804	active transmembrane transporter activity	4	Csa12g026400, Csa08g011370, Csa16g044680, Csa16g001960
4	GO:0042802	identical protein binding	4	Csa06g053990, Csa11g053440, Csa04g043660, Csa03g047470
5	GO:0016709	oxidoreductase activity, acting on paired donors, with incorporation or reduction of molecular oxygen, NAD(P)H as one donor, and incorporation of one atom of oxygen	4	Csa04g011640, Csa12g079820, Csa07g003940, Csa14g055160
5	GO:0045330	aspartyl esterase activity	4	Csa04g060660, Csa20g081990, Csa06g051610, Csa13g034770
5	GO:0001067	regulatory region nucleic acid binding	4	Csa02g067810, Csa20g005540, Csa01g033020, Csa18g034930
5	GO:0008194	UDP-glycosyltransferase activity	4	Csa05g006470, Csa08g061060, Csa08g007140, Csa17g099020
6	GO:0000975	regulatory region DNA binding	4	Csa02g067810, Csa20g005540, Csa01g033020, Csa18g034930
6	GO:0016407	acetyltransferase activity	4	Csa18g039960, Csa19g031800, Csa12g003770, Csa05g088940
6	GO:0016410	N-acyltransferase activity	4	Csa18g039960, Csa19g031800, Csa12g003770, Csa05g088940
7	GO:0005507	copper ion binding	4	Csa08g001220, Csa18g031030, Csa19g024290, Csa20g042740
7	GO:0044212	transcription regulatory region DNA binding	4	Csa02g067810, Csa20g005540, Csa01g033020, Csa18g034930
7	GO:0008080	N-acetyltransferase activity	4	Csa18g039960, Csa19g031800, Csa12g003770, Csa05g088940
7	GO:0004721	phosphoprotein phosphatase activity	4	Csa18g024150, Csa19g024030, Csa03g029970, Csa19g023400
8	GO:0004722	protein serine/threonine phosphatase activity	4	Csa18g024150, Csa19g024030, Csa03g029970, Csa19g023400
9	GO:0042623	ATPase activity, coupled	4	Csa12g026400, Csa16g044680, Csa07g061670, Csa16g001960
2	GO:0000988	transcription factor activity, protein binding	3	Csa18g039960, Csa12g003770, Csa05g088940
2	GO:0009055	electron carrier activity	3	Csa12g054150, Csa08g001220, Csa18g031030
3	GO:0000989	transcription factor activity, transcription factor binding	3	Csa18g039960, Csa12g003770, Csa05g088940
3	GO:0019825	oxygen binding	3	Csa04g011640, Csa07g003940, Csa04g043030
4	GO:0032403	protein complex binding	3	Csa03g036650, Csa15g071850, Csa19g050610
4	GO:0016627	oxidoreductase activity, acting on the CH-CH group of donors	3	Csa19g024960, Csa11g083760, Csa11g041340
4	GO:0031072	heat shock protein binding	3	Csa17g029540, Csa08g062490, Csa20g002230
4	GO:0016667	oxidoreductase activity, acting on a sulfur group of donors	3	Csa12g054150, Csa07g047600, Csa19g024290
4	GO:0051082	unfolded protein binding	3	Csa17g029540, Csa08g062490, Csa20g002230
4	GO:0003712	transcription cofactor activity	3	Csa18g039960, Csa12g003770, Csa05g088940
4	GO:0005516	calmodulin binding	3	Csa18g034580, Csa04g065490, Csa16g044680
4	GO:0051213	dioxygenase activity	3	Csa19g026450, Csa15g026670, Csa15g031170
4	GO:0043168	anion binding	3	Csa11g053440, Csa02g071960, Csa20g038940
5	GO:0015399	primary active transmembrane transporter activity	3	Csa12g026400, Csa16g044680, Csa16g001960
5	GO:0016820	hydrolase activity, acting on acid anhydrides, catalyzing transmembrane movement of substances	3	Csa12g026400, Csa16g044680, Csa16g001960
5	GO:0042803	protein homodimerization activity	3	Csa11g053440, Csa04g043660, Csa03g047470
6	GO:0015405	P-P-bond-hydrolysis-driven transmembrane transporter activity	3	Csa12g026400, Csa16g044680, Csa16g001960
6	GO:0005509	calcium ion binding	3	Csa06g024920, Csa09g047800, Csa11g025180
6	GO:0016762	xyloglucan:xyloglucosyl transferase activity	3	Csa14g012120, Csa18g030570, Csa13g016600
6	GO:0008757	S-adenosylmethionine-dependent methyltransferase activity	3	Csa08g006650, Csa15g031170, Csa02g059210
6	GO:0042626	ATPase activity, coupled to transmembrane movement of substances	3	Csa12g026400, Csa16g044680, Csa16g001960
6	GO:0008324	cation transmembrane transporter activity	3	Csa04g065490, Csa08g011370, Csa16g044680
8	GO:0034212	peptide N-acetyltransferase activity	3	Csa18g039960, Csa12g003770, Csa05g088940
9	GO:0061733	peptide-lysine-N-acetyltransferase activity	3	Csa18g039960, Csa12g003770, Csa05g088940
10	GO:0043492	ATPase activity, coupled to movement of substances	3	Csa12g026400, Csa16g044680, Csa16g001960
10	GO:0004402	histone acetyltransferase activity	3	Csa18g039960, Csa12g003770, Csa05g088940
2	GO:0060089	molecular transducer activity	2	Csa16g050440, Csa19g025150
3	GO:1901476	carbohydrate transporter activity	2	Csa08g011370, Csa07g038830
3	GO:0004872	receptor activity	2	Csa16g050440, Csa19g025150
3	GO:0005057	receptor signaling protein activity	2	Csa12g024980, Csa16g008880
3	GO:0001871	pattern binding	2	Csa14g055130, Csa11g084960
3	GO:0016829	lyase activity	2	Csa11g053440, Csa11725s010
4	GO:0019207	kinase regulator activity	2	Csa16g045150, Csa11g008820
4	GO:0030170	pyridoxal phosphate binding	2	Csa11g053440, Csa02g071960
4	GO:0016701	oxidoreductase activity, acting on single donors with incorporation of molecular oxygen	2	Csa06g053990, Csa18g029550
4	GO:0015144	carbohydrate transmembrane transporter activity	2	Csa08g011370, Csa07g038830
4	GO:0019899	enzyme binding	2	Csa03g028520, Csa13g018750
4	GO:0004702	receptor signaling protein serine/threonine kinase activity	2	Csa12g024980, Csa16g008880
4	GO:0005484	SNAP receptor activity	2	Csa14g010040, Csa04g050450
4	GO:0016859	cis-trans isomerase activity	2	Csa07g040860, Csa14g023440
4	GO:0022803	passive transmembrane transporter activity	2	Csa04g014930, Csa04g065490
4	GO:0016769	transferase activity, transferring nitrogenous groups	2	Csa03g013490, Csa02g071960
4	GO:0030247	polysaccharide binding	2	Csa14g055130, Csa11g084960
4	GO:0016645	oxidoreductase activity, acting on the CH-NH group of donors	2	Csa19g056550, Csa13g025230
4	GO:0016879	ligase activity, forming carbon-nitrogen bonds	2	Csa06g020990, Csa09g053450
5	GO:0015267	channel activity	2	Csa04g014930, Csa04g065490
5	GO:0015036	disulfide oxidoreductase activity	2	Csa12g054150, Csa07g047600
5	GO:0051119	sugar transmembrane transporter activity	2	Csa08g011370, Csa07g038830
5	GO:0016706	oxidoreductase activity, acting on paired donors, with incorporation or reduction of molecular oxygen, 2-oxoglutarate as one donor, and incorporation of one atom each of oxygen into both donors	2	Csa19g026450, Csa15g026670
5	GO:0022838	substrate-specific channel activity	2	Csa04g014930, Csa04g065490
5	GO:0008483	transaminase activity	2	Csa03g013490, Csa02g071960
5	GO:0003755	peptidyl-prolyl cis-trans isomerase activity	2	Csa07g040860, Csa14g023440
5	GO:0036033	mediator complex binding	2	Csa15g071850, Csa19g050610
5	GO:0019139	cytokinin dehydrogenase activity	2	Csa19g056550, Csa13g025230
5	GO:0016779	nucleotidyltransferase activity	2	Csa19g025340, Csa20g038280
5	GO:0019887	protein kinase regulator activity	2	Csa16g045150, Csa11g008820
5	GO:0016628	oxidoreductase activity, acting on the CH-CH group of donors, NAD or NADP as acceptor	2	Csa11g083760, Csa11g041340
6	GO:0008378	galactosyltransferase activity	2	Csa08g014090, Csa17g099020
6	GO:0046527	glucosyltransferase activity	2	Csa05g006470, Csa08g061060
6	GO:0003690	double-stranded DNA binding	2	Csa01g033020, Csa18g034930
6	GO:0022836	gated channel activity	2	Csa04g014930, Csa04g065490
6	GO:0005216	ion channel activity	2	Csa04g014930, Csa04g065490
6	GO:0035251	UDP-glucosyltransferase activity	2	Csa05g006470, Csa08g061060
6	GO:0008509	anion transmembrane transporter activity	2	Csa04g014930, Csa15g015170
6	GO:0070001	aspartic-type peptidase activity	2	Csa13g022020, Csa19g025880
6	GO:0016538	cyclin-dependent protein serine/threonine kinase regulator activity	2	Csa16g045150, Csa11g008820
6	GO:0004650	polygalacturonase activity	2	Csa14g053020, Csa14g012250
6	GO:0008810	cellulase activity	2	Csa14g055130, Csa11g001930
6	GO:0015035	protein disulfide oxidoreductase activity	2	Csa12g054150, Csa07g047600
7	GO:0050897	cobalt ion binding	2	Csa19g024290, Csa09g053450
7	GO:1990837	sequence-specific double-stranded DNA binding	2	Csa01g033020, Csa18g034930
7	GO:0022890	inorganic cation transmembrane transporter activity	2	Csa04g065490, Csa16g044680
7	GO:0005244	voltage-gated ion channel activity	2	Csa04g014930, Csa04g065490
7	GO:0004190	aspartic-type endopeptidase activity	2	Csa13g022020, Csa19g025880
7	GO:0022832	voltage-gated channel activity	2	Csa04g014930, Csa04g065490
8	GO:0000976	transcription regulatory region sequence-specific DNA binding	2	Csa01g033020, Csa18g034930
8	GO:0003774	motor activity	2	Csa15g012790, Csa01g018770
8	GO:0046873	metal ion transmembrane transporter activity	2	Csa04g065490, Csa16g044680
9	GO:0003777	microtubule motor activity	2	Csa15g012790, Csa01g018770
2	GO:0045735	nutrient reservoir activity	1	Csa12g021990
3	GO:0000156	phosphorelay response regulator activity	1	Csa11g041340
3	GO:0016247	channel regulator activity	1	Csa04g056050
3	GO:0005085	guanyl-nucleotide exchange factor activity	1	Csa16g050640
3	GO:0033218	amide binding	1	Csa16g050440
3	GO:0038023	signaling receptor activity	1	Csa19g025150
3	GO:0005200	structural constituent of cytoskeleton	1	Csa19g026200
3	GO:0008144	drug binding	1	Csa14g023440
4	GO:0005527	macrolide binding	1	Csa14g023440
4	GO:0005543	phospholipid binding	1	Csa07g028300
4	GO:0016903	oxidoreductase activity, acting on the aldehyde or oxo group of donors	1	Csa07g048050
4	GO:0008565	protein transporter activity	1	Csa08g052340
4	GO:0016810	hydrolase activity, acting on carbon-nitrogen (but not peptide) bonds	1	Csa04g024020
4	GO:0016860	intramolecular oxidoreductase activity	1	Csa07g029390
4	GO:0061134	peptidase regulator activity	1	Csa04g056050
4	GO:0032182	ubiquitin-like protein binding	1	Csa19g025150
4	GO:0003916	DNA topoisomerase activity	1	Csa07g061670
4	GO:0042277	peptide binding	1	Csa16g050440
4	GO:0001653	peptide receptor activity	1	Csa19g025150
4	GO:0008134	transcription factor binding	1	Csa04g043660
4	GO:0016885	ligase activity, forming carbon-carbon bonds	1	Csa09g053450
4	GO:0046422	violaxanthin de-epoxidase activity	1	Csa14g010030
4	GO:0016866	intramolecular transferase activity	1	Csa02g071960
4	GO:0008047	enzyme activator activity	1	Csa13g018750
4	GO:0016765	transferase activity, transferring alkyl or aryl (other than methyl) groups	1	Csa17g001280
4	GO:0016248	channel inhibitor activity	1	Csa04g056050
4	GO:0003682	chromatin binding	1	Csa05g088940
4	GO:0016651	oxidoreductase activity, acting on NAD(P)H	1	Csa19g024290
4	GO:0008092	cytoskeletal protein binding	1	Csa15g012790
4	GO:0016875	ligase activity, forming carbon-oxygen bonds	1	Csa20g038940
4	GO:0005088	Ras guanyl-nucleotide exchange factor activity	1	Csa16g050640
4	GO:0060589	nucleoside-triphosphatase regulator activity	1	Csa13g018750
4	GO:0016830	carbon-carbon lyase activity	1	Csa11725s010
4	GO:0016854	racemase and epimerase activity	1	Csa07g029390
4	GO:0016835	carbon-oxygen lyase activity	1	Csa11g053440
5	GO:0010997	anaphase-promoting complex binding	1	Csa03g036650
5	GO:0015157	oligosaccharide transmembrane transporter activity	1	Csa07g038830
5	GO:0016863	intramolecular oxidoreductase activity, transposing C=C bonds	1	Csa07g029390
5	GO:0016776	phosphotransferase activity, phosphate group as acceptor	1	Csa08g011520
5	GO:0008200	ion channel inhibitor activity	1	Csa04g056050
5	GO:0030414	peptidase inhibitor activity	1	Csa04g056050
5	GO:0016884	carbon-nitrogen ligase activity, with glutamine as amido-N-donor	1	Csa06g020990
5	GO:0022853	active ion transmembrane transporter activity	1	Csa16g044680
5	GO:0016703	oxidoreductase activity, acting on single donors with incorporation of molecular oxygen, incorporation of one atom of oxygen (internal monooxygenases or internal mixed function oxidases)	1	Csa06g053990
5	GO:0016876	ligase activity, forming aminoacyl-tRNA and related compounds	1	Csa20g038940
5	GO:0004075	biotin carboxylase activity	1	Csa09g053450
5	GO:0031406	carboxylic acid binding	1	Csa20g038940
5	GO:0019210	kinase inhibitor activity	1	Csa16g045150
5	GO:0043130	ubiquitin binding	1	Csa19g025150
5	GO:0051537	2 iron, 2 sulfur cluster binding	1	Csa06g053990
5	GO:0050113	inositol oxygenase activity	1	Csa18g029550
5	GO:0051287	NAD binding	1	Csa10g006500
5	GO:0004518	nuclease activity	1	Csa13g011530
5	GO:0016668	oxidoreductase activity, acting on a sulfur group of donors, NAD(P) as acceptor	1	Csa19g024290
5	GO:0016836	hydro-lyase activity	1	Csa11g053440
5	GO:0004478	methionine adenosyltransferase activity	1	Csa17g001280
5	GO:0061135	endopeptidase regulator activity	1	Csa04g056050
5	GO:0005089	Rho guanyl-nucleotide exchange factor activity	1	Csa16g050640
5	GO:0016620	oxidoreductase activity, acting on the aldehyde or oxo group of donors, NAD or NADP as acceptor	1	Csa07g048050
5	GO:0016298	lipase activity	1	Csa06g029450
5	GO:0005342	organic acid transmembrane transporter activity	1	Csa09g068450
5	GO:0016856	racemase and epimerase activity, acting on hydroxy acids and derivatives	1	Csa07g029390
5	GO:0016790	thiolester hydrolase activity	1	Csa06g029450
5	GO:0050661	NADP binding	1	Csa14g055160
5	GO:0016869	intramolecular transferase activity, transferring amino groups	1	Csa02g071960
5	GO:0016616	oxidoreductase activity, acting on the CH-OH group of donors, NAD or NADP as acceptor	1	Csa10g006500
5	GO:0030551	cyclic nucleotide binding	1	Csa04g065490
5	GO:0016831	carboxy-lyase activity	1	Csa11725s010
5	GO:0016763	transferase activity, transferring pentosyl groups	1	Csa02g055900
5	GO:0046910	pectinesterase inhibitor activity	1	Csa04g060660
5	GO:0003713	transcription coactivator activity	1	Csa05g088940
5	GO:0016421	CoA carboxylase activity	1	Csa09g053450
5	GO:0015291	secondary active transmembrane transporter activity	1	Csa08g011370
5	GO:0061505	DNA topoisomerase II activity	1	Csa07g061670
5	GO:0044389	ubiquitin-like protein ligase binding	1	Csa03g028520
5	GO:0008429	phosphatidylethanolamine binding	1	Csa07g028300
5	GO:0051539	4 iron, 4 sulfur cluster binding	1	Csa19g024100
5	GO:0015631	tubulin binding	1	Csa15g012790
5	GO:0005096	GTPase activator activity	1	Csa13g018750
5	GO:0005528	FK506 binding	1	Csa14g023440
5	GO:0051020	GTPase binding	1	Csa13g018750
5	GO:0030695	GTPase regulator activity	1	Csa13g018750
6	GO:0031267	small GTPase binding	1	Csa13g018750
6	GO:0031593	polyubiquitin binding	1	Csa19g025150
6	GO:0008170	N-methyltransferase activity	1	Csa15g031170
6	GO:0046943	carboxylic acid transmembrane transporter activity	1	Csa09g068450
6	GO:0019205	nucleobase-containing compound kinase activity	1	Csa08g011520
6	GO:0016621	cinnamoyl-CoA reductase activity	1	Csa07g048050
6	GO:0005402	cation:sugar symporter activity	1	Csa08g011370
6	GO:0004860	protein kinase inhibitor activity	1	Csa16g045150
6	GO:0102336	3-oxo-arachidoyl-CoA synthase activity	1	Csa16g028550
6	GO:0008809	carnitine racemase activity	1	Csa07g029390
6	GO:0004084	branched-chain-amino-acid transaminase activity	1	Csa03g013490
6	GO:0010277	chlorophyllide a oxygenase [overall] activity	1	Csa06g053990
6	GO:0008792	arginine decarboxylase activity	1	Csa11725s010
6	GO:0004165	dodecenoyl-CoA delta-isomerase activity	1	Csa07g029390
6	GO:0016289	CoA hydrolase activity	1	Csa06g029450
6	GO:0004834	tryptophan synthase activity	1	Csa11g053440
6	GO:0004385	guanylate kinase activity	1	Csa08g011520
6	GO:0016409	palmitoyltransferase activity	1	Csa19g026000
6	GO:0008171	O-methyltransferase activity	1	Csa02g059210
6	GO:0008839	4-hydroxy-tetrahydrodipicolinate reductase	1	Csa11g083760
6	GO:0010283	pinoresinol reductase activity	1	Csa11g041340
6	GO:0008135	translation factor activity, RNA binding	1	Csa03g053850
6	GO:0004866	endopeptidase inhibitor activity	1	Csa04g056050
6	GO:0004519	endonuclease activity	1	Csa13g011530
6	GO:0034062	RNA polymerase activity	1	Csa19g025340
6	GO:0015926	glucosidase activity	1	Csa07g004940
6	GO:0032561	guanyl ribonucleotide binding	1	Csa19g023470
6	GO:0035250	UDP-galactosyltransferase activity	1	Csa17g099020
6	GO:0042625	ATPase coupled ion transmembrane transporter activity	1	Csa16g044680
6	GO:0045431	flavonol synthase activity	1	Csa15g026670
6	GO:0008017	microtubule binding	1	Csa15g012790
6	GO:0042286	glutamate-1-semialdehyde 2,1-aminomutase activity	1	Csa02g071960
6	GO:0003950	NAD+ ADP-ribosyltransferase activity	1	Csa02g055900
6	GO:0004499	N,N-dimethylaniline monooxygenase activity	1	Csa14g055160
6	GO:0015154	disaccharide transmembrane transporter activity	1	Csa07g038830
6	GO:0003918	DNA topoisomerase type II (ATP-hydrolyzing) activity	1	Csa07g061670
6	GO:0102118	gibberellin A4 carboxyl methyltransferase activity	1	Csa02g059210
6	GO:0004148	dihydrolipoyl dehydrogenase activity	1	Csa19g024290
6	GO:0000049	tRNA binding	1	Csa20g038940
6	GO:0016597	amino acid binding	1	Csa20g038940
6	GO:0000287	magnesium ion binding	1	Csa10g006500
6	GO:0004066	asparagine synthase (glutamine-hydrolyzing) activity	1	Csa06g020990
6	GO:0004485	methylcrotonoyl-CoA carboxylase activity	1	Csa09g053450
6	GO:0008173	RNA methyltransferase activity	1	Csa08g006650
6	GO:0008374	O-acyltransferase activity	1	Csa15g015170
6	GO:0005525	GTP binding	1	Csa19g023470
6	GO:0015293	symporter activity	1	Csa08g011370
6	GO:0004812	aminoacyl-tRNA ligase activity	1	Csa20g038940
6	GO:0102338	3-oxo-lignoceronyl-CoA synthase activity	1	Csa16g028550
6	GO:0008375	acetylglucosaminyltransferase activity	1	Csa08g007140
6	GO:0016417	S-acyltransferase activity	1	Csa19g026000
6	GO:0052684	L-serine hydro-lyase (adding indole, L-tryptophan-forming) activity	1	Csa11g053440
6	GO:0004620	phospholipase activity	1	Csa06g029450
6	GO:0031625	ubiquitin protein ligase binding	1	Csa03g028520
6	GO:0004448	isocitrate dehydrogenase activity	1	Csa10g006500
6	GO:0102337	3-oxo-cerotoyl-CoA synthase activity	1	Csa16g028550
6	GO:0070566	adenylyltransferase activity	1	Csa20g038280
6	GO:0048529	magnesium-protoporphyrin IX monomethyl ester (oxidative) cyclase activity	1	Csa12g079820
6	GO:0008276	protein methyltransferase activity	1	Csa15g031170
6	GO:0019001	guanyl nucleotide binding	1	Csa19g023470
6	GO:0071949	FAD binding	1	Csa10g001320
6	GO:0033925	mannosyl-glycoprotein endo-beta-N-acetylglucosaminidase activity	1	Csa19g015080
7	GO:0016279	protein-lysine N-methyltransferase activity	1	Csa15g031170
7	GO:0052639	salicylic acid glucosyltransferase (ester-forming) activity	1	Csa05g006470
7	GO:0047617	acyl-CoA hydrolase activity	1	Csa06g029450
7	GO:0004867	serine-type endopeptidase inhibitor activity	1	Csa04g056050
7	GO:0005351	sugar:proton symporter activity	1	Csa08g011370
7	GO:0019706	protein-cysteine S-palmitoyltransferase activity	1	Csa19g026000
7	GO:0016426	tRNA (adenine) methyltransferase activity	1	Csa08g006650
7	GO:0003993	acid phosphatase activity	1	Csa03g029970
7	GO:0047216	inositol 3-alpha-galactosyltransferase activity	1	Csa17g099020
7	GO:0008079	translation termination factor activity	1	Csa03g053850
7	GO:0019829	cation-transporting ATPase activity	1	Csa16g044680
7	GO:0052654	L-leucine transaminase activity	1	Csa03g013490
7	GO:0017016	Ras GTPase binding	1	Csa13g018750
7	GO:0052641	benzoic acid glucosyltransferase activity	1	Csa05g006470
7	GO:0008422	beta-glucosidase activity	1	Csa07g004940
7	GO:0016278	lysine N-methyltransferase activity	1	Csa15g031170
7	GO:0004813	alanine-tRNA ligase activity	1	Csa20g038940
7	GO:0015294	solute:cation symporter activity	1	Csa08g011370
7	GO:0052656	L-isoleucine transaminase activity	1	Csa03g013490
7	GO:0015103	inorganic anion transmembrane transporter activity	1	Csa04g014930
7	GO:0052655	L-valine transaminase activity	1	Csa03g013490
7	GO:0047274	galactinol-sucrose galactosyltransferase activity	1	Csa08g014090
7	GO:0010340	carboxyl-O-methyltransferase activity	1	Csa02g059210
7	GO:0003899	DNA-directed RNA polymerase activity	1	Csa19g025340
7	GO:0080002	UDP-glucose:4-aminobenzoate acylglucosyltransferase activity	1	Csa05g006470
7	GO:0005261	cation channel activity	1	Csa04g065490
7	GO:0008515	sucrose transmembrane transporter activity	1	Csa07g038830
7	GO:0005253	anion channel activity	1	Csa04g014930
7	GO:0019201	nucleotide kinase activity	1	Csa08g011520
7	GO:0052640	salicylic acid glucosyltransferase (glucoside-forming) activity	1	Csa05g006470
7	GO:0008514	organic anion transmembrane transporter activity	1	Csa15g015170
7	GO:0003919	FMN adenylyltransferase activity	1	Csa20g038280
7	GO:0004861	cyclin-dependent protein serine/threonine kinase inhibitor activity	1	Csa16g045150
7	GO:0004366	glycerol-3-phosphate O-acyltransferase activity	1	Csa15g015170
7	GO:0080044	quercetin 7-O-glucosyltransferase activity	1	Csa05g006470
7	GO:0004449	isocitrate dehydrogenase (NAD+) activity	1	Csa10g006500
7	GO:0030291	protein serine/threonine kinase inhibitor activity	1	Csa16g045150
7	GO:0008175	tRNA methyltransferase activity	1	Csa08g006650
7	GO:0080043	quercetin 3-O-glucosyltransferase activity	1	Csa05g006470
7	GO:0043531	ADP binding	1	Csa18g003760
7	GO:0015171	amino acid transmembrane transporter activity	1	Csa09g068450
7	GO:0097472	cyclin-dependent protein kinase activity	1	Csa06g028680
7	GO:0042054	histone methyltransferase activity	1	Csa15g031170
7	GO:0019707	protein-cysteine S-acyltransferase activity	1	Csa19g026000
7	GO:0090447	glycerol-3-phosphate 2-O-acyltransferase activity	1	Csa15g015170
7	GO:0015662	ATPase activity, coupled to transmembrane movement of ions, phosphorylative mechanism	1	Csa16g044680
8	GO:0008308	voltage-gated anion channel activity	1	Csa04g014930
8	GO:0005388	calcium-transporting ATPase activity	1	Csa16g044680
8	GO:0015077	monovalent inorganic cation transmembrane transporter activity	1	Csa04g065490
8	GO:0004693	cyclin-dependent protein serine/threonine kinase activity	1	Csa06g028680
8	GO:0015108	chloride transmembrane transporter activity	1	Csa04g014930
8	GO:0001012	RNA polymerase II regulatory region DNA binding	1	Csa01g033020
8	GO:0017137	Rab GTPase binding	1	Csa13g018750
8	GO:0003747	translation release factor activity	1	Csa03g053850
8	GO:0005254	chloride channel activity	1	Csa04g014930
8	GO:0015295	solute:proton symporter activity	1	Csa08g011370
8	GO:0072509	divalent inorganic cation transmembrane transporter activity	1	Csa16g044680
8	GO:0010341	gibberellin carboxyl-O-methyltransferase activity	1	Csa02g059210
8	GO:0022843	voltage-gated cation channel activity	1	Csa04g065490
8	GO:0018024	histone-lysine N-methyltransferase activity	1	Csa15g031170
8	GO:0001047	core promoter binding	1	Csa20g005540
8	GO:0005267	potassium channel activity	1	Csa04g065490
8	GO:0008353	RNA polymerase II carboxy-terminal domain kinase activity	1	Csa06g028680
8	GO:0001159	core promoter proximal region DNA binding	1	Csa01g033020
8	GO:0016429	tRNA (adenine-N1-)-methyltransferase activity	1	Csa08g006650
9	GO:0005247	voltage-gated chloride channel activity	1	Csa04g014930
9	GO:0005249	voltage-gated potassium channel activity	1	Csa04g065490
9	GO:0015079	potassium ion transmembrane transporter activity	1	Csa04g065490
9	GO:0016149	translation release factor activity, codon specific	1	Csa03g053850
9	GO:0000987	core promoter proximal region sequence-specific DNA binding	1	Csa01g033020
9	GO:0000977	RNA polymerase II regulatory region sequence-specific DNA binding	1	Csa01g033020
9	GO:0046975	histone methyltransferase activity (H3-K36 specific)	1	Csa15g031170
9	GO:0015085	calcium ion transmembrane transporter activity	1	Csa16g044680
10	GO:0000978	RNA polymerase II core promoter proximal region sequence-specific DNA binding	1	Csa01g033020
10	GO:0008094	DNA-dependent ATPase activity	1	Csa07g061670

## Sheet: Biological Process
Table S10. GO classification and KEGG metabolic pathways for the differentially expressed genes DEGs down regulated in GPD1 #2 at 16-21 days after flowering DAF. Gene ontology distribution of the transcripts into molecular function, biological process, cellular component, and metabolic pathways . The number of transcripts encoded for each category is represented as well as the GO level for each c…
GO Level	Term ID	Term (Name)	Number of Sequences	Sequences Names
1	GO:0008150	biological_process	306	Csa19g025320, Csa19g015080, Csa04g060660, Csa14g055130, Csa06g054300, Csa16g028550, Csa20g082130, Csa13g008780, Csa13g016600, Csa11g080050, Csa04g049630, Csa03g053850, Csa07g050100, Csa14g043950, Csa14g025720, Csa17g098260, Csa06g050170, Csa12g054150, Csa18g042170, Csa19g024100, Csa11g012490, Csa05g088940, Csa11g070480, Csa16g019940, Csa18g040310, Csa03g028520, Csa10g021930, Csa11g093140, Csa09g0…
2	GO:0008152	metabolic process	228	Csa04g060660, Csa19g015080, Csa19g025320, Csa14g055130, Csa06g054300, Csa16g028550, Csa20g082130, Csa13g016600, Csa11g080050, Csa04g049630, Csa03g053850, Csa07g050100, Csa14g043950, Csa17g098260, Csa14g025720, Csa06g050170, Csa12g054150, Csa19g024100, Csa11g012490, Csa05g088940, Csa11g070480, Csa16g019940, Csa03g028520, Csa14g005210, Csa03g010580, Csa19g025340, Csa15g026670, Csa04g043660, Csa11g0…
2	GO:0009987	cellular process	195	Csa04g060660, Csa14g055130, Csa06g054300, Csa16g028550, Csa20g082130, Csa13g016600, Csa03g053850, Csa07g050100, Csa14g043950, Csa12g054150, Csa19g024100, Csa05g088940, Csa11g070480, Csa16g019940, Csa18g040310, Csa03g028520, Csa19g022990, Csa14g005210, Csa03g010580, Csa19g025340, Csa04g043660, Csa11g086010, Csa04062s010, Csa06g020990, Csa14g037480, Csa11g001930, Csa11g004520, Csa06g029450, Csa04g0…
3	GO:0071704	organic substance metabolic process	181	Csa04g060660, Csa19g015080, Csa14g055130, Csa06g054300, Csa07g062720, Csa16g028550, Csa20g082130, Csa14g012120, Csa13g016600, Csa17g013850, Csa09g015850, Csa18g039960, Csa04g049630, Csa17g042860, Csa03g053850, Csa07g050100, Csa15g024630, Csa02g071960, Csa12g003770, Csa20g062910, Csa14g043950, Csa14g004860, Csa09g053450, Csa05g006470, Csa09g098010, Csa19g024100, Csa11g012490, Csa15g059740, Csa08g0…
3	GO:0044238	primary metabolic process	163	Csa04g060660, Csa19g015080, Csa14g055130, Csa07g062720, Csa16g028550, Csa20g082130, Csa14g012120, Csa13g016600, Csa17g013850, Csa09g015850, Csa18g039960, Csa04g049630, Csa17g042860, Csa03g053850, Csa07g050100, Csa15g024630, Csa12g003770, Csa20g062910, Csa14g043950, Csa14g004860, Csa09g053450, Csa05g006470, Csa09g098010, Csa19g024100, Csa11g012490, Csa15g059740, Csa08g011520, Csa19g025150, Csa05g0…
3	GO:0044237	cellular metabolic process	160	Csa14g055130, Csa06g054300, Csa07g062720, Csa16g028550, Csa20g082130, Csa14g012120, Csa13g016600, Csa17g013850, Csa01g042550, Csa09g015850, Csa18g039960, Csa17g042860, Csa03g053850, Csa07g050100, Csa15g024630, Csa02g071960, Csa12g003770, Csa20g062910, Csa14g043950, Csa14g004860, Csa09g053450, Csa05g006470, Csa19g024100, Csa15g059740, Csa08g011520, Csa19g025150, Csa05g088940, Csa20g038940, Csa11g0…
4	GO:0043170	macromolecule metabolic process	135	Csa04g060660, Csa14g055130, Csa07g062720, Csa20g082130, Csa14g012120, Csa13g016600, Csa17g013850, Csa09g015850, Csa18g039960, Csa17g042860, Csa03g053850, Csa07g050100, Csa15g024630, Csa12g003770, Csa20g062910, Csa14g043950, Csa14g004860, Csa09g098010, Csa19g024100, Csa11g012490, Csa15g059740, Csa19g025150, Csa05g088940, Csa20g038940, Csa11g070480, Csa02g055900, Csa03g028520, Csa01g002430, Csa19g0…
2	GO:0044699	single-organism process	125	Csa16g028550, Csa13g008780, Csa14g012120, Csa19g026490, Csa16g050640, Csa11g080050, Csa03g053850, Csa14g004860, Csa17g098260, Csa09g053450, Csa11g008820, Csa04g011640, Csa05g006470, Csa12g054150, Csa08g050210, Csa11g012490, Csa08g011520, Csa19g025150, Csa05g088940, Csa05g021170, Csa20g038940, Csa11g070480, Csa16g019940, Csa18g040310, Csa15g071850, Csa13g018750, Csa01g002430, Csa18g003760, Csa11g0…
4	GO:0044260	cellular macromolecule metabolic process	116	Csa14g055130, Csa07g062720, Csa20g082130, Csa14g012120, Csa13g016600, Csa17g013850, Csa09g015850, Csa18g039960, Csa17g042860, Csa03g053850, Csa07g050100, Csa15g024630, Csa12g003770, Csa20g062910, Csa14g043950, Csa14g004860, Csa19g024100, Csa15g059740, Csa19g025150, Csa05g088940, Csa20g038940, Csa11g070480, Csa02g055900, Csa03g028520, Csa01g002430, Csa19g024530, Csa14g005210, Csa03g010580, Csa17g0…
3	GO:0006807	nitrogen compound metabolic process	90	Csa13g055690, Csa02g067810, Csa13g029160, Csa14g031640, Csa08g056400, Csa19g023980, Csa06g054300, Csa11g083760, Csa01g019730, Csa07g062720, Csa19g024030, Csa20g082130, Csa04g029420, Csa07g061670, Csa18g039960, Csa20g024330, Csa03g053850, Csa12g079820, Csa07g050100, Csa15g024630, Csa02g071960, Csa12g003770, Csa14g004860, Csa09g053450, Csa06g050380, Csa05g006470, Csa19g024100, Csa08g006650, Csa19g0…
3	GO:0009058	biosynthetic process	86	Csa13g055690, Csa02g067810, Csa13g029160, Csa14g031640, Csa08g056400, Csa11g083760, Csa07g062720, Csa20g082130, Csa16g028550, Csa04g029420, Csa01g025460, Csa18g039960, Csa20g024330, Csa03g053850, Csa12g079820, Csa19g006200, Csa07g050100, Csa02g071960, Csa12g003770, Csa14g004860, Csa05g018480, Csa06g050380, Csa04g011640, Csa15g002250, Csa05g006470, Csa19g026440, Csa17g001280, Csa15g059740, Csa3445…
4	GO:1901576	organic substance biosynthetic process	82	Csa13g055690, Csa02g067810, Csa13g029160, Csa14g031640, Csa08g056400, Csa11g083760, Csa07g062720, Csa20g082130, Csa16g028550, Csa04g029420, Csa01g025460, Csa18g039960, Csa20g024330, Csa03g053850, Csa12g079820, Csa19g006200, Csa07g050100, Csa02g071960, Csa12g003770, Csa14g004860, Csa05g018480, Csa06g050380, Csa15g002250, Csa05g006470, Csa19g026440, Csa17g001280, Csa15g059740, Csa34454s010, Csa20g0…
2	GO:0050896	response to stimulus	81	Csa20g012980, Csa08g056400, Csa14g031640, Csa06g054300, Csa16g050440, Csa19g025880, Csa16g028550, Csa02g045340, Csa08g024050, Csa09g015850, Csa01g025460, Csa20g024330, Csa17g042860, Csa01g025740, Csa05g020850, Csa18g008740, Csa19g006200, Csa03g033080, Csa11g008820, Csa04g011640, Csa18g042170, Csa19g026200, Csa19g024100, Csa07g047380, Csa08g050210, Csa17g001280, Csa15g059740, Csa16g032460, Csa19g0…
2	GO:0065007	biological regulation	81	Csa13g055690, Csa02g067810, Csa14g031640, Csa04g060660, Csa16g050440, Csa20g082130, Csa16g050640, Csa04g029420, Csa02g045340, Csa01g025460, Csa18g039960, Csa20g024330, Csa06g023320, Csa01g025740, Csa07g050100, Csa12g003770, Csa14g004860, Csa11g008820, Csa12g054150, Csa07g047380, Csa08g050210, Csa19g026440, Csa09g004530, Csa34454s010, Csa19g025150, Csa20g049180, Csa02g068570, Csa05g088940, Csa11g0…
4	GO:0044249	cellular biosynthetic process	81	Csa13g055690, Csa02g067810, Csa13g029160, Csa14g031640, Csa08g056400, Csa11g083760, Csa07g062720, Csa20g082130, Csa16g028550, Csa04g029420, Csa01g025460, Csa18g039960, Csa20g024330, Csa03g053850, Csa12g079820, Csa19g006200, Csa07g050100, Csa02g071960, Csa12g003770, Csa14g004860, Csa05g018480, Csa06g050380, Csa15g002250, Csa19g026440, Csa17g001280, Csa15g059740, Csa34454s010, Csa20g049180, Csa02g0…
4	GO:0006725	cellular aromatic compound metabolic process	76	Csa13g055690, Csa02g067810, Csa14g031640, Csa08g056400, Csa19g023980, Csa06g054300, Csa01g019730, Csa20g082130, Csa04g029420, Csa07g061670, Csa18g039960, Csa20g024330, Csa12g079820, Csa07g050100, Csa15g024630, Csa02g071960, Csa12g003770, Csa14g004860, Csa19g024100, Csa08g006650, Csa19g026440, Csa15g059740, Csa08g011520, Csa34454s010, Csa20g049180, Csa02g068570, Csa05g088940, Csa20g038940, Csa03g0…
4	GO:1901360	organic cyclic compound metabolic process	76	Csa13g055690, Csa02g067810, Csa14g031640, Csa08g056400, Csa19g023980, Csa06g054300, Csa01g019730, Csa20g082130, Csa04g029420, Csa07g061670, Csa18g039960, Csa20g024330, Csa12g079820, Csa19g006200, Csa07g050100, Csa15g024630, Csa02g071960, Csa12g003770, Csa14g004860, Csa15g002250, Csa19g024100, Csa08g006650, Csa19g026440, Csa15g059740, Csa08g011520, Csa34454s010, Csa20g049180, Csa02g068570, Csa05g0…
4	GO:0034641	cellular nitrogen compound metabolic process	76	Csa13g055690, Csa02g067810, Csa13g029160, Csa14g031640, Csa08g056400, Csa19g023980, Csa01g019730, Csa07g062720, Csa20g082130, Csa04g029420, Csa07g061670, Csa18g039960, Csa20g024330, Csa03g053850, Csa12g079820, Csa07g050100, Csa15g024630, Csa02g071960, Csa12g003770, Csa14g004860, Csa06g050380, Csa19g024100, Csa08g006650, Csa19g026440, Csa15g059740, Csa08g011520, Csa34454s010, Csa20g049180, Csa02g0…
4	GO:0046483	heterocycle metabolic process	75	Csa13g055690, Csa02g067810, Csa14g031640, Csa08g056400, Csa19g023980, Csa06g054300, Csa01g019730, Csa20g082130, Csa04g029420, Csa07g061670, Csa18g039960, Csa20g024330, Csa12g079820, Csa19g006200, Csa07g050100, Csa15g024630, Csa02g071960, Csa12g003770, Csa14g004860, Csa19g024100, Csa08g006650, Csa19g026440, Csa15g059740, Csa08g011520, Csa34454s010, Csa20g049180, Csa02g068570, Csa05g088940, Csa20g0…
3	GO:0044763	single-organism cellular process	71	Csa11g083760, Csa16g050440, Csa16g028550, Csa14g012120, Csa16g050640, Csa02g045340, Csa07g061670, Csa01g025460, Csa03g053850, Csa01g025740, Csa12g079820, Csa19g006200, Csa09g053450, Csa05g018480, Csa11g008820, Csa15g002250, Csa05g006470, Csa12g054150, Csa19g026200, Csa08g050210, Csa17g001280, Csa08g011520, Csa34454s010, Csa19g025150, Csa05g021170, Csa20g038940, Csa11g070480, Csa16g019940, Csa18g0…
2	GO:0050789	regulation of biological process	70	Csa13g055690, Csa02g067810, Csa14g031640, Csa16g050440, Csa20g082130, Csa16g050640, Csa04g029420, Csa02g045340, Csa01g025460, Csa18g039960, Csa20g024330, Csa06g023320, Csa07g050100, Csa12g003770, Csa14g004860, Csa11g008820, Csa12g054150, Csa08g050210, Csa19g026440, Csa09g004530, Csa34454s010, Csa19g025150, Csa20g049180, Csa02g068570, Csa05g088940, Csa11g070480, Csa03g025850, Csa02g055900, Csa03g0…
3	GO:0044710	single-organism metabolic process	68	Csa11g083760, Csa19g026450, Csa16g028550, Csa09g050300, Csa19g026490, Csa11g080050, Csa01g025460, Csa04g066280, Csa12g079820, Csa19g006200, Csa04g032390, Csa19g021320, Csa17g098260, Csa09g053450, Csa05g018480, Csa04g011640, Csa15g002250, Csa05g006470, Csa12g054150, Csa18g025250, Csa17g001280, Csa08g011520, Csa05g088940, Csa20g038940, Csa16g019940, Csa19g056550, Csa11g053440, Csa13g025230, Csa11g0…
4	GO:0019538	protein metabolic process	65	Csa13g029160, Csa20g012980, Csa18g024150, Csa19g025880, Csa10g012160, Csa07g062720, Csa19g024030, Csa17g013850, Csa09g015850, Csa18g039960, Csa17g042860, Csa03g053850, Csa07g040860, Csa05g020850, Csa20g062910, Csa03g033080, Csa12g003770, Csa14g043950, Csa06g050380, Csa05g018480, Csa09g098010, Csa11g012490, Csa03g013640, Csa19g025150, Csa06g046550, Csa05g088940, Csa20g038940, Csa04g046670, Csa16g0…
4	GO:0006139	nucleobase-containing compound metabolic process	64	Csa13g055690, Csa02g067810, Csa08g056400, Csa14g031640, Csa19g023980, Csa01g019730, Csa20g082130, Csa04g029420, Csa07g061670, Csa18g039960, Csa20g024330, Csa07g050100, Csa15g024630, Csa12g003770, Csa14g004860, Csa19g024100, Csa08g006650, Csa19g026440, Csa15g059740, Csa08g011520, Csa34454s010, Csa20g049180, Csa02g068570, Csa05g088940, Csa20g038940, Csa03g025850, Csa11g070480, Csa02g055900, Csa02g0…
5	GO:0010467	gene expression	62	Csa13g055690, Csa13g029160, Csa02g067810, Csa14g031640, Csa19g023980, Csa01g019730, Csa07g062720, Csa20g082130, Csa04g029420, Csa18g039960, Csa20g024330, Csa03g053850, Csa06g023320, Csa15g024630, Csa07g050100, Csa12g003770, Csa14g004860, Csa06g050380, Csa08g006650, Csa19g026440, Csa09g004530, Csa34454s010, Csa20g049180, Csa02g068570, Csa05g088940, Csa20g038940, Csa11g070480, Csa03g025850, Csa02g0…
5	GO:0090304	nucleic acid metabolic process	62	Csa13g055690, Csa02g067810, Csa08g056400, Csa14g031640, Csa19g023980, Csa01g019730, Csa20g082130, Csa04g029420, Csa07g061670, Csa18g039960, Csa20g024330, Csa07g050100, Csa15g024630, Csa12g003770, Csa14g004860, Csa19g024100, Csa08g006650, Csa19g026440, Csa15g059740, Csa34454s010, Csa20g049180, Csa02g068570, Csa05g088940, Csa20g038940, Csa03g025850, Csa11g070480, Csa02g055900, Csa02g021670, Csa10g0…
5	GO:0009059	macromolecule biosynthetic process	61	Csa13g055690, Csa13g029160, Csa02g067810, Csa14g031640, Csa08g056400, Csa07g062720, Csa20g082130, Csa04g029420, Csa18g039960, Csa20g024330, Csa03g053850, Csa07g050100, Csa12g003770, Csa14g004860, Csa06g050380, Csa05g018480, Csa19g026440, Csa15g059740, Csa34454s010, Csa20g049180, Csa02g068570, Csa05g088940, Csa20g038940, Csa11g070480, Csa03g025850, Csa02g055900, Csa02g021670, Csa10g004010, Csa01g0…
5	GO:0034645	cellular macromolecule biosynthetic process	60	Csa13g055690, Csa13g029160, Csa02g067810, Csa14g031640, Csa08g056400, Csa07g062720, Csa20g082130, Csa04g029420, Csa18g039960, Csa20g024330, Csa03g053850, Csa07g050100, Csa12g003770, Csa14g004860, Csa06g050380, Csa05g018480, Csa19g026440, Csa15g059740, Csa34454s010, Csa20g049180, Csa02g068570, Csa05g088940, Csa20g038940, Csa11g070480, Csa03g025850, Csa02g055900, Csa02g021670, Csa10g004010, Csa01g0…
3	GO:0050794	regulation of cellular process	58	Csa13g055690, Csa02g067810, Csa14g031640, Csa16g050440, Csa20g082130, Csa04g029420, Csa16g050640, Csa02g045340, Csa01g025460, Csa18g039960, Csa20g024330, Csa07g050100, Csa12g003770, Csa14g004860, Csa11g008820, Csa12g054150, Csa08g050210, Csa19g026440, Csa34454s010, Csa20g049180, Csa02g068570, Csa05g088940, Csa11g070480, Csa03g025850, Csa02g055900, Csa02g021670, Csa13g018750, Csa10g004010, Csa01g0…
5	GO:0044271	cellular nitrogen compound biosynthetic process	57	Csa13g055690, Csa13g029160, Csa02g067810, Csa14g031640, Csa07g062720, Csa20g082130, Csa04g029420, Csa18g039960, Csa20g024330, Csa03g053850, Csa12g079820, Csa07g050100, Csa02g071960, Csa12g003770, Csa14g004860, Csa06g050380, Csa19g026440, Csa34454s010, Csa20g049180, Csa02g068570, Csa05g088940, Csa20g038940, Csa11g070480, Csa03g025850, Csa02g055900, Csa02g021670, Csa10g004010, Csa11g053440, Csa09g0…
5	GO:0044267	cellular protein metabolic process	54	Csa13g029160, Csa20g012980, Csa18g024150, Csa07g062720, Csa19g024030, Csa17g013850, Csa09g015850, Csa18g039960, Csa17g042860, Csa03g053850, Csa07g040860, Csa05g020850, Csa20g062910, Csa03g033080, Csa12g003770, Csa14g043950, Csa06g050380, Csa05g018480, Csa03g013640, Csa19g025150, Csa06g046550, Csa05g088940, Csa20g038940, Csa04g046670, Csa16g044950, Csa03g028520, Csa14g037470, Csa19g024530, Csa03g0…
5	GO:0016070	RNA metabolic process	53	Csa13g055690, Csa02g067810, Csa14g031640, Csa19g023980, Csa01g019730, Csa20g082130, Csa04g029420, Csa18g039960, Csa20g024330, Csa15g024630, Csa07g050100, Csa12g003770, Csa14g004860, Csa08g006650, Csa19g026440, Csa34454s010, Csa20g049180, Csa02g068570, Csa05g088940, Csa20g038940, Csa11g070480, Csa03g025850, Csa02g055900, Csa02g021670, Csa10g004010, Csa09g058950, Csa04g062300, Csa14g005210, Csa03g0…
5	GO:1901362	organic cyclic compound biosynthetic process	52	Csa13g055690, Csa02g067810, Csa14g031640, Csa20g082130, Csa04g029420, Csa18g039960, Csa20g024330, Csa12g079820, Csa19g006200, Csa07g050100, Csa02g071960, Csa12g003770, Csa14g004860, Csa15g002250, Csa19g026440, Csa34454s010, Csa20g049180, Csa02g068570, Csa05g088940, Csa11g070480, Csa03g025850, Csa02g055900, Csa02g021670, Csa10g004010, Csa11g053440, Csa09g058950, Csa06g053990, Csa19g025340, Csa11g0…
3	GO:0019222	regulation of metabolic process	50	Csa13g055690, Csa02g067810, Csa14g031640, Csa20g082130, Csa04g029420, Csa01g025460, Csa18g039960, Csa20g024330, Csa06g023320, Csa07g050100, Csa12g003770, Csa14g004860, Csa19g026440, Csa09g004530, Csa34454s010, Csa20g049180, Csa02g068570, Csa05g088940, Csa03g025850, Csa11g070480, Csa02g055900, Csa02g021670, Csa03g028520, Csa10g004010, Csa01g002430, Csa09g058950, Csa03g036650, Csa13g011530, Csa11g0…
5	GO:0019438	aromatic compound biosynthetic process	50	Csa13g055690, Csa02g067810, Csa14g031640, Csa20g082130, Csa04g029420, Csa18g039960, Csa20g024330, Csa12g079820, Csa07g050100, Csa02g071960, Csa12g003770, Csa14g004860, Csa19g026440, Csa34454s010, Csa20g049180, Csa02g068570, Csa05g088940, Csa11g070480, Csa03g025850, Csa02g055900, Csa02g021670, Csa10g004010, Csa11g053440, Csa09g058950, Csa06g053990, Csa19g025340, Csa11g031260, Csa11g041340, Csa04g0…
5	GO:0018130	heterocycle biosynthetic process	49	Csa13g055690, Csa02g067810, Csa14g031640, Csa20g082130, Csa04g029420, Csa18g039960, Csa20g024330, Csa12g079820, Csa19g006200, Csa07g050100, Csa02g071960, Csa12g003770, Csa14g004860, Csa19g026440, Csa34454s010, Csa20g049180, Csa02g068570, Csa05g088940, Csa11g070480, Csa03g025850, Csa02g055900, Csa02g021670, Csa10g004010, Csa11g053440, Csa09g058950, Csa06g053990, Csa19g025340, Csa11g031260, Csa11g0…
4	GO:0060255	regulation of macromolecule metabolic process	48	Csa13g055690, Csa02g067810, Csa14g031640, Csa20g082130, Csa04g029420, Csa18g039960, Csa20g024330, Csa06g023320, Csa07g050100, Csa12g003770, Csa14g004860, Csa19g026440, Csa09g004530, Csa34454s010, Csa20g049180, Csa02g068570, Csa05g088940, Csa03g025850, Csa11g070480, Csa02g055900, Csa02g021670, Csa03g028520, Csa10g004010, Csa01g002430, Csa09g058950, Csa03g036650, Csa13g011530, Csa11g031260, Csa11g0…
4	GO:0080090	regulation of primary metabolic process	46	Csa13g055690, Csa03g036650, Csa02g067810, Csa14g031640, Csa11g031260, Csa11g041340, Csa20g082130, Csa04g029420, Csa16g045150, Csa04g043660, Csa11g086010, Csa18g034930, Csa01g025460, Csa02g071140, Csa11g097430, Csa18g039960, Csa20g024330, Csa20g025400, Csa16g041630, Csa13g018640, Csa07g050100, Csa12g003770, Csa11g004520, Csa14g004860, Csa01g033020, Csa07g001280, Csa13g010890, Csa19g026420, Csa19g0…
4	GO:0031323	regulation of cellular metabolic process	45	Csa13g055690, Csa02g067810, Csa14g031640, Csa11g031260, Csa11g041340, Csa20g082130, Csa04g029420, Csa16g045150, Csa04g043660, Csa11g086010, Csa18g034930, Csa01g025460, Csa02g071140, Csa11g097430, Csa18g039960, Csa20g024330, Csa20g025400, Csa16g041630, Csa13g018640, Csa07g050100, Csa12g003770, Csa11g004520, Csa14g004860, Csa01g033020, Csa07g001280, Csa13g010890, Csa19g026420, Csa19g026440, Csa18g0…
4	GO:0009889	regulation of biosynthetic process	44	Csa13g055690, Csa02g067810, Csa14g031640, Csa11g031260, Csa11g041340, Csa20g082130, Csa04g029420, Csa16g045150, Csa04g043660, Csa11g086010, Csa18g034930, Csa01g025460, Csa02g071140, Csa11g097430, Csa18g039960, Csa20g024330, Csa20g025400, Csa16g041630, Csa13g018640, Csa07g050100, Csa12g003770, Csa11g004520, Csa14g004860, Csa01g033020, Csa07g001280, Csa13g010890, Csa19g026420, Csa19g026440, Csa18g0…
5	GO:0043412	macromolecule modification	44	Csa19g024530, Csa03g013410, Csa20g012980, Csa17g002260, Csa18g024150, Csa18g024370, Csa06g008820, Csa19g024030, Csa16g045150, Csa09g015850, Csa17g042840, Csa18g039960, Csa17g042860, Csa07g040860, Csa14g023440, Csa05g020850, Csa16g008880, Csa20g062910, Csa03g033080, Csa12g003770, Csa19g023400, Csa14g043950, Csa14g037480, Csa05g018480, Csa06g028680, Csa04g015820, Csa08g006650, Csa19g026140, Csa05g0…
5	GO:0034654	nucleobase-containing compound biosynthetic process	44	Csa13g055690, Csa02g067810, Csa14g031640, Csa19g025340, Csa11g031260, Csa11g041340, Csa20g082130, Csa04g029420, Csa04g043660, Csa11g086010, Csa18g034930, Csa02g071140, Csa11g097430, Csa18g039960, Csa20g024330, Csa20g025400, Csa16g041630, Csa13g018640, Csa07g050100, Csa12g003770, Csa11g004520, Csa14g004860, Csa01g033020, Csa07g001280, Csa13g010890, Csa19g026420, Csa19g026440, Csa18g034940, Csa3445…
5	GO:0031326	regulation of cellular biosynthetic process	44	Csa13g055690, Csa02g067810, Csa14g031640, Csa11g031260, Csa11g041340, Csa20g082130, Csa04g029420, Csa16g045150, Csa04g043660, Csa11g086010, Csa18g034930, Csa01g025460, Csa02g071140, Csa11g097430, Csa18g039960, Csa20g024330, Csa20g025400, Csa16g041630, Csa13g018640, Csa07g050100, Csa12g003770, Csa11g004520, Csa14g004860, Csa01g033020, Csa07g001280, Csa13g010890, Csa19g026420, Csa19g026440, Csa18g0…
5	GO:0010468	regulation of gene expression	44	Csa13g055690, Csa02g067810, Csa13g011530, Csa14g031640, Csa11g031260, Csa11g041340, Csa20g082130, Csa04g029420, Csa04g043660, Csa11g086010, Csa18g034930, Csa02g071140, Csa11g097430, Csa18g039960, Csa20g024330, Csa20g025400, Csa16g041630, Csa13g018640, Csa06g023320, Csa07g050100, Csa12g003770, Csa11g004520, Csa14g004860, Csa01g033020, Csa07g001280, Csa13g010890, Csa19g026420, Csa19g026440, Csa09g0…
4	GO:0055114	oxidation-reduction process	43	Csa06g053990, Csa01g017210, Csa11g083760, Csa19g026450, Csa09g050300, Csa11g041340, Csa15g026670, Csa19g026490, Csa19g024290, Csa11g080050, Csa20g071610, Csa04g066280, Csa11g043050, Csa14g017150, Csa18g008560, Csa15g071520, Csa12g079820, Csa04g032390, Csa19g021320, Csa17g098260, Csa10g006500, Csa04g011640, Csa15g002250, Csa19g024960, Csa12g054150, Csa07g048050, Csa01g010350, Csa18g025250, Csa18g0…
4	GO:0051171	regulation of nitrogen compound metabolic process	43	Csa13g055690, Csa02g067810, Csa14g031640, Csa11g031260, Csa11g041340, Csa20g082130, Csa04g029420, Csa16g045150, Csa04g043660, Csa11g086010, Csa18g034930, Csa02g071140, Csa11g097430, Csa18g039960, Csa20g024330, Csa20g025400, Csa16g041630, Csa13g018640, Csa07g050100, Csa12g003770, Csa11g004520, Csa14g004860, Csa01g033020, Csa07g001280, Csa13g010890, Csa19g026420, Csa19g026440, Csa18g034940, Csa3445…
5	GO:0010556	regulation of macromolecule biosynthetic process	43	Csa13g055690, Csa02g067810, Csa14g031640, Csa11g031260, Csa11g041340, Csa20g082130, Csa04g029420, Csa16g045150, Csa04g043660, Csa11g086010, Csa18g034930, Csa02g071140, Csa11g097430, Csa18g039960, Csa20g024330, Csa20g025400, Csa16g041630, Csa13g018640, Csa07g050100, Csa12g003770, Csa11g004520, Csa14g004860, Csa01g033020, Csa07g001280, Csa13g010890, Csa19g026420, Csa19g026440, Csa18g034940, Csa3445…
5	GO:0019219	regulation of nucleobase-containing compound metabolic process	43	Csa13g055690, Csa02g067810, Csa14g031640, Csa11g031260, Csa11g041340, Csa20g082130, Csa04g029420, Csa16g045150, Csa04g043660, Csa11g086010, Csa18g034930, Csa02g071140, Csa11g097430, Csa18g039960, Csa20g024330, Csa20g025400, Csa16g041630, Csa13g018640, Csa07g050100, Csa12g003770, Csa11g004520, Csa14g004860, Csa01g033020, Csa07g001280, Csa13g010890, Csa19g026420, Csa19g026440, Csa18g034940, Csa3445…
6	GO:0006351	transcription, DNA-templated	43	Csa13g055690, Csa02g067810, Csa14g031640, Csa19g025340, Csa11g031260, Csa11g041340, Csa20g082130, Csa04g029420, Csa04g043660, Csa11g086010, Csa18g034930, Csa02g071140, Csa11g097430, Csa18g039960, Csa20g024330, Csa20g025400, Csa16g041630, Csa13g018640, Csa07g050100, Csa12g003770, Csa11g004520, Csa14g004860, Csa01g033020, Csa07g001280, Csa13g010890, Csa19g026420, Csa19g026440, Csa18g034940, Csa3445…
6	GO:2000112	regulation of cellular macromolecule biosynthetic process	43	Csa13g055690, Csa02g067810, Csa14g031640, Csa11g031260, Csa11g041340, Csa20g082130, Csa04g029420, Csa16g045150, Csa04g043660, Csa11g086010, Csa18g034930, Csa02g071140, Csa11g097430, Csa18g039960, Csa20g024330, Csa20g025400, Csa16g041630, Csa13g018640, Csa07g050100, Csa12g003770, Csa11g004520, Csa14g004860, Csa01g033020, Csa07g001280, Csa13g010890, Csa19g026420, Csa19g026440, Csa18g034940, Csa3445…
6	GO:0032774	RNA biosynthetic process	43	Csa13g055690, Csa02g067810, Csa14g031640, Csa19g025340, Csa11g031260, Csa11g041340, Csa20g082130, Csa04g029420, Csa04g043660, Csa11g086010, Csa18g034930, Csa02g071140, Csa11g097430, Csa18g039960, Csa20g024330, Csa20g025400, Csa16g041630, Csa13g018640, Csa07g050100, Csa12g003770, Csa11g004520, Csa14g004860, Csa01g033020, Csa07g001280, Csa13g010890, Csa19g026420, Csa19g026440, Csa18g034940, Csa3445…
7	GO:0097659	nucleic acid-templated transcription	43	Csa13g055690, Csa02g067810, Csa14g031640, Csa19g025340, Csa11g031260, Csa11g041340, Csa20g082130, Csa04g029420, Csa04g043660, Csa11g086010, Csa18g034930, Csa02g071140, Csa11g097430, Csa18g039960, Csa20g024330, Csa20g025400, Csa16g041630, Csa13g018640, Csa07g050100, Csa12g003770, Csa11g004520, Csa14g004860, Csa01g033020, Csa07g001280, Csa13g010890, Csa19g026420, Csa19g026440, Csa18g034940, Csa3445…
3	GO:0006950	response to stress	42	Csa03g013410, Csa09g072150, Csa08g056400, Csa06g054300, Csa19g025880, Csa16g028550, Csa12g030770, Csa02g045340, Csa03g047470, Csa18g034930, Csa01g025460, Csa20g024330, Csa01g025740, Csa17g048820, Csa07g004940, Csa18g023200, Csa18g025500, Csa04g011640, Csa04g056050, Csa19g024100, Csa07g047380, Csa17g026300, Csa18g042170, Csa15g059740, Csa17g001280, Csa14g010030, Csa19g025150, Csa05g029630, Csa05g0…
5	GO:0036211	protein modification process	42	Csa03g013410, Csa19g024530, Csa20g012980, Csa17g002260, Csa18g024150, Csa06g008820, Csa18g024370, Csa19g024030, Csa16g045150, Csa09g015850, Csa17g042840, Csa18g039960, Csa17g042860, Csa07g040860, Csa05g020850, Csa14g023440, Csa16g008880, Csa03g033080, Csa20g062910, Csa12g003770, Csa19g023400, Csa14g037480, Csa14g043950, Csa05g018480, Csa06g028680, Csa04g015820, Csa19g026140, Csa05g088940, Csa04g0…
6	GO:0006464	cellular protein modification process	42	Csa03g013410, Csa19g024530, Csa20g012980, Csa17g002260, Csa18g024150, Csa06g008820, Csa18g024370, Csa19g024030, Csa16g045150, Csa09g015850, Csa17g042840, Csa18g039960, Csa17g042860, Csa07g040860, Csa05g020850, Csa14g023440, Csa16g008880, Csa03g033080, Csa20g062910, Csa12g003770, Csa19g023400, Csa14g037480, Csa14g043950, Csa05g018480, Csa06g028680, Csa04g015820, Csa19g026140, Csa05g088940, Csa04g0…
5	GO:0051252	regulation of RNA metabolic process	41	Csa13g055690, Csa02g067810, Csa14g031640, Csa11g031260, Csa11g041340, Csa20g082130, Csa04g029420, Csa04g043660, Csa11g086010, Csa18g034930, Csa02g071140, Csa11g097430, Csa18g039960, Csa20g024330, Csa20g025400, Csa16g041630, Csa13g018640, Csa07g050100, Csa12g003770, Csa11g004520, Csa14g004860, Csa01g033020, Csa07g001280, Csa13g010890, Csa19g026420, Csa19g026440, Csa18g034940, Csa34454s010, Csa20g0…
6	GO:0006355	regulation of transcription, DNA-templated	41	Csa13g055690, Csa02g067810, Csa14g031640, Csa11g031260, Csa11g041340, Csa20g082130, Csa04g029420, Csa04g043660, Csa11g086010, Csa18g034930, Csa02g071140, Csa11g097430, Csa18g039960, Csa20g024330, Csa20g025400, Csa16g041630, Csa13g018640, Csa07g050100, Csa12g003770, Csa11g004520, Csa14g004860, Csa01g033020, Csa07g001280, Csa13g010890, Csa19g026420, Csa19g026440, Csa18g034940, Csa34454s010, Csa20g0…
6	GO:2001141	regulation of RNA biosynthetic process	41	Csa13g055690, Csa02g067810, Csa14g031640, Csa11g031260, Csa11g041340, Csa20g082130, Csa04g029420, Csa04g043660, Csa11g086010, Csa18g034930, Csa02g071140, Csa11g097430, Csa18g039960, Csa20g024330, Csa20g025400, Csa16g041630, Csa13g018640, Csa07g050100, Csa12g003770, Csa11g004520, Csa14g004860, Csa01g033020, Csa07g001280, Csa13g010890, Csa19g026420, Csa19g026440, Csa18g034940, Csa34454s010, Csa20g0…
7	GO:1903506	regulation of nucleic acid-templated transcription	41	Csa13g055690, Csa02g067810, Csa14g031640, Csa11g031260, Csa11g041340, Csa20g082130, Csa04g029420, Csa04g043660, Csa11g086010, Csa18g034930, Csa02g071140, Csa11g097430, Csa18g039960, Csa20g024330, Csa20g025400, Csa16g041630, Csa13g018640, Csa07g050100, Csa12g003770, Csa11g004520, Csa14g004860, Csa01g033020, Csa07g001280, Csa13g010890, Csa19g026420, Csa19g026440, Csa18g034940, Csa34454s010, Csa20g0…
3	GO:0009628	response to abiotic stimulus	40	Csa06g053990, Csa14g031640, Csa06g054300, Csa06g008820, Csa19g025880, Csa16g028550, Csa02g045340, Csa04g043660, Csa03g047470, Csa18g034930, Csa09g015850, Csa01g025460, Csa17g042840, Csa17g042860, Csa01g025740, Csa05g020850, Csa03g033080, Csa07g004940, Csa18g023200, Csa14g037480, Csa04g015820, Csa19g026200, Csa17g026300, Csa18g042170, Csa07g028300, Csa17g001280, Csa14g010030, Csa19g025150, Csa05g0…
2	GO:0032502	developmental process	39	Csa03g013410, Csa03g036650, Csa16g050440, Csa18g024370, Csa16g028550, Csa13g008780, Csa19g031740, Csa16g045150, Csa16g050640, Csa04g043660, Csa02g045340, Csa07g061670, Csa01g025460, Csa01g025740, Csa19g006200, Csa19g020610, Csa07g004940, Csa18g023200, Csa14g004860, Csa01g033020, Csa11g008820, Csa06g028680, Csa08g053000, Csa19g026200, Csa07g028300, Csa05g012650, Csa19g025150, Csa34454s010, Csa19g0…
2	GO:0032501	multicellular organismal process	39	Csa03g013410, Csa03g036650, Csa16g050440, Csa18g024370, Csa16g028550, Csa13g008780, Csa19g031740, Csa16g045150, Csa16g050640, Csa04g043660, Csa02g045340, Csa07g061670, Csa01g025460, Csa01g025740, Csa19g006200, Csa19g020610, Csa18g023200, Csa14g004860, Csa01g033020, Csa11g008820, Csa06g028680, Csa08g053000, Csa19g026200, Csa07g028300, Csa05g012650, Csa19g025150, Csa34454s010, Csa19g050610, Csa20g0…
3	GO:0042221	response to chemical	39	Csa20g012980, Csa06g054300, Csa19g025880, Csa16g050440, Csa13g024690, Csa19g024290, Csa16g045150, Csa02g045340, Csa18g034930, Csa08g024050, Csa01g025460, Csa20g024330, Csa17g042840, Csa01g025740, Csa19g006200, Csa07g004940, Csa18g023200, Csa11g008820, Csa17g026300, Csa18g042170, Csa19g026200, Csa17g001280, Csa05g012650, Csa19g025150, Csa05g088940, Csa19g050610, Csa04g067860, Csa11g070480, Csa12g0…
3	GO:0044767	single-organism developmental process	39	Csa03g013410, Csa03g036650, Csa16g050440, Csa18g024370, Csa16g028550, Csa13g008780, Csa19g031740, Csa16g045150, Csa16g050640, Csa04g043660, Csa02g045340, Csa07g061670, Csa01g025460, Csa01g025740, Csa19g006200, Csa19g020610, Csa07g004940, Csa18g023200, Csa14g004860, Csa01g033020, Csa11g008820, Csa06g028680, Csa08g053000, Csa19g026200, Csa07g028300, Csa05g012650, Csa19g025150, Csa34454s010, Csa19g0…
3	GO:0048856	anatomical structure development	38	Csa03g013410, Csa03g036650, Csa16g050440, Csa18g024370, Csa16g028550, Csa13g008780, Csa19g031740, Csa16g045150, Csa16g050640, Csa04g043660, Csa02g045340, Csa07g061670, Csa01g025460, Csa01g025740, Csa19g006200, Csa19g020610, Csa18g023200, Csa14g004860, Csa01g033020, Csa11g008820, Csa06g028680, Csa08g053000, Csa19g026200, Csa07g028300, Csa05g012650, Csa19g025150, Csa34454s010, Csa19g050610, Csa20g0…
3	GO:0044707	single-multicellular organism process	38	Csa03g013410, Csa03g036650, Csa16g050440, Csa18g024370, Csa13g008780, Csa16g028550, Csa19g031740, Csa16g045150, Csa16g050640, Csa04g043660, Csa02g045340, Csa07g061670, Csa01g025460, Csa01g025740, Csa19g006200, Csa19g020610, Csa18g023200, Csa14g004860, Csa01g033020, Csa11g008820, Csa06g028680, Csa08g053000, Csa19g026200, Csa07g028300, Csa05g012650, Csa19g025150, Csa34454s010, Csa19g050610, Csa20g0…
4	GO:0007275	multicellular organism development	38	Csa03g013410, Csa03g036650, Csa16g050440, Csa18g024370, Csa13g008780, Csa16g028550, Csa19g031740, Csa16g045150, Csa16g050640, Csa04g043660, Csa02g045340, Csa07g061670, Csa01g025460, Csa01g025740, Csa19g006200, Csa19g020610, Csa18g023200, Csa14g004860, Csa01g033020, Csa11g008820, Csa06g028680, Csa08g053000, Csa19g026200, Csa07g028300, Csa05g012650, Csa19g025150, Csa34454s010, Csa19g050610, Csa20g0…
2	GO:0071840	cellular component organization or biogenesis	35	Csa06g053990, Csa04g060660, Csa13g057450, Csa19g052320, Csa13g034770, Csa07g062720, Csa16g028550, Csa14g012120, Csa14g010040, Csa18g030570, Csa16g050640, Csa13g016600, Csa12g026290, Csa07g061670, Csa18g039960, Csa03g053850, Csa06g051610, Csa12g039120, Csa15g024630, Csa12g003770, Csa11g008820, Csa06g028680, Csa14g053020, Csa19g026200, Csa20g081990, Csa09g042470, Csa34454s010, Csa19g025150, Csa05g0…
2	GO:0051179	localization	35	Csa08g052340, Csa03g061410, Csa06g053990, Csa13g057450, Csa06g054300, Csa09g006840, Csa06g003230, Csa16g051430, Csa07g054840, Csa14g010040, Csa16g044680, Csa09g068450, Csa07g060860, Csa12g063070, Csa02g065450, Csa04g065490, Csa11g049670, Csa07g038830, Csa20g021100, Csa20g042740, Csa04g014930, Csa11g012490, Csa19g023470, Csa03g028380, Csa04g067860, Csa16g019940, Csa05g021130, Csa12g026400, Csa05g0…
3	GO:0016043	cellular component organization	35	Csa06g053990, Csa04g060660, Csa13g057450, Csa19g052320, Csa13g034770, Csa07g062720, Csa16g028550, Csa14g012120, Csa14g010040, Csa18g030570, Csa16g050640, Csa13g016600, Csa12g026290, Csa07g061670, Csa18g039960, Csa03g053850, Csa06g051610, Csa12g039120, Csa15g024630, Csa12g003770, Csa11g008820, Csa06g028680, Csa14g053020, Csa19g026200, Csa20g081990, Csa09g042470, Csa34454s010, Csa19g025150, Csa05g0…
3	GO:0051234	establishment of localization	35	Csa08g052340, Csa03g061410, Csa06g053990, Csa13g057450, Csa06g054300, Csa16g051430, Csa09g006840, Csa07g054840, Csa06g003230, Csa14g010040, Csa16g044680, Csa09g068450, Csa07g060860, Csa12g063070, Csa02g065450, Csa04g065490, Csa11g049670, Csa07g038830, Csa20g021100, Csa20g042740, Csa04g014930, Csa11g012490, Csa19g023470, Csa03g028380, Csa04g067860, Csa16g019940, Csa05g021130, Csa12g026400, Csa05g0…
4	GO:0006810	transport	35	Csa08g052340, Csa03g061410, Csa06g053990, Csa13g057450, Csa06g054300, Csa16g051430, Csa09g006840, Csa07g054840, Csa06g003230, Csa14g010040, Csa16g044680, Csa09g068450, Csa07g060860, Csa12g063070, Csa02g065450, Csa04g065490, Csa11g049670, Csa07g038830, Csa20g021100, Csa20g042740, Csa04g014930, Csa11g012490, Csa19g023470, Csa03g028380, Csa04g067860, Csa16g019940, Csa05g021130, Csa12g026400, Csa05g0…
4	GO:0010033	response to organic substance	30	Csa20g012980, Csa06g054300, Csa16g050440, Csa19g025880, Csa13g024690, Csa16g045150, Csa02g045340, Csa18g034930, Csa01g025460, Csa17g042840, Csa01g025740, Csa19g006200, Csa07g004940, Csa18g023200, Csa11g008820, Csa19g026200, Csa05g012650, Csa19g025150, Csa05g088940, Csa04g067860, Csa11g070480, Csa12g021990, Csa05g001400, Csa06g044510, Csa20g005540, Csa05463s010, Csa11g005420, Csa05g095580, Csa14g0…
4	GO:1901700	response to oxygen-containing compound	30	Csa20g012980, Csa06g054300, Csa19g025880, Csa16g050440, Csa16g045150, Csa02g045340, Csa18g034930, Csa01g025460, Csa20g024330, Csa17g042840, Csa01g025740, Csa19g006200, Csa18g023200, Csa11g008820, Csa17g026300, Csa18g042170, Csa05g012650, Csa19g025150, Csa05g088940, Csa04g067860, Csa12g021990, Csa05g001400, Csa06g044510, Csa20g005540, Csa12g001260, Csa05463s010, Csa05g095580, Csa11g005420, Csa14g0…
4	GO:0048731	system development	30	Csa16g050440, Csa19g031740, Csa16g045150, Csa16g050640, Csa04g043660, Csa02g045340, Csa01g025460, Csa01g025740, Csa19g006200, Csa19g020610, Csa18g023200, Csa01g033020, Csa11g008820, Csa06g028680, Csa08g053000, Csa19g026200, Csa07g028300, Csa05g012650, Csa19g025150, Csa34454s010, Csa19g050610, Csa20g038940, Csa12g021990, Csa15g071850, Csa06g044510, Csa20g005540, Csa15g031170, Csa05463s010, Csa11g0…
4	GO:1901564	organonitrogen compound metabolic process	28	Csa13g029160, Csa06g053990, Csa11g083760, Csa06g054300, Csa07g062720, Csa19g024030, Csa11725s010, Csa03g053850, Csa06g020990, Csa12g079820, Csa03g013490, Csa02g071960, Csa09g053450, Csa06g050380, Csa05g006470, Csa12g005040, Csa08g011520, Csa14g010030, Csa05g029630, Csa04g067860, Csa20g038940, Csa05g001400, Csa19g056550, Csa08g018970, Csa20g005700, Csa11g053440, Csa13g025230, Csa20g038280
3	GO:0009719	response to endogenous stimulus	27	Csa20g012980, Csa06g054300, Csa16g050440, Csa19g025880, Csa13g024690, Csa16g045150, Csa02g045340, Csa18g034930, Csa01g025460, Csa01g025740, Csa07g004940, Csa18g023200, Csa11g008820, Csa19g026200, Csa05g012650, Csa19g025150, Csa05g088940, Csa04g067860, Csa11g070480, Csa12g021990, Csa05g001400, Csa06g044510, Csa20g005540, Csa05463s010, Csa11g005420, Csa05g095580, Csa17g099020
4	GO:0009791	post-embryonic development	26	Csa03g013410, Csa16g050440, Csa19g031740, Csa16g050640, Csa16g045150, Csa04g043660, Csa01g025460, Csa01g025740, Csa19g020610, Csa14g004860, Csa01g033020, Csa11g008820, Csa06g028680, Csa08g053000, Csa07g028300, Csa05g012650, Csa34454s010, Csa19g025150, Csa19g050610, Csa20g038940, Csa12g021990, Csa15g071850, Csa06g044510, Csa15g031170, Csa05g095580, Csa11g005420
4	GO:0009725	response to hormone	25	Csa06g054300, Csa16g050440, Csa19g025880, Csa13g024690, Csa16g045150, Csa02g045340, Csa18g034930, Csa01g025460, Csa01g025740, Csa07g004940, Csa18g023200, Csa11g008820, Csa19g026200, Csa05g012650, Csa19g025150, Csa05g088940, Csa04g067860, Csa11g070480, Csa12g021990, Csa05g001400, Csa06g044510, Csa05463s010, Csa11g005420, Csa05g095580, Csa17g099020
4	GO:0006793	phosphorus metabolic process	25	Csa19g024530, Csa03g013410, Csa17g002260, Csa18g024150, Csa19g024030, Csa16g045150, Csa01g042550, Csa01g025460, Csa15g015170, Csa04062s010, Csa16g008880, Csa17g001930, Csa19g023400, Csa14g043950, Csa06g028680, Csa06g029450, Csa08g011520, Csa19g026140, Csa17g015420, Csa03403s010, Csa12g024980, Csa16g044950, Csa19g021610, Csa20g038280, Csa09g058210
5	GO:0006796	phosphate-containing compound metabolic process	25	Csa19g024530, Csa03g013410, Csa17g002260, Csa18g024150, Csa19g024030, Csa16g045150, Csa01g042550, Csa01g025460, Csa15g015170, Csa04062s010, Csa16g008880, Csa17g001930, Csa19g023400, Csa14g043950, Csa06g028680, Csa06g029450, Csa08g011520, Csa19g026140, Csa17g015420, Csa03403s010, Csa12g024980, Csa16g044950, Csa19g021610, Csa20g038280, Csa09g058210
2	GO:0000003	reproduction	24	Csa03g036650, Csa19g031740, Csa16g050640, Csa04g043660, Csa07g061670, Csa01g025460, Csa01g025740, Csa19g020610, Csa01g033020, Csa11g008820, Csa06g028680, Csa08g053000, Csa07g028300, Csa05g012650, Csa19g025150, Csa19g050610, Csa20g038940, Csa17g015420, Csa12g021990, Csa15g071850, Csa06g044510, Csa15g031170, Csa11g005420, Csa05g095580
2	GO:0022414	reproductive process	24	Csa03g036650, Csa19g031740, Csa16g050640, Csa04g043660, Csa07g061670, Csa01g025460, Csa01g025740, Csa19g020610, Csa01g033020, Csa11g008820, Csa06g028680, Csa08g053000, Csa07g028300, Csa05g012650, Csa19g025150, Csa19g050610, Csa20g038940, Csa17g015420, Csa12g021990, Csa15g071850, Csa06g044510, Csa15g031170, Csa11g005420, Csa05g095580
3	GO:0003006	developmental process involved in reproduction	23	Csa03g036650, Csa06g028680, Csa08g053000, Csa07g028300, Csa05g012650, Csa19g031740, Csa19g025150, Csa16g050640, Csa04g043660, Csa07g061670, Csa19g050610, Csa20g038940, Csa01g025460, Csa12g021990, Csa01g025740, Csa15g071850, Csa06g044510, Csa15g031170, Csa19g020610, Csa05g095580, Csa11g005420, Csa01g033020, Csa11g008820
4	GO:0005975	carbohydrate metabolic process	23	Csa14g053020, Csa04g060660, Csa19g015080, Csa14g055130, Csa20g081990, Csa13g034770, Csa18g029550, Csa19g024030, Csa14g012120, Csa18g030570, Csa34454s010, Csa13g016600, Csa16g019940, Csa04g049630, Csa05g055900, Csa06g051610, Csa14g012250, Csa17g013470, Csa08g014090, Csa06g038760, Csa11g001930, Csa17g099020, Csa05g018480
4	GO:0044281	small molecule metabolic process	23	Csa05g006470, Csa15g002250, Csa11g083760, Csa16g028550, Csa18g029550, Csa17g001280, Csa08g011520, Csa18g017450, Csa14g010030, Csa07g029390, Csa20g038940, Csa11725s010, Csa06g020990, Csa07g047600, Csa11g053440, Csa03g013490, Csa19g039780, Csa20g038280, Csa07g004940, Csa09g072540, Csa09g053450, Csa17g099020, Csa10g006500
4	GO:0001101	response to acid chemical	23	Csa17g026300, Csa18g042170, Csa06g054300, Csa19g025880, Csa16g050440, Csa05g012650, Csa19g025150, Csa16g045150, Csa02g045340, Csa05g088940, Csa04g067860, Csa18g034930, Csa01g025460, Csa12g021990, Csa05g001400, Csa01g025740, Csa06g044510, Csa12g001260, Csa05463s010, Csa11g005420, Csa05g095580, Csa18g023200, Csa17g099020
3	GO:0051716	cellular response to stimulus	22	Csa03g013410, Csa08g056400, Csa19g024100, Csa08g050210, Csa16g050440, Csa17g001280, Csa15g059740, Csa11g041340, Csa19g025150, Csa02g045340, Csa18g034930, Csa11g070480, Csa01g025460, Csa20g024330, Csa12g021990, Csa01g002430, Csa19g006200, Csa18g008740, Csa11g005420, Csa18g023200, Csa20g076180, Csa18g003760
3	GO:0044702	single organism reproductive process	22	Csa03g036650, Csa06g028680, Csa08g053000, Csa07g028300, Csa05g012650, Csa19g031740, Csa19g025150, Csa16g050640, Csa07g061670, Csa19g050610, Csa20g038940, Csa17g015420, Csa12g021990, Csa01g025740, Csa15g071850, Csa06g044510, Csa15g031170, Csa19g020610, Csa05g095580, Csa11g005420, Csa01g033020, Csa11g008820
4	GO:0044711	single-organism biosynthetic process	22	Csa04g011640, Csa15g002250, Csa06g053990, Csa07g048050, Csa11g083760, Csa11g041340, Csa16g028550, Csa18g017450, Csa05g088940, Csa01g025460, Csa15g015170, Csa06g020990, Csa11g053440, Csa12g079820, Csa03g013490, Csa19g006200, Csa19g039780, Csa20g038280, Csa07g003940, Csa09g072540, Csa05g018480, Csa17g099020
4	GO:0048608	reproductive structure development	21	Csa06g028680, Csa08g053000, Csa07g028300, Csa05g012650, Csa19g031740, Csa19g025150, Csa16g050640, Csa04g043660, Csa19g050610, Csa20g038940, Csa01g025460, Csa12g021990, Csa01g025740, Csa15g071850, Csa06g044510, Csa15g031170, Csa19g020610, Csa05g095580, Csa11g005420, Csa01g033020, Csa11g008820
5	GO:0061458	reproductive system development	21	Csa06g028680, Csa08g053000, Csa07g028300, Csa05g012650, Csa19g031740, Csa19g025150, Csa16g050640, Csa04g043660, Csa19g050610, Csa20g038940, Csa01g025460, Csa12g021990, Csa01g025740, Csa15g071850, Csa06g044510, Csa15g031170, Csa19g020610, Csa05g095580, Csa11g005420, Csa01g033020, Csa11g008820
3	GO:0009056	catabolic process	20	Csa03g036650, Csa06g029450, Csa04g060660, Csa14g055130, Csa20g081990, Csa18g024370, Csa13g034770, Csa19g024030, Csa03g013640, Csa18g029550, Csa19g025150, Csa07g029390, Csa17g013850, Csa11725s010, Csa03g028520, Csa06g051610, Csa05463s010, Csa07g004940, Csa11g001930, Csa09g053450
4	GO:0009314	response to radiation	20	Csa04g015820, Csa06g053990, Csa14g031640, Csa19g026200, Csa06g008820, Csa07g028300, Csa16g028550, Csa04g043660, Csa03g047470, Csa04g046670, Csa09g015850, Csa01g025460, Csa17g042840, Csa17g042860, Csa05g020850, Csa03g033090, Csa06g036860, Csa14g037470, Csa03g033080, Csa14g037480
4	GO:0015979	photosynthesis	20	Csa04g015820, Csa11g083760, Csa06g008820, Csa11g025180, Csa06g046550, Csa03g047470, Csa04g046670, Csa16g019940, Csa09g015850, Csa17g042840, Csa06g024920, Csa17g042860, Csa05g055900, Csa05g020850, Csa12g079820, Csa06g036860, Csa03g033090, Csa03g033080, Csa14g037470, Csa14g037480
5	GO:0033993	response to lipid	20	Csa06g054300, Csa16g050440, Csa19g025880, Csa05g012650, Csa19g025150, Csa16g045150, Csa02g045340, Csa05g088940, Csa04g067860, Csa01g025460, Csa12g021990, Csa05g001400, Csa01g025740, Csa06g044510, Csa19g006200, Csa11g005420, Csa05g095580, Csa18g023200, Csa11g008820, Csa17g099020
5	GO:0009416	response to light stimulus	20	Csa04g015820, Csa06g053990, Csa14g031640, Csa19g026200, Csa06g008820, Csa07g028300, Csa16g028550, Csa04g043660, Csa03g047470, Csa04g046670, Csa09g015850, Csa01g025460, Csa17g042840, Csa17g042860, Csa05g020850, Csa03g033090, Csa06g036860, Csa14g037470, Csa03g033080, Csa14g037480
4	GO:0006091	generation of precursor metabolites and energy	19	Csa04g015820, Csa11g083760, Csa06g008820, Csa06g046550, Csa03g047470, Csa04g046670, Csa16g019940, Csa09g015850, Csa17g042840, Csa06g024920, Csa17g042860, Csa05g055900, Csa05g020850, Csa06g036860, Csa03g033090, Csa03g033080, Csa14g037470, Csa14g037480, Csa10g006500
4	GO:1901575	organic substance catabolic process	19	Csa03g036650, Csa06g029450, Csa04g060660, Csa14g055130, Csa20g081990, Csa18g024370, Csa13g034770, Csa19g024030, Csa03g013640, Csa18g029550, Csa19g025150, Csa07g029390, Csa17g013850, Csa11725s010, Csa03g028520, Csa06g051610, Csa05463s010, Csa11g001930, Csa09g053450
5	GO:1901566	organonitrogen compound biosynthetic process	18	Csa13g029160, Csa06g053990, Csa11g083760, Csa07g062720, Csa12g005040, Csa05g029630, Csa20g038940, Csa11725s010, Csa03g053850, Csa08g018970, Csa11g053440, Csa20g005700, Csa06g020990, Csa12g079820, Csa03g013490, Csa20g038280, Csa02g071960, Csa06g050380
5	GO:0019684	photosynthesis, light reaction	18	Csa04g015820, Csa11g083760, Csa06g008820, Csa06g046550, Csa03g047470, Csa04g046670, Csa16g019940, Csa09g015850, Csa17g042840, Csa06g024920, Csa17g042860, Csa05g055900, Csa05g020850, Csa06g036860, Csa03g033090, Csa03g033080, Csa14g037470, Csa14g037480
4	GO:0006082	organic acid metabolic process	17	Csa05g006470, Csa15g002250, Csa11g083760, Csa16g028550, Csa18g017450, Csa14g010030, Csa07g029390, Csa20g038940, Csa11725s010, Csa06g020990, Csa11g053440, Csa03g013490, Csa19g039780, Csa07g004940, Csa09g072540, Csa09g053450, Csa10g006500
5	GO:0009737	response to abscisic acid	17	Csa06g054300, Csa16g050440, Csa19g025880, Csa05g012650, Csa19g025150, Csa16g045150, Csa02g045340, Csa05g088940, Csa04g067860, Csa01g025460, Csa12g021990, Csa05g001400, Csa01g025740, Csa06g044510, Csa05g095580, Csa18g023200, Csa17g099020
5	GO:0097305	response to alcohol	17	Csa06g054300, Csa16g050440, Csa19g025880, Csa05g012650, Csa19g025150, Csa16g045150, Csa02g045340, Csa05g088940, Csa04g067860, Csa01g025460, Csa12g021990, Csa05g001400, Csa01g025740, Csa06g044510, Csa05g095580, Csa18g023200, Csa17g099020
5	GO:0043436	oxoacid metabolic process	16	Csa05g006470, Csa15g002250, Csa11g083760, Csa16g028550, Csa18g017450, Csa14g010030, Csa07g029390, Csa20g038940, Csa11725s010, Csa06g020990, Csa03g013490, Csa19g039780, Csa07g004940, Csa09g072540, Csa09g053450, Csa10g006500
6	GO:0016310	phosphorylation	16	Csa06g028680, Csa19g024530, Csa03g013410, Csa17g002260, Csa19g026140, Csa16g045150, Csa01g042550, Csa17g015420, Csa03403s010, Csa12g024980, Csa16g044950, Csa04062s010, Csa19g021610, Csa16g008880, Csa14g043950, Csa09g058210
4	GO:0010035	response to inorganic substance	15	Csa17g026300, Csa18g042170, Csa19g025880, Csa17g001280, Csa19g024290, Csa02g045340, Csa05g088940, Csa08g024050, Csa18g034930, Csa20g024330, Csa01g025740, Csa12g001260, Csa05463s010, Csa18g023200, Csa17g099020
5	GO:0006508	proteolysis	15	Csa09g098010, Csa18g024370, Csa11g012490, Csa14g001250, Csa19g025880, Csa03g013640, Csa19g025150, Csa17g013850, Csa02g064870, Csa08g057180, Csa03g028520, Csa13g022020, Csa03g001350, Csa05463s010, Csa09g096960
6	GO:0019752	carboxylic acid metabolic process	15	Csa05g006470, Csa15g002250, Csa11g083760, Csa16g028550, Csa18g017450, Csa14g010030, Csa07g029390, Csa20g038940, Csa11725s010, Csa06g020990, Csa03g013490, Csa19g039780, Csa09g072540, Csa09g053450, Csa10g006500
2	GO:0051704	multi-organism process	14	Csa04g011640, Csa06g029450, Csa04g056050, Csa07g047380, Csa18g028750, Csa01g019610, Csa16g050640, Csa07g061670, Csa19g050610, Csa01g025460, Csa17g015420, Csa15g071850, Csa17g048820, Csa18g025500
3	GO:0065008	regulation of biological quality	14	Csa12g054150, Csa04g056050, Csa07g047380, Csa19g024290, Csa01g025460, Csa04g065490, Csa19g056550, Csa01g025740, Csa07g047600, Csa13g025230, Csa20g005540, Csa11g005420, Csa17g048820, Csa18g025500
4	GO:0048367	shoot system development	14	Csa06g028680, Csa08g053000, Csa07g028300, Csa16g050440, Csa34454s010, Csa19g025150, Csa16g045150, Csa02g045340, Csa19g006200, Csa15g031170, Csa05463s010, Csa11g005420, Csa18g023200, Csa01g033020
4	GO:0044248	cellular catabolic process	14	Csa14g055130, Csa18g024370, Csa19g024030, Csa03g013640, Csa18g029550, Csa19g025150, Csa07g029390, Csa17g013850, Csa11725s010, Csa03g028520, Csa05463s010, Csa07g004940, Csa11g001930, Csa09g053450
5	GO:0009057	macromolecule catabolic process	14	Csa03g036650, Csa04g060660, Csa14g055130, Csa20g081990, Csa18g024370, Csa13g034770, Csa19g024030, Csa03g013640, Csa19g025150, Csa17g013850, Csa03g028520, Csa06g051610, Csa05463s010, Csa11g001930
5	GO:0009765	photosynthesis, light harvesting	14	Csa04g015820, Csa06g008820, Csa06g046550, Csa03g047470, Csa04g046670, Csa09g015850, Csa17g042840, Csa17g042860, Csa05g020850, Csa06g036860, Csa03g033090, Csa03g033080, Csa14g037470, Csa14g037480
5	GO:0071702	organic substance transport	14	Csa08g052340, Csa06g053990, Csa13g057450, Csa11g012490, Csa07g054840, Csa16g051430, Csa19g023470, Csa14g010040, Csa09g068450, Csa07g060860, Csa03g028380, Csa13g018750, Csa07g038830, Csa11g093140
7	GO:0006468	protein phosphorylation	14	Csa03g013410, Csa06g028680, Csa19g024530, Csa17g002260, Csa19g026140, Csa16g045150, Csa17g015420, Csa03403s010, Csa12g024980, Csa16g044950, Csa19g021610, Csa16g008880, Csa14g043950, Csa09g058210
3	GO:0071554	cell wall organization or biogenesis	13	Csa14g053020, Csa04g060660, Csa20g081990, Csa13g034770, Csa19g024030, Csa14g012120, Csa18g030570, Csa34454s010, Csa13g016600, Csa14g012250, Csa06g051610, Csa12g039120, Csa03g013490
4	GO:0048316	seed development	13	Csa06g028680, Csa05g012650, Csa19g031740, Csa16g050640, Csa19g050610, Csa20g038940, Csa12g021990, Csa01g025740, Csa15g071850, Csa06g044510, Csa19g020610, Csa05g095580, Csa11g008820
4	GO:0006629	lipid metabolic process	13	Csa06g029450, Csa15g002250, Csa16g028550, Csa18g017450, Csa14g010030, Csa08g007000, Csa07g029390, Csa01g025460, Csa15g015170, Csa19g006200, Csa19g039780, Csa17g001930, Csa09g072540
4	GO:0006970	response to osmotic stress	13	Csa06g054300, Csa17g001280, Csa19g025150, Csa05g029630, Csa02g045340, Csa05g048530, Csa05g088940, Csa04g067860, Csa05g001400, Csa01g025740, Csa07g004940, Csa18g023200, Csa17g099020
5	GO:0010154	fruit development	13	Csa06g028680, Csa05g012650, Csa19g031740, Csa16g050640, Csa19g050610, Csa20g038940, Csa12g021990, Csa01g025740, Csa15g071850, Csa06g044510, Csa19g020610, Csa05g095580, Csa11g008820
6	GO:0009768	photosynthesis, light harvesting in photosystem I	13	Csa04g015820, Csa06g008820, Csa03g047470, Csa04g046670, Csa09g015850, Csa17g042840, Csa17g042860, Csa05g020850, Csa03g033090, Csa06g036860, Csa03g033080, Csa14g037470, Csa14g037480
4	GO:0044255	cellular lipid metabolic process	12	Csa06g029450, Csa15g002250, Csa16g028550, Csa18g017450, Csa14g010030, Csa07g029390, Csa01g025460, Csa15g015170, Csa19g006200, Csa19g039780, Csa17g001930, Csa09g072540
4	GO:0006952	defense response	12	Csa01g025460, Csa04g011640, Csa05g018130, Csa11g070480, Csa09g072150, Csa04g056050, Csa07g047380, Csa15g071850, Csa12g030770, Csa17g048820, Csa18g025500, Csa19g050610
4	GO:0007154	cell communication	12	Csa03g013410, Csa08g050210, Csa16g050440, Csa11g041340, Csa02g045340, Csa18g034930, Csa01g025460, Csa11g070480, Csa17g015420, Csa11g005420, Csa18g023200, Csa18g003760
5	GO:0009790	embryo development	12	Csa06g028680, Csa12g021990, Csa01g025740, Csa15g071850, Csa13g008780, Csa19g031740, Csa19g020610, Csa16g050640, Csa07g061670, Csa19g050610, Csa20g009100, Csa20g038940
5	GO:0009651	response to salt stress	12	Csa05g001400, Csa06g054300, Csa17g001280, Csa19g025150, Csa05g029630, Csa07g004940, Csa02g045340, Csa05g048530, Csa18g023200, Csa05g088940, Csa04g067860, Csa17g099020
7	GO:0018298	protein-chromophore linkage	12	Csa09g015850, Csa17g042840, Csa04g015820, Csa17g042860, Csa05g020850, Csa06g008820, Csa03g033090, Csa06g036860, Csa03g033080, Csa14g037470, Csa14g037480, Csa04g046670
2	GO:0023052	signaling	11	Csa01g025460, Csa03g013410, Csa11g070480, Csa08g050210, Csa16g050440, Csa11g041340, Csa11g005420, Csa02g045340, Csa18g023200, Csa18g003760, Csa18g034930
3	GO:0044700	single organism signaling	11	Csa01g025460, Csa03g013410, Csa11g070480, Csa08g050210, Csa16g050440, Csa11g041340, Csa11g005420, Csa02g045340, Csa18g023200, Csa18g003760, Csa18g034930
3	GO:0009653	anatomical structure morphogenesis	11	Csa06g028680, Csa19g026200, Csa16g050440, Csa16g028550, Csa19g006200, Csa34454s010, Csa19g025150, Csa16g050640, Csa16g045150, Csa07g061670, Csa01g033020
3	GO:0009607	response to biotic stimulus	11	Csa01g025460, Csa04g011640, Csa06g029450, Csa09g072150, Csa04g056050, Csa07g047380, Csa15g071850, Csa12g030770, Csa17g048820, Csa18g025500, Csa19g050610
4	GO:0043933	macromolecular complex subunit organization	11	Csa18g039960, Csa03g053850, Csa07g062720, Csa15g031170, Csa09g042470, Csa19g025150, Csa03g057960, Csa12g003770, Csa12g026290, Csa07g061670, Csa05g088940
4	GO:0099402	plant organ development	11	Csa06g028680, Csa08g053000, Csa19g026200, Csa20g005540, Csa19g025150, Csa05463s010, Csa11g005420, Csa16g045150, Csa02g045340, Csa18g023200, Csa01g033020
4	GO:0071555	cell wall organization	11	Csa14g053020, Csa04g060660, Csa20g081990, Csa06g051610, Csa13g034770, Csa14g012250, Csa14g012120, Csa12g039120, Csa34454s010, Csa18g030570, Csa13g016600
4	GO:0007165	signal transduction	11	Csa01g025460, Csa03g013410, Csa11g070480, Csa08g050210, Csa16g050440, Csa11g041340, Csa11g005420, Csa02g045340, Csa18g023200, Csa18g003760, Csa18g034930
4	GO:0045229	external encapsulating structure organization	11	Csa14g053020, Csa04g060660, Csa20g081990, Csa14g012250, Csa06g051610, Csa13g034770, Csa12g039120, Csa14g012120, Csa18g030570, Csa34454s010, Csa13g016600
5	GO:0055085	transmembrane transport	11	Csa04g014930, Csa06g053990, Csa03g061410, Csa04g065490, Csa13g057450, Csa05g021130, Csa12g026400, Csa16g044680, Csa10g021930, Csa20g021100, Csa16g001960
3	GO:0044085	cellular component biogenesis	10	Csa19g052320, Csa07g062720, Csa12g039120, Csa14g012120, Csa09g042470, Csa19g025150, Csa18g030570, Csa13g016600, Csa12g026290, Csa07g061670
4	GO:0048869	cellular developmental process	10	Csa03g036650, Csa06g028680, Csa12g021990, Csa19g026200, Csa16g028550, Csa34454s010, Csa19g025150, Csa16g050640, Csa04g043660, Csa07g061670
4	GO:0070887	cellular response to chemical stimulus	10	Csa11g070480, Csa01g025460, Csa20g024330, Csa12g021990, Csa17g001280, Csa19g006200, Csa11g005420, Csa02g045340, Csa18g023200, Csa18g034930
4	GO:0006996	organelle organization	10	Csa06g028680, Csa13g057450, Csa13g018750, Csa07g062720, Csa09g042470, Csa15g024630, Csa12g026290, Csa07g061670, Csa11g008820, Csa05g021170
5	GO:0044283	small molecule biosynthetic process	10	Csa15g002250, Csa11g083760, Csa06g020990, Csa11g053440, Csa16g028550, Csa03g013490, Csa18g017450, Csa19g039780, Csa20g038280, Csa09g072540
5	GO:0005976	polysaccharide metabolic process	10	Csa04g060660, Csa14g055130, Csa20g081990, Csa06g051610, Csa13g034770, Csa14g012120, Csa18g030570, Csa34454s010, Csa13g016600, Csa11g001930
2	GO:0040007	growth	9	Csa03g036650, Csa06g028680, Csa06g029450, Csa14g031640, Csa19g026200, Csa16g028550, Csa14g012120, Csa19g025150, Csa16g050640
3	GO:0009605	response to external stimulus	9	Csa01g025460, Csa04g011640, Csa06g029450, Csa04g056050, Csa07g047380, Csa15g071850, Csa17g048820, Csa18g025500, Csa19g050610
3	GO:1902578	single-organism localization	9	Csa08g052340, Csa06g053990, Csa13g057450, Csa11g012490, Csa07g054840, Csa07g038830, Csa09g068450, Csa02g065450, Csa11g093140
3	GO:0051707	response to other organism	9	Csa04g011640, Csa01g025460, Csa06g029450, Csa04g056050, Csa07g047380, Csa15g071850, Csa17g048820, Csa18g025500, Csa19g050610
4	GO:0009793	embryo development ending in seed dormancy	9	Csa06g028680, Csa12g021990, Csa01g025740, Csa15g071850, Csa19g020610, Csa19g031740, Csa16g050640, Csa19g050610, Csa20g038940
4	GO:0044765	single-organism transport	9	Csa08g052340, Csa06g053990, Csa13g057450, Csa11g012490, Csa07g054840, Csa07g038830, Csa09g068450, Csa02g065450, Csa11g093140
4	GO:0043207	response to external biotic stimulus	9	Csa04g011640, Csa01g025460, Csa06g029450, Csa04g056050, Csa07g047380, Csa15g071850, Csa17g048820, Csa18g025500, Csa19g050610
4	GO:0051186	cofactor metabolic process	9	Csa06g053990, Csa05g001400, Csa06g054300, Csa19g052320, Csa12g079820, Csa17g001280, Csa14g010030, Csa20g038280, Csa04g067860
4	GO:0009415	response to water	9	Csa17g026300, Csa18g042170, Csa01g025740, Csa19g025880, Csa12g001260, Csa02g045340, Csa18g023200, Csa17g099020, Csa18g034930
5	GO:0006259	DNA metabolic process	9	Csa06g028680, Csa08g056400, Csa19g024100, Csa15g059740, Csa01g002430, Csa11g077210, Csa16g045150, Csa07g061670, Csa20g076180
5	GO:0016053	organic acid biosynthetic process	9	Csa15g002250, Csa11g083760, Csa06g020990, Csa11g053440, Csa16g028550, Csa03g013490, Csa18g017450, Csa19g039780, Csa09g072540
5	GO:0048827	phyllome development	9	Csa06g028680, Csa08g053000, Csa19g025150, Csa05463s010, Csa11g005420, Csa16g045150, Csa02g045340, Csa18g023200, Csa01g033020
6	GO:0006396	RNA processing	9	Csa04g062300, Csa03g010580, Csa14g005210, Csa19g023980, Csa08g006650, Csa01g019730, Csa19g003150, Csa15g024630, Csa20g038940
2	GO:0048519	negative regulation of biological process	8	Csa03g036650, Csa11g070480, Csa01g002430, Csa11g005420, Csa03g057960, Csa16g045150, Csa14g004860, Csa18g034930
3	GO:0033036	macromolecule localization	8	Csa08g052340, Csa06g053990, Csa13g057450, Csa11g012490, Csa13g018750, Csa19g023470, Csa14g010040, Csa11g093140
4	GO:0009266	response to temperature stimulus	8	Csa16g028550, Csa08g014090, Csa14g010030, Csa19g025150, Csa02g045340, Csa18g023200, Csa03g047470, Csa17g099020
4	GO:0098542	defense response to other organism	8	Csa01g025460, Csa04g011640, Csa04g056050, Csa07g047380, Csa15g071850, Csa17g048820, Csa18g025500, Csa19g050610
5	GO:0043603	cellular amide metabolic process	8	Csa13g029160, Csa03g053850, Csa08g018970, Csa07g062720, Csa12g005040, Csa05g029630, Csa06g050380, Csa20g038940
5	GO:0071310	cellular response to organic substance	8	Csa01g025460, Csa11g070480, Csa12g021990, Csa19g006200, Csa11g005420, Csa02g045340, Csa18g023200, Csa18g034930
5	GO:0008610	lipid biosynthetic process	8	Csa01g025460, Csa15g002250, Csa15g015170, Csa16g028550, Csa19g006200, Csa18g017450, Csa19g039780, Csa09g072540
5	GO:0006518	peptide metabolic process	8	Csa13g029160, Csa03g053850, Csa08g018970, Csa07g062720, Csa12g005040, Csa05g029630, Csa06g050380, Csa20g038940
6	GO:0043604	amide biosynthetic process	8	Csa13g029160, Csa03g053850, Csa08g018970, Csa07g062720, Csa12g005040, Csa05g029630, Csa06g050380, Csa20g038940
6	GO:0046394	carboxylic acid biosynthetic process	8	Csa15g002250, Csa11g083760, Csa06g020990, Csa16g028550, Csa03g013490, Csa18g017450, Csa19g039780, Csa09g072540
6	GO:0006412	translation	8	Csa13g029160, Csa03g053850, Csa08g018970, Csa07g062720, Csa12g005040, Csa05g029630, Csa06g050380, Csa20g038940
6	GO:0043043	peptide biosynthetic process	8	Csa13g029160, Csa03g053850, Csa08g018970, Csa07g062720, Csa12g005040, Csa05g029630, Csa06g050380, Csa20g038940
7	GO:0032787	monocarboxylic acid metabolic process	8	Csa05g006470, Csa15g002250, Csa16g028550, Csa18g017450, Csa19g039780, Csa14g010030, Csa07g029390, Csa09g072540
2	GO:0048518	positive regulation of biological process	7	Csa01g025460, Csa03g036650, Csa34454s010, Csa20g049180, Csa16g045150, Csa05g088940, Csa18g034930
3	GO:0032259	methylation	7	Csa11g089620, Csa08g006650, Csa18g028990, Csa02g052270, Csa10g016070, Csa18g025700, Csa02g059210
3	GO:0050793	regulation of developmental process	7	Csa03g036650, Csa01g025460, Csa07g028300, Csa20g005540, Csa19g025150, Csa16g050640, Csa14g004860
3	GO:0009893	positive regulation of metabolic process	7	Csa03g036650, Csa01g025460, Csa34454s010, Csa20g049180, Csa16g045150, Csa05g088940, Csa18g034930
3	GO:0051239	regulation of multicellular organismal process	7	Csa03g036650, Csa01g025460, Csa07g028300, Csa20g005540, Csa19g025150, Csa16g050640, Csa14g004860
4	GO:0042592	homeostatic process	7	Csa01g025460, Csa12g054150, Csa01g025740, Csa07g047600, Csa20g005540, Csa11g005420, Csa19g024290
4	GO:0009620	response to fungus	7	Csa01g025460, Csa04g056050, Csa07g047380, Csa15g071850, Csa17g048820, Csa18g025500, Csa19g050610
4	GO:0006520	cellular amino acid metabolic process	7	Csa05g006470, Csa11g083760, Csa06g020990, Csa03g013490, Csa09g053450, Csa20g038940, Csa11725s010
4	GO:0033554	cellular response to stress	7	Csa20g024330, Csa08g056400, Csa19g024100, Csa01g002430, Csa15g059740, Csa19g025150, Csa20g076180
5	GO:0006631	fatty acid metabolic process	7	Csa15g002250, Csa16g028550, Csa18g017450, Csa19g039780, Csa14g010030, Csa07g029390, Csa09g072540
5	GO:1901701	cellular response to oxygen-containing compound	7	Csa01g025460, Csa20g024330, Csa12g021990, Csa19g006200, Csa11g005420, Csa02g045340, Csa18g023200
5	GO:0016052	carbohydrate catabolic process	7	Csa04g060660, Csa14g055130, Csa20g081990, Csa06g051610, Csa13g034770, Csa18g029550, Csa11g001930
5	GO:0033013	tetrapyrrole metabolic process	7	Csa06g053990, Csa05g001400, Csa06g054300, Csa12g079820, Csa14g010030, Csa02g071960, Csa04g067860
5	GO:0030163	protein catabolic process	7	Csa03g036650, Csa03g028520, Csa18g024370, Csa03g013640, Csa05463s010, Csa19g025150, Csa17g013850
5	GO:0050832	defense response to fungus	7	Csa01g025460, Csa04g056050, Csa07g047380, Csa15g071850, Csa17g048820, Csa18g025500, Csa19g050610
6	GO:0048366	leaf development	7	Csa06g028680, Csa08g053000, Csa19g025150, Csa05463s010, Csa16g045150, Csa02g045340, Csa18g023200
6	GO:0006260	DNA replication	7	Csa06g028680, Csa08g056400, Csa01g002430, Csa15g059740, Csa16g045150, Csa11g077210, Csa20g076180
3	GO:0048589	developmental growth	6	Csa03g036650, Csa06g028680, Csa19g026200, Csa16g028550, Csa19g025150, Csa16g050640
3	GO:0016049	cell growth	6	Csa06g028680, Csa19g026200, Csa16g028550, Csa14g012120, Csa19g025150, Csa16g050640
3	GO:0048522	positive regulation of cellular process	6	Csa01g025460, Csa34454s010, Csa20g049180, Csa16g045150, Csa05g088940, Csa18g034930
3	GO:0051641	cellular localization	6	Csa08g052340, Csa06g053990, Csa13g057450, Csa13g018750, Csa19g023470, Csa14g010040
3	GO:0065009	regulation of molecular function	6	Csa04g060660, Csa13g018750, Csa06g051610, Csa14g010790, Csa16g050640, Csa16g045150
4	GO:0070727	cellular macromolecule localization	6	Csa08g052340, Csa06g053990, Csa13g057450, Csa13g018750, Csa19g023470, Csa14g010040
4	GO:0019748	secondary metabolic process	6	Csa04g011640, Csa07g048050, Csa15g015170, Csa11g041340, Csa07g004940, Csa07g003940
4	GO:0045184	establishment of protein localization	6	Csa08g052340, Csa06g053990, Csa13g057450, Csa13g018750, Csa19g023470, Csa14g010040
4	GO:0022607	cellular component assembly	6	Csa19g052320, Csa07g062720, Csa09g042470, Csa19g025150, Csa12g026290, Csa07g061670
4	GO:0009888	tissue development	6	Csa06g028680, Csa19g026200, Csa16g050440, Csa19g025150, Csa34454s010, Csa04g043660
4	GO:0050790	regulation of catalytic activity	6	Csa04g060660, Csa13g018750, Csa06g051610, Csa14g010790, Csa16g050640, Csa16g045150
4	GO:0046907	intracellular transport	6	Csa08g052340, Csa06g053990, Csa13g057450, Csa13g018750, Csa19g023470, Csa14g010040
4	GO:0044262	cellular carbohydrate metabolic process	6	Csa14g055130, Csa18g029550, Csa14g012120, Csa18g030570, Csa13g016600, Csa11g001930
4	GO:0008104	protein localization	6	Csa08g052340, Csa06g053990, Csa13g057450, Csa13g018750, Csa19g023470, Csa14g010040
4	GO:0044712	single-organism catabolic process	6	Csa06g029450, Csa18g029550, Csa07g029390, Csa07g004940, Csa09g053450, Csa11725s010
4	GO:0009409	response to cold	6	Csa16g028550, Csa08g014090, Csa02g045340, Csa18g023200, Csa03g047470, Csa17g099020
4	GO:0010604	positive regulation of macromolecule metabolic process	6	Csa03g036650, Csa34454s010, Csa20g049180, Csa16g045150, Csa05g088940, Csa18g034930
4	GO:0019637	organophosphate metabolic process	6	Csa01g025460, Csa06g029450, Csa15g015170, Csa08g011520, Csa20g038280, Csa17g001930
4	GO:0007049	cell cycle	6	Csa06g028680, Csa03g036650, Csa01g002430, Csa16g045150, Csa07g061670, Csa11g008820
4	GO:0021700	developmental maturation	6	Csa12g021990, Csa19g026200, Csa06g044510, Csa05g012650, Csa19g025150, Csa05g095580
4	GO:0071495	cellular response to endogenous stimulus	6	Csa11g070480, Csa12g021990, Csa11g005420, Csa02g045340, Csa18g023200, Csa18g034930
4	GO:0090567	reproductive shoot system development	6	Csa08g053000, Csa07g028300, Csa15g031170, Csa19g025150, Csa11g005420, Csa01g033020
4	GO:0090698	post-embryonic plant morphogenesis	6	Csa06g028680, Csa16g050440, Csa19g025150, Csa34454s010, Csa16g045150, Csa01g033020
4	GO:0031325	positive regulation of cellular metabolic process	6	Csa01g025460, Csa34454s010, Csa20g049180, Csa16g045150, Csa05g088940, Csa18g034930
4	GO:0009414	response to water deprivation	6	Csa01g025740, Csa19g025880, Csa02g045340, Csa18g023200, Csa17g099020, Csa18g034930
4	GO:0051649	establishment of localization in cell	6	Csa08g052340, Csa06g053990, Csa13g057450, Csa13g018750, Csa19g023470, Csa14g010040
5	GO:0006325	chromatin organization	6	Csa18g039960, Csa09g042470, Csa15g031170, Csa03g057960, Csa12g003770, Csa05g088940
5	GO:0006778	porphyrin-containing compound metabolic process	6	Csa06g053990, Csa05g001400, Csa06g054300, Csa12g079820, Csa14g010030, Csa04g067860
5	GO:0090558	plant epidermis development	6	Csa06g028680, Csa19g026200, Csa16g050440, Csa19g025150, Csa34454s010, Csa04g043660
5	GO:0032870	cellular response to hormone stimulus	6	Csa11g070480, Csa12g021990, Csa11g005420, Csa02g045340, Csa18g023200, Csa18g034930
5	GO:0006886	intracellular protein transport	6	Csa08g052340, Csa06g053990, Csa13g057450, Csa13g018750, Csa19g023470, Csa14g010040
5	GO:0034613	cellular protein localization	6	Csa08g052340, Csa06g053990, Csa13g057450, Csa13g018750, Csa19g023470, Csa14g010040
5	GO:0015031	protein transport	6	Csa08g052340, Csa06g053990, Csa13g057450, Csa13g018750, Csa19g023470, Csa14g010040
5	GO:0009908	flower development	6	Csa08g053000, Csa07g028300, Csa15g031170, Csa19g025150, Csa11g005420, Csa01g033020
5	GO:0044265	cellular macromolecule catabolic process	6	Csa03g028520, Csa18g024370, Csa03g013640, Csa05463s010, Csa19g025150, Csa17g013850
5	GO:0030154	cell differentiation	6	Csa12g021990, Csa19g026200, Csa19g025150, Csa34454s010, Csa16g050640, Csa07g061670
5	GO:0006811	ion transport	6	Csa04g014930, Csa04g065490, Csa16g051430, Csa16g044680, Csa07g060860, Csa20g042740
5	GO:0006974	cellular response to DNA damage stimulus	6	Csa08g056400, Csa19g024100, Csa15g059740, Csa01g002430, Csa19g025150, Csa20g076180
6	GO:0051603	proteolysis involved in cellular protein catabolic process	6	Csa03g028520, Csa18g024370, Csa03g013640, Csa05463s010, Csa19g025150, Csa17g013850
6	GO:0009639	response to red or far red light	6	Csa09g015850, Csa17g042840, Csa04g015820, Csa19g026200, Csa06g008820, Csa14g037470
6	GO:0000272	polysaccharide catabolic process	6	Csa04g060660, Csa14g055130, Csa20g081990, Csa06g051610, Csa13g034770, Csa11g001930
6	GO:0043632	modification-dependent macromolecule catabolic process	6	Csa03g028520, Csa18g024370, Csa03g013640, Csa05463s010, Csa19g025150, Csa17g013850
6	GO:0044257	cellular protein catabolic process	6	Csa03g028520, Csa18g024370, Csa03g013640, Csa05463s010, Csa19g025150, Csa17g013850
7	GO:0010114	response to red light	6	Csa09g015850, Csa17g042840, Csa04g015820, Csa19g026200, Csa06g008820, Csa14g037470
7	GO:0010218	response to far red light	6	Csa09g015850, Csa17g042840, Csa04g015820, Csa19g026200, Csa06g008820, Csa14g037470
7	GO:0019941	modification-dependent protein catabolic process	6	Csa03g028520, Csa18g024370, Csa03g013640, Csa05463s010, Csa19g025150, Csa17g013850
7	GO:0070647	protein modification by small protein conjugation or removal	6	Csa20g012980, Csa09g062100, Csa03g028520, Csa18g024370, Csa05463s010, Csa20g062910
8	GO:0032446	protein modification by small protein conjugation	6	Csa20g012980, Csa09g062100, Csa03g028520, Csa18g024370, Csa05463s010, Csa20g062910
8	GO:0006511	ubiquitin-dependent protein catabolic process	6	Csa03g028520, Csa18g024370, Csa03g013640, Csa05463s010, Csa19g025150, Csa17g013850
9	GO:0016567	protein ubiquitination	6	Csa20g012980, Csa09g062100, Csa03g028520, Csa18g024370, Csa05463s010, Csa20g062910
3	GO:0032504	multicellular organism reproduction	5	Csa12g021990, Csa06g044510, Csa05g012650, Csa05g095580, Csa07g061670
3	GO:0044703	multi-organism reproductive process	5	Csa17g015420, Csa15g071850, Csa16g050640, Csa07g061670, Csa19g050610
3	GO:0048609	multicellular organismal reproductive process	5	Csa12g021990, Csa06g044510, Csa05g012650, Csa05g095580, Csa07g061670
3	GO:0009892	negative regulation of metabolic process	5	Csa11g070480, Csa01g002430, Csa03g057960, Csa16g045150, Csa18g034930
3	GO:0048523	negative regulation of cellular process	5	Csa11g070480, Csa01g002430, Csa11g005420, Csa03g057960, Csa16g045150
4	GO:2000026	regulation of multicellular organismal development	5	Csa01g025460, Csa07g028300, Csa20g005540, Csa19g025150, Csa14g004860
4	GO:0060560	developmental growth involved in morphogenesis	5	Csa06g028680, Csa19g026200, Csa16g028550, Csa19g025150, Csa16g050640
4	GO:0009891	positive regulation of biosynthetic process	5	Csa01g025460, Csa34454s010, Csa20g049180, Csa16g045150, Csa18g034930
4	GO:1901135	carbohydrate derivative metabolic process	5	Csa06g029450, Csa20g005700, Csa19g024030, Csa08g011520, Csa05g018480
4	GO:0007568	aging	5	Csa19g025150, Csa05463s010, Csa07g004940, Csa02g045340, Csa18g023200
4	GO:0006979	response to oxidative stress	5	Csa03g013410, Csa20g024330, Csa08g014090, Csa05463s010, Csa17g099020
5	GO:0051188	cofactor biosynthetic process	5	Csa06g053990, Csa19g052320, Csa12g079820, Csa17g001280, Csa20g038280
5	GO:0044550	secondary metabolite biosynthetic process	5	Csa04g011640, Csa07g048050, Csa15g015170, Csa11g041340, Csa07g003940
5	GO:0031328	positive regulation of cellular biosynthetic process	5	Csa01g025460, Csa34454s010, Csa20g049180, Csa16g045150, Csa18g034930
5	GO:0016192	vesicle-mediated transport	5	Csa11g049670, Csa13g018750, Csa14g010040, Csa12g063070, Csa02g065450
5	GO:0010038	response to metal ion	5	Csa01g025740, Csa17g001280, Csa19g024290, Csa05g088940, Csa08g024050
5	GO:0009755	hormone-mediated signaling pathway	5	Csa11g070480, Csa11g005420, Csa02g045340, Csa18g023200, Csa18g034930
5	GO:1901605	alpha-amino acid metabolic process	5	Csa11g083760, Csa06g020990, Csa11g053440, Csa03g013490, Csa11725s010
5	GO:0071229	cellular response to acid chemical	5	Csa01g025460, Csa12g021990, Csa11g005420, Csa02g045340, Csa18g023200
5	GO:0065003	macromolecular complex assembly	5	Csa07g062720, Csa09g042470, Csa19g025150, Csa12g026290, Csa07g061670
5	GO:0042545	cell wall modification	5	Csa04g060660, Csa20g081990, Csa06g051610, Csa13g034770, Csa14g012120
5	GO:0071822	protein complex subunit organization	5	Csa03g053850, Csa09g042470, Csa19g025150, Csa12g026290, Csa07g061670
5	GO:0044264	cellular polysaccharide metabolic process	5	Csa14g055130, Csa14g012120, Csa18g030570, Csa13g016600, Csa11g001930
6	GO:0010393	galacturonan metabolic process	5	Csa04g060660, Csa20g081990, Csa06g051610, Csa13g034770, Csa34454s010
6	GO:0006633	fatty acid biosynthetic process	5	Csa15g002250, Csa16g028550, Csa18g017450, Csa19g039780, Csa09g072540
6	GO:0044042	glucan metabolic process	5	Csa14g055130, Csa14g012120, Csa18g030570, Csa13g016600, Csa11g001930
6	GO:0006073	cellular glucan metabolic process	5	Csa14g055130, Csa14g012120, Csa18g030570, Csa13g016600, Csa11g001930
6	GO:0009637	response to blue light	5	Csa09g015850, Csa17g042840, Csa04g015820, Csa06g008820, Csa14g037470
6	GO:0071396	cellular response to lipid	5	Csa12g021990, Csa19g006200, Csa11g005420, Csa02g045340, Csa18g023200
7	GO:0072330	monocarboxylic acid biosynthetic process	5	Csa15g002250, Csa16g028550, Csa18g017450, Csa19g039780, Csa09g072540
7	GO:0045488	pectin metabolic process	5	Csa04g060660, Csa20g081990, Csa06g051610, Csa13g034770, Csa34454s010
7	GO:0018193	peptidyl-amino acid modification	5	Csa18g039960, Csa07g040860, Csa14g023440, Csa12g003770, Csa05g088940
2	GO:0001906	cell killing	4	Csa04g056050, Csa07g047380, Csa17g048820, Csa18g025500
3	GO:0031640	killing of cells of other organism	4	Csa04g056050, Csa07g047380, Csa17g048820, Csa18g025500
3	GO:0035821	modification of morphology or physiology of other organism	4	Csa04g056050, Csa07g047380, Csa17g048820, Csa18g025500
3	GO:0040008	regulation of growth	4	Csa03g036650, Csa06g029450, Csa14g031640, Csa16g050640
3	GO:0044706	multi-multicellular organism process	4	Csa17g015420, Csa15g071850, Csa16g050640, Csa19g050610
3	GO:0048646	anatomical structure formation involved in morphogenesis	4	Csa06g028680, Csa19g006200, Csa19g025150, Csa16g045150
3	GO:0022402	cell cycle process	4	Csa06g028680, Csa16g045150, Csa07g061670, Csa11g008820
4	GO:0071669	plant-type cell wall organization or biogenesis	4	Csa14g012120, Csa03g013490, Csa18g030570, Csa34454s010
4	GO:0044092	negative regulation of molecular function	4	Csa04g060660, Csa06g051610, Csa14g010790, Csa16g045150
4	GO:0010016	shoot system morphogenesis	4	Csa06g028680, Csa16g050440, Csa19g006200, Csa34454s010
4	GO:0042546	cell wall biogenesis	4	Csa12g039120, Csa14g012120, Csa18g030570, Csa13g016600
4	GO:0010605	negative regulation of macromolecule metabolic process	4	Csa11g070480, Csa01g002430, Csa03g057960, Csa16g045150
4	GO:0044364	disruption of cells of other organism	4	Csa04g056050, Csa07g047380, Csa17g048820, Csa18g025500
4	GO:0009826	unidimensional cell growth	4	Csa06g028680, Csa19g026200, Csa16g028550, Csa16g050640
4	GO:0070271	protein complex biogenesis	4	Csa09g042470, Csa19g025150, Csa12g026290, Csa07g061670
4	GO:0009856	pollination	4	Csa17g015420, Csa15g071850, Csa16g050640, Csa19g050610
4	GO:0009845	seed germination	4	Csa03g013410, Csa01g025740, Csa19g025150, Csa14g004860
4	GO:0010374	stomatal complex development	4	Csa06g028680, Csa16g050440, Csa34454s010, Csa04g043660
4	GO:0031324	negative regulation of cellular metabolic process	4	Csa11g070480, Csa01g002430, Csa03g057960, Csa16g045150
4	GO:0006790	sulfur compound metabolic process	4	Csa19g052320, Csa20g005700, Csa17g001280, Csa07g004940
4	GO:0051173	positive regulation of nitrogen compound metabolic process	4	Csa34454s010, Csa20g049180, Csa16g045150, Csa18g034930
4	GO:0044036	cell wall macromolecule metabolic process	4	Csa19g024030, Csa14g012120, Csa18g030570, Csa13g016600
4	GO:0019725	cellular homeostasis	4	Csa12g054150, Csa01g025740, Csa07g047600, Csa19g024290
4	GO:0051301	cell division	4	Csa06g028680, Csa16g050440, Csa19g021610, Csa11g008820
4	GO:0048364	root development	4	Csa19g026200, Csa20g005540, Csa19g025150, Csa16g045150
4	GO:0032989	cellular component morphogenesis	4	Csa06g028680, Csa19g026200, Csa16g028550, Csa16g050640
4	GO:1905392	plant organ morphogenesis	4	Csa19g026200, Csa19g025150, Csa16g045150, Csa01g033020
4	GO:0010431	seed maturation	4	Csa12g021990, Csa06g044510, Csa05g012650, Csa05g095580
4	GO:0009890	negative regulation of biosynthetic process	4	Csa11g070480, Csa01g002430, Csa03g057960, Csa18g034930
4	GO:0061024	membrane organization	4	Csa06g053990, Csa13g018750, Csa14g010040, Csa04g050450
4	GO:0051128	regulation of cellular component organization	4	Csa13g018750, Csa34454s010, Csa16g050640, Csa05g088940
5	GO:0048580	regulation of post-embryonic development	4	Csa01g025460, Csa07g028300, Csa19g025150, Csa14g004860
5	GO:0009733	response to auxin	4	Csa13g024690, Csa19g025150, Csa11g005420, Csa05g088940
5	GO:0010557	positive regulation of macromolecule biosynthetic process	4	Csa34454s010, Csa20g049180, Csa16g045150, Csa18g034930
5	GO:0051246	regulation of protein metabolic process	4	Csa03g036650, Csa03g028520, Csa16g045150, Csa05g088940
5	GO:0009743	response to carbohydrate	4	Csa17g042840, Csa19g025150, Csa14g037470, Csa11g008820
5	GO:0090693	plant organ senescence	4	Csa19g025150, Csa05463s010, Csa02g045340, Csa18g023200
5	GO:0072594	establishment of protein localization to organelle	4	Csa08g052340, Csa06g053990, Csa13g057450, Csa19g023470
5	GO:0045935	positive regulation of nucleobase-containing compound metabolic process	4	Csa34454s010, Csa20g049180, Csa16g045150, Csa18g034930
5	GO:0014070	response to organic cyclic compound	4	Csa01g025460, Csa19g006200, Csa05g088940, Csa11g008820
5	GO:0090351	seedling development	4	Csa03g013410, Csa01g025740, Csa19g025150, Csa14g004860
5	GO:0048878	chemical homeostasis	4	Csa01g025460, Csa01g025740, Csa20g005540, Csa11g005420
5	GO:0006461	protein complex assembly	4	Csa09g042470, Csa19g025150, Csa12g026290, Csa07g061670
5	GO:0071705	nitrogen compound transport	4	Csa07g054840, Csa09g006840, Csa09g068450, Csa03g028380
5	GO:0048229	gametophyte development	4	Csa03g036650, Csa19g025150, Csa07g061670, Csa01g033020
5	GO:0043086	negative regulation of catalytic activity	4	Csa04g060660, Csa06g051610, Csa14g010790, Csa16g045150
5	GO:0009308	amine metabolic process	4	Csa19g056550, Csa11g053440, Csa13g025230, Csa11725s010
5	GO:0009735	response to cytokinin	4	Csa12g021990, Csa19g026200, Csa19g025150, Csa11g008820
5	GO:0006644	phospholipid metabolic process	4	Csa01g025460, Csa06g029450, Csa15g015170, Csa17g001930
5	GO:0022622	root system development	4	Csa19g026200, Csa20g005540, Csa19g025150, Csa16g045150
5	GO:0000902	cell morphogenesis	4	Csa06g028680, Csa19g026200, Csa16g028550, Csa16g050640
5	GO:0044282	small molecule catabolic process	4	Csa18g029550, Csa07g029390, Csa09g053450, Csa11725s010
6	GO:0006281	DNA repair	4	Csa08g056400, Csa19g024100, Csa15g059740, Csa20g076180
6	GO:0046686	response to cadmium ion	4	Csa17g001280, Csa19g024290, Csa05g088940, Csa08g024050
6	GO:0016311	dephosphorylation	4	Csa15g015170, Csa18g024150, Csa19g024030, Csa19g023400
6	GO:0009555	pollen development	4	Csa03g036650, Csa19g025150, Csa07g061670, Csa01g033020
6	GO:0033365	protein localization to organelle	4	Csa08g052340, Csa06g053990, Csa13g057450, Csa19g023470
6	GO:0016569	chromatin modification	4	Csa18g039960, Csa15g031170, Csa12g003770, Csa05g088940
6	GO:0006310	DNA recombination	4	Csa08g056400, Csa15g059740, Csa07g061670, Csa20g076180
6	GO:1901607	alpha-amino acid biosynthetic process	4	Csa11g083760, Csa06g020990, Csa11g053440, Csa03g013490
6	GO:0006605	protein targeting	4	Csa08g052340, Csa06g053990, Csa13g057450, Csa19g023470
6	GO:0010150	leaf senescence	4	Csa19g025150, Csa05463s010, Csa02g045340, Csa18g023200
6	GO:0034622	cellular macromolecular complex assembly	4	Csa07g062720, Csa09g042470, Csa19g025150, Csa12g026290
7	GO:0016570	histone modification	4	Csa18g039960, Csa15g031170, Csa12g003770, Csa05g088940
7	GO:0045490	pectin catabolic process	4	Csa04g060660, Csa20g081990, Csa06g051610, Csa13g034770
2	GO:0048511	rhythmic process	3	Csa01g025460, Csa11g041340, Csa15g031170
3	GO:0007623	circadian rhythm	3	Csa01g025460, Csa11g041340, Csa15g031170
3	GO:0048573	photoperiodism, flowering	3	Csa01g025460, Csa07g028300, Csa04g043660
3	GO:0032879	regulation of localization	3	Csa04g014930, Csa13g018750, Csa07g054840
3	GO:0022611	dormancy process	3	Csa06g044510, Csa05g012650, Csa05g095580
3	GO:0042445	hormone metabolic process	3	Csa19g056550, Csa13g025230, Csa11g005420
3	GO:2000241	regulation of reproductive process	3	Csa01g025460, Csa07g028300, Csa16g050640
4	GO:0009812	flavonoid metabolic process	3	Csa05g006470, Csa15g026670, Csa05g088940
4	GO:0007017	microtubule-based process	3	Csa19g022990, Csa15g012790, Csa01g018770
4	GO:0048437	floral organ development	3	Csa19g025150, Csa11g005420, Csa01g033020
4	GO:0010228	vegetative to reproductive phase transition of meristem	3	Csa01g025460, Csa07g028300, Csa04g043660
4	GO:0045454	cell redox homeostasis	3	Csa12g054150, Csa07g047600, Csa19g024290
4	GO:0090626	plant epidermis morphogenesis	3	Csa06g028680, Csa16g050440, Csa34454s010
4	GO:0048468	cell development	3	Csa19g026200, Csa19g025150, Csa16g050640
4	GO:0042440	pigment metabolic process	3	Csa06g053990, Csa12g079820, Csa05g088940
4	GO:0048588	developmental cell growth	3	Csa19g026200, Csa19g025150, Csa16g050640
4	GO:0010015	root morphogenesis	3	Csa19g026200, Csa19g025150, Csa16g045150
4	GO:1905393	plant organ formation	3	Csa19g006200, Csa19g025150, Csa16g045150
4	GO:0048438	floral whorl development	3	Csa19g025150, Csa11g005420, Csa01g033020
4	GO:0051049	regulation of transport	3	Csa04g014930, Csa13g018750, Csa07g054840
4	GO:0010162	seed dormancy process	3	Csa06g044510, Csa05g012650, Csa05g095580
4	GO:1902580	single-organism cellular localization	3	Csa08g052340, Csa06g053990, Csa13g057450
4	GO:0051172	negative regulation of nitrogen compound metabolic process	3	Csa11g070480, Csa01g002430, Csa03g057960
4	GO:0010103	stomatal complex morphogenesis	3	Csa06g028680, Csa16g050440, Csa34454s010
4	GO:0048868	pollen tube development	3	Csa15g071850, Csa16g050640, Csa19g050610
4	GO:0010817	regulation of hormone levels	3	Csa19g056550, Csa13g025230, Csa11g005420
4	GO:0044723	single-organism carbohydrate metabolic process	3	Csa18g029550, Csa17g099020, Csa05g018480
4	GO:0090696	post-embryonic plant organ development	3	Csa19g025150, Csa16g045150, Csa01g033020
4	GO:1903047	mitotic cell cycle process	3	Csa06g028680, Csa16g045150, Csa11g008820
4	GO:0009698	phenylpropanoid metabolic process	3	Csa07g048050, Csa15g015170, Csa11g041340
5	GO:0010558	negative regulation of macromolecule biosynthetic process	3	Csa11g070480, Csa01g002430, Csa03g057960
5	GO:0061025	membrane fusion	3	Csa13g018750, Csa14g010040, Csa04g050450
5	GO:0090697	post-embryonic plant organ morphogenesis	3	Csa19g025150, Csa16g045150, Csa01g033020
5	GO:0017038	protein import	3	Csa08g052340, Csa06g053990, Csa13g057450
5	GO:0046486	glycerolipid metabolic process	3	Csa01g025460, Csa15g015170, Csa17g001930
5	GO:0010628	positive regulation of gene expression	3	Csa34454s010, Csa20g049180, Csa18g034930
5	GO:1902582	single-organism intracellular transport	3	Csa08g052340, Csa06g053990, Csa13g057450
5	GO:0035556	intracellular signal transduction	3	Csa11g070480, Csa11g041340, Csa18g034930
5	GO:0048285	organelle fission	3	Csa06g028680, Csa07g061670, Csa11g008820
5	GO:0000278	mitotic cell cycle	3	Csa06g028680, Csa16g045150, Csa11g008820
5	GO:0090407	organophosphate biosynthetic process	3	Csa01g025460, Csa15g015170, Csa20g038280
5	GO:0046148	pigment biosynthetic process	3	Csa06g053990, Csa12g079820, Csa05g088940
5	GO:1901565	organonitrogen compound catabolic process	3	Csa19g024030, Csa09g053450, Csa11725s010
5	GO:0051254	positive regulation of RNA metabolic process	3	Csa34454s010, Csa20g049180, Csa18g034930
5	GO:0008652	cellular amino acid biosynthetic process	3	Csa11g083760, Csa06g020990, Csa03g013490
5	GO:0031327	negative regulation of cellular biosynthetic process	3	Csa11g070480, Csa01g002430, Csa03g057960
5	GO:0009699	phenylpropanoid biosynthetic process	3	Csa07g048050, Csa15g015170, Csa11g041340
5	GO:0016054	organic acid catabolic process	3	Csa07g029390, Csa09g053450, Csa11725s010
5	GO:0010383	cell wall polysaccharide metabolic process	3	Csa14g012120, Csa18g030570, Csa13g016600
5	GO:0009723	response to ethylene	3	Csa11g070480, Csa05g088940, Csa18g034930
5	GO:0044275	cellular carbohydrate catabolic process	3	Csa14g055130, Csa18g029550, Csa11g001930
5	GO:0045934	negative regulation of nucleobase-containing compound metabolic process	3	Csa11g070480, Csa01g002430, Csa03g057960
5	GO:0009813	flavonoid biosynthetic process	3	Csa05g006470, Csa15g026670, Csa05g088940
6	GO:0000280	nuclear division	3	Csa06g028680, Csa07g061670, Csa11g008820
6	GO:0009769	photosynthesis, light harvesting in photosystem II	3	Csa05g020850, Csa06g036860, Csa04g046670
6	GO:0010410	hemicellulose metabolic process	3	Csa14g012120, Csa18g030570, Csa13g016600
6	GO:1902680	positive regulation of RNA biosynthetic process	3	Csa34454s010, Csa20g049180, Csa18g034930
6	GO:0046395	carboxylic acid catabolic process	3	Csa07g029390, Csa09g053450, Csa11725s010
6	GO:0097306	cellular response to alcohol	3	Csa12g021990, Csa02g045340, Csa18g023200
6	GO:2000113	negative regulation of cellular macromolecule biosynthetic process	3	Csa11g070480, Csa01g002430, Csa03g057960
6	GO:0006650	glycerophospholipid metabolic process	3	Csa01g025460, Csa15g015170, Csa17g001930
6	GO:0090627	plant epidermal cell differentiation	3	Csa19g026200, Csa19g025150, Csa34454s010
6	GO:0006820	anion transport	3	Csa04g014930, Csa16g051430, Csa07g060860
6	GO:0009648	photoperiodism	3	Csa01g025460, Csa07g028300, Csa04g043660
6	GO:0033014	tetrapyrrole biosynthetic process	3	Csa06g053990, Csa12g079820, Csa02g071960
6	GO:0071215	cellular response to abscisic acid stimulus	3	Csa12g021990, Csa02g045340, Csa18g023200
6	GO:0034660	ncRNA metabolic process	3	Csa08g006650, Csa19g003150, Csa20g038940
6	GO:0045893	positive regulation of transcription, DNA-templated	3	Csa34454s010, Csa20g049180, Csa18g034930
6	GO:0000160	phosphorelay signal transduction system	3	Csa11g070480, Csa11g041340, Csa18g034930
6	GO:0015994	chlorophyll metabolic process	3	Csa06g053990, Csa12g079820, Csa14g010030
6	GO:0009642	response to light intensity	3	Csa06g053990, Csa19g026200, Csa03g047470
7	GO:1903508	positive regulation of nucleic acid-templated transcription	3	Csa34454s010, Csa20g049180, Csa18g034930
7	GO:0010411	xyloglucan metabolic process	3	Csa14g012120, Csa18g030570, Csa13g016600
7	GO:0034470	ncRNA processing	3	Csa08g006650, Csa19g003150, Csa20g038940
7	GO:0006470	protein dephosphorylation	3	Csa18g024150, Csa19g024030, Csa19g023400
7	GO:0043543	protein acylation	3	Csa18g039960, Csa12g003770, Csa05g088940
7	GO:0009644	response to high light intensity	3	Csa06g053990, Csa19g026200, Csa03g047470
8	GO:0018205	peptidyl-lysine modification	3	Csa18g039960, Csa12g003770, Csa05g088940
8	GO:0016573	histone acetylation	3	Csa18g039960, Csa12g003770, Csa05g088940
8	GO:0006473	protein acetylation	3	Csa18g039960, Csa12g003770, Csa05g088940
9	GO:0006475	internal protein amino acid acetylation	3	Csa18g039960, Csa12g003770, Csa05g088940
9	GO:0018394	peptidyl-lysine acetylation	3	Csa18g039960, Csa12g003770, Csa05g088940
10	GO:0018393	internal peptidyl-lysine acetylation	3	Csa18g039960, Csa12g003770, Csa05g088940
2	GO:0040011	locomotion	2	Csa15g071850, Csa19g050610
3	GO:0051321	meiotic cell cycle	2	Csa03g036650, Csa07g061670
3	GO:0010166	wax metabolic process	2	Csa16g028550, Csa18g034930
3	GO:0043900	regulation of multi-organism process	2	Csa01g025460, Csa16g050640
3	GO:0042330	taxis	2	Csa15g071850, Csa19g050610
3	GO:0051241	negative regulation of multicellular organismal process	2	Csa03g036650, Csa14g004860
3	GO:0006457	protein folding	2	Csa07g040860, Csa14g023440
3	GO:0010183	pollen tube guidance	2	Csa15g071850, Csa19g050610
3	GO:0048583	regulation of response to stimulus	2	Csa01g025460, Csa11g005420
3	GO:0051093	negative regulation of developmental process	2	Csa03g036650, Csa14g004860
4	GO:0010876	lipid localization	2	Csa11g012490, Csa11g093140
4	GO:0048700	acquisition of desiccation tolerance in seed	2	Csa06g044510, Csa05g012650
4	GO:1901698	response to nitrogen compound	2	Csa20g012980, Csa20g005540
4	GO:0010025	wax biosynthetic process	2	Csa16g028550, Csa18g034930
4	GO:0044770	cell cycle phase transition	2	Csa16g045150, Csa11g008820
4	GO:0015995	chlorophyll biosynthetic process	2	Csa06g053990, Csa12g079820
4	GO:0048638	regulation of developmental growth	2	Csa03g036650, Csa16g050640
4	GO:0051726	regulation of cell cycle	2	Csa16g045150, Csa11g008820
4	GO:0055086	nucleobase-containing small molecule metabolic process	2	Csa08g011520, Csa20g038280
4	GO:0034754	cellular hormone metabolic process	2	Csa19g056550, Csa13g025230
4	GO:0006935	chemotaxis	2	Csa15g071850, Csa19g050610
4	GO:0048444	floral organ morphogenesis	2	Csa19g025150, Csa01g033020
4	GO:0044093	positive regulation of molecular function	2	Csa13g018750, Csa16g050640
4	GO:1901615	organic hydroxy compound metabolic process	2	Csa15g002250, Csa18g029550
4	GO:0022900	electron transport chain	2	Csa16g019940, Csa05g055900
4	GO:0010243	response to organonitrogen compound	2	Csa20g012980, Csa20g005540
4	GO:0080167	response to karrikin	2	Csa08g014090, Csa05g088940
4	GO:0009408	response to heat	2	Csa14g010030, Csa19g025150
4	GO:0097439	acquisition of desiccation tolerance	2	Csa06g044510, Csa05g012650
4	GO:0044802	single-organism membrane organization	2	Csa06g053990, Csa13g018750
4	GO:1902589	single-organism organelle organization	2	Csa13g018750, Csa05g021170
5	GO:0006753	nucleoside phosphate metabolic process	2	Csa08g011520, Csa20g038280
5	GO:0045017	glycerolipid biosynthetic process	2	Csa01g025460, Csa15g015170
5	GO:0000302	response to reactive oxygen species	2	Csa20g024330, Csa05463s010
5	GO:0032268	regulation of cellular protein metabolic process	2	Csa16g045150, Csa05g088940
5	GO:0051052	regulation of DNA metabolic process	2	Csa01g002430, Csa16g045150
5	GO:0051174	regulation of phosphorus metabolic process	2	Csa01g025460, Csa16g045150
5	GO:0010053	root epidermal cell differentiation	2	Csa19g026200, Csa19g025150
5	GO:0048767	root hair elongation	2	Csa19g026200, Csa19g025150
5	GO:0051247	positive regulation of protein metabolic process	2	Csa03g036650, Csa05g088940
5	GO:0050918	positive chemotaxis	2	Csa15g071850, Csa19g050610
5	GO:0009690	cytokinin metabolic process	2	Csa19g056550, Csa13g025230
5	GO:0044772	mitotic cell cycle phase transition	2	Csa16g045150, Csa11g008820
5	GO:0010629	negative regulation of gene expression	2	Csa11g070480, Csa03g057960
5	GO:0009753	response to jasmonic acid	2	Csa05463s010, Csa05g088940
5	GO:0044843	cell cycle G1/S phase transition	2	Csa16g045150, Csa11g008820
5	GO:0009063	cellular amino acid catabolic process	2	Csa09g053450, Csa11725s010
5	GO:0044106	cellular amine metabolic process	2	Csa11g053440, Csa11725s010
5	GO:0016051	carbohydrate biosynthetic process	2	Csa05g018480, Csa17g099020
5	GO:0048528	post-embryonic root development	2	Csa19g025150, Csa16g045150
5	GO:0009932	cell tip growth	2	Csa19g026200, Csa16g050640
5	GO:0048466	androecium development	2	Csa19g025150, Csa01g033020
5	GO:0006732	coenzyme metabolic process	2	Csa17g001280, Csa20g038280
5	GO:0009767	photosynthetic electron transport chain	2	Csa16g019940, Csa05g055900
5	GO:0007005	mitochondrion organization	2	Csa13g057450, Csa12g026290
5	GO:0010200	response to chitin	2	Csa20g012980, Csa20g005540
5	GO:0000904	cell morphogenesis involved in differentiation	2	Csa19g026200, Csa16g050640
5	GO:0044272	sulfur compound biosynthetic process	2	Csa20g005700, Csa17g001280
5	GO:0015849	organic acid transport	2	Csa07g054840, Csa09g068450
5	GO:0009739	response to gibberellin	2	Csa11g005420, Csa05g088940
5	GO:0006869	lipid transport	2	Csa11g012490, Csa11g093140
5	GO:0048443	stamen development	2	Csa19g025150, Csa01g033020
5	GO:0048469	cell maturation	2	Csa19g026200, Csa19g025150
5	GO:0006720	isoprenoid metabolic process	2	Csa19g006200, Csa14g010030
5	GO:0016042	lipid catabolic process	2	Csa06g029450, Csa07g029390
5	GO:0007067	mitotic nuclear division	2	Csa06g028680, Csa11g008820
5	GO:0009664	plant-type cell wall organization	2	Csa14g012120, Csa34454s010
5	GO:0048448	stamen morphogenesis	2	Csa19g025150, Csa01g033020
5	GO:0051336	regulation of hydrolase activity	2	Csa13g018750, Csa16g050640
5	GO:0006551	leucine metabolic process	2	Csa03g013490, Csa09g053450
5	GO:1901137	carbohydrate derivative biosynthetic process	2	Csa20g005700, Csa05g018480
5	GO:0009100	glycoprotein metabolic process	2	Csa20g005700, Csa05g018480
5	GO:0051253	negative regulation of RNA metabolic process	2	Csa11g070480, Csa03g057960
5	GO:0008654	phospholipid biosynthetic process	2	Csa01g025460, Csa15g015170
5	GO:0080147	root hair cell development	2	Csa19g026200, Csa19g025150
5	GO:0043085	positive regulation of catalytic activity	2	Csa13g018750, Csa16g050640
5	GO:0009751	response to salicylic acid	2	Csa01g025460, Csa05g088940
5	GO:0006022	aminoglycan metabolic process	2	Csa20g005700, Csa19g024030
5	GO:0010029	regulation of seed germination	2	Csa19g025150, Csa14g004860
6	GO:0019220	regulation of phosphate metabolic process	2	Csa01g025460, Csa16g045150
6	GO:0006275	regulation of DNA replication	2	Csa01g002430, Csa16g045150
6	GO:0043623	cellular protein complex assembly	2	Csa19g025150, Csa12g026290
6	GO:0072596	establishment of protein localization to chloroplast	2	Csa06g053990, Csa19g023470
6	GO:0009451	RNA modification	2	Csa08g006650, Csa20g038940
6	GO:0065002	intracellular protein transmembrane transport	2	Csa06g053990, Csa13g057450
6	GO:0034284	response to monosaccharide	2	Csa17g042840, Csa14g037470
6	GO:0009101	glycoprotein biosynthetic process	2	Csa20g005700, Csa05g018480
6	GO:0006721	terpenoid metabolic process	2	Csa19g006200, Csa14g010030
6	GO:0046474	glycerophospholipid biosynthetic process	2	Csa01g025460, Csa15g015170
6	GO:0009117	nucleotide metabolic process	2	Csa08g011520, Csa20g038280
6	GO:0010498	proteasomal protein catabolic process	2	Csa03g028520, Csa19g025150
6	GO:0048765	root hair cell differentiation	2	Csa19g026200, Csa19g025150
6	GO:0034220	ion transmembrane transport	2	Csa04g014930, Csa16g044680
6	GO:1902679	negative regulation of RNA biosynthetic process	2	Csa11g070480, Csa03g057960
6	GO:0006865	amino acid transport	2	Csa07g054840, Csa09g068450
6	GO:0009309	amine biosynthetic process	2	Csa11g053440, Csa11725s010
6	GO:0043087	regulation of GTPase activity	2	Csa13g018750, Csa16g050640
6	GO:0016071	mRNA metabolic process	2	Csa03g010580, Csa15g024630
6	GO:0071369	cellular response to ethylene stimulus	2	Csa11g070480, Csa18g034930
6	GO:0009108	coenzyme biosynthetic process	2	Csa17g001280, Csa20g038280
6	GO:0071806	protein transmembrane transport	2	Csa06g053990, Csa13g057450
6	GO:0044247	cellular polysaccharide catabolic process	2	Csa14g055130, Csa11g001930
6	GO:1900140	regulation of seedling development	2	Csa19g025150, Csa14g004860
6	GO:0000082	G1/S transition of mitotic cell cycle	2	Csa16g045150, Csa11g008820
6	GO:0009066	aspartate family amino acid metabolic process	2	Csa11g083760, Csa06g020990
6	GO:0006812	cation transport	2	Csa16g044680, Csa20g042740
6	GO:0045892	negative regulation of transcription, DNA-templated	2	Csa11g070480, Csa03g057960
6	GO:0009738	abscisic acid-activated signaling pathway	2	Csa02g045340, Csa18g023200
6	GO:0009873	ethylene-activated signaling pathway	2	Csa11g070480, Csa18g034930
6	GO:0010054	trichoblast differentiation	2	Csa19g026200, Csa19g025150
6	GO:0034285	response to disaccharide	2	Csa19g025150, Csa11g008820
6	GO:0009773	photosynthetic electron transport in photosystem I	2	Csa16g019940, Csa05g055900
6	GO:0006779	porphyrin-containing compound biosynthetic process	2	Csa06g053990, Csa12g079820
6	GO:0051345	positive regulation of hydrolase activity	2	Csa13g018750, Csa16g050640
6	GO:0044743	intracellular protein transmembrane import	2	Csa06g053990, Csa13g057450
6	GO:0006576	cellular biogenic amine metabolic process	2	Csa11g053440, Csa11725s010
6	GO:0071407	cellular response to organic cyclic compound	2	Csa01g025460, Csa19g006200
6	GO:0050801	ion homeostasis	2	Csa01g025740, Csa20g005540
6	GO:0048764	trichoblast maturation	2	Csa19g026200, Csa19g025150
6	GO:0031399	regulation of protein modification process	2	Csa16g045150, Csa05g088940
6	GO:0015711	organic anion transport	2	Csa16g051430, Csa07g060860
7	GO:0072598	protein localization to chloroplast	2	Csa06g053990, Csa19g023470
7	GO:0009744	response to sucrose	2	Csa19g025150, Csa11g008820
7	GO:0046488	phosphatidylinositol metabolic process	2	Csa01g025460, Csa17g001930
7	GO:1903507	negative regulation of nucleic acid-templated transcription	2	Csa11g070480, Csa03g057960
7	GO:0051273	beta-glucan metabolic process	2	Csa14g055130, Csa11g001930
7	GO:0006399	tRNA metabolic process	2	Csa08g006650, Csa20g038940
7	GO:0009251	glucan catabolic process	2	Csa14g055130, Csa11g001930
7	GO:0043547	positive regulation of GTPase activity	2	Csa13g018750, Csa16g050640
7	GO:0043161	proteasome-mediated ubiquitin-dependent protein catabolic process	2	Csa03g028520, Csa19g025150
7	GO:0051275	beta-glucan catabolic process	2	Csa14g055130, Csa11g001930
7	GO:0009067	aspartate family amino acid biosynthetic process	2	Csa11g083760, Csa06g020990
7	GO:0030001	metal ion transport	2	Csa16g044680, Csa20g042740
7	GO:0006261	DNA-dependent DNA replication	2	Csa06g028680, Csa01g002430
7	GO:0046942	carboxylic acid transport	2	Csa16g051430, Csa07g060860
7	GO:0045036	protein targeting to chloroplast	2	Csa06g053990, Csa19g023470
7	GO:0009746	response to hexose	2	Csa17g042840, Csa14g037470
7	GO:0042401	cellular biogenic amine biosynthetic process	2	Csa11g053440, Csa11725s010
7	GO:0006400	tRNA modification	2	Csa08g006650, Csa20g038940
7	GO:0006397	mRNA processing	2	Csa03g010580, Csa15g024630
8	GO:0030243	cellulose metabolic process	2	Csa14g055130, Csa11g001930
8	GO:0046777	protein autophosphorylation	2	Csa03g013410, Csa12g024980
8	GO:0006835	dicarboxylic acid transport	2	Csa16g051430, Csa07g060860
8	GO:0030245	cellulose catabolic process	2	Csa14g055130, Csa11g001930
8	GO:0009750	response to fructose	2	Csa17g042840, Csa14g037470
8	GO:0018208	peptidyl-proline modification	2	Csa07g040860, Csa14g023440
8	GO:0008033	tRNA processing	2	Csa08g006650, Csa20g038940
9	GO:0015740	C4-dicarboxylate transport	2	Csa16g051430, Csa07g060860
9	GO:0000413	protein peptidyl-prolyl isomerization	2	Csa07g040860, Csa14g023440
9	GO:0042787	protein ubiquitination involved in ubiquitin-dependent protein catabolic process	2	Csa03g028520, Csa05463s010
10	GO:0015743	malate transport	2	Csa16g051430, Csa07g060860
3	GO:0019953	sexual reproduction	1	Csa07g061670
3	GO:0045926	negative regulation of growth	1	Csa03g036650
3	GO:0008283	cell proliferation	1	Csa11g008820
3	GO:0048585	negative regulation of response to stimulus	1	Csa11g005420
3	GO:0006914	autophagy	1	Csa19g026160
3	GO:1903046	meiotic cell cycle process	1	Csa07g061670
3	GO:0023051	regulation of signaling	1	Csa11g005420
3	GO:0043902	positive regulation of multi-organism process	1	Csa01g025460
3	GO:0048584	positive regulation of response to stimulus	1	Csa01g025460
3	GO:0023057	negative regulation of signaling	1	Csa11g005420
3	GO:0042752	regulation of circadian rhythm	1	Csa15g031170
4	GO:0043414	macromolecule methylation	1	Csa08g006650
4	GO:0006486	protein glycosylation	1	Csa05g018480
4	GO:0009909	regulation of flower development	1	Csa07g028300
4	GO:0009966	regulation of signal transduction	1	Csa11g005420
4	GO:0045786	negative regulation of cell cycle	1	Csa16g045150
4	GO:0008037	cell recognition	1	Csa17g015420
4	GO:0035265	organ growth	1	Csa03g036650
4	GO:0010118	stomatal movement	1	Csa34454s010
4	GO:0009110	vitamin biosynthetic process	1	Csa20g038280
4	GO:0042446	hormone biosynthetic process	1	Csa11g005420
4	GO:0006482	protein demethylation	1	Csa15g031170
4	GO:0048640	negative regulation of developmental growth	1	Csa03g036650
4	GO:0022412	cellular process involved in reproduction in multicellular organism	1	Csa07g061670
4	GO:0043449	cellular alkene metabolic process	1	Csa17g001280
4	GO:1901657	glycosyl compound metabolic process	1	Csa08g011520
4	GO:0070085	glycosylation	1	Csa05g018480
4	GO:0048653	anther development	1	Csa01g033020
4	GO:0007276	gamete generation	1	Csa07g061670
4	GO:0006928	movement of cell or subcellular component	1	Csa15g012790
4	GO:0048480	stigma development	1	Csa11g005420
4	GO:0002239	response to oomycetes	1	Csa01g025460
4	GO:0010376	stomatal complex formation	1	Csa06g028680
4	GO:0070988	demethylation	1	Csa15g031170
4	GO:0060627	regulation of vesicle-mediated transport	1	Csa13g018750
4	GO:0010646	regulation of cell communication	1	Csa11g005420
4	GO:0009850	auxin metabolic process	1	Csa11g005420
4	GO:0042335	cuticle development	1	Csa16g028550
4	GO:0048544	recognition of pollen	1	Csa17g015420
4	GO:0030029	actin filament-based process	1	Csa05g021170
4	GO:0009825	multidimensional cell growth	1	Csa14g012120
4	GO:0006771	riboflavin metabolic process	1	Csa20g038280
4	GO:1900673	olefin metabolic process	1	Csa17g001280
4	GO:0010648	negative regulation of cell communication	1	Csa11g005420
4	GO:0071214	cellular response to abiotic stimulus	1	Csa01g025460
4	GO:1902288	regulation of defense response to oomycetes	1	Csa01g025460
4	GO:0048581	negative regulation of post-embryonic development	1	Csa14g004860
4	GO:0001558	regulation of cell growth	1	Csa16g050640
4	GO:0032101	regulation of response to external stimulus	1	Csa01g025460
4	GO:1900150	regulation of defense response to fungus	1	Csa01g025460
4	GO:0007126	meiotic nuclear division	1	Csa07g061670
4	GO:0031349	positive regulation of defense response	1	Csa01g025460
4	GO:0007131	reciprocal meiotic recombination	1	Csa07g061670
4	GO:0048658	anther wall tapetum development	1	Csa01g033020
4	GO:0080092	regulation of pollen tube growth	1	Csa16g050640
4	GO:2000028	regulation of photoperiodism, flowering	1	Csa01g025460
4	GO:0007050	cell cycle arrest	1	Csa16g045150
4	GO:0045834	positive regulation of lipid metabolic process	1	Csa01g025460
4	GO:0046620	regulation of organ growth	1	Csa03g036650
4	GO:0002833	positive regulation of response to biotic stimulus	1	Csa01g025460
4	GO:0006020	inositol metabolic process	1	Csa18g029550
4	GO:0042127	regulation of cell proliferation	1	Csa11g008820
4	GO:0016458	gene silencing	1	Csa03g057960
4	GO:0048479	style development	1	Csa11g005420
4	GO:0035966	response to topologically incorrect protein	1	Csa19g025150
4	GO:0006099	tricarboxylic acid cycle	1	Csa10g006500
4	GO:0009860	pollen tube growth	1	Csa16g050640
4	GO:0048235	pollen sperm cell differentiation	1	Csa07g061670
4	GO:0051130	positive regulation of cellular component organization	1	Csa05g088940
4	GO:0007389	pattern specification process	1	Csa11g005420
4	GO:0032103	positive regulation of response to external stimulus	1	Csa01g025460
4	GO:0045595	regulation of cell differentiation	1	Csa16g050640
4	GO:0002831	regulation of response to biotic stimulus	1	Csa01g025460
4	GO:0009896	positive regulation of catabolic process	1	Csa03g036650
4	GO:0009968	negative regulation of signal transduction	1	Csa11g005420
4	GO:0009875	pollen-pistil interaction	1	Csa17g015420
4	GO:0022411	cellular component disassembly	1	Csa03g053850
4	GO:0015980	energy derivation by oxidation of organic compounds	1	Csa10g006500
4	GO:0010311	lateral root formation	1	Csa16g045150
4	GO:0022603	regulation of anatomical structure morphogenesis	1	Csa16g050640
4	GO:0009561	megagametogenesis	1	Csa07g061670
4	GO:1903338	regulation of cell wall organization or biogenesis	1	Csa34454s010
4	GO:0009617	response to bacterium	1	Csa01g025460
4	GO:0055046	microgametogenesis	1	Csa07g061670
4	GO:0001763	morphogenesis of a branching structure	1	Csa19g006200
4	GO:0048598	embryonic morphogenesis	1	Csa07g061670
4	GO:0032940	secretion by cell	1	Csa02g065450
4	GO:0080134	regulation of response to stress	1	Csa01g025460
4	GO:0046621	negative regulation of organ growth	1	Csa03g036650
4	GO:0006730	one-carbon metabolic process	1	Csa17g001280
4	GO:0048449	floral organ formation	1	Csa19g025150
4	GO:0044786	cell cycle DNA replication	1	Csa06g028680
4	GO:0048574	long-day photoperiodism, flowering	1	Csa04g043660
4	GO:0018904	ether metabolic process	1	Csa07g047600
4	GO:0022406	membrane docking	1	Csa02g065450
4	GO:0042138	meiotic DNA double-strand break formation	1	Csa07g061670
4	GO:1990267	response to transition metal nanoparticle	1	Csa17g001280
4	GO:0042391	regulation of membrane potential	1	Csa04g065490
4	GO:0009894	regulation of catabolic process	1	Csa03g036650
4	GO:1902290	positive regulation of defense response to oomycetes	1	Csa01g025460
4	GO:0022613	ribonucleoprotein complex biogenesis	1	Csa07g062720
4	GO:0048236	plant-type spore development	1	Csa03g036650
5	GO:0042726	flavin-containing compound metabolic process	1	Csa20g038280
5	GO:0051510	regulation of unidimensional cell growth	1	Csa16g050640
5	GO:0009741	response to brassinosteroid	1	Csa11g008820
5	GO:0072657	protein localization to membrane	1	Csa06g053990
5	GO:0009938	negative regulation of gibberellic acid mediated signaling pathway	1	Csa11g005420
5	GO:0043413	macromolecule glycosylation	1	Csa05g018480
5	GO:0051248	negative regulation of protein metabolic process	1	Csa16g045150
5	GO:0009937	regulation of gibberellic acid mediated signaling pathway	1	Csa11g005420
5	GO:0030036	actin cytoskeleton organization	1	Csa05g021170
5	GO:0043269	regulation of ion transport	1	Csa04g014930
5	GO:0002229	defense response to oomycetes	1	Csa01g025460
5	GO:0045333	cellular respiration	1	Csa10g006500
5	GO:0006553	lysine metabolic process	1	Csa11g083760
5	GO:1903727	positive regulation of phospholipid metabolic process	1	Csa01g025460
5	GO:0010052	guard cell differentiation	1	Csa34454s010
5	GO:0007031	peroxisome organization	1	Csa15g024630
5	GO:0032881	regulation of polysaccharide metabolic process	1	Csa34454s010
5	GO:0009863	salicylic acid mediated signaling pathway	1	Csa01g025460
5	GO:0009231	riboflavin biosynthetic process	1	Csa20g038280
5	GO:0032269	negative regulation of cellular protein metabolic process	1	Csa16g045150
5	GO:0048232	male gamete generation	1	Csa07g061670
5	GO:0046889	positive regulation of lipid biosynthetic process	1	Csa01g025460
5	GO:0055082	cellular chemical homeostasis	1	Csa01g025740
5	GO:0060284	regulation of cell development	1	Csa16g050640
5	GO:0006662	glycerol ether metabolic process	1	Csa07g047600
5	GO:0090150	establishment of protein localization to membrane	1	Csa06g053990
5	GO:0007166	cell surface receptor signaling pathway	1	Csa03g013410
5	GO:0046482	para-aminobenzoic acid metabolic process	1	Csa05g006470
5	GO:0010262	somatic embryogenesis	1	Csa19g020610
5	GO:0009831	plant-type cell wall modification involved in multidimensional cell growth	1	Csa14g012120
5	GO:1903509	liposaccharide metabolic process	1	Csa06g029450
5	GO:0032270	positive regulation of cellular protein metabolic process	1	Csa05g088940
5	GO:0006525	arginine metabolic process	1	Csa11725s010
5	GO:0048278	vesicle docking	1	Csa02g065450
5	GO:0051053	negative regulation of DNA metabolic process	1	Csa01g002430
5	GO:0031338	regulation of vesicle fusion	1	Csa13g018750
5	GO:0016998	cell wall macromolecule catabolic process	1	Csa19g024030
5	GO:0006573	valine metabolic process	1	Csa03g013490
5	GO:0048831	regulation of shoot system development	1	Csa07g028300
5	GO:1904277	negative regulation of wax biosynthetic process	1	Csa18g034930
5	GO:1902347	response to strigolactone	1	Csa19g006200
5	GO:0009962	regulation of flavonoid biosynthetic process	1	Csa05g088940
5	GO:0071241	cellular response to inorganic substance	1	Csa17g001280
5	GO:0042364	water-soluble vitamin biosynthetic process	1	Csa20g038280
5	GO:0031163	metallo-sulfur cluster assembly	1	Csa19g052320
5	GO:0042542	response to hydrogen peroxide	1	Csa05463s010
5	GO:0032890	regulation of organic acid transport	1	Csa07g054840
5	GO:0045732	positive regulation of protein catabolic process	1	Csa03g036650
5	GO:0048825	cotyledon development	1	Csa06g028680
5	GO:0009116	nucleoside metabolic process	1	Csa08g011520
5	GO:0006066	alcohol metabolic process	1	Csa18g029550
5	GO:1901334	lactone metabolic process	1	Csa19g006200
5	GO:0009808	lignin metabolic process	1	Csa07g048050
5	GO:0008356	asymmetric cell division	1	Csa16g050440
5	GO:0010563	negative regulation of phosphorus metabolic process	1	Csa16g045150
5	GO:0044242	cellular lipid catabolic process	1	Csa07g029390
5	GO:0010440	stomatal lineage progression	1	Csa04g043660
5	GO:0009556	microsporogenesis	1	Csa03g036650
5	GO:0042273	ribosomal large subunit biogenesis	1	Csa07g062720
5	GO:0010562	positive regulation of phosphorus metabolic process	1	Csa01g025460
5	GO:0034440	lipid oxidation	1	Csa07g029390
5	GO:0019757	glycosinolate metabolic process	1	Csa07g004940
5	GO:0022618	ribonucleoprotein complex assembly	1	Csa07g062720
5	GO:0072521	purine-containing compound metabolic process	1	Csa08g011520
5	GO:1901293	nucleoside phosphate biosynthetic process	1	Csa20g038280
5	GO:0019693	ribose phosphate metabolic process	1	Csa08g011520
5	GO:0071824	protein-DNA complex subunit organization	1	Csa09g042470
5	GO:0009692	ethylene metabolic process	1	Csa17g001280
5	GO:0007018	microtubule-based movement	1	Csa15g012790
5	GO:0006040	amino sugar metabolic process	1	Csa19g024030
5	GO:0071478	cellular response to radiation	1	Csa01g025460
5	GO:0031347	regulation of defense response	1	Csa01g025460
5	GO:0042430	indole-containing compound metabolic process	1	Csa11g053440
5	GO:0048654	anther morphogenesis	1	Csa01g033020
5	GO:0008299	isoprenoid biosynthetic process	1	Csa19g006200
5	GO:0022604	regulation of cell morphogenesis	1	Csa16g050640
5	GO:0043450	alkene biosynthetic process	1	Csa17g001280
5	GO:0010346	shoot axis formation	1	Csa19g006200
5	GO:0046903	secretion	1	Csa02g065450
5	GO:0042023	DNA endoreduplication	1	Csa06g028680
5	GO:0010223	secondary shoot formation	1	Csa19g006200
5	GO:0051338	regulation of transferase activity	1	Csa16g045150
5	GO:0044273	sulfur compound catabolic process	1	Csa07g004940
5	GO:0010039	response to iron ion	1	Csa17g001280
5	GO:0051788	response to misfolded protein	1	Csa19g025150
5	GO:0046500	S-adenosylmethionine metabolic process	1	Csa17g001280
5	GO:0034762	regulation of transmembrane transport	1	Csa04g014930
5	GO:0005996	monosaccharide metabolic process	1	Csa17g099020
5	GO:0009851	auxin biosynthetic process	1	Csa11g005420
5	GO:0043038	amino acid activation	1	Csa20g038940
5	GO:0006109	regulation of carbohydrate metabolic process	1	Csa34454s010
5	GO:0044801	single-organism membrane fusion	1	Csa13g018750
5	GO:0046283	anthocyanin-containing compound metabolic process	1	Csa05g088940
5	GO:1902275	regulation of chromatin organization	1	Csa05g088940
5	GO:1905269	positive regulation of chromatin organization	1	Csa05g088940
5	GO:1900674	olefin biosynthetic process	1	Csa17g001280
5	GO:1901616	organic hydroxy compound catabolic process	1	Csa18g029550
5	GO:0009072	aromatic amino acid family metabolic process	1	Csa11g053440
5	GO:0010109	regulation of photosynthesis	1	Csa06g024920
5	GO:0016577	histone demethylation	1	Csa15g031170
5	GO:1904276	regulation of wax biosynthetic process	1	Csa18g034930
5	GO:0008643	carbohydrate transport	1	Csa07g038830
5	GO:0006766	vitamin metabolic process	1	Csa20g038280
5	GO:0009832	plant-type cell wall biogenesis	1	Csa18g030570
5	GO:0006839	mitochondrial transport	1	Csa13g057450
5	GO:0048284	organelle fusion	1	Csa13g018750
5	GO:0019759	glycosinolate catabolic process	1	Csa07g004940
5	GO:0010187	negative regulation of seed germination	1	Csa14g004860
5	GO:0006528	asparagine metabolic process	1	Csa06g020990
5	GO:0032984	macromolecular complex disassembly	1	Csa03g053850
5	GO:0010101	post-embryonic root morphogenesis	1	Csa16g045150
5	GO:0006887	exocytosis	1	Csa02g065450
5	GO:0051169	nuclear transport	1	Csa08g052340
5	GO:0001510	RNA methylation	1	Csa08g006650
5	GO:0016125	sterol metabolic process	1	Csa15g002250
5	GO:0048467	gynoecium development	1	Csa11g005420
5	GO:0042547	cell wall modification involved in multidimensional cell growth	1	Csa14g012120
5	GO:2000280	regulation of root development	1	Csa20g005540
5	GO:0042176	regulation of protein catabolic process	1	Csa03g036650
5	GO:0048314	embryo sac morphogenesis	1	Csa07g061670
5	GO:0048455	stamen formation	1	Csa19g025150
5	GO:1902066	regulation of cell wall pectin metabolic process	1	Csa34454s010
5	GO:0033043	regulation of organelle organization	1	Csa13g018750
5	GO:0051952	regulation of amine transport	1	Csa07g054840
5	GO:0043467	regulation of generation of precursor metabolites and energy	1	Csa06g024920
5	GO:0071826	ribonucleoprotein complex subunit organization	1	Csa07g062720
5	GO:0003002	regionalization	1	Csa11g005420
5	GO:0007010	cytoskeleton organization	1	Csa05g021170
5	GO:0019216	regulation of lipid metabolic process	1	Csa01g025460
5	GO:0000304	response to singlet oxygen	1	Csa20g024330
5	GO:0051276	chromosome organization	1	Csa09g042470
5	GO:0006643	membrane lipid metabolic process	1	Csa06g029450
5	GO:1901617	organic hydroxy compound biosynthetic process	1	Csa15g002250
5	GO:0042254	ribosome biogenesis	1	Csa07g062720
5	GO:0008202	steroid metabolic process	1	Csa15g002250
5	GO:0051054	positive regulation of DNA metabolic process	1	Csa16g045150
5	GO:0045736	negative regulation of cyclin-dependent protein serine/threonine kinase activity	1	Csa16g045150
5	GO:0030201	heparan sulfate proteoglycan metabolic process	1	Csa20g005700
5	GO:0070925	organelle assembly	1	Csa07g062720
5	GO:0007127	meiosis I	1	Csa07g061670
5	GO:0034599	cellular response to oxidative stress	1	Csa20g024330
5	GO:1904029	regulation of cyclin-dependent protein kinase activity	1	Csa16g045150
5	GO:0052696	flavonoid glucuronidation	1	Csa05g006470
5	GO:0044724	single-organism carbohydrate catabolic process	1	Csa18g029550
5	GO:1901136	carbohydrate derivative catabolic process	1	Csa19g024030
5	GO:0046890	regulation of lipid biosynthetic process	1	Csa01g025460
5	GO:0006342	chromatin silencing	1	Csa03g057960
5	GO:0030258	lipid modification	1	Csa07g029390
5	GO:0016226	iron-sulfur cluster assembly	1	Csa19g052320
5	GO:0009718	anthocyanin-containing compound biosynthetic process	1	Csa05g088940
5	GO:0031537	regulation of anthocyanin metabolic process	1	Csa05g088940
5	GO:0009081	branched-chain amino acid metabolic process	1	Csa03g013490
5	GO:0090174	organelle membrane fusion	1	Csa13g018750
5	GO:0009806	lignan metabolic process	1	Csa11g041340
5	GO:0048440	carpel development	1	Csa11g005420
5	GO:0019310	inositol catabolic process	1	Csa18g029550
5	GO:0097033	mitochondrial respiratory chain complex III biogenesis	1	Csa12g026290
5	GO:0016050	vesicle organization	1	Csa13g018750
6	GO:0009553	embryo sac development	1	Csa07g061670
6	GO:0006904	vesicle docking involved in exocytosis	1	Csa02g065450
6	GO:0010102	lateral root morphogenesis	1	Csa16g045150
6	GO:0030203	glycosaminoglycan metabolic process	1	Csa20g005700
6	GO:0010226	response to lithium ion	1	Csa01g025740
6	GO:0009165	nucleotide biosynthetic process	1	Csa20g038280
6	GO:0071452	cellular response to singlet oxygen	1	Csa20g024330
6	GO:0010288	response to lead ion	1	Csa08g024050
6	GO:0045937	positive regulation of phosphate metabolic process	1	Csa01g025460
6	GO:0010051	xylem and phloem pattern formation	1	Csa11g005420
6	GO:0071248	cellular response to metal ion	1	Csa17g001280
6	GO:0034728	nucleosome organization	1	Csa09g042470
6	GO:0019318	hexose metabolic process	1	Csa17g099020
6	GO:0033108	mitochondrial respiratory chain complex assembly	1	Csa12g026290
6	GO:1901600	strigolactone metabolic process	1	Csa19g006200
6	GO:0006529	asparagine biosynthetic process	1	Csa06g020990
6	GO:0009062	fatty acid catabolic process	1	Csa07g029390
6	GO:0034614	cellular response to reactive oxygen species	1	Csa20g024330
6	GO:0065004	protein-DNA complex assembly	1	Csa09g042470
6	GO:0010143	cutin biosynthetic process	1	Csa15g015170
6	GO:0090305	nucleic acid phosphodiester bond hydrolysis	1	Csa07g061670
6	GO:0006873	cellular ion homeostasis	1	Csa01g025740
6	GO:0006626	protein targeting to mitochondrion	1	Csa13g057450
6	GO:0006026	aminoglycan catabolic process	1	Csa19g024030
6	GO:0071073	positive regulation of phospholipid biosynthetic process	1	Csa01g025460
6	GO:0034551	mitochondrial respiratory chain complex III assembly	1	Csa12g026290
6	GO:0009827	plant-type cell wall modification	1	Csa14g012120
6	GO:0006527	arginine catabolic process	1	Csa11725s010
6	GO:0000027	ribosomal large subunit assembly	1	Csa07g062720
6	GO:0042548	regulation of photosynthesis, light reaction	1	Csa06g024920
6	GO:0044744	protein targeting to nucleus	1	Csa08g052340
6	GO:0044070	regulation of anion transport	1	Csa04g014930
6	GO:0009123	nucleoside monophosphate metabolic process	1	Csa08g011520
6	GO:0052546	cell wall pectin metabolic process	1	Csa34454s010
6	GO:0009098	leucine biosynthetic process	1	Csa03g013490
6	GO:0043241	protein complex disassembly	1	Csa03g053850
6	GO:0009411	response to UV	1	Csa01g025460
6	GO:0019751	polyol metabolic process	1	Csa18g029550
6	GO:0045936	negative regulation of phosphate metabolic process	1	Csa16g045150
6	GO:0071482	cellular response to light stimulus	1	Csa01g025460
6	GO:1904030	negative regulation of cyclin-dependent protein kinase activity	1	Csa16g045150
6	GO:0009064	glutamine family amino acid metabolic process	1	Csa11725s010
6	GO:0055088	lipid homeostasis	1	Csa01g025460
6	GO:0009259	ribonucleotide metabolic process	1	Csa08g011520
6	GO:0008156	negative regulation of DNA replication	1	Csa01g002430
6	GO:0007167	enzyme linked receptor protein signaling pathway	1	Csa03g013410
6	GO:0006586	indolalkylamine metabolic process	1	Csa11g053440
6	GO:0042727	flavin-containing compound biosynthetic process	1	Csa20g038280
6	GO:0009132	nucleoside diphosphate metabolic process	1	Csa08g011520
6	GO:0009734	auxin-activated signaling pathway	1	Csa11g005420
6	GO:0006767	water-soluble vitamin metabolic process	1	Csa20g038280
6	GO:0031540	regulation of anthocyanin biosynthetic process	1	Csa05g088940
6	GO:0006163	purine nucleotide metabolic process	1	Csa08g011520
6	GO:0016114	terpenoid biosynthetic process	1	Csa19g006200
6	GO:0015837	amine transport	1	Csa07g054840
6	GO:0045005	DNA-dependent DNA replication maintenance of fidelity	1	Csa01g002430
6	GO:0009073	aromatic amino acid family biosynthetic process	1	Csa11g053440
6	GO:0070076	histone lysine demethylation	1	Csa15g031170
6	GO:0030488	tRNA methylation	1	Csa08g006650
6	GO:0006552	leucine catabolic process	1	Csa09g053450
6	GO:0042435	indole-containing compound biosynthetic process	1	Csa11g053440
6	GO:0006338	chromatin remodeling	1	Csa05g088940
6	GO:0010476	gibberellin mediated signaling pathway	1	Csa11g005420
6	GO:0043549	regulation of kinase activity	1	Csa16g045150
6	GO:0045740	positive regulation of DNA replication	1	Csa16g045150
6	GO:0009085	lysine biosynthetic process	1	Csa11g083760
6	GO:0006606	protein import into nucleus	1	Csa08g052340
6	GO:0009099	valine biosynthetic process	1	Csa03g013490
6	GO:0015772	oligosaccharide transport	1	Csa07g038830
6	GO:0071071	regulation of phospholipid biosynthetic process	1	Csa01g025460
6	GO:0006023	aminoglycan biosynthetic process	1	Csa20g005700
6	GO:0071103	DNA conformation change	1	Csa09g042470
6	GO:0045814	negative regulation of gene expression, epigenetic	1	Csa03g057960
6	GO:0030162	regulation of proteolysis	1	Csa03g028520
6	GO:1902593	single-organism nuclear import	1	Csa08g052340
6	GO:0072655	establishment of protein localization to mitochondrion	1	Csa13g057450
6	GO:0006694	steroid biosynthetic process	1	Csa15g002250
6	GO:1903725	regulation of phospholipid metabolic process	1	Csa01g025460
6	GO:0010206	photosystem II repair	1	Csa06g046550
6	GO:0071446	cellular response to salicylic acid stimulus	1	Csa01g025460
6	GO:0006030	chitin metabolic process	1	Csa19g024030
6	GO:0042255	ribosome assembly	1	Csa07g062720
6	GO:0048768	root hair cell tip growth	1	Csa19g026200
6	GO:0015012	heparan sulfate proteoglycan biosynthetic process	1	Csa20g005700
6	GO:1901606	alpha-amino acid catabolic process	1	Csa11725s010
6	GO:0006556	S-adenosylmethionine biosynthetic process	1	Csa17g001280
6	GO:0006664	glycolipid metabolic process	1	Csa06g029450
6	GO:0006612	protein targeting to membrane	1	Csa06g053990
6	GO:1990542	mitochondrial transmembrane transport	1	Csa13g057450
6	GO:0016126	sterol biosynthetic process	1	Csa15g002250
6	GO:0006913	nucleocytoplasmic transport	1	Csa08g052340
6	GO:0031497	chromatin assembly	1	Csa09g042470
6	GO:0046348	amino sugar catabolic process	1	Csa19g024030
6	GO:0019760	glucosinolate metabolic process	1	Csa07g004940
6	GO:0071365	cellular response to auxin stimulus	1	Csa11g005420
6	GO:0042278	purine nucleoside metabolic process	1	Csa08g011520
6	GO:0006906	vesicle fusion	1	Csa13g018750
6	GO:1901071	glucosamine-containing compound metabolic process	1	Csa19g024030
6	GO:0030091	protein repair	1	Csa06g046550
6	GO:0006333	chromatin assembly or disassembly	1	Csa09g042470
6	GO:0042886	amide transport	1	Csa03g028380
6	GO:0048527	lateral root development	1	Csa16g045150
6	GO:0000038	very long-chain fatty acid metabolic process	1	Csa16g028550
6	GO:0031056	regulation of histone modification	1	Csa05g088940
6	GO:0051955	regulation of amino acid transport	1	Csa07g054840
6	GO:0006549	isoleucine metabolic process	1	Csa03g013490
6	GO:0019762	glucosinolate catabolic process	1	Csa07g004940
6	GO:0009082	branched-chain amino acid biosynthetic process	1	Csa03g013490
6	GO:0006334	nucleosome assembly	1	Csa09g042470
6	GO:0031401	positive regulation of protein modification process	1	Csa05g088940
6	GO:0010345	suberin biosynthetic process	1	Csa15g015170
6	GO:0015833	peptide transport	1	Csa03g028380
6	GO:0000079	regulation of cyclin-dependent protein serine/threonine kinase activity	1	Csa16g045150
6	GO:1901336	lactone biosynthetic process	1	Csa19g006200
6	GO:0009809	lignin biosynthetic process	1	Csa07g048050
6	GO:0009060	aerobic respiration	1	Csa10g006500
6	GO:0019395	fatty acid oxidation	1	Csa07g029390
6	GO:0006568	tryptophan metabolic process	1	Csa11g053440
6	GO:0034765	regulation of ion transmembrane transport	1	Csa04g014930
6	GO:0071281	cellular response to iron ion	1	Csa17g001280
6	GO:0040029	regulation of gene expression, epigenetic	1	Csa03g057960
6	GO:0046164	alcohol catabolic process	1	Csa18g029550
6	GO:0031058	positive regulation of histone modification	1	Csa05g088940
6	GO:0006029	proteoglycan metabolic process	1	Csa20g005700
6	GO:0010252	auxin homeostasis	1	Csa11g005420
6	GO:0009119	ribonucleoside metabolic process	1	Csa08g011520
6	GO:0051348	negative regulation of transferase activity	1	Csa16g045150
6	GO:0009807	lignan biosynthetic process	1	Csa11g041340
6	GO:0043039	tRNA aminoacylation	1	Csa20g038940
6	GO:0072387	flavin adenine dinucleotide metabolic process	1	Csa20g038280
6	GO:0009693	ethylene biosynthetic process	1	Csa17g001280
6	GO:1902348	cellular response to strigolactone	1	Csa19g006200
6	GO:0010769	regulation of cell morphogenesis involved in differentiation	1	Csa16g050640
6	GO:0071370	cellular response to gibberellin stimulus	1	Csa11g005420
6	GO:0031400	negative regulation of protein modification process	1	Csa16g045150
7	GO:0034504	protein localization to nucleus	1	Csa08g052340
7	GO:0006595	polyamine metabolic process	1	Csa11725s010
7	GO:0000162	tryptophan biosynthetic process	1	Csa11g053440
7	GO:0006383	transcription from RNA polymerase III promoter	1	Csa13g055690
7	GO:0043648	dicarboxylic acid metabolic process	1	Csa11g083760
7	GO:0017004	cytochrome complex assembly	1	Csa12g026290
7	GO:0055081	anion homeostasis	1	Csa20g005540
7	GO:0016106	sesquiterpenoid biosynthetic process	1	Csa19g006200
7	GO:0001932	regulation of protein phosphorylation	1	Csa16g045150
7	GO:0098656	anion transmembrane transport	1	Csa04g014930
7	GO:1901072	glucosamine-containing compound catabolic process	1	Csa19g024030
7	GO:1903959	regulation of anion transmembrane transport	1	Csa04g014930
7	GO:0009185	ribonucleoside diphosphate metabolic process	1	Csa08g011520
7	GO:0042326	negative regulation of phosphorylation	1	Csa16g045150
7	GO:0030166	proteoglycan biosynthetic process	1	Csa20g005700
7	GO:0046219	indolalkylamine biosynthetic process	1	Csa11g053440
7	GO:0008214	protein dealkylation	1	Csa15g031170
7	GO:1901985	positive regulation of protein acetylation	1	Csa05g088940
7	GO:0098660	inorganic ion transmembrane transport	1	Csa16g044680
7	GO:0007169	transmembrane receptor protein tyrosine kinase signaling pathway	1	Csa03g013410
7	GO:0016024	CDP-diacylglycerol biosynthetic process	1	Csa15g015170
7	GO:0006024	glycosaminoglycan biosynthetic process	1	Csa20g005700
7	GO:0006661	phosphatidylinositol biosynthetic process	1	Csa01g025460
7	GO:0019374	galactolipid metabolic process	1	Csa06g029450
7	GO:0006366	transcription from RNA polymerase II promoter	1	Csa05g088940
7	GO:0070585	protein localization to mitochondrion	1	Csa13g057450
7	GO:0009097	isoleucine biosynthetic process	1	Csa03g013490
7	GO:0035066	positive regulation of histone acetylation	1	Csa05g088940
7	GO:0030150	protein import into mitochondrial matrix	1	Csa13g057450
7	GO:0006284	base-excision repair	1	Csa19g024100
7	GO:0046174	polyol catabolic process	1	Csa18g029550
7	GO:0080143	regulation of amino acid export	1	Csa07g054840
7	GO:0035825	reciprocal DNA recombination	1	Csa07g061670
7	GO:0006359	regulation of transcription from RNA polymerase III promoter	1	Csa13g055690
7	GO:0008380	RNA splicing	1	Csa03g010580
7	GO:0006635	fatty acid beta-oxidation	1	Csa07g029390
7	GO:0009126	purine nucleoside monophosphate metabolic process	1	Csa08g011520
7	GO:0033673	negative regulation of kinase activity	1	Csa16g045150
7	GO:0001933	negative regulation of protein phosphorylation	1	Csa16g045150
7	GO:0070544	histone H3-K36 demethylation	1	Csa15g031170
7	GO:0098771	inorganic ion homeostasis	1	Csa20g005540
7	GO:0009089	lysine biosynthetic process via diaminopimelate	1	Csa11g083760
7	GO:0006418	tRNA aminoacylation for protein translation	1	Csa20g038940
7	GO:0072350	tricarboxylic acid metabolic process	1	Csa10g006500
7	GO:0006714	sesquiterpenoid metabolic process	1	Csa19g006200
7	GO:0090329	regulation of DNA-dependent DNA replication	1	Csa01g002430
7	GO:0009161	ribonucleoside monophosphate metabolic process	1	Csa08g011520
7	GO:0048571	long-day photoperiodism	1	Csa04g043660
7	GO:0032973	amino acid export	1	Csa07g054840
7	GO:0043248	proteasome assembly	1	Csa19g025150
7	GO:0051170	nuclear import	1	Csa08g052340
7	GO:0042325	regulation of phosphorylation	1	Csa16g045150
7	GO:0046128	purine ribonucleoside metabolic process	1	Csa08g011520
7	GO:1901601	strigolactone biosynthetic process	1	Csa19g006200
7	GO:0006323	DNA packaging	1	Csa09g042470
7	GO:0010225	response to UV-C	1	Csa01g025460
7	GO:0098655	cation transmembrane transport	1	Csa16g044680
7	GO:0006012	galactose metabolic process	1	Csa17g099020
7	GO:2000104	negative regulation of DNA-dependent DNA replication	1	Csa01g002430
7	GO:0034644	cellular response to UV	1	Csa01g025460
7	GO:0010513	positive regulation of phosphatidylinositol biosynthetic process	1	Csa01g025460
7	GO:0009740	gibberellic acid mediated signaling pathway	1	Csa11g005420
7	GO:0045038	protein import into chloroplast thylakoid membrane	1	Csa06g053990
7	GO:0042549	photosystem II stabilization	1	Csa06g024920
7	GO:0006357	regulation of transcription from RNA polymerase II promoter	1	Csa05g088940
7	GO:0072511	divalent inorganic cation transport	1	Csa16g044680
7	GO:0043624	cellular protein complex disassembly	1	Csa03g053850
7	GO:0035065	regulation of histone acetylation	1	Csa05g088940
7	GO:0015698	inorganic anion transport	1	Csa04g014930
7	GO:0006032	chitin catabolic process	1	Csa19g024030
7	GO:0072388	flavin adenine dinucleotide biosynthetic process	1	Csa20g038280
7	GO:0016073	snRNA metabolic process	1	Csa19g003150
7	GO:0009645	response to low light intensity stimulus	1	Csa03g047470
7	GO:0006415	translational termination	1	Csa03g053850
7	GO:0046443	FAD metabolic process	1	Csa20g038280
7	GO:0016108	tetraterpenoid metabolic process	1	Csa14g010030
7	GO:0009065	glutamine family amino acid catabolic process	1	Csa11725s010
7	GO:0006857	oligopeptide transport	1	Csa03g028380
7	GO:0072329	monocarboxylic acid catabolic process	1	Csa07g029390
7	GO:0009135	purine nucleoside diphosphate metabolic process	1	Csa08g011520
7	GO:0015766	disaccharide transport	1	Csa07g038830
7	GO:0046341	CDP-diacylglycerol metabolic process	1	Csa15g015170
7	GO:1901983	regulation of protein acetylation	1	Csa05g088940
7	GO:0048478	replication fork protection	1	Csa01g002430
7	GO:0009150	purine ribonucleotide metabolic process	1	Csa08g011520
7	GO:0010511	regulation of phosphatidylinositol biosynthetic process	1	Csa01g025460
7	GO:0045859	regulation of protein kinase activity	1	Csa16g045150
8	GO:0006596	polyamine biosynthetic process	1	Csa11725s010
8	GO:0006063	uronic acid metabolic process	1	Csa05g006470
8	GO:0071900	regulation of protein serine/threonine kinase activity	1	Csa16g045150
8	GO:0016180	snRNA processing	1	Csa19g003150
8	GO:0071494	cellular response to UV-C	1	Csa01g025460
8	GO:0000375	RNA splicing, via transesterification reactions	1	Csa03g010580
8	GO:0009179	purine ribonucleoside diphosphate metabolic process	1	Csa08g011520
8	GO:0072506	trivalent inorganic anion homeostasis	1	Csa20g005540
8	GO:0006747	FAD biosynthetic process	1	Csa20g038280
8	GO:0008216	spermidine metabolic process	1	Csa11725s010
8	GO:0016116	carotenoid metabolic process	1	Csa14g010030
8	GO:0017062	respiratory chain complex III assembly	1	Csa12g026290
8	GO:2000758	positive regulation of peptidyl-lysine acetylation	1	Csa05g088940
8	GO:0006419	alanyl-tRNA aminoacylation	1	Csa20g038940
8	GO:0006102	isocitrate metabolic process	1	Csa10g006500
8	GO:0018874	benzoate metabolic process	1	Csa05g006470
8	GO:0046451	diaminopimelate metabolic process	1	Csa11g083760
8	GO:0098662	inorganic cation transmembrane transport	1	Csa16g044680
8	GO:0046037	GMP metabolic process	1	Csa08g011520
8	GO:0009696	salicylic acid metabolic process	1	Csa05g006470
8	GO:0090630	activation of GTPase activity	1	Csa13g018750
8	GO:0046710	GDP metabolic process	1	Csa08g011520
8	GO:0070838	divalent metal ion transport	1	Csa16g044680
8	GO:0006469	negative regulation of protein kinase activity	1	Csa16g045150
8	GO:0015770	sucrose transport	1	Csa07g038830
8	GO:0080129	proteasome core complex assembly	1	Csa19g025150
8	GO:1901068	guanosine-containing compound metabolic process	1	Csa08g011520
8	GO:0000041	transition metal ion transport	1	Csa20g042740
8	GO:0006821	chloride transport	1	Csa04g014930
8	GO:2000756	regulation of peptidyl-lysine acetylation	1	Csa05g088940
8	GO:0000398	mRNA splicing, via spliceosome	1	Csa03g010580
8	GO:0009167	purine ribonucleoside monophosphate metabolic process	1	Csa08g011520
9	GO:0019585	glucuronate metabolic process	1	Csa05g006470
9	GO:0006816	calcium ion transport	1	Csa16g044680
9	GO:0055062	phosphate ion homeostasis	1	Csa20g005540
9	GO:0016122	xanthophyll metabolic process	1	Csa14g010030
9	GO:0070588	calcium ion transmembrane transport	1	Csa16g044680
9	GO:0071901	negative regulation of protein serine/threonine kinase activity	1	Csa16g045150
9	GO:0000377	RNA splicing, via transesterification reactions with bulged adenosine as nucleophile	1	Csa03g010580
9	GO:0006825	copper ion transport	1	Csa20g042740
9	GO:0008295	spermidine biosynthetic process	1	Csa11725s010
10	GO:0052695	cellular glucuronidation	1	Csa05g006470
10	GO:0010028	xanthophyll cycle	1	Csa14g010030

## Sheet: Cellular Component
Table S10. GO classification and KEGG metabolic pathways for the differentially expressed genes DEGs down regulated in GPD1 #2 at 16-21 days after flowering DAF. Gene ontology distribution of the transcripts into molecular function, biological process, cellular component, and metabolic pathways . The number of transcripts encoded for each category is represented as well as the GO level for each c…
GO Level	Term ID	Term (Name)	Number of Sequences	Sequences Names
1	GO:0003674	molecular_function	314	Csa07g007830, Csa04g060660, Csa19g025320, Csa19g015080, Csa14g055130, Csa06g054300, Csa13g036450, Csa20g082130, Csa16g028550, Csa13g016600, Csa11g080050, Csa01g001290, Csa04g049630, Csa08g011370, Csa03g053850, Csa08g029900, Csa07g050100, Csa14g043950, Csa14g025720, Csa17g098260, Csa12g079590, Csa06g050170, Csa12g054150, Csa19g024100, Csa11g012490, Csa04g011120, Csa03g029970, Csa05g088940, Csa16g0…
2	GO:0005488	binding	211	Csa07g007830, Csa14g055130, Csa06g054300, Csa20g082130, Csa01g001290, Csa03g053850, Csa07g050100, Csa14g043950, Csa12g079590, Csa19g024100, Csa11g012490, Csa04g011120, Csa03g029970, Csa05g088940, Csa11g070480, Csa16g019940, Csa03g028520, Csa11g093140, Csa19g025340, Csa15g026670, Csa04g043660, Csa11g086010, Csa11g069590, Csa08g017210, Csa14g037480, Csa11g004520, Csa04g015820, Csa19g026420, Csa07g0…
2	GO:0003824	catalytic activity	173	Csa18g002320, Csa19g015080, Csa04g060660, Csa19g025320, Csa14g055130, Csa13g036450, Csa16g028550, Csa14g012120, Csa19g026490, Csa13g016600, Csa01g042550, Csa17g013850, Csa11g080050, Csa01g001290, Csa18g039960, Csa04g049630, Csa08g029900, Csa02g071960, Csa20g062910, Csa12g003770, Csa14g043950, Csa09g053450, Csa17g098260, Csa14g025720, Csa04g011640, Csa05g006470, Csa06g050170, Csa12g054150, Csa09g0…
3	GO:0097159	organic cyclic compound binding	126	Csa07g007830, Csa06g054300, Csa20g082130, Csa01g042550, Csa01g001290, Csa09g015850, Csa17g042860, Csa03g053850, Csa07g050100, Csa14g043950, Csa14g004860, Csa09g053450, Csa04g011640, Csa15g059740, Csa17g043280, Csa05g088940, Csa20g038940, Csa11g070480, Csa01g027950, Csa01g002430, Csa18g003760, Csa19g024530, Csa01g017210, Csa19g025340, Csa17g002260, Csa06g008820, Csa13g002260, Csa11g086010, Csa20g0…
3	GO:1901363	heterocyclic compound binding	126	Csa07g007830, Csa06g054300, Csa20g082130, Csa01g042550, Csa01g001290, Csa09g015850, Csa17g042860, Csa03g053850, Csa07g050100, Csa14g043950, Csa14g004860, Csa09g053450, Csa04g011640, Csa15g059740, Csa17g043280, Csa05g088940, Csa20g038940, Csa11g070480, Csa01g027950, Csa01g002430, Csa18g003760, Csa19g024530, Csa01g017210, Csa19g025340, Csa17g002260, Csa06g008820, Csa13g002260, Csa11g086010, Csa20g0…
3	GO:0043167	ion binding	84	Csa02g067810, Csa19g021560, Csa19g046580, Csa18g024150, Csa19g026450, Csa19g024030, Csa09g050300, Csa16g044680, Csa04g049790, Csa19g026370, Csa19g026490, Csa03g028690, Csa09g015850, Csa18g039960, Csa20g024330, Csa17g042860, Csa05g020850, Csa12g079820, Csa03g033080, Csa12g003770, Csa20g062910, Csa02g071960, Csa04g032390, Csa19g021320, Csa14g004860, Csa09g053450, Csa04g011640, Csa12g065800, Csa15g0…
4	GO:0043169	cation binding	82	Csa02g067810, Csa19g021560, Csa19g046580, Csa18g024150, Csa19g026450, Csa19g024030, Csa09g050300, Csa04g049790, Csa19g026370, Csa16g044680, Csa19g026490, Csa03g028690, Csa09g015850, Csa18g039960, Csa20g024330, Csa17g042860, Csa05g020850, Csa12g079820, Csa12g003770, Csa20g062910, Csa03g033080, Csa04g032390, Csa19g021320, Csa14g004860, Csa09g053450, Csa12g065800, Csa04g011640, Csa12g079590, Csa15g0…
5	GO:0046872	metal ion binding	82	Csa02g067810, Csa19g021560, Csa19g046580, Csa18g024150, Csa19g026450, Csa09g050300, Csa19g024030, Csa04g049790, Csa19g026370, Csa16g044680, Csa19g026490, Csa03g028690, Csa09g015850, Csa18g039960, Csa20g024330, Csa17g042860, Csa05g020850, Csa12g079820, Csa12g003770, Csa20g062910, Csa03g033080, Csa04g032390, Csa19g021320, Csa09g053450, Csa14g004860, Csa12g065800, Csa04g011640, Csa12g079590, Csa15g0…
3	GO:0016740	transferase activity	70	Csa20g012980, Csa19g031800, Csa11g089620, Csa13g036450, Csa16g028550, Csa18g028990, Csa14g012120, Csa13g016600, Csa01g042550, Csa17g013850, Csa01g001290, Csa18g039960, Csa12g039120, Csa08g029900, Csa02g071960, Csa20g062910, Csa12g003770, Csa14g043950, Csa05g018480, Csa06g050380, Csa05g006470, Csa06g050170, Csa08g006650, Csa19g026000, Csa17g001280, Csa03g013640, Csa08g011520, Csa08g007140, Csa05g0…
4	GO:0003676	nucleic acid binding	59	Csa07g007830, Csa02g067810, Csa08g056400, Csa19g021560, Csa15g077880, Csa20g082130, Csa04g049790, Csa04g029420, Csa20g024330, Csa03g053850, Csa07g050100, Csa14g004860, Csa06g050380, Csa19g026440, Csa15g059740, Csa34454s010, Csa20g049180, Csa02g068570, Csa17g043280, Csa05g088940, Csa20g038940, Csa11g070480, Csa03g025850, Csa02g021670, Csa10g004010, Csa01g002430, Csa09g058950, Csa20g076180, Csa04g0…
3	GO:0016787	hydrolase activity	49	Csa18g002320, Csa19g015080, Csa04g060660, Csa19g025320, Csa14g055130, Csa19g025880, Csa18g024150, Csa19g024030, Csa14g012120, Csa16g044680, Csa12g026290, Csa13g016600, Csa07g061670, Csa04g049630, Csa19g006200, Csa14g053020, Csa09g098010, Csa11g012490, Csa03g029970, Csa04g024020, Csa18g038840, Csa01g018770, Csa13g011530, Csa14g001250, Csa13g034770, Csa18g030570, Csa15g015170, Csa03g001350, Csa05g0…
5	GO:0003677	DNA binding	48	Csa02g067810, Csa07g007830, Csa08g056400, Csa19g021560, Csa15g077880, Csa19g025340, Csa11g031260, Csa20g082130, Csa11g041340, Csa04g049790, Csa04g029420, Csa11g086010, Csa18g034930, Csa20g025400, Csa02g071140, Csa11g097430, Csa08g017210, Csa16g041630, Csa13g018640, Csa07g050100, Csa11g004520, Csa14g004860, Csa01g033020, Csa07g001280, Csa13g010890, Csa19g026420, Csa19g026440, Csa15g059740, Csa09g0…
3	GO:0005515	protein binding	47	Csa03g036650, Csa20g012980, Csa14g031640, Csa06g053990, Csa17g029540, Csa16g050440, Csa20g082130, Csa11g041340, Csa14g010040, Csa16g044680, Csa16g045150, Csa04g043660, Csa17g013850, Csa03g047470, Csa08g062490, Csa07g061670, Csa17g042840, Csa04g065490, Csa08g017210, Csa14g004860, Csa10g006500, Csa11g008820, Csa06g028680, Csa20g033370, Csa19g026200, Csa04g065940, Csa04g011120, Csa03g013640, Csa17g0…
3	GO:0036094	small molecule binding	44	Csa03g013410, Csa19g024530, Csa01g009070, Csa17g002260, Csa19g025340, Csa13g002260, Csa16g044680, Csa19g024290, Csa12g026290, Csa01g042550, Csa20g071610, Csa01g001290, Csa07g065640, Csa14g017150, Csa04g065490, Csa16g008880, Csa14g043950, Csa09g053450, Csa10g006500, Csa09g098960, Csa06g028680, Csa16g056830, Csa19g026200, Csa19g023470, Csa17g001280, Csa19g026140, Csa20g038940, Csa17g015420, Csa0340…
4	GO:0000166	nucleotide binding	43	Csa03g013410, Csa19g024530, Csa01g009070, Csa17g002260, Csa13g002260, Csa16g044680, Csa19g024290, Csa12g026290, Csa01g042550, Csa20g071610, Csa01g001290, Csa07g065640, Csa14g017150, Csa04g065490, Csa16g008880, Csa14g043950, Csa09g053450, Csa10g006500, Csa09g098960, Csa06g028680, Csa16g056830, Csa19g026200, Csa19g023470, Csa17g001280, Csa19g026140, Csa20g038940, Csa17g015420, Csa03403s010, Csa10g0…
4	GO:1901265	nucleoside phosphate binding	43	Csa03g013410, Csa19g024530, Csa01g009070, Csa17g002260, Csa13g002260, Csa16g044680, Csa19g024290, Csa12g026290, Csa01g042550, Csa20g071610, Csa01g001290, Csa07g065640, Csa14g017150, Csa04g065490, Csa16g008880, Csa14g043950, Csa09g053450, Csa10g006500, Csa09g098960, Csa06g028680, Csa16g056830, Csa19g026200, Csa19g023470, Csa17g001280, Csa19g026140, Csa20g038940, Csa17g015420, Csa03403s010, Csa10g0…
3	GO:0016491	oxidoreductase activity	42	Csa06g053990, Csa01g017210, Csa11g083760, Csa19g026450, Csa09g050300, Csa11g041340, Csa15g026670, Csa19g026490, Csa19g024290, Csa20g071610, Csa11g080050, Csa11g069590, Csa04g066280, Csa14g017150, Csa18g008560, Csa15g071520, Csa12g079820, Csa04g032390, Csa19g021320, Csa17g098260, Csa10g006500, Csa04g011640, Csa19g024960, Csa15g002250, Csa12g054150, Csa07g048050, Csa01g010350, Csa18g025250, Csa18g0…
6	GO:0046914	transition metal ion binding	42	Csa19g021560, Csa19g046580, Csa06g053990, Csa01g017210, Csa18g024370, Csa19g026450, Csa09g050300, Csa15g026670, Csa04g049790, Csa19g026370, Csa04g067710, Csa19g026490, Csa19g024290, Csa03g028690, Csa18g039960, Csa20g024330, Csa18g008560, Csa12g003770, Csa20g062910, Csa04g032390, Csa19g021320, Csa09g053450, Csa20g042740, Csa12g065800, Csa04g011640, Csa12g079590, Csa15g002250, Csa09g078940, Csa01g0…
3	GO:0097367	carbohydrate derivative binding	31	Csa03g013410, Csa19g024530, Csa19g025340, Csa17g002260, Csa16g044680, Csa19g024290, Csa12g026290, Csa01g001290, Csa07g065640, Csa04g065490, Csa16g008880, Csa14g043950, Csa09g053450, Csa09g098960, Csa06g028680, Csa16g056830, Csa19g026200, Csa19g023470, Csa17g001280, Csa19g026140, Csa20g038940, Csa17g015420, Csa03403s010, Csa12g024980, Csa12g026400, Csa16g044950, Csa15g012790, Csa19g021610, Csa18g0…
2	GO:0001071	nucleic acid binding transcription factor activity	30	Csa02g067810, Csa11g031260, Csa11g041340, Csa04g043660, Csa11g086010, Csa18g034930, Csa11g097430, Csa20g024330, Csa13g018640, Csa11g004520, Csa14g004860, Csa01g033020, Csa07g001280, Csa08g053000, Csa19g026420, Csa18g034940, Csa34454s010, Csa11g089590, Csa20g049180, Csa02g068570, Csa05g088940, Csa11g070480, Csa02g055900, Csa02g021670, Csa10g004010, Csa15g014690, Csa15g031170, Csa20g005540, Csa11g0…
3	GO:0003700	transcription factor activity, sequence-specific DNA binding	30	Csa02g067810, Csa11g031260, Csa11g041340, Csa04g043660, Csa11g086010, Csa18g034930, Csa11g097430, Csa20g024330, Csa13g018640, Csa11g004520, Csa14g004860, Csa01g033020, Csa07g001280, Csa08g053000, Csa19g026420, Csa18g034940, Csa34454s010, Csa11g089590, Csa20g049180, Csa02g068570, Csa05g088940, Csa11g070480, Csa02g055900, Csa02g021670, Csa10g004010, Csa15g014690, Csa15g031170, Csa20g005540, Csa11g0…
4	GO:0001882	nucleoside binding	30	Csa03g013410, Csa19g024530, Csa19g025340, Csa17g002260, Csa16g044680, Csa19g024290, Csa12g026290, Csa01g001290, Csa07g065640, Csa16g008880, Csa14g043950, Csa09g053450, Csa09g098960, Csa06g028680, Csa16g056830, Csa19g026200, Csa19g023470, Csa17g001280, Csa19g026140, Csa20g038940, Csa17g015420, Csa03403s010, Csa12g024980, Csa12g026400, Csa16g044950, Csa15g012790, Csa19g021610, Csa18g003760, Csa09g0…
4	GO:0032553	ribonucleotide binding	30	Csa03g013410, Csa19g024530, Csa17g002260, Csa16g044680, Csa19g024290, Csa12g026290, Csa01g001290, Csa07g065640, Csa04g065490, Csa16g008880, Csa14g043950, Csa09g053450, Csa09g098960, Csa06g028680, Csa16g056830, Csa19g026200, Csa19g023470, Csa17g001280, Csa19g026140, Csa20g038940, Csa17g015420, Csa03403s010, Csa12g024980, Csa12g026400, Csa16g044950, Csa15g012790, Csa19g021610, Csa18g003760, Csa09g0…
5	GO:0032549	ribonucleoside binding	30	Csa03g013410, Csa19g024530, Csa17g002260, Csa19g025340, Csa16g044680, Csa19g024290, Csa12g026290, Csa01g001290, Csa07g065640, Csa16g008880, Csa14g043950, Csa09g053450, Csa09g098960, Csa06g028680, Csa16g056830, Csa19g026200, Csa19g023470, Csa17g001280, Csa19g026140, Csa20g038940, Csa17g015420, Csa03403s010, Csa12g024980, Csa12g026400, Csa16g044950, Csa15g012790, Csa19g021610, Csa18g003760, Csa09g0…
5	GO:0032555	purine ribonucleotide binding	30	Csa03g013410, Csa19g024530, Csa17g002260, Csa16g044680, Csa19g024290, Csa12g026290, Csa01g001290, Csa07g065640, Csa04g065490, Csa16g008880, Csa14g043950, Csa09g053450, Csa09g098960, Csa06g028680, Csa16g056830, Csa19g026200, Csa19g023470, Csa17g001280, Csa19g026140, Csa20g038940, Csa17g015420, Csa03403s010, Csa12g024980, Csa12g026400, Csa16g044950, Csa15g012790, Csa19g021610, Csa18g003760, Csa09g0…
5	GO:0017076	purine nucleotide binding	30	Csa03g013410, Csa19g024530, Csa17g002260, Csa16g044680, Csa19g024290, Csa12g026290, Csa01g001290, Csa07g065640, Csa04g065490, Csa16g008880, Csa14g043950, Csa09g053450, Csa09g098960, Csa06g028680, Csa16g056830, Csa19g026200, Csa19g023470, Csa17g001280, Csa19g026140, Csa20g038940, Csa17g015420, Csa03403s010, Csa12g024980, Csa12g026400, Csa16g044950, Csa15g012790, Csa19g021610, Csa18g003760, Csa09g0…
5	GO:0001883	purine nucleoside binding	29	Csa03g013410, Csa19g024530, Csa17g002260, Csa16g044680, Csa19g024290, Csa12g026290, Csa01g001290, Csa07g065640, Csa16g008880, Csa14g043950, Csa09g053450, Csa09g098960, Csa06g028680, Csa16g056830, Csa19g026200, Csa19g023470, Csa17g001280, Csa19g026140, Csa20g038940, Csa17g015420, Csa03403s010, Csa12g024980, Csa12g026400, Csa16g044950, Csa15g012790, Csa19g021610, Csa18g003760, Csa09g058210, Csa16g0…
5	GO:0035639	purine ribonucleoside triphosphate binding	29	Csa03g013410, Csa19g024530, Csa17g002260, Csa16g044680, Csa19g024290, Csa12g026290, Csa01g001290, Csa07g065640, Csa16g008880, Csa14g043950, Csa09g053450, Csa09g098960, Csa06g028680, Csa16g056830, Csa19g026200, Csa19g023470, Csa17g001280, Csa19g026140, Csa20g038940, Csa17g015420, Csa03403s010, Csa12g024980, Csa12g026400, Csa16g044950, Csa15g012790, Csa19g021610, Csa18g003760, Csa09g058210, Csa16g0…
6	GO:0032550	purine ribonucleoside binding	29	Csa03g013410, Csa19g024530, Csa17g002260, Csa16g044680, Csa19g024290, Csa12g026290, Csa01g001290, Csa07g065640, Csa16g008880, Csa14g043950, Csa09g053450, Csa09g098960, Csa06g028680, Csa16g056830, Csa19g026200, Csa19g023470, Csa17g001280, Csa19g026140, Csa20g038940, Csa17g015420, Csa03403s010, Csa12g024980, Csa12g026400, Csa16g044950, Csa15g012790, Csa19g021610, Csa18g003760, Csa09g058210, Csa16g0…
6	GO:0032559	adenyl ribonucleotide binding	28	Csa03g013410, Csa19g024530, Csa17g002260, Csa16g044680, Csa19g024290, Csa12g026290, Csa01g001290, Csa07g065640, Csa16g008880, Csa14g043950, Csa09g053450, Csa09g098960, Csa06g028680, Csa16g056830, Csa19g026200, Csa17g001280, Csa19g026140, Csa20g038940, Csa17g015420, Csa03403s010, Csa12g024980, Csa12g026400, Csa16g044950, Csa15g012790, Csa19g021610, Csa18g003760, Csa09g058210, Csa16g001960
6	GO:0005524	ATP binding	28	Csa03g013410, Csa19g024530, Csa17g002260, Csa16g044680, Csa19g024290, Csa12g026290, Csa01g001290, Csa07g065640, Csa16g008880, Csa14g043950, Csa09g053450, Csa09g098960, Csa06g028680, Csa16g056830, Csa19g026200, Csa17g001280, Csa19g026140, Csa20g038940, Csa17g015420, Csa03403s010, Csa12g024980, Csa12g026400, Csa16g044950, Csa15g012790, Csa19g021610, Csa18g003760, Csa09g058210, Csa16g001960
6	GO:0030554	adenyl nucleotide binding	28	Csa03g013410, Csa19g024530, Csa17g002260, Csa16g044680, Csa19g024290, Csa12g026290, Csa01g001290, Csa07g065640, Csa16g008880, Csa14g043950, Csa09g053450, Csa09g098960, Csa06g028680, Csa16g056830, Csa19g026200, Csa17g001280, Csa19g026140, Csa20g038940, Csa17g015420, Csa03403s010, Csa12g024980, Csa12g026400, Csa16g044950, Csa15g012790, Csa19g021610, Csa18g003760, Csa09g058210, Csa16g001960
4	GO:0046906	tetrapyrrole binding	25	Csa01g017210, Csa06g054300, Csa06g008820, Csa09g050300, Csa03g047470, Csa09g015850, Csa17g042840, Csa17g042860, Csa18g008560, Csa15g071520, Csa05g020850, Csa03g033080, Csa04g032390, Csa19g021320, Csa14g037480, Csa04g011640, Csa04g015820, Csa04g067860, Csa04g043030, Csa13g030720, Csa04g046670, Csa05g001400, Csa03g033090, Csa06g036860, Csa14g037470
7	GO:0008270	zinc ion binding	24	Csa12g065800, Csa12g079590, Csa19g021560, Csa19g046580, Csa09g078940, Csa01g019400, Csa18g024370, Csa19g026000, Csa04g049790, Csa19g026370, Csa04g067710, Csa20g049180, Csa19g024290, Csa03g028690, Csa20g038940, Csa18g039960, Csa20g024330, Csa05g017780, Csa09g062100, Csa01g002430, Csa20g005540, Csa12g003770, Csa20g062910, Csa20g076180
4	GO:0016772	transferase activity, transferring phosphorus-containing groups	21	Csa03g013410, Csa19g024530, Csa06g028680, Csa17g002260, Csa19g025340, Csa08g011520, Csa19g026140, Csa01g042550, Csa01g001290, Csa17g015420, Csa03403s010, Csa12g024980, Csa16g044950, Csa14g023310, Csa04062s010, Csa19g021610, Csa16g008880, Csa20g038280, Csa14g043950, Csa12g013080, Csa09g058210
5	GO:0016301	kinase activity	18	Csa03g013410, Csa19g024530, Csa06g028680, Csa17g002260, Csa08g011520, Csa19g026140, Csa01g042550, Csa17g015420, Csa03403s010, Csa12g024980, Csa16g044950, Csa14g023310, Csa04062s010, Csa19g021610, Csa16g008880, Csa14g043950, Csa12g013080, Csa09g058210
6	GO:0043565	sequence-specific DNA binding	16	Csa07g001280, Csa11g031260, Csa20g082130, Csa34454s010, Csa11g089590, Csa20g049180, Csa18g034930, Csa03g025850, Csa20g025400, Csa10g004010, Csa13g018640, Csa20g005540, Csa09g058950, Csa11g004520, Csa01g033020, Csa17g028800
5	GO:0016773	phosphotransferase activity, alcohol group as acceptor	15	Csa03g013410, Csa19g024530, Csa06g028680, Csa17g002260, Csa19g026140, Csa01g042550, Csa17g015420, Csa03403s010, Csa12g024980, Csa16g044950, Csa19g021610, Csa16g008880, Csa14g043950, Csa12g013080, Csa09g058210
6	GO:0004672	protein kinase activity	15	Csa03g013410, Csa19g024530, Csa06g028680, Csa17g002260, Csa19g026140, Csa01g042550, Csa17g015420, Csa03403s010, Csa12g024980, Csa16g044950, Csa19g021610, Csa16g008880, Csa14g043950, Csa12g013080, Csa09g058210
4	GO:0016705	oxidoreductase activity, acting on paired donors, with incorporation or reduction of molecular oxygen	14	Csa04g011640, Csa06g053990, Csa01g017210, Csa19g026450, Csa15g026670, Csa09g050300, Csa04g043030, Csa13g030720, Csa18g008560, Csa12g079820, Csa07g003940, Csa14g055160, Csa04g032390, Csa19g021320
4	GO:0016757	transferase activity, transferring glycosyl groups	14	Csa06g050170, Csa05g006470, Csa14g012120, Csa18g030570, Csa08g007140, Csa13g016600, Csa04g066340, Csa02g055900, Csa08g061060, Csa08g014090, Csa12g039120, Csa06g039610, Csa05g018480, Csa17g099020
7	GO:0005506	iron ion binding	14	Csa04g011640, Csa15g002250, Csa06g053990, Csa01g017210, Csa19g026450, Csa09g050300, Csa15g026670, Csa18g029550, Csa19g026490, Csa04g043030, Csa13g030720, Csa18g008560, Csa04g032390, Csa19g021320
2	GO:0005215	transporter activity	13	Csa04g014930, Csa08g052340, Csa16g044680, Csa09g068450, Csa03g028380, Csa04g065490, Csa08g011370, Csa12g026400, Csa15g015170, Csa05g021130, Csa07g038830, Csa10g021930, Csa16g001960
3	GO:0031409	pigment binding	13	Csa04g015820, Csa06g008820, Csa03g047470, Csa04g046670, Csa09g015850, Csa17g042840, Csa17g042860, Csa05g020850, Csa03g033090, Csa06g036860, Csa03g033080, Csa14g037470, Csa14g037480
5	GO:0016168	chlorophyll binding	13	Csa04g015820, Csa06g008820, Csa03g047470, Csa04g046670, Csa09g015850, Csa17g042840, Csa17g042860, Csa05g020850, Csa03g033090, Csa06g036860, Csa03g033080, Csa14g037470, Csa14g037480
4	GO:0004497	monooxygenase activity	12	Csa04g011640, Csa06g053990, Csa01g017210, Csa18g008560, Csa12g079820, Csa09g050300, Csa07g003940, Csa14g055160, Csa04g032390, Csa19g021320, Csa04g043030, Csa13g030720
4	GO:0016798	hydrolase activity, acting on glycosyl bonds	12	Csa14g053020, Csa19g015080, Csa19g025320, Csa14g055130, Csa14g012120, Csa18g030570, Csa13g016600, Csa04g049630, Csa14g012250, Csa06g038760, Csa07g004940, Csa11g001930
4	GO:0016746	transferase activity, transferring acyl groups	12	Csa19g031800, Csa19g026000, Csa16g028550, Csa18g017450, Csa05g088940, Csa12g082380, Csa18g039960, Csa15g015170, Csa19g039780, Csa08g029900, Csa12g003770, Csa09g072540
4	GO:0016788	hydrolase activity, acting on ester bonds	12	Csa06g029450, Csa18g002320, Csa13g011530, Csa04g060660, Csa20g081990, Csa18g024150, Csa13g034770, Csa19g024030, Csa03g029970, Csa15g015170, Csa06g051610, Csa19g023400
5	GO:0016747	transferase activity, transferring acyl groups other than amino-acyl groups	12	Csa18g039960, Csa19g031800, Csa15g015170, Csa19g026000, Csa16g028550, Csa18g017450, Csa19g039780, Csa08g029900, Csa12g003770, Csa09g072540, Csa05g088940, Csa12g082380
5	GO:0020037	heme binding	12	Csa04g011640, Csa01g017210, Csa05g001400, Csa06g054300, Csa18g008560, Csa15g071520, Csa09g050300, Csa04g032390, Csa19g021320, Csa04g067860, Csa04g043030, Csa13g030720
5	GO:0004553	hydrolase activity, hydrolyzing O-glycosyl compounds	12	Csa14g053020, Csa19g015080, Csa04g049630, Csa19g025320, Csa14g055130, Csa14g012250, Csa14g012120, Csa18g030570, Csa06g038760, Csa07g004940, Csa11g001930, Csa13g016600
3	GO:0048037	cofactor binding	11	Csa10g001320, Csa14g017150, Csa07g048050, Csa19g056550, Csa11g053440, Csa13g025230, Csa02g071960, Csa19g024290, Csa14g055160, Csa10g006500, Csa20g071610
4	GO:0046983	protein dimerization activity	11	Csa03g025850, Csa08g017210, Csa14g031640, Csa04g065940, Csa11g053440, Csa20g082130, Csa09g042470, Csa03g057960, Csa04g043660, Csa03g047470, Csa17g028800
5	GO:0016758	transferase activity, transferring hexosyl groups	11	Csa05g006470, Csa06g050170, Csa08g061060, Csa08g014090, Csa14g012120, Csa18g030570, Csa08g007140, Csa06g039610, Csa13g016600, Csa17g099020, Csa05g018480
7	GO:0004674	protein serine/threonine kinase activity	11	Csa06g028680, Csa03g013410, Csa17g015420, Csa19g024530, Csa03403s010, Csa12g024980, Csa16g044950, Csa19g021610, Csa16g008880, Csa14g043950, Csa09g058210
3	GO:0022857	transmembrane transporter activity	10	Csa04g014930, Csa04g065490, Csa08g011370, Csa12g026400, Csa15g015170, Csa07g038830, Csa16g044680, Csa09g068450, Csa10g021930, Csa16g001960
4	GO:0008233	peptidase activity	10	Csa08g057180, Csa09g098010, Csa13g022020, Csa03g001350, Csa14g001250, Csa19g025880, Csa11g012490, Csa02g064870, Csa09g096960, Csa13g027800
3	GO:0022892	substrate-specific transporter activity	9	Csa04g014930, Csa08g052340, Csa04g065490, Csa08g011370, Csa15g015170, Csa07g038830, Csa09g068450, Csa16g044680, Csa10g021930
4	GO:0050662	coenzyme binding	9	Csa10g001320, Csa14g017150, Csa07g048050, Csa19g056550, Csa13g025230, Csa19g024290, Csa14g055160, Csa10g006500, Csa20g071610
2	GO:0098772	molecular function regulator	8	Csa04g056050, Csa04g060660, Csa13g018750, Csa06g051610, Csa14g010790, Csa16g045150, Csa16g050640, Csa11g008820
2	GO:0005198	structural molecule activity	8	Csa13g029160, Csa19g026200, Csa08g018970, Csa19g052320, Csa07g062720, Csa12g005040, Csa05g029630, Csa06g050380
4	GO:0016741	transferase activity, transferring one-carbon groups	8	Csa11g089620, Csa08g006650, Csa18g028990, Csa15g031170, Csa02g052270, Csa10g016070, Csa18g025700, Csa02g059210
4	GO:0016817	hydrolase activity, acting on acid anhydrides	8	Csa12g026400, Csa15g012790, Csa19g023470, Csa16g044680, Csa01g018770, Csa12g026290, Csa07g061670, Csa16g001960
4	GO:0022891	substrate-specific transmembrane transporter activity	8	Csa04g014930, Csa04g065490, Csa08g011370, Csa15g015170, Csa07g038830, Csa09g068450, Csa16g044680, Csa10g021930
5	GO:0008168	methyltransferase activity	8	Csa11g089620, Csa08g006650, Csa18g028990, Csa15g031170, Csa02g052270, Csa10g016070, Csa18g025700, Csa02g059210
5	GO:0070011	peptidase activity, acting on L-amino acid peptides	8	Csa08g057180, Csa09g098010, Csa13g022020, Csa03g001350, Csa14g001250, Csa19g025880, Csa02g064870, Csa09g096960
3	GO:0030234	enzyme regulator activity	7	Csa04g056050, Csa04g060660, Csa13g018750, Csa06g051610, Csa14g010790, Csa16g045150, Csa11g008820
3	GO:0016874	ligase activity	7	Csa20g012980, Csa18g024370, Csa06g020990, Csa05463s010, Csa20g062910, Csa09g053450, Csa20g038940
4	GO:0019787	ubiquitin-like protein transferase activity	7	Csa20g012980, Csa09g062100, Csa18g024370, Csa03g013640, Csa05463s010, Csa20g062910, Csa17g013850
5	GO:0016818	hydrolase activity, acting on acid anhydrides, in phosphorus-containing anhydrides	7	Csa12g026400, Csa15g012790, Csa16g044680, Csa01g018770, Csa12g026290, Csa07g061670, Csa16g001960
5	GO:0003723	RNA binding	7	Csa04g062300, Csa01g009070, Csa16g017300, Csa03g053850, Csa05g029630, Csa06g050380, Csa20g038940
5	GO:0050660	flavin adenine dinucleotide binding	7	Csa10g001320, Csa14g017150, Csa19g056550, Csa13g025230, Csa19g024290, Csa14g055160, Csa20g071610
5	GO:0004842	ubiquitin-protein transferase activity	7	Csa20g012980, Csa09g062100, Csa18g024370, Csa03g013640, Csa05463s010, Csa20g062910, Csa17g013850
6	GO:0016462	pyrophosphatase activity	7	Csa12g026400, Csa15g012790, Csa16g044680, Csa01g018770, Csa12g026290, Csa07g061670, Csa16g001960
6	GO:0004175	endopeptidase activity	7	Csa08g057180, Csa13g022020, Csa03g001350, Csa14g001250, Csa19g025880, Csa02g064870, Csa09g096960
7	GO:0017111	nucleoside-triphosphatase activity	7	Csa12g026400, Csa15g012790, Csa16g044680, Csa01g018770, Csa12g026290, Csa07g061670, Csa16g001960
3	GO:0030246	carbohydrate binding	6	Csa16g019940, Csa14g055130, Csa11g084960, Csa05g055900, Csa17g013470, Csa05463s010
3	GO:0003735	structural constituent of ribosome	6	Csa13g029160, Csa08g018970, Csa07g062720, Csa12g005040, Csa05g029630, Csa06g050380
4	GO:0017171	serine hydrolase activity	6	Csa08g057180, Csa09g098010, Csa03g001350, Csa14g001250, Csa02g064870, Csa09g096960
5	GO:0046982	protein heterodimerization activity	6	Csa03g025850, Csa08g017210, Csa20g082130, Csa09g042470, Csa03g057960, Csa17g028800
5	GO:0008236	serine-type peptidase activity	6	Csa08g057180, Csa09g098010, Csa03g001350, Csa14g001250, Csa02g064870, Csa09g096960
2	GO:0004871	signal transducer activity	5	Csa05g018130, Csa12g024980, Csa11g041340, Csa16g008880, Csa19g025150
3	GO:0016853	isomerase activity	5	Csa07g040860, Csa14g023440, Csa07g029390, Csa02g071960, Csa07g061670
3	GO:0044877	macromolecular complex binding	5	Csa03g036650, Csa03403s010, Csa15g071850, Csa05g088940, Csa19g050610
4	GO:0016614	oxidoreductase activity, acting on CH-OH group of donors	5	Csa14g017150, Csa19g056550, Csa13g025230, Csa10g006500, Csa20g071610
4	GO:0004857	enzyme inhibitor activity	5	Csa04g056050, Csa04g060660, Csa06g051610, Csa14g010790, Csa16g045150
5	GO:0042578	phosphoric ester hydrolase activity	5	Csa15g015170, Csa18g024150, Csa19g024030, Csa03g029970, Csa19g023400
5	GO:0052689	carboxylic ester hydrolase activity	5	Csa18g002320, Csa04g060660, Csa20g081990, Csa06g051610, Csa13g034770
5	GO:0015075	ion transmembrane transporter activity	5	Csa04g014930, Csa04g065490, Csa08g011370, Csa15g015170, Csa16g044680
6	GO:0030599	pectinesterase activity	5	Csa18g002320, Csa04g060660, Csa20g081990, Csa06g051610, Csa13g034770
6	GO:0004252	serine-type endopeptidase activity	5	Csa08g057180, Csa03g001350, Csa14g001250, Csa02g064870, Csa09g096960
6	GO:0016791	phosphatase activity	5	Csa15g015170, Csa18g024150, Csa19g024030, Csa03g029970, Csa19g023400
8	GO:0016887	ATPase activity	5	Csa12g026400, Csa16g044680, Csa12g026290, Csa07g061670, Csa16g001960
3	GO:0008289	lipid binding	4	Csa20g025400, Csa07g028300, Csa11g012490, Csa11g093140
3	GO:0051540	metal cluster binding	4	Csa06g053990, Csa19g024100, Csa15g071520, Csa19g052320
4	GO:0022804	active transmembrane transporter activity	4	Csa08g011370, Csa12g026400, Csa16g044680, Csa16g001960
4	GO:0051536	iron-sulfur cluster binding	4	Csa06g053990, Csa19g024100, Csa15g071520, Csa19g052320
4	GO:0042802	identical protein binding	4	Csa06g053990, Csa11g053440, Csa04g043660, Csa03g047470
5	GO:0045330	aspartyl esterase activity	4	Csa04g060660, Csa20g081990, Csa06g051610, Csa13g034770
5	GO:0001067	regulatory region nucleic acid binding	4	Csa02g067810, Csa20g005540, Csa01g033020, Csa18g034930
5	GO:0008194	UDP-glycosyltransferase activity	4	Csa05g006470, Csa08g061060, Csa08g007140, Csa17g099020
5	GO:0016709	oxidoreductase activity, acting on paired donors, with incorporation or reduction of molecular oxygen, NAD(P)H as one donor, and incorporation of one atom of oxygen	4	Csa04g011640, Csa12g079820, Csa07g003940, Csa14g055160
6	GO:0016410	N-acyltransferase activity	4	Csa18g039960, Csa19g031800, Csa12g003770, Csa05g088940
6	GO:0016407	acetyltransferase activity	4	Csa18g039960, Csa19g031800, Csa12g003770, Csa05g088940
6	GO:0000975	regulatory region DNA binding	4	Csa02g067810, Csa20g005540, Csa01g033020, Csa18g034930
7	GO:0004721	phosphoprotein phosphatase activity	4	Csa18g024150, Csa19g024030, Csa03g029970, Csa19g023400
7	GO:0005507	copper ion binding	4	Csa08g001220, Csa18g031030, Csa19g024290, Csa20g042740
7	GO:0008080	N-acetyltransferase activity	4	Csa18g039960, Csa19g031800, Csa12g003770, Csa05g088940
7	GO:0044212	transcription regulatory region DNA binding	4	Csa02g067810, Csa20g005540, Csa01g033020, Csa18g034930
8	GO:0004722	protein serine/threonine phosphatase activity	4	Csa18g024150, Csa19g024030, Csa03g029970, Csa19g023400
9	GO:0042623	ATPase activity, coupled	4	Csa12g026400, Csa16g044680, Csa07g061670, Csa16g001960
2	GO:0000988	transcription factor activity, protein binding	3	Csa18g039960, Csa12g003770, Csa05g088940
2	GO:0009055	electron carrier activity	3	Csa12g054150, Csa08g001220, Csa18g031030
3	GO:0019825	oxygen binding	3	Csa04g011640, Csa07g003940, Csa04g043030
3	GO:0000989	transcription factor activity, transcription factor binding	3	Csa18g039960, Csa12g003770, Csa05g088940
4	GO:0016667	oxidoreductase activity, acting on a sulfur group of donors	3	Csa12g054150, Csa07g047600, Csa19g024290
4	GO:0016627	oxidoreductase activity, acting on the CH-CH group of donors	3	Csa19g024960, Csa11g083760, Csa11g041340
4	GO:0003712	transcription cofactor activity	3	Csa18g039960, Csa12g003770, Csa05g088940
4	GO:0031072	heat shock protein binding	3	Csa17g029540, Csa08g062490, Csa20g002230
4	GO:0051213	dioxygenase activity	3	Csa19g026450, Csa15g026670, Csa15g031170
4	GO:0005516	calmodulin binding	3	Csa18g034580, Csa04g065490, Csa16g044680
4	GO:0051082	unfolded protein binding	3	Csa17g029540, Csa08g062490, Csa20g002230
4	GO:0043168	anion binding	3	Csa11g053440, Csa02g071960, Csa20g038940
4	GO:0032403	protein complex binding	3	Csa03g036650, Csa15g071850, Csa19g050610
5	GO:0016820	hydrolase activity, acting on acid anhydrides, catalyzing transmembrane movement of substances	3	Csa12g026400, Csa16g044680, Csa16g001960
5	GO:0042803	protein homodimerization activity	3	Csa11g053440, Csa04g043660, Csa03g047470
5	GO:0015399	primary active transmembrane transporter activity	3	Csa12g026400, Csa16g044680, Csa16g001960
6	GO:0042626	ATPase activity, coupled to transmembrane movement of substances	3	Csa12g026400, Csa16g044680, Csa16g001960
6	GO:0016762	xyloglucan:xyloglucosyl transferase activity	3	Csa14g012120, Csa18g030570, Csa13g016600
6	GO:0015405	P-P-bond-hydrolysis-driven transmembrane transporter activity	3	Csa12g026400, Csa16g044680, Csa16g001960
6	GO:0005509	calcium ion binding	3	Csa06g024920, Csa09g047800, Csa11g025180
6	GO:0008757	S-adenosylmethionine-dependent methyltransferase activity	3	Csa08g006650, Csa15g031170, Csa02g059210
6	GO:0008324	cation transmembrane transporter activity	3	Csa04g065490, Csa08g011370, Csa16g044680
8	GO:0034212	peptide N-acetyltransferase activity	3	Csa18g039960, Csa12g003770, Csa05g088940
9	GO:0061733	peptide-lysine-N-acetyltransferase activity	3	Csa18g039960, Csa12g003770, Csa05g088940
10	GO:0004402	histone acetyltransferase activity	3	Csa18g039960, Csa12g003770, Csa05g088940
10	GO:0043492	ATPase activity, coupled to movement of substances	3	Csa12g026400, Csa16g044680, Csa16g001960
2	GO:0060089	molecular transducer activity	2	Csa16g050440, Csa19g025150
3	GO:1901476	carbohydrate transporter activity	2	Csa08g011370, Csa07g038830
3	GO:0004872	receptor activity	2	Csa16g050440, Csa19g025150
3	GO:0001871	pattern binding	2	Csa14g055130, Csa11g084960
3	GO:0016829	lyase activity	2	Csa11g053440, Csa11725s010
3	GO:0005057	receptor signaling protein activity	2	Csa12g024980, Csa16g008880
4	GO:0019207	kinase regulator activity	2	Csa16g045150, Csa11g008820
4	GO:0016645	oxidoreductase activity, acting on the CH-NH group of donors	2	Csa19g056550, Csa13g025230
4	GO:0005484	SNAP receptor activity	2	Csa14g010040, Csa04g050450
4	GO:0016701	oxidoreductase activity, acting on single donors with incorporation of molecular oxygen	2	Csa06g053990, Csa18g029550
4	GO:0019899	enzyme binding	2	Csa03g028520, Csa13g018750
4	GO:0016879	ligase activity, forming carbon-nitrogen bonds	2	Csa06g020990, Csa09g053450
4	GO:0015144	carbohydrate transmembrane transporter activity	2	Csa08g011370, Csa07g038830
4	GO:0016859	cis-trans isomerase activity	2	Csa07g040860, Csa14g023440
4	GO:0016769	transferase activity, transferring nitrogenous groups	2	Csa03g013490, Csa02g071960
4	GO:0022803	passive transmembrane transporter activity	2	Csa04g014930, Csa04g065490
4	GO:0030170	pyridoxal phosphate binding	2	Csa11g053440, Csa02g071960
4	GO:0004702	receptor signaling protein serine/threonine kinase activity	2	Csa12g024980, Csa16g008880
4	GO:0030247	polysaccharide binding	2	Csa14g055130, Csa11g084960
5	GO:0003755	peptidyl-prolyl cis-trans isomerase activity	2	Csa07g040860, Csa14g023440
5	GO:0016706	oxidoreductase activity, acting on paired donors, with incorporation or reduction of molecular oxygen, 2-oxoglutarate as one donor, and incorporation of one atom each of oxygen into both donors	2	Csa19g026450, Csa15g026670
5	GO:0019887	protein kinase regulator activity	2	Csa16g045150, Csa11g008820
5	GO:0022838	substrate-specific channel activity	2	Csa04g014930, Csa04g065490
5	GO:0008483	transaminase activity	2	Csa03g013490, Csa02g071960
5	GO:0015036	disulfide oxidoreductase activity	2	Csa12g054150, Csa07g047600
5	GO:0016779	nucleotidyltransferase activity	2	Csa19g025340, Csa20g038280
5	GO:0036033	mediator complex binding	2	Csa15g071850, Csa19g050610
5	GO:0015267	channel activity	2	Csa04g014930, Csa04g065490
5	GO:0016628	oxidoreductase activity, acting on the CH-CH group of donors, NAD or NADP as acceptor	2	Csa11g083760, Csa11g041340
5	GO:0051119	sugar transmembrane transporter activity	2	Csa08g011370, Csa07g038830
5	GO:0019139	cytokinin dehydrogenase activity	2	Csa19g056550, Csa13g025230
6	GO:0008378	galactosyltransferase activity	2	Csa08g014090, Csa17g099020
6	GO:0022836	gated channel activity	2	Csa04g014930, Csa04g065490
6	GO:0035251	UDP-glucosyltransferase activity	2	Csa05g006470, Csa08g061060
6	GO:0005216	ion channel activity	2	Csa04g014930, Csa04g065490
6	GO:0016538	cyclin-dependent protein serine/threonine kinase regulator activity	2	Csa16g045150, Csa11g008820
6	GO:0008810	cellulase activity	2	Csa14g055130, Csa11g001930
6	GO:0003690	double-stranded DNA binding	2	Csa01g033020, Csa18g034930
6	GO:0008509	anion transmembrane transporter activity	2	Csa04g014930, Csa15g015170
6	GO:0004650	polygalacturonase activity	2	Csa14g053020, Csa14g012250
6	GO:0015035	protein disulfide oxidoreductase activity	2	Csa12g054150, Csa07g047600
6	GO:0046527	glucosyltransferase activity	2	Csa05g006470, Csa08g061060
6	GO:0070001	aspartic-type peptidase activity	2	Csa13g022020, Csa19g025880
7	GO:0050897	cobalt ion binding	2	Csa19g024290, Csa09g053450
7	GO:0005244	voltage-gated ion channel activity	2	Csa04g014930, Csa04g065490
7	GO:0022890	inorganic cation transmembrane transporter activity	2	Csa04g065490, Csa16g044680
7	GO:0004190	aspartic-type endopeptidase activity	2	Csa13g022020, Csa19g025880
7	GO:1990837	sequence-specific double-stranded DNA binding	2	Csa01g033020, Csa18g034930
7	GO:0022832	voltage-gated channel activity	2	Csa04g014930, Csa04g065490
8	GO:0003774	motor activity	2	Csa15g012790, Csa01g018770
8	GO:0046873	metal ion transmembrane transporter activity	2	Csa04g065490, Csa16g044680
8	GO:0000976	transcription regulatory region sequence-specific DNA binding	2	Csa01g033020, Csa18g034930
9	GO:0003777	microtubule motor activity	2	Csa15g012790, Csa01g018770
2	GO:0045735	nutrient reservoir activity	1	Csa12g021990
3	GO:0005200	structural constituent of cytoskeleton	1	Csa19g026200
3	GO:0016247	channel regulator activity	1	Csa04g056050
3	GO:0005085	guanyl-nucleotide exchange factor activity	1	Csa16g050640
3	GO:0008144	drug binding	1	Csa14g023440
3	GO:0038023	signaling receptor activity	1	Csa19g025150
3	GO:0033218	amide binding	1	Csa16g050440
3	GO:0000156	phosphorelay response regulator activity	1	Csa11g041340
4	GO:0016854	racemase and epimerase activity	1	Csa07g029390
4	GO:0016860	intramolecular oxidoreductase activity	1	Csa07g029390
4	GO:0016903	oxidoreductase activity, acting on the aldehyde or oxo group of donors	1	Csa07g048050
4	GO:0008565	protein transporter activity	1	Csa08g052340
4	GO:0016810	hydrolase activity, acting on carbon-nitrogen (but not peptide) bonds	1	Csa04g024020
4	GO:0016866	intramolecular transferase activity	1	Csa02g071960
4	GO:0042277	peptide binding	1	Csa16g050440
4	GO:0046422	violaxanthin de-epoxidase activity	1	Csa14g010030
4	GO:0005527	macrolide binding	1	Csa14g023440
4	GO:0016885	ligase activity, forming carbon-carbon bonds	1	Csa09g053450
4	GO:0003916	DNA topoisomerase activity	1	Csa07g061670
4	GO:0032182	ubiquitin-like protein binding	1	Csa19g025150
4	GO:0016830	carbon-carbon lyase activity	1	Csa11725s010
4	GO:0061134	peptidase regulator activity	1	Csa04g056050
4	GO:0001653	peptide receptor activity	1	Csa19g025150
4	GO:0008092	cytoskeletal protein binding	1	Csa15g012790
4	GO:0016651	oxidoreductase activity, acting on NAD(P)H	1	Csa19g024290
4	GO:0005543	phospholipid binding	1	Csa07g028300
4	GO:0016875	ligase activity, forming carbon-oxygen bonds	1	Csa20g038940
4	GO:0016835	carbon-oxygen lyase activity	1	Csa11g053440
4	GO:0008047	enzyme activator activity	1	Csa13g018750
4	GO:0016248	channel inhibitor activity	1	Csa04g056050
4	GO:0008134	transcription factor binding	1	Csa04g043660
4	GO:0003682	chromatin binding	1	Csa05g088940
4	GO:0016765	transferase activity, transferring alkyl or aryl (other than methyl) groups	1	Csa17g001280
4	GO:0060589	nucleoside-triphosphatase regulator activity	1	Csa13g018750
4	GO:0005088	Ras guanyl-nucleotide exchange factor activity	1	Csa16g050640
5	GO:0050661	NADP binding	1	Csa14g055160
5	GO:0043130	ubiquitin binding	1	Csa19g025150
5	GO:0005342	organic acid transmembrane transporter activity	1	Csa09g068450
5	GO:0015291	secondary active transmembrane transporter activity	1	Csa08g011370
5	GO:0005096	GTPase activator activity	1	Csa13g018750
5	GO:0051020	GTPase binding	1	Csa13g018750
5	GO:0016863	intramolecular oxidoreductase activity, transposing C=C bonds	1	Csa07g029390
5	GO:0003713	transcription coactivator activity	1	Csa05g088940
5	GO:0030551	cyclic nucleotide binding	1	Csa04g065490
5	GO:0051287	NAD binding	1	Csa10g006500
5	GO:0015157	oligosaccharide transmembrane transporter activity	1	Csa07g038830
5	GO:0050113	inositol oxygenase activity	1	Csa18g029550
5	GO:0016763	transferase activity, transferring pentosyl groups	1	Csa02g055900
5	GO:0061505	DNA topoisomerase II activity	1	Csa07g061670
5	GO:0016776	phosphotransferase activity, phosphate group as acceptor	1	Csa08g011520
5	GO:0016856	racemase and epimerase activity, acting on hydroxy acids and derivatives	1	Csa07g029390
5	GO:0016616	oxidoreductase activity, acting on the CH-OH group of donors, NAD or NADP as acceptor	1	Csa10g006500
5	GO:0016869	intramolecular transferase activity, transferring amino groups	1	Csa02g071960
5	GO:0004518	nuclease activity	1	Csa13g011530
5	GO:0016790	thiolester hydrolase activity	1	Csa06g029450
5	GO:0015631	tubulin binding	1	Csa15g012790
5	GO:0061135	endopeptidase regulator activity	1	Csa04g056050
5	GO:0046910	pectinesterase inhibitor activity	1	Csa04g060660
5	GO:0019210	kinase inhibitor activity	1	Csa16g045150
5	GO:0016298	lipase activity	1	Csa06g029450
5	GO:0016421	CoA carboxylase activity	1	Csa09g053450
5	GO:0031406	carboxylic acid binding	1	Csa20g038940
5	GO:0051537	2 iron, 2 sulfur cluster binding	1	Csa06g053990
5	GO:0016620	oxidoreductase activity, acting on the aldehyde or oxo group of donors, NAD or NADP as acceptor	1	Csa07g048050
5	GO:0016836	hydro-lyase activity	1	Csa11g053440
5	GO:0016703	oxidoreductase activity, acting on single donors with incorporation of molecular oxygen, incorporation of one atom of oxygen (internal monooxygenases or internal mixed function oxidases)	1	Csa06g053990
5	GO:0008200	ion channel inhibitor activity	1	Csa04g056050
5	GO:0008429	phosphatidylethanolamine binding	1	Csa07g028300
5	GO:0004478	methionine adenosyltransferase activity	1	Csa17g001280
5	GO:0030414	peptidase inhibitor activity	1	Csa04g056050
5	GO:0016668	oxidoreductase activity, acting on a sulfur group of donors, NAD(P) as acceptor	1	Csa19g024290
5	GO:0016884	carbon-nitrogen ligase activity, with glutamine as amido-N-donor	1	Csa06g020990
5	GO:0005528	FK506 binding	1	Csa14g023440
5	GO:0010997	anaphase-promoting complex binding	1	Csa03g036650
5	GO:0051539	4 iron, 4 sulfur cluster binding	1	Csa19g024100
5	GO:0044389	ubiquitin-like protein ligase binding	1	Csa03g028520
5	GO:0005089	Rho guanyl-nucleotide exchange factor activity	1	Csa16g050640
5	GO:0016831	carboxy-lyase activity	1	Csa11725s010
5	GO:0004075	biotin carboxylase activity	1	Csa09g053450
5	GO:0016876	ligase activity, forming aminoacyl-tRNA and related compounds	1	Csa20g038940
5	GO:0022853	active ion transmembrane transporter activity	1	Csa16g044680
5	GO:0030695	GTPase regulator activity	1	Csa13g018750
6	GO:0010277	chlorophyllide a oxygenase [overall] activity	1	Csa06g053990
6	GO:0000287	magnesium ion binding	1	Csa10g006500
6	GO:0008809	carnitine racemase activity	1	Csa07g029390
6	GO:0004499	N,N-dimethylaniline monooxygenase activity	1	Csa14g055160
6	GO:0102337	3-oxo-cerotoyl-CoA synthase activity	1	Csa16g028550
6	GO:0015154	disaccharide transmembrane transporter activity	1	Csa07g038830
6	GO:0019001	guanyl nucleotide binding	1	Csa19g023470
6	GO:0016409	palmitoyltransferase activity	1	Csa19g026000
6	GO:0042625	ATPase coupled ion transmembrane transporter activity	1	Csa16g044680
6	GO:0035250	UDP-galactosyltransferase activity	1	Csa17g099020
6	GO:0005402	cation:sugar symporter activity	1	Csa08g011370
6	GO:0042286	glutamate-1-semialdehyde 2,1-aminomutase activity	1	Csa02g071960
6	GO:0004620	phospholipase activity	1	Csa06g029450
6	GO:0015926	glucosidase activity	1	Csa07g004940
6	GO:0008171	O-methyltransferase activity	1	Csa02g059210
6	GO:0102118	gibberellin A4 carboxyl methyltransferase activity	1	Csa02g059210
6	GO:0052684	L-serine hydro-lyase (adding indole, L-tryptophan-forming) activity	1	Csa11g053440
6	GO:0003918	DNA topoisomerase type II (ATP-hydrolyzing) activity	1	Csa07g061670
6	GO:0004448	isocitrate dehydrogenase activity	1	Csa10g006500
6	GO:0008374	O-acyltransferase activity	1	Csa15g015170
6	GO:0004834	tryptophan synthase activity	1	Csa11g053440
6	GO:0004066	asparagine synthase (glutamine-hydrolyzing) activity	1	Csa06g020990
6	GO:0004485	methylcrotonoyl-CoA carboxylase activity	1	Csa09g053450
6	GO:0005525	GTP binding	1	Csa19g023470
6	GO:0004165	dodecenoyl-CoA delta-isomerase activity	1	Csa07g029390
6	GO:0031267	small GTPase binding	1	Csa13g018750
6	GO:0004866	endopeptidase inhibitor activity	1	Csa04g056050
6	GO:0046943	carboxylic acid transmembrane transporter activity	1	Csa09g068450
6	GO:0071949	FAD binding	1	Csa10g001320
6	GO:0031625	ubiquitin protein ligase binding	1	Csa03g028520
6	GO:0032561	guanyl ribonucleotide binding	1	Csa19g023470
6	GO:0008276	protein methyltransferase activity	1	Csa15g031170
6	GO:0004148	dihydrolipoyl dehydrogenase activity	1	Csa19g024290
6	GO:0008839	4-hydroxy-tetrahydrodipicolinate reductase	1	Csa11g083760
6	GO:0008375	acetylglucosaminyltransferase activity	1	Csa08g007140
6	GO:0004812	aminoacyl-tRNA ligase activity	1	Csa20g038940
6	GO:0019205	nucleobase-containing compound kinase activity	1	Csa08g011520
6	GO:0008173	RNA methyltransferase activity	1	Csa08g006650
6	GO:0102338	3-oxo-lignoceronyl-CoA synthase activity	1	Csa16g028550
6	GO:0102336	3-oxo-arachidoyl-CoA synthase activity	1	Csa16g028550
6	GO:0016621	cinnamoyl-CoA reductase activity	1	Csa07g048050
6	GO:0033925	mannosyl-glycoprotein endo-beta-N-acetylglucosaminidase activity	1	Csa19g015080
6	GO:0004860	protein kinase inhibitor activity	1	Csa16g045150
6	GO:0004519	endonuclease activity	1	Csa13g011530
6	GO:0016417	S-acyltransferase activity	1	Csa19g026000
6	GO:0015293	symporter activity	1	Csa08g011370
6	GO:0008792	arginine decarboxylase activity	1	Csa11725s010
6	GO:0003950	NAD+ ADP-ribosyltransferase activity	1	Csa02g055900
6	GO:0010283	pinoresinol reductase activity	1	Csa11g041340
6	GO:0034062	RNA polymerase activity	1	Csa19g025340
6	GO:0000049	tRNA binding	1	Csa20g038940
6	GO:0048529	magnesium-protoporphyrin IX monomethyl ester (oxidative) cyclase activity	1	Csa12g079820
6	GO:0004385	guanylate kinase activity	1	Csa08g011520
6	GO:0045431	flavonol synthase activity	1	Csa15g026670
6	GO:0008135	translation factor activity, RNA binding	1	Csa03g053850
6	GO:0031593	polyubiquitin binding	1	Csa19g025150
6	GO:0016289	CoA hydrolase activity	1	Csa06g029450
6	GO:0008017	microtubule binding	1	Csa15g012790
6	GO:0016597	amino acid binding	1	Csa20g038940
6	GO:0004084	branched-chain-amino-acid transaminase activity	1	Csa03g013490
6	GO:0070566	adenylyltransferase activity	1	Csa20g038280
6	GO:0008170	N-methyltransferase activity	1	Csa15g031170
7	GO:0004449	isocitrate dehydrogenase (NAD+) activity	1	Csa10g006500
7	GO:0003919	FMN adenylyltransferase activity	1	Csa20g038280
7	GO:0052656	L-isoleucine transaminase activity	1	Csa03g013490
7	GO:0080002	UDP-glucose:4-aminobenzoate acylglucosyltransferase activity	1	Csa05g006470
7	GO:0047216	inositol 3-alpha-galactosyltransferase activity	1	Csa17g099020
7	GO:0010340	carboxyl-O-methyltransferase activity	1	Csa02g059210
7	GO:0047274	galactinol-sucrose galactosyltransferase activity	1	Csa08g014090
7	GO:0019706	protein-cysteine S-palmitoyltransferase activity	1	Csa19g026000
7	GO:0004861	cyclin-dependent protein serine/threonine kinase inhibitor activity	1	Csa16g045150
7	GO:0016279	protein-lysine N-methyltransferase activity	1	Csa15g031170
7	GO:0052641	benzoic acid glucosyltransferase activity	1	Csa05g006470
7	GO:0005253	anion channel activity	1	Csa04g014930
7	GO:0005261	cation channel activity	1	Csa04g065490
7	GO:0019707	protein-cysteine S-acyltransferase activity	1	Csa19g026000
7	GO:0015662	ATPase activity, coupled to transmembrane movement of ions, phosphorylative mechanism	1	Csa16g044680
7	GO:0097472	cyclin-dependent protein kinase activity	1	Csa06g028680
7	GO:0008514	organic anion transmembrane transporter activity	1	Csa15g015170
7	GO:0042054	histone methyltransferase activity	1	Csa15g031170
7	GO:0004867	serine-type endopeptidase inhibitor activity	1	Csa04g056050
7	GO:0052655	L-valine transaminase activity	1	Csa03g013490
7	GO:0004366	glycerol-3-phosphate O-acyltransferase activity	1	Csa15g015170
7	GO:0008079	translation termination factor activity	1	Csa03g053850
7	GO:0016426	tRNA (adenine) methyltransferase activity	1	Csa08g006650
7	GO:0052639	salicylic acid glucosyltransferase (ester-forming) activity	1	Csa05g006470
7	GO:0019201	nucleotide kinase activity	1	Csa08g011520
7	GO:0052654	L-leucine transaminase activity	1	Csa03g013490
7	GO:0005351	sugar:proton symporter activity	1	Csa08g011370
7	GO:0003993	acid phosphatase activity	1	Csa03g029970
7	GO:0004813	alanine-tRNA ligase activity	1	Csa20g038940
7	GO:0015103	inorganic anion transmembrane transporter activity	1	Csa04g014930
7	GO:0016278	lysine N-methyltransferase activity	1	Csa15g031170
7	GO:0019829	cation-transporting ATPase activity	1	Csa16g044680
7	GO:0017016	Ras GTPase binding	1	Csa13g018750
7	GO:0008515	sucrose transmembrane transporter activity	1	Csa07g038830
7	GO:0080043	quercetin 3-O-glucosyltransferase activity	1	Csa05g006470
7	GO:0047617	acyl-CoA hydrolase activity	1	Csa06g029450
7	GO:0030291	protein serine/threonine kinase inhibitor activity	1	Csa16g045150
7	GO:0043531	ADP binding	1	Csa18g003760
7	GO:0008175	tRNA methyltransferase activity	1	Csa08g006650
7	GO:0015171	amino acid transmembrane transporter activity	1	Csa09g068450
7	GO:0080044	quercetin 7-O-glucosyltransferase activity	1	Csa05g006470
7	GO:0052640	salicylic acid glucosyltransferase (glucoside-forming) activity	1	Csa05g006470
7	GO:0015294	solute:cation symporter activity	1	Csa08g011370
7	GO:0008422	beta-glucosidase activity	1	Csa07g004940
7	GO:0003899	DNA-directed RNA polymerase activity	1	Csa19g025340
7	GO:0090447	glycerol-3-phosphate 2-O-acyltransferase activity	1	Csa15g015170
8	GO:0016429	tRNA (adenine-N1-)-methyltransferase activity	1	Csa08g006650
8	GO:0010341	gibberellin carboxyl-O-methyltransferase activity	1	Csa02g059210
8	GO:0001012	RNA polymerase II regulatory region DNA binding	1	Csa01g033020
8	GO:0004693	cyclin-dependent protein serine/threonine kinase activity	1	Csa06g028680
8	GO:0001047	core promoter binding	1	Csa20g005540
8	GO:0015108	chloride transmembrane transporter activity	1	Csa04g014930
8	GO:0072509	divalent inorganic cation transmembrane transporter activity	1	Csa16g044680
8	GO:0017137	Rab GTPase binding	1	Csa13g018750
8	GO:0015077	monovalent inorganic cation transmembrane transporter activity	1	Csa04g065490
8	GO:0005267	potassium channel activity	1	Csa04g065490
8	GO:0015295	solute:proton symporter activity	1	Csa08g011370
8	GO:0003747	translation release factor activity	1	Csa03g053850
8	GO:0001159	core promoter proximal region DNA binding	1	Csa01g033020
8	GO:0022843	voltage-gated cation channel activity	1	Csa04g065490
8	GO:0008353	RNA polymerase II carboxy-terminal domain kinase activity	1	Csa06g028680
8	GO:0018024	histone-lysine N-methyltransferase activity	1	Csa15g031170
8	GO:0005388	calcium-transporting ATPase activity	1	Csa16g044680
8	GO:0005254	chloride channel activity	1	Csa04g014930
8	GO:0008308	voltage-gated anion channel activity	1	Csa04g014930
9	GO:0015079	potassium ion transmembrane transporter activity	1	Csa04g065490
9	GO:0005247	voltage-gated chloride channel activity	1	Csa04g014930
9	GO:0046975	histone methyltransferase activity (H3-K36 specific)	1	Csa15g031170
9	GO:0000977	RNA polymerase II regulatory region sequence-specific DNA binding	1	Csa01g033020
9	GO:0016149	translation release factor activity, codon specific	1	Csa03g053850
9	GO:0000987	core promoter proximal region sequence-specific DNA binding	1	Csa01g033020
9	GO:0015085	calcium ion transmembrane transporter activity	1	Csa16g044680
9	GO:0005249	voltage-gated potassium channel activity	1	Csa04g065490
10	GO:0008094	DNA-dependent ATPase activity	1	Csa07g061670
10	GO:0000978	RNA polymerase II core promoter proximal region sequence-specific DNA binding	1	Csa01g033020

## Sheet: Metabolic Pathways
Table S10. GO classification and KEGG metabolic pathways for the differentially expressed genes DEGs down regulated in GPD1 #2 at 16-21 days after flowering DAF. Gene ontology distribution of the transcripts into molecular function, biological process, cellular component, and metabolic pathways . The number of transcripts encoded for each category is represented as well as the GO level for each c…
Pathway	Seqs in Pathway	Enzyme	Ezyme ID	Seqs of Enzyme	Sequences Names
Purine metabolism	9	phosphatase	ec:3.6.1.15	7	Csa12g026400, Csa15g012790, Csa16g044680, Csa01g018770, Csa12g026290, Csa07g061670, Csa16g001960
Purine metabolism	9	kinase	ec:2.7.4.8	1	Csa08g011520
Purine metabolism	9	adenylpyrophosphatase	ec:3.6.1.3	5	Csa12g026400, Csa16g044680, Csa12g026290, Csa07g061670, Csa16g001960
Purine metabolism	9	RNA polymerase	ec:2.7.7.6	1	Csa19g025340
Pentose and glucuronate interconversions	7	pectin demethoxylase	ec:3.1.1.11	5	Csa18g002320, Csa04g060660, Csa20g081990, Csa06g051610, Csa13g034770
Pentose and glucuronate interconversions	7	pectin depolymerase	ec:3.2.1.15	2	Csa14g053020, Csa14g012250
Thiamine metabolism	7	phosphatase	ec:3.6.1.15	7	Csa12g026400, Csa15g012790, Csa16g044680, Csa01g018770, Csa12g026290, Csa07g061670, Csa16g001960
Aminobenzoate degradation	5	nitrophenyl phosphatase	ec:3.1.3.41	5	Csa15g015170, Csa18g024150, Csa19g024030, Csa03g029970, Csa19g023400
Aminobenzoate degradation	5	phosphatase	ec:3.1.3.2	1	Csa03g029970
Drug metabolism - other enzymes	5	ali-esterase	ec:3.1.1.1	5	Csa18g002320, Csa04g060660, Csa20g081990, Csa06g051610, Csa13g034770
Biosynthesis of antibiotics	5	synthase	ec:4.2.1.20	1	Csa11g053440
Biosynthesis of antibiotics	5	dehydrogenase	ec:1.8.1.4	1	Csa19g024290
Biosynthesis of antibiotics	5	dehydrogenase (NAD+)	ec:1.1.1.41	1	Csa10g006500
Biosynthesis of antibiotics	5	transaminase	ec:2.6.1.42	1	Csa03g013490
Biosynthesis of antibiotics	5	reductase	ec:1.17.1.8	1	Csa11g083760
T cell receptor signaling pathway	4	phosphatase	ec:3.1.3.16	4	Csa18g024150, Csa19g024030, Csa03g029970, Csa19g023400
Porphyrin and chlorophyll metabolism	3	IX monomethyl ester (oxidative) cyclase	ec:1.14.13.81	1	Csa12g079820
Porphyrin and chlorophyll metabolism	3	oxygenase	ec:1.14.13.122	1	Csa06g053990
Porphyrin and chlorophyll metabolism	3	2,1-aminomutase	ec:5.4.3.8	1	Csa02g071960
Valine, leucine and isoleucine degradation	3	dehydrogenase	ec:1.8.1.4	1	Csa19g024290
Valine, leucine and isoleucine degradation	3	carboxylase	ec:6.4.1.4	1	Csa09g053450
Valine, leucine and isoleucine degradation	3	transaminase	ec:2.6.1.42	1	Csa03g013490
Starch and sucrose metabolism	3	gentiobiase	ec:3.2.1.21	1	Csa07g004940
Starch and sucrose metabolism	3	endo-1,4-beta-D-glucanase	ec:3.2.1.4	2	Csa14g055130, Csa11g001930
Phenylpropanoid biosynthesis	2	gentiobiase	ec:3.2.1.21	1	Csa07g004940
Phenylpropanoid biosynthesis	2	reductase	ec:1.2.1.44	1	Csa07g048050
Glycine, serine and threonine metabolism	2	synthase	ec:4.2.1.20	1	Csa11g053440
Glycine, serine and threonine metabolism	2	dehydrogenase	ec:1.8.1.4	1	Csa19g024290
Zeatin biosynthesis	2	dehydrogenase	ec:1.5.99.12	2	Csa19g056550, Csa13g025230
Citrate cycle (TCA cycle)	2	dehydrogenase	ec:1.8.1.4	1	Csa19g024290
Citrate cycle (TCA cycle)	2	dehydrogenase (NAD+)	ec:1.1.1.41	1	Csa10g006500
Galactose metabolism	2	3-alpha-galactosyltransferase	ec:2.4.1.123	1	Csa17g099020
Galactose metabolism	2	galactosyltransferase	ec:2.4.1.82	1	Csa08g014090
Cysteine and methionine metabolism	2	adenosyltransferase	ec:2.5.1.6	1	Csa17g001280
Cysteine and methionine metabolism	2	transaminase	ec:2.6.1.42	1	Csa03g013490
Cyanoamino acid metabolism	1	gentiobiase	ec:3.2.1.21	1	Csa07g004940
Flavonoid biosynthesis	1	synthase	ec:1.14.11.23	1	Csa15g026670
Pyruvate metabolism	1	dehydrogenase	ec:1.8.1.4	1	Csa19g024290
Lysine biosynthesis	1	reductase	ec:1.17.1.8	1	Csa11g083760
Aminoacyl-tRNA biosynthesis	1	ligase	ec:6.1.1.7	1	Csa20g038940
Glycolysis / Gluconeogenesis	1	dehydrogenase	ec:1.8.1.4	1	Csa19g024290
Arginine and proline metabolism	1	decarboxylase	ec:4.1.1.19	1	Csa11725s010
Fatty acid degradation	1	isomerase	ec:5.3.3.8	1	Csa07g029390
Monobactam biosynthesis	1	reductase	ec:1.17.1.8	1	Csa11g083760
Valine, leucine and isoleucine biosynthesis	1	transaminase	ec:2.6.1.42	1	Csa03g013490
Riboflavin metabolism	1	synthetase	ec:2.7.7.2	1	Csa20g038280
Pantothenate and CoA biosynthesis	1	transaminase	ec:2.6.1.42	1	Csa03g013490
Glucosinolate biosynthesis	1	transaminase	ec:2.6.1.42	1	Csa03g013490
Propanoate metabolism	1	dehydrogenase	ec:1.8.1.4	1	Csa19g024290
Fatty acid elongation	1	3-oxoacyl-CoA synthase	ec:2.3.1.199	1	Csa16g028550
Other glycan degradation	1	endo-beta-N-acetylglucosaminidase	ec:3.2.1.96	1	Csa19g015080
Biosynthesis of unsaturated fatty acids	1	3-oxoacyl-CoA synthase	ec:2.3.1.199	1	Csa16g028550
Alanine, aspartate and glutamate metabolism	1	synthase (glutamine-hydrolysing)	ec:6.3.5.4	1	Csa06g020990
Lysine degradation	1	N-methyltransferase	ec:2.1.1.43	1	Csa15g031170
Drug metabolism - cytochrome P450	1	monooxygenase	ec:1.14.13.8	1	Csa14g055160
Ascorbate and aldarate metabolism	1	oxygenase	ec:1.13.99.1	1	Csa18g029550
Glycerophospholipid metabolism	1	1-O-acyltransferase	ec:2.3.1.15	1	Csa15g015170
Inositol phosphate metabolism	1	oxygenase	ec:1.13.99.1	1	Csa18g029550
Glycerolipid metabolism	1	1-O-acyltransferase	ec:2.3.1.15	1	Csa15g015170
Pyrimidine metabolism	1	RNA polymerase	ec:2.7.7.6	1	Csa19g025340
Phenylalanine, tyrosine and tryptophan biosynthesis	1	synthase	ec:4.2.1.20	1	Csa11g053440
