# Supplementary material for: Comparative transcriptome and metabolome analysis suggests bottlenecks that limit seed and oil yields in transgenic Camelina sativa expressing diacylglycerol acyltransferase 1 and glycerol-3-phosphate dehydrogenase
Source: Biotechnol Biofuels. 2018 Dec 19;11:335. doi: 10.1186/s13068-018-1326-2 (PMC6299664; doi:10.1186/s13068-018-1326-2)
Supplement: Supplementary file 11 — Additional file 11: Table S17. Metabolite contents in Camelina genotypes during seed development. [file 13068_2018_1326_MOESM11_ESM.xlsx]

## Sheet: Metabolite content
Table S17 . Metabolite contents in Camelina genotypes during seed development. Data represents the integrated peak raw ion counts for each metabolite after scaling and log transformation. Data are presented as mean ± standarad error SE.
	WT-16			WT-26			WT-36			GPD1-16			GPD1-26			GPD1-36			DGAT1-16			DGAT1-26			DGAT1-36			G+D-16			G+D-26			G+D-36
Metabolite	Mean		SE	Mean		SE	Mean		SE	Mean		SE	Mean		SE	Mean		SE	Mean		SE	Mean		SE	Mean		SE	Mean		SE	Mean		SE	Mean		SE
Amino acid
5-methylthioadenosine (MTA)	1.15473	±	0.104336	1.0004	±	0.128287	0.650475	±	0.0272863	1.0961	±	0.0718995	1.01127	±	0.104397	0.603225	±	0.0144879	0.981575	±	0.0387373	1.1656	±	0.130666	0.78405	±	0.0963992	1.2486	±	0.0182604	0.97995	±	0.0430267	0.6364	±	0.0409701
agmatine	5.5434	±	0.345478	0.5097	±	0.13763	0.9179	±	0.112821	4.77127	±	0.610739	0.694425	±	0.0258347	1.0291	±	0.0634771	2.07825	±	0.157967	0.5192	±	0.0951588	0.5895	±	0.050663	6.07638	±	0.713167	0.888825	±	0.0443734	3.0835	±	0.173578
putrescine	2.19023	±	0.126294	0.550825	±	0.0761357	0.921375	±	0.098026	1.42083	±	0.0726606	0.64375	±	0.0208208	1.22935	±	0.0494469	0.962125	±	0.0754486	0.38825	±	0.0610152	0.952575	±	0.0369108	2.62785	±	0.118171	0.56905	±	0.0903426	1.70125	±	0.205037
spermidine	0.022575	±	0.003675	0.73115	±	0.133284	1.42495	±	0.10093	0.0189	±	0	0.8761	±	0.078443	1.60545	±	0.0914995	0.0189	±	0	0.683275	±	0.120778	1.54197	±	0.137511	0.0189	±	0	0.527	±	0.122274	1.32967	±	0.112731
2-oxindole-3-acetate	0.92605	±	0.070935	1.0937	±	0.0316747	1.0345	±	0.0862572	1.0096	±	0.0388006	1.07827	±	0.0412257	0.8527	±	0.0251125	0.984275	±	0.0106907	1.12395	±	0.02514	1.0991	±	0.0639197	0.9012	±	0.0273008	1.20115	±	0.0162903	0.9187	±	0.040463
kynurenate	0.1705	±	0	0.742175	±	0.0470417	1.72135	±	0.114571	0.251675	±	0.00873082	1.01042	±	0.0363634	2.0277	±	0.02248	0.38215	±	0.0290412	1.05797	±	0.0426429	1.98477	±	0.135726	0.268625	±	0.0350008	0.9495	±	0.0238655	2.10838	±	0.0737255
methyl indole-3-acetate	0.854225	±	0.0769005	2.53062	±	0.0188779	0.52825	±	0.0480283	0.97775	±	0.0708433	2.56305	±	0.158072	0.2622	±	0.0339115	1.5001	±	0.129382	2.93985	±	0.0853116	0.680725	±	0.0387848	0.9417	±	0.0344371	2.92755	±	0.098209	0.5834	±	0.121417
phenylalanine	0.70255	±	0.0216725	0.882325	±	0.029541	1.3031	±	0.0717353	0.870625	±	0.00774568	1.06472	±	0.0470921	1.2445	±	0.030842	0.7509	±	0.00239305	0.9424	±	0.042671	1.2603	±	0.069886	0.86105	±	0.0223769	1.06	±	0.0214807	1.272	±	0.0255668
quinate	3.03662	±	0.0568367	0.868125	±	0.058386	0.38965	±	0.01679	3.28697	±	0.0686899	1.21247	±	0.0644066	0.5529	±	0.0164083	3.06758	±	0.129816	0.95585	±	0.0279007	0.4393	±	0.0411487	3.71745	±	0.0626137	1.0825	±	0.0578214	0.407825	±	0.0149353
tryptophan	0.80795	±	0.054479	0.8664	±	0.0334958	0.942725	±	0.0494759	1.04373	±	0.0124353	1.22955	±	0.0401839	1.25775	±	0.0296729	0.794075	±	0.0119079	0.9523	±	0.0457638	1.0474	±	0.0338296	0.82505	±	0.00527107	1.08957	±	0.0225958	1.14253	±	0.0582427
tyrosine	0.9222	±	0.0282394	0.96165	±	0.0152731	0.96775	±	0.0489641	1.1455	±	0.0321656	1.12793	±	0.052938	0.895825	±	0.0236383	1.00985	±	0.024466	1.05493	±	0.0418309	0.915225	±	0.0387109	1.175	±	0.0380305	1.20155	±	0.015976	0.946275	±	0.00657614
2-aminoadipate	1.0824	±	0.0813658	0.71315	±	0.0814851	0.664425	±	0.0230698	1.3066	±	0.0682923	0.985325	±	0.0386354	0.611175	±	0.0217585	1.37385	±	0.0949529	1.05468	±	0.0578651	0.73825	±	0.0483347	1.45522	±	0.037232	1.336	±	0.118471	0.588175	±	0.0606645
alanine	1.30917	±	0.0829503	0.8233	±	0.0163114	0.56155	±	0.0392666	1.43473	±	0.0625887	1.0292	±	0.00974072	0.54845	±	0.0170213	1.39885	±	0.035925	0.934375	±	0.0294295	0.546325	±	0.023291	1.41538	±	0.0292741	1.21785	±	0.0626138	0.56505	±	0.0231748
asparagine	1.22267	±	0.0525666	0.478975	±	0.0812136	1.1549	±	0.0844575	0.9251	±	0.0448345	0.640525	±	0.0625076	1.48533	±	0.0600487	1.07212	±	0.0800975	0.707625	±	0.0512283	0.919425	±	0.0488534	1.31965	±	0.0704789	0.81125	±	0.055919	1.77435	±	0.16599
aspartate	0.67005	±	0.113911	0.87715	±	0.0394234	1.2556	±	0.0589625	0.81975	±	0.0727143	1.05885	±	0.0355344	1.78077	±	0.0437963	0.906425	±	0.0241967	1.0365	±	0.0559038	1.17983	±	0.0643662	0.8522	±	0.0309657	1.0574	±	0.0678652	1.33718	±	0.0527186
homoserine	1.49015	±	0.0535665	0.831	±	0.064653	0.631325	±	0.0867784	1.7624	±	0.0901824	1.2157	±	0.132928	0.43285	±	0.0433197	1.2141	±	0.0621766	0.944775	±	0.0354117	0.47895	±	0.0594938	1.7571	±	0.0718173	1.39863	±	0.143978	0.454375	±	0.0515291
lysine	0.927225	±	0.0440057	0.920625	±	0.0958858	0.479225	±	0.0201824	0.95445	±	0.0448554	1.4871	±	0.0539665	0.5581	±	0.0232265	1.08793	±	0.0221434	1.16868	±	0.0185787	0.48565	±	0.0218398	1.1465	±	0.0249919	1.50955	±	0.129388	0.719575	±	0.0454983
methionine	0.77635	±	0.0256162	0.980375	±	0.0350707	1.12817	±	0.0464007	0.811675	±	0.0188032	0.998875	±	0.0550474	1.0352	±	0.0254863	0.86345	±	0.0401007	0.992175	±	0.0458239	1.10788	±	0.024442	0.821375	±	0.0192088	1.09132	±	0.0133331	1.09063	±	0.0387142
N-acetylmethionine	0.38455	±	0.013901	0.99465	±	0.038499	2.50107	±	0.323716	0.41595	±	0.0311478	0.980825	±	0.0778899	2.20978	±	0.0776875	0.475625	±	0.0452497	0.95785	±	0.0247839	2.2974	±	0.275015	0.49995	±	0.0204296	1.10728	±	0.0411192	2.4224	±	0.125363
pipecolate	5.00737	±	0.178568	0.973025	±	0.0403899	0.382175	±	0.00880988	5.24595	±	0.169931	0.9446	±	0.0497992	0.38265	±	0.0186985	4.59657	±	0.151764	1.05365	±	0.0515064	0.417275	±	0.0643392	5.29673	±	0.132138	1.04707	±	0.021649	0.349025	±	0.0118187
S-adenosylhomocysteine (SAH)	1.03045	±	0.142759	0.752025	±	0.0508258	0.6212	±	0	1.0422	±	0.0436705	1.09498	±	0.01469	0.6212	±	0	1.1268	±	0.082628	0.87205	±	0.046162	0.63115	±	0.00995	1.0976	±	0.0696594	0.966525	±	0.0422405	0.6212	±	0
threonine	0.949975	±	0.0266057	0.943975	±	0.029526	0.82045	±	0.0205018	1.16015	±	0.0111215	1.00272	±	0.0206382	0.783125	±	0.0140346	1.3587	±	0.0257906	1.10352	±	0.0192005	0.77405	±	0.0166917	1.12973	±	0.0155877	1.05207	±	0.013011	0.803875	±	0.0229407
isoleucine	1.21655	±	0.0798157	0.887475	±	0.0271699	0.829325	±	0.0307004	1.2884	±	0.0304901	1.01143	±	0.0500528	0.846575	±	0.0377827	1.31197	±	0.0504297	0.982625	±	0.0268652	0.756475	±	0.0203436	1.28945	±	0.0280645	1.10757	±	0.0192828	0.869525	±	0.0196562
3-methyl-2-oxovalerate	0.830525	±	0.132913	0.507325	±	0.0268262	0.4675	±	0	1.0724	±	0.137574	1.14198	±	0.0805399	0.55815	±	0.09065	1.0852	±	0.13896	0.972575	±	0.199601	0.66055	±	0.118647	0.876125	±	0.119721	1.32925	±	0.0956496	0.4852	±	0.0177
4-methyl-2-oxopentanoate	0.63995	±	0.08515	0.711775	±	0.111039	0.715025	±	0.160225	0.8216	±	0.158208	0.872875	±	0.183642	0.8316	±	0.0952492	0.6436	±	0.0888	0.8106	±	0.166045	0.72135	±	0.10766	0.5548	±	0	1.08565	±	0.0913127	0.701725	±	0.105841
leucine	0.913125	±	0.02888	0.93715	±	0.0215647	1.01267	±	0.043197	0.9954	±	0.00638423	1.0028	±	0.0573217	0.961525	±	0.0234935	1.07155	±	0.0197812	1.0413	±	0.0572923	0.9307	±	0.0222244	1.01505	±	0.0079817	1.1638	±	0.0319773	1.00667	±	0.042536
valine	1.17708	±	0.0558665	0.902525	±	0.0189709	0.75965	±	0.0204604	1.2647	±	0.0234092	1.01235	±	0.044496	0.7809	±	0.0221499	1.27182	±	0.0344283	0.973725	±	0.0410827	0.7115	±	0.0200908	1.3099	±	0.0132425	1.13643	±	0.0221399	0.79795	±	0.0138122
2-aminobutyrate	1.1666	±	0.0779586	0.888225	±	0.0666849	0.4472	±	0.0483436	1.33715	±	0.119687	1.11427	±	0.0743803	0.739075	±	0.0557073	1.16345	±	0.152512	1.08018	±	0.102797	0.61855	±	0.0493543	1.3123	±	0.0108272	1.3273	±	0.0437385	0.753975	±	0.0462937
4-acetamidobutanoate	2.4432	±	0.565596	0.571625	±	0.185266	0.213575	±	0.024375	2.0594	±	0.440151	0.611	±	0.14423	0.3177	±	0.0459663	1.25985	±	0.307101	0.80705	±	0.0971996	0.28955	±	0.0583611	2.29133	±	0.419126	1.19172	±	0.0816173	0.2325	±	0.0338216
4-guanidinobutanoate	0.7429	±	0.101057	0.870575	±	0.0131627	1.69005	±	0.0542816	0.733175	±	0.0215403	1.05938	±	0.0250266	2.85177	±	0.0897905	0.528825	±	0.015978	0.84315	±	0.0373791	1.57692	±	0.104656	0.658225	±	0.00531576	1.0518	±	0.0198829	2.64922	±	0.0547609
4-hydroxy-2-oxoglutaric acid	1.228	±	0.145582	0.9465	±	0.149093	0.62845	±	0.0848377	1.28745	±	0.0974057	1.25048	±	0.11311	0.7498	±	0.0669375	1.15552	±	0.0877811	1.00208	±	0.0556484	0.736	±	0.0618827	1.19325	±	0.241553	1.17205	±	0.110997	0.6066	±	0.0630964
arginine	1.05	±	0.0341822	1.02897	±	0.0381754	0.8822	±	0.055047	1.06713	±	0.025774	1.56038	±	0.0881233	0.932425	±	0.0111448	0.985725	±	0.0195847	0.892475	±	0.0279599	0.522925	±	0.0476647	0.885725	±	0.0352153	1.27042	±	0.0375221	1.79727	±	0.0330618
argininosuccinate	0.350875	±	0.0929916	0.316525	±	0.0653103	1.10858	±	0.54074	0.268575	±	0.062775	0.952875	±	0.264749	1.5467	±	0.28493	0.2058	±	0	0.2058	±	0	1.01665	±	0.345625	0.38595	±	0.105031	0.40435	±	0.19855	1.7345	±	0.686482
citrulline	0.8462	±	0.0504907	1.09587	±	0.032002	0.82195	±	0.022399	0.924375	±	0.0250638	1.2438	±	0.0222925	0.548325	±	0.00802479	1.12668	±	0.0210553	1.2294	±	0.0144676	0.851275	±	0.0220207	1.03747	±	0.0145677	1.2654	±	0.0261671	0.8227	±	0.0181762
gamma-aminobutyrate (GABA)	2.75835	±	0.292305	0.851175	±	0.0937616	0.176525	±	0.0144529	2.26095	±	0.231674	0.886425	±	0.0637928	0.18735	±	0.0124366	2.03193	±	0.132545	0.996225	±	0.121401	0.22	±	0.0170315	3.0909	±	0.099622	1.43912	±	0.110722	0.17125	±	0.00550189
glutamate	0.884975	±	0.07109	0.798475	±	0.0542132	0.971325	±	0.0387093	1.00248	±	0.0210304	1.04862	±	0.0279996	1.18538	±	0.0134556	1.02805	±	0.0152251	0.939575	±	0.0448209	1.00645	±	0.0481504	1.00375	±	0.017195	0.9802	±	0.0496763	1.0008	±	0.0448982
glutamine	1.17455	±	0.0260291	0.907425	±	0.0342507	0.498075	±	0.0127552	1.1663	±	0.00762747	1.06298	±	0.0181449	0.353575	±	0.0107617	1.15603	±	0.0182577	0.81575	±	0.014595	0.44635	±	0.0166994	1.33672	±	0.0221561	1.18968	±	0.0135485	0.565	±	0.00672495
histidine	1.15627	±	0.0675415	0.98475	±	0.00943208	0.5348	±	0.0113827	1.2393	±	0.0589776	0.90195	±	0.0220768	0.56475	±	0.0128804	1.24795	±	0.0509394	1.08428	±	0.0327146	0.570225	±	0.00640955	1.4176	±	0.0527514	1.23995	±	0.0155323	0.595875	±	0.013778
ornithine	1.08485	±	0.070591	0.98615	±	0.377217	0.757275	±	0.123536	0.9184	±	0.178638	1.76225	±	0.383155	1.12447	±	0.260809	1.0838	±	0.272873	0.796	±	0.118613	0.661675	±	0.162432	1.51175	±	0.129855	1.45025	±	0.477757	1.1184	±	0.147404
proline	2.31993	±	0.0763381	0.78455	±	0.0240754	0.9856	±	0.0287845	2.33632	±	0.0252155	0.979425	±	0.0267847	1.012	±	0.0316317	1.87117	±	0.0277785	0.799775	±	0.0308008	0.9771	±	0.0191529	2.24718	±	0.0581245	0.942175	±	0.0203421	0.8221	±	0.0275219
trans-4-hydroxyproline	1.65853	±	0.0793623	0.52305	±	0.0301676	0.50865	±	0.0210134	1.55638	±	0.0277129	0.744675	±	0.0373581	0.4584	±	0.0195335	1.24825	±	0.0164366	0.603375	±	0.0247733	0.455825	±	0.0522816	1.82525	±	0.0633498	1.27055	±	0.0428191	1.3441	±	0.0489366
urea	3.05315	±	0.375718	1.08088	±	0.081097	1.07275	±	0.100396	2.88508	±	0.170621	0.849175	±	0.0668583	0.50665	±	0.0914139	1.54737	±	0.332236	1.12798	±	0.104614	0.431875	±	0.0569978	1.58107	±	0.164333	0.589625	±	0.0403938	0.37005	±	0.0505746
5-oxoproline	1.5441	±	0.0509067	0.863875	±	0.0254483	0.4567	±	0.014927	1.40445	±	0.0728651	1.13692	±	0.0436704	0.398225	±	0.0164046	1.48985	±	0.0166784	0.860575	±	0.0275875	0.474575	±	0.0269401	1.67362	±	0.0457746	1.37047	±	0.0474958	0.565425	±	0.0121758
glutathione, oxidized (GSSG)	0.520625	±	0.106091	1.10268	±	0.0655687	3.3858	±	0.17367	0.648825	±	0.0671046	0.8569	±	0.0851654	4.05085	±	0.134374	0.831675	±	0.0804024	1.24483	±	0.110935	3.30345	±	0.199762	0.6551	±	0.0229932	0.903175	±	0.0310465	2.8741	±	0.0938457
norophthalmate*	0.3203	±	0.0188054	0.923675	±	0.0399125	2.38583	±	0.20895	0.414725	±	0.0399207	2.86137	±	0.227587	1.43905	±	0.115334	0.3884	±	0.0252473	0.794125	±	0.0419423	1.25422	±	0.138006	0.35245	±	0.0240644	1.68322	±	0.123674	2.8562	±	0.137283
ophthalmate	0.3199	±	0.0245085	0.80315	±	0.0319266	1.97915	±	0.101141	0.356375	±	0.0112857	1.94505	±	0.0592751	1.70182	±	0.0690521	0.34785	±	0.0160281	0.7359	±	0.0382211	1.38955	±	0.104223	0.3381	±	0.00941736	1.20105	±	0.0235988	3.05258	±	0.0326859
betaine	0.3493	±	0.026412	0.982075	±	0.0133956	1.92065	±	0.116668	0.372775	±	0.0113538	1.12458	±	0.05614	2.61585	±	0.0725856	0.482725	±	0.0360835	0.944225	±	0.0336877	2.2378	±	0.139316	0.45115	±	0.0511802	1.05973	±	0.038552	2.19682	±	0.0570943
cysteine	0.953375	±	0.080077	0.833325	±	0.0601849	1.01513	±	0.0527045	1.0803	±	0.107944	1.30788	±	0.110511	0.981425	±	0.0141043	1.20277	±	0.0198303	0.90055	±	0.0326041	0.88825	±	0.0519264	1.39567	±	0.0504848	1.04553	±	0.0714159	1.02753	±	0.0381562
glycine	1.14075	±	0.0880867	0.78475	±	0.0114069	0.630175	±	0.0258775	1.32525	±	0.0431305	1.07635	±	0.0338681	0.5755	±	0.0392423	1.13637	±	0.0603444	0.996525	±	0.0306661	0.55355	±	0.0279388	1.1196	±	0.0481074	1.26977	±	0.0565173	0.6004	±	0.0266914
N-acetylserine	1.39847	±	0.14411	0.7976	±	0.0870916	0.739975	±	0.0243707	1.97995	±	0.0749478	1.68605	±	0.069721	0.67945	±	0.0179143	1.09813	±	0.0456373	0.762125	±	0.0253049	0.649975	±	0.0626487	1.97478	±	0.143724	1.79605	±	0.123552	0.820975	±	0.0316427
O-acetylserine	1.46122	±	0.114037	0.8534	±	0.024481	0.340625	±	0.0639859	2.13655	±	0.221924	1.20122	±	0.0766942	0.176175	±	0.0220234	1.2296	±	0.102033	0.784275	±	0.085387	0.226575	±	0.0255879	2.6203	±	0.176552	1.8128	±	0.13252	0.20755	±	0.0326504
S-methylcysteine	0.790325	±	0.165812	0.56945	±	0.161449	0.3022	±	0	1.11665	±	0.161781	0.36525	±	0.06305	0.3022	±	0	1.44148	±	0.155523	0.506825	±	0.0847351	0.376375	±	0.074175	2.7108	±	0.336937	0.3022	±	0	0.3022	±	0
S-methylmethionine	1.27325	±	0.0775552	1.03215	±	0.0389067	0.24545	±	0.0325789	1.14962	±	0.0550199	0.8149	±	0.0378637	0.268475	±	0.0312739	1.29727	±	0.0448762	1.03818	±	0.0654889	0.2486	±	0.0193698	1.13807	±	0.0644776	1.12977	±	0.048789	0.341225	±	0.0319335
serine	1.2671	±	0.0774735	0.76325	±	0.0326682	0.59535	±	0.0190073	1.36735	±	0.0610331	1.02695	±	0.0212573	0.572275	±	0.0231803	1.4417	±	0.0233086	0.972225	±	0.0355132	0.60245	±	0.0255788	1.4045	±	0.0121455	1.13203	±	0.0551037	0.5874	±	0.018399
Carbohydrate
arabinose	1.34642	±	0.0705303	0.94225	±	0.0436295	0.6653	±	0.0214838	1.11255	±	0.065588	0.942525	±	0.0290523	0.54705	±	0.0779544	1.50545	±	0.0564012	1.06885	±	0.0549473	0.706625	±	0.0974222	1.28745	±	0.0373097	1.19267	±	0.132944	0.69275	±	0.0690051
arabitol	1.03313	±	0.148882	1.03573	±	0.064749	0.44315	±	0.0383488	1.04505	±	0.135948	1.40215	±	0.107986	0.290125	±	0.021425	0.9178	±	0.0720527	1.0243	±	0.0946734	0.5036	±	0.047916	1.43332	±	0.179888	1.25875	±	0.0483588	0.44705	±	0.0772078
arabonate	1.0301	±	0.0601437	0.982525	±	0.0811414	0.548425	±	0.0215732	1.21473	±	0.0417526	1.0389	±	0.0319165	0.61945	±	0.0586706	1.26845	±	0.0369869	1.06285	±	0.0371413	0.560075	±	0.0335481	1.11428	±	0.111592	1.06477	±	0.0947115	0.65025	±	0.0450468
erythritol	0.9465	±	0.0750968	0.9534	±	0.103865	0.31925	±	0.0264521	1.18687	±	0.0835367	1.49118	±	0.12175	0.1136	±	0.0244	1.05075	±	0.0349977	0.996875	±	0.0517703	0.226625	±	0.0833255	1.06838	±	0.0877937	1.19977	±	0.104407	0.251	±	0.0514522
erythronate*	1.33475	±	0.0488901	0.903875	±	0.0620859	0.93325	±	0.108001	1.44378	±	0.145886	0.781075	±	0.137774	0.587	±	0.0738828	1.52887	±	0.0778693	0.9564	±	0.0465024	0.59485	±	0.073974	1.53953	±	0.141782	1.00635	±	0.0381084	0.531225	±	0.0412864
gluconate	0.812925	±	0.124473	0.73845	±	0.0623032	1.08775	±	0.0631644	0.831175	±	0.120602	0.942225	±	0.082629	1.05052	±	0.0444216	1.01162	±	0.0307971	0.9832	±	0.081834	0.875775	±	0.0250325	1.08275	±	0.0305025	1.07312	±	0.0205916	1.22748	±	0.0359402
N-acetylglucosamine	0.798425	±	0.0690397	0.904525	±	0.111237	0.81315	±	0.0370856	0.790225	±	0.0662066	1.24808	±	0.119043	1.0026	±	0.092988	1.0331	±	0.0564615	1.07022	±	0.113351	1.0324	±	0.0557218	1.07865	±	0.105204	1.30675	±	0.149008	1.04825	±	0.0539119
ribose	1.21683	±	0.136104	0.83725	±	0.106733	1.12838	±	0.052877	1.0172	±	0.0607362	0.880375	±	0.0818636	0.8706	±	0.0613361	0.967675	±	0.0523142	0.909075	±	0.0288555	1.06313	±	0.0194403	1.11532	±	0.043951	0.980875	±	0.0188593	0.933275	±	0.0228902
xylonate	1.00097	±	0.0181634	0.984075	±	0.0641269	0.55935	±	0.0307505	1.12038	±	0.0289795	1.01195	±	0.059167	0.55925	±	0.0133774	1.13508	±	0.0398137	1.0945	±	0.0409407	0.551075	±	0.0103888	1.15168	±	0.0219381	1.10615	±	0.0973239	0.520175	±	0.0214507
1,3-dihydroxyacetone	2.7485	±	0.159397	0.86645	±	0.1755	0.695175	±	0.152545	2.70983	±	0.261718	0.98095	±	0.0375308	0.615875	±	0.126976	2.79368	±	0.0468546	0.756225	±	0.0774192	1.0752	±	0.158604	3.74653	±	0.416809	0.847675	±	0.164843	0.659075	±	0.126744
fructose-6-phosphate	1.31235	±	0.156338	0.97405	±	0.0401988	0.41405	±	0.0355828	1.35668	±	0.0834087	1.1292	±	0.0812718	0.319125	±	0.035283	1.45527	±	0.0768947	1.0221	±	0.057234	0.41025	±	0.0362184	1.31065	±	0.143703	1.12705	±	0.0751591	0.3094	±	0.0343799
glucose	2.47443	±	0.0452967	0.8735	±	0.0508712	0.8394	±	0.0414569	2.20352	±	0.0796172	0.8476	±	0.0255208	0.7893	±	0.020845	2.575	±	0.0288618	1.02615	±	0.0506089	0.980975	±	0.0465071	2.66745	±	0.0556199	1.1068	±	0.054442	0.778475	±	0.0200291
glucose-6-phosphate (G6P)	1.29075	±	0.185567	0.92705	±	0.0595054	0.2974	±	0.014979	1.19172	±	0.103892	1.21388	±	0.0793125	0.3094	±	0.0158201	1.26972	±	0.0598343	1.00988	±	0.0473193	0.342225	±	0.0219968	1.39535	±	0.0945572	1.06415	±	0.0559673	0.332375	±	0.0257741
glycerate	1.07403	±	0.0209967	0.936125	±	0.0623612	0.74575	±	0.0278356	1.1082	±	0.0853874	0.971625	±	0.052929	0.79045	±	0.0424807	1.24205	±	0.0482013	1.08537	±	0.0651914	0.875775	±	0.0401579	1.21215	±	0.0495635	1.22445	±	0.0776158	0.796125	±	0.0487753
pyruvate	1.25467	±	0.0878547	0.8873	±	0.0789981	0.479575	±	0.0406583	1.29183	±	0.0939401	1.05245	±	0.0639481	0.5032	±	0.0536021	1.09552	±	0.0957783	0.964125	±	0.030013	0.5961	±	0.02162	1.34368	±	0.0988282	1.30147	±	0.101405	0.5709	±	0.0587505
inositol 1-phosphate (I1P)	0.4388	±	0.0233213	1.2227	±	0.0897193	1.00068	±	0.0707379	0.542975	±	0.036877	1.47837	±	0.0917847	0.896325	±	0.0417968	0.84565	±	0.0239176	1.2976	±	0.0681369	1.24385	±	0.0467842	0.574925	±	0.052917	1.34963	±	0.095839	1.06042	±	0.0599931
myo-inositol	1.18268	±	0.0587055	0.879375	±	0.0345066	0.428775	±	0.0154219	1.22525	±	0.0510853	1.11305	±	0.035486	0.447125	±	0.0122653	1.39113	±	0.026505	0.945275	±	0.0273384	0.4771	±	0.0222335	1.3791	±	0.0138499	1.07517	±	0.038604	0.428725	±	0.0175698
myo-inositol hexakisphosphate	0.0076	±	0.00286153	0.928775	±	0.0470915	2.3667	±	0.0901459	0.0081	±	0.0043	1.06378	±	0.0762582	2.646	±	0.123204	0.0285	±	0.0119519	0.8198	±	0.0939112	2.60277	±	0.10835	0.009975	±	0.00409804	0.676175	±	0.0794846	2.50703	±	0.0773317
myo-inositol pentakisphosphate (1,2,4,5,6 or 1,3,4,5,6)	0.0279	±	0	0.8486	±	0.0715199	1.26008	±	0.0658063	0.0279	±	0	0.962325	±	0.0338295	1.4107	±	0.0959431	0.04545	±	0.0102766	0.758825	±	0.101315	1.46457	±	0.145096	0.0279	±	0	0.68915	±	0.102877	1.32565	±	0.0642967
myo-inositol tetrakisphosphate (1,3,4,6 or 3,4,5,6 or 1,3,4,5)	0.3836	±	0	0.753625	±	0.0661673	1.1843	±	0.0505631	0.3836	±	0	0.816575	±	0.0515967	1.25805	±	0.0736375	0.3836	±	0	0.69185	±	0.104148	1.36437	±	0.103276	0.3836	±	0	0.607325	±	0.0813983	1.25155	±	0.0678534
myo-inositol triphosphate (1,4,5 or 1,3,4)	0.5723	±	0	1.05288	±	0.0794354	0.918675	±	0.0599696	0.5723	±	0	1.05625	±	0.108062	1.02527	±	0.0638209	0.5723	±	0	1.06925	±	0.16886	1.09085	±	0.0925521	0.5723	±	0	0.9105	±	0.125083	1.01175	±	0.0806049
3-deoxyoctulosonate	1.02048	±	0.0509805	0.92235	±	0.0901642	0.9313	±	0.0248678	0.9265	±	0.101831	0.97225	±	0.0475413	0.872775	±	0.0706677	1.03943	±	0.0909652	1.10973	±	0.0616249	1.13155	±	0.0505122	1.09612	±	0.0617227	1.10415	±	0.101144	1.02083	±	0.163102
fructose	4.95558	±	0.304901	0.83705	±	0.0448843	0.80445	±	0.052158	4.3303	±	0.287898	0.935725	±	0.015849	0.7768	±	0.0667913	4.72628	±	0.333867	0.96235	±	0.0543925	0.95495	±	0.112411	5.73045	±	0.240059	1.22853	±	0.0524781	0.78695	±	0.0348005
galactinol	0.16485	±	0.00837511	1.27157	±	0.089616	0.98765	±	0.0514223	0.377325	±	0.00801357	2.95555	±	0.211058	0.8121	±	0.0590655	0.527625	±	0.0749691	1.8753	±	0.164771	0.975225	±	0.108897	0.294025	±	0.0279778	2.63713	±	0.293196	1.1142	±	0.0583791
galacturonate	1.3942	±	0.105585	0.908175	±	0.0827507	0.8958	±	0.0598024	1.14718	±	0.0865775	0.904725	±	0.0324557	0.8835	±	0.047138	1.55695	±	0.0595873	1.11762	±	0.0641537	0.9168	±	0.0505752	2.07747	±	0.127206	1.0119	±	0.0230576	0.8671	±	0.0715101
maltose	4.0392	±	0.262383	0.8447	±	0.0579224	0.150375	±	0.0243683	4.25512	±	0.268755	1.07933	±	0.106938	0.145675	±	0.0260388	3.01785	±	0.338859	0.954425	±	0.0670511	0.14615	±	0.0488965	3.3151	±	0.356141	1.1981	±	0.0364278	0.1178	±	0.0121812
mannitol	0.581425	±	0.0537286	1.37647	±	0.0882473	0.99065	±	0.0130454	0.628975	±	0.0770028	1.59487	±	0.0275871	0.976075	±	0.0612619	0.7989	±	0.05736	1.42325	±	0.0630736	1.1731	±	0.0362338	0.5896	±	0.0383728	1.57932	±	0.0813589	1.04022	±	0.111897
mannose	1.17	±	0.0479877	0.958075	±	0.0555983	0.6522	±	0.0148295	1.14263	±	0.0571531	0.985175	±	0.0171454	0.61045	±	0.0112678	1.39238	±	0.035779	1.08213	±	0.0391757	0.739975	±	0.0311209	1.2895	±	0.029009	1.1103	±	0.0879326	0.639475	±	0.0283216
mannose-6-phosphate	1.0085	±	0.0507229	0.997775	±	0.134208	0.602425	±	0.0380821	0.9722	±	0.0873695	1.18623	±	0.0780809	0.513175	±	0.0394315	1.16158	±	0.0758115	1.13983	±	0.0449031	0.678725	±	0.0636305	1.14925	±	0.0805286	1.12945	±	0.0779117	0.607375	±	0.0549551
raffinose	0.012925	±	0.00325407	0.9408	±	0.0222853	2.44565	±	0.0952884	0.0213	±	0.00424873	1.10413	±	0.0326277	2.54307	±	0.0754709	0.1986	±	0.00141833	1.02077	±	0.0181618	2.48035	±	0.131412	0.16255	±	0.0368875	0.996175	±	0.00641423	2.47182	±	0.0431998
sorbitol	1.0017	±	0.0840886	1.09895	±	0.162581	1.05112	±	0.156506	0.87515	±	0.0830252	0.72885	±	0.0615039	0.921325	±	0.0558436	0.86795	±	0.141721	1.02208	±	0.069918	0.9937	±	0.0793169	1.12373	±	0.102938	1.07888	±	0.115045	0.93655	±	0.206767
stachyose	0.0561	±	0	0.958525	±	0.00922346	2.63842	±	0.126781	0.0561	±	0	0.9783	±	0.0204554	2.55065	±	0.0436475	0.0885	±	0.00197019	0.976575	±	0.0133199	2.59085	±	0.0809264	0.1599	±	0.0459564	0.971475	±	0.0270359	2.81675	±	0.104935
sucrose	0.878775	±	0.015115	0.941175	±	0.0107003	1.36903	±	0.0273585	0.97225	±	0.0164587	1.08488	±	0.0196189	1.4784	±	0.0099127	0.99965	±	0.0160342	0.959025	±	0.0145084	1.38375	±	0.0276867	0.957775	±	0.0159901	0.94725	±	0.0133457	1.3516	±	0.0353605
alpha-ketoglutarate	1.47823	±	0.123308	0.8991	±	0.201664	0.578275	±	0.0957366	1.60403	±	0.0898669	1.28605	±	0.12118	0.637175	±	0.0355358	1.1369	±	0.0705463	1.0952	±	0.159148	0.70515	±	0.0272362	1.03428	±	0.350047	1.06988	±	0.0296291	0.710925	±	0.0820994
citrate	0.8351	±	0.0432325	0.874	±	0.048051	1.0027	±	0.0527427	0.9869	±	0.0481906	1.1785	±	0.0311919	1.05923	±	0.0144201	0.9386	±	0.0199279	1.08053	±	0.0393592	0.980625	±	0.0273624	1.09333	±	0.0400409	1.1159	±	0.0452187	0.875475	±	0.0225876
fumarate	1.05717	±	0.044056	0.8303	±	0.0692551	0.9745	±	0.0456577	1.18613	±	0.0559657	0.88135	±	0.0493349	0.753975	±	0.0903189	1.36185	±	0.0651387	0.973125	±	0.114226	0.8856	±	0.064268	1.4123	±	0.231495	0.9309	±	0.0508766	1.08013	±	0.0712383
malate	0.954475	±	0.0504958	0.73635	±	0.0308693	0.9812	±	0.0580563	1.059	±	0.0360901	0.939275	±	0.030572	1.0671	±	0.0247902	1.25588	±	0.0675278	0.927625	±	0.0308433	0.97125	±	0.0283343	1.29835	±	0.0212745	0.92405	±	0.0388909	0.995725	±	0.031233
oxaloacetate	0.4182	±	0	0.70325	±	0.18669	0.586625	±	0.102795	0.44435	±	0.0151731	0.820575	±	0.150538	1.8317	±	0.422716	0.656075	±	0.157819	0.72465	±	0.189426	1.26175	±	0.318535	0.938725	±	0.262648	1.04858	±	0.063716	0.69315	±	0.159276
succinate	1.43658	±	0.0508822	0.90715	±	0.0208017	0.952325	±	0.102049	2.11983	±	0.140818	1.01715	±	0.0552466	0.68285	±	0.0178248	1.9059	±	0.100249	1.11347	±	0.0777582	0.67495	±	0.0233673	1.94213	±	0.0282453	1.01923	±	0.0118295	0.623925	±	0.0479562
Cofactors, Prosthetic Groups, Electron Carriers
ascorbate (Vitamin C)	1.15793	±	0.146157	1.10163	±	0.105525	0.707275	±	0.063149	1.12607	±	0.117378	1.0566	±	0.079903	0.845675	±	0.132797	1.07112	±	0.0600265	0.922125	±	0.117541	0.869575	±	0.0631707	1.7521	±	0.178492	1.2129	±	0.15671	0.807575	±	0.204031
dehydroascorbate	1.35785	±	0.051689	0.963275	±	0.06832	0.547125	±	0.0342747	1.06845	±	0.0399707	0.963025	±	0.0138824	0.488075	±	0.0233343	1.27257	±	0.0705403	1.04615	±	0.0322948	0.514725	±	0.0351115	1.46917	±	0.0428152	1.04487	±	0.0170137	0.486275	±	0.0196435
glucarate (saccharate)	0.41325	±	0.0321375	0.883325	±	0.052622	1.5514	±	0.0386934	0.3657	±	0.0276675	1.03527	±	0.0334589	1.66368	±	0.0527211	0.488225	±	0.0215636	1.04275	±	0.0193619	1.52763	±	0.0394478	0.4847	±	0.0247421	1.00578	±	0.0194059	1.74263	±	0.0772622
threonate	2.52712	±	0.137651	0.94125	±	0.0956328	0.49945	±	0.0258042	3.10392	±	0.094197	0.982825	±	0.0342257	0.459525	±	0.0604729	3.65415	±	0.393149	1.10743	±	0.0973119	0.419175	±	0.013645	3.43693	±	0.0814267	1.15905	±	0.081253	0.393125	±	0.0421877
phytol	0.821125	±	0.0269129	1.49685	±	0.0838158	0.79885	±	0.0883034	0.9653	±	0.037624	1.59865	±	0.0762222	0.69595	±	0.0177123	1.2697	±	0.0579426	1.76267	±	0.2492	0.813325	±	0.0812095	0.908075	±	0.0907468	1.83885	±	0.176527	0.656475	±	0.0727125
pantothenate	1.309	±	0.0846154	0.695825	±	0.114799	0.823675	±	0.0823318	1.33048	±	0.108535	0.793025	±	0.0628622	1.15085	±	0.0502256	1.39475	±	0.0706271	0.815625	±	0.0828061	0.778625	±	0.0325942	1.1786	±	0.0389534	0.90375	±	0.0649973	0.833175	±	0.0945092
p-aminobenzoate (PABA)	0.730825	±	0.0351265	0.948525	±	0.0417148	1.34755	±	0.0757125	0.7969	±	0.0196436	1.01165	±	0.0473822	1.36783	±	0.0333916	0.8517	±	0.017259	1.03975	±	0.0774165	1.3107	±	0.0670355	0.817725	±	0.0295951	0.971825	±	0.0345492	1.16513	±	0.0403851
nicotianamine	0.798625	±	0.0107399	1.01525	±	0.00986175	1.56765	±	0.0602027	0.726525	±	0.0154916	0.96765	±	0.0181095	1.57698	±	0.0411995	0.8973	±	0.016008	1.05895	±	0.0156181	1.66752	±	0.0613729	0.79375	±	0.025378	0.9124	±	0.0198621	1.3827	±	0.0149443
nicotinamide	1.05713	±	0.0172291	1.20145	±	0.11596	0.717325	±	0.0571922	0.962025	±	0.0956076	1.0625	±	0.0838708	0.622575	±	0.0958397	1.2084	±	0.188479	1.17783	±	0.138059	0.779775	±	0.025287	1.0142	±	0.027698	1.38987	±	0.089942	0.60065	±	0.0471044
nicotinamide adenine dinucleotide (NAD+)	1.1061	±	0.214132	0.89095	±	0.0209266	0.867	±	0.133922	1.57832	±	0.125599	0.99275	±	0.0687356	0.7933	±	0.0643464	1.60512	±	0.0767503	1.1794	±	0.171492	0.774775	±	0.124958	1.38485	±	0.179014	1.12367	±	0.0991335	0.862525	±	0.0953657
nicotinamide riboside*	1.08222	±	0.0526112	1.04873	±	0.104883	0.6837	±	0.0401681	1.21695	±	0.056683	1.0239	±	0.0621599	0.646	±	0.0454163	1.32038	±	0.101344	1.00782	±	0.151925	0.6212	±	0.0633787	1.08508	±	0.085479	1.11115	±	0.0669206	0.583425	±	0.0358125
nicotinate	0.169625	±	0.0129379	0.953425	±	0.0125705	2.41033	±	0.214002	0.22535	±	0.0179691	1.27327	±	0.0267789	2.76877	±	0.113278	0.325225	±	0.0170605	1.0334	±	0.020729	2.49808	±	0.113807	0.23925	±	0.0426106	0.965375	±	0.0200485	2.4354	±	0.163619
trigonelline (N'-methylnicotinate)	1.24703	±	0.0789968	0.859675	±	0.024007	0.135975	±	0.00349795	1.58515	±	0.0559419	0.961325	±	0.022302	0.123025	±	0.00235668	1.40565	±	0.0296004	1.0398	±	0.0338156	0.136825	±	0.0247367	1.35805	±	0.0305169	1.07933	±	0.0286949	0.1418	±	0.010051
methylphosphate	0.58275	±	0.0742609	0.8972	±	0.0625746	1.14682	±	0.116381	0.55965	±	0.0836976	1.1616	±	0.090212	1.25313	±	0.083001	0.76585	±	0.084244	1.09193	±	0.050701	1.22905	±	0.069471	0.67805	±	0.0222846	1.20827	±	0.116869	1.03843	±	0.0603573
phosphate	1.24947	±	0.0554238	0.92705	±	0.0396368	0.5168	±	0.0152219	1.17945	±	0.0402071	0.942075	±	0.0366067	0.46145	±	0.0146445	1.39223	±	0.0524448	1.05258	±	0.0314366	0.589925	±	0.0291231	1.3584	±	0.0113076	1.18267	±	0.0655428	0.522275	±	0.0235333
flavin adenine dinucleotide (FAD)	1.52	±	0.246407	0.62515	±	0.111294	0.92655	±	0.035813	1.66455	±	0.216938	0.8827	±	0.0740172	0.9048	±	0.0492835	1.83298	±	0.27009	0.82415	±	0.121017	0.710925	±	0.136569	1.71652	±	0.201112	0.690825	±	0.136876	0.912575	±	0.0254639
flavin mononucleotide (FMN)	0.594175	±	0.0763009	1.09367	±	0.0650262	0.94545	±	0.085955	0.616325	±	0.0842448	1.34173	±	0.0296318	1.16817	±	0.0531958	0.7044	±	0.126413	1.08783	±	0.0732536	1.2792	±	0.10415	0.55905	±	0.122229	1.30205	±	0.175902	0.902625	±	0.0449693
alpha-tocopherol	0.612975	±	0.303664	0.8507	±	0.261899	1.41003	±	0.160505	0.320725	±	0.0454939	0.81475	±	0.249428	1.4215	±	0.16074	0.240075	±	0.052175	0.95595	±	0.0855075	0.851875	±	0.259836	0.3779	±	0.110858	1.12988	±	0.326613	0.7533	±	0.245443
gamma-tocopherol	0.06025	±	0.0179239	0.867375	±	0.0265106	2.1349	±	0.0653134	0.1271	±	0.00604662	1.11627	±	0.0387904	2.28075	±	0.0542948	0.21875	±	0.0165717	0.9893	±	0.0473735	2.199	±	0.0414306	0.149475	±	0.0283948	0.9862	±	0.00915123	2.10152	±	0.041164
pyridoxal	1.31425	±	0.0632247	0.771025	±	0.0642583	0.96855	±	0.191219	1.03452	±	0.0139038	1.0453	±	0.163054	0.946525	±	0.208643	1.13	±	0.149025	0.8936	±	0.112875	0.79505	±	0.104177	1.18617	±	0.136648	0.959475	±	0.111346	1.18788	±	0.0738474
pyridoxate	1.35305	±	0.0607474	0.858275	±	0.0670358	0.6865	±	0.0519471	1.4949	±	0.0543328	0.941775	±	0.0294521	0.709975	±	0.0790516	1.597	±	0.0652811	1.05573	±	0.0276086	0.638325	±	0.0670989	1.4685	±	0.0361618	1.13025	±	0.086934	0.599825	±	0.072672
Hormone metabolism
abscisate	2.6676	±	0.052839	0.701275	±	0.0275813	0.833775	±	0.111948	2.3756	±	0.0412889	0.77005	±	0.164089	0.980575	±	0.0300819	2.01773	±	0.0790322	0.84655	±	0.0830023	1.01825	±	0.109447	2.26717	±	0.0411825	0.936325	±	0.0553758	0.7431	±	0.0311592
gibberellate	0.404675	±	0.198869	0.1878	±	0	0.1878	±	0	0.4242	±	0.136675	0.1878	±	0	0.1878	±	0	0.62495	±	0.280251	0.1878	±	0	0.1878	±	0	2.96552	±	0.602089	0.1878	±	0	0.1878	±	0
Lipids
choline phosphate	0.95	±	0.0384716	1.24323	±	0.0443137	0.680125	±	0.0207967	1.02767	±	0.0305865	1.30462	±	0.068115	0.82665	±	0.0205758	1.1269	±	0.0325644	1.43205	±	0.0336787	0.715975	±	0.0375932	0.91815	±	0.020457	1.41277	±	0.0268748	0.7885	±	0.0167648
ethanolamine	1.15708	±	0.0441563	0.911025	±	0.0967873	0.798725	±	0.1109	1.01895	±	0.102471	1.04622	±	0.0971229	0.945525	±	0.0725886	1.2026	±	0.121782	0.96075	±	0.0346406	0.998625	±	0.0662074	1.38068	±	0.0646873	1.41925	±	0.196217	0.739	±	0.084093
10-heptadecenoate (17:1n7)	0.8005	±	0.0988625	1.02002	±	0.0684297	0.921975	±	0.131459	0.985	±	0.0443199	0.876125	±	0.0335624	0.934525	±	0.108286	1.0109	±	0.0313896	1.11405	±	0.101507	1.05152	±	0.156369	1.11057	±	0.150347	0.97665	±	0.158103	1.05972	±	0.0778239
2-hydroxyglutarate	2.22173	±	0.176046	0.9051	±	0.116057	0.65105	±	0.104725	2.9148	±	0.241955	0.816925	±	0.070694	0.60995	±	0.0558946	2.29237	±	0.397297	1.07407	±	0.112819	0.617475	±	0.082671	3.03303	±	0.2013	1.15843	±	0.0730166	0.458125	±	0.0287438
2-hydroxypalmitate	0.2344	±	0.0168165	1.2834	±	0.106591	2.44738	±	0.381834	0.180275	±	0.038591	0.8565	±	0.0512152	2.805	±	0.292464	0.335725	±	0.0424082	1.07238	±	0.212643	2.5833	±	0.247612	0.316125	±	0.0436558	1.02623	±	0.0521028	3.24897	±	0.482172
2-hydroxystearate	0.3246	±	0.0389508	1.2045	±	0.0807815	3.91823	±	0.985609	0.339475	±	0.0366301	0.925075	±	0.0770622	5.27325	±	0.580781	0.50505	±	0.0894278	1.10295	±	0.30507	4.07522	±	0.319877	0.4045	±	0.0794342	0.90775	±	0.0348271	5.38045	±	1.04016
8-hydroxyoctanoate	1.29238	±	0.156561	0.802175	±	0.0497783	0.5698	±	0	1.0844	±	0.152911	0.702925	±	0.0522908	0.5698	±	0	1.4129	±	0.184189	0.826525	±	0.0803889	0.5698	±	0	1.26467	±	0.0847591	0.8861	±	0.0711774	0.5698	±	0
arachidate (20:0)	1.53445	±	0.181134	0.97345	±	0.0299702	0.093225	±	0.00968757	1.90695	±	0.156862	0.694625	±	0.0307443	0.1253	±	0.00718018	2.71935	±	0.228151	1.04278	±	0.0371979	0.1604	±	0.0830269	2.06845	±	0.191459	1.14635	±	0.0321661	0.1092	±	0.00754089
azelate (nonanedioate)	3.67175	±	0.736591	1.93165	±	0.0852855	0.61305	±	0.0483817	1.91628	±	0.200901	0.9101	±	0.0510028	0.67915	±	0.0514458	2.1729	±	0.0735863	0.919375	±	0.0833665	0.67715	±	0.0768946	1.77153	±	0.0996643	0.996625	±	0.0471097	0.71245	±	0.0488165
cis-vaccenate (18:1n7)	2.7464	±	0.376294	0.96495	±	0.0840632	0.248075	±	0.0253452	2.9392	±	0.357928	0.729525	±	0.112072	0.271575	±	0.0289829	2.6509	±	0.424684	1.00592	±	0.0542452	0.343325	±	0.0758313	2.8746	±	0.345191	1.1951	±	0.0731882	0.225475	±	0.0154726
dihomo-linoleate (20:2n6)	0.556625	±	0.0409571	2.59547	±	0.67006	0.5066	±	0.0757334	0.8801	±	0.0672026	1.50425	±	0.17015	0.4694	±	0.0834158	1.82355	±	0.192226	2.54373	±	0.505224	0.692475	±	0.21122	1.58947	±	0.401714	1.93822	±	0.53001	0.622075	±	0.0835051
dihomo-linolenate (20:3n3 or n6)	0.328775	±	0.0303781	2.64712	±	0.393535	0.675775	±	0.104256	0.535525	±	0.0554955	1.67207	±	0.0362527	0.5812	±	0.0553707	1.66222	±	0.133607	2.45038	±	0.358565	0.927875	±	0.324897	1.56245	±	0.373131	2.02628	±	0.415586	0.7045	±	0.0463189
docosadienoate (22:2n6)	0.243575	±	0.0415055	2.80598	±	0.622795	0.675175	±	0.0976769	0.38765	±	0.0394726	1.31383	±	0.093432	0.63695	±	0.0972795	1.32017	±	0.165251	2.77487	±	0.466931	0.9581	±	0.316879	1.2697	±	0.370883	1.944	±	0.477199	0.8963	±	0.0932762
docosatrienoate (22:3n3)	0.21005	±	0.045607	2.54115	±	0.481839	0.84125	±	0.112731	0.299475	±	0.0740835	1.36462	±	0.095566	0.705	±	0.104463	1.09342	±	0.144091	2.38865	±	0.409867	1.072	±	0.341117	1.048	±	0.276656	1.7636	±	0.332008	0.8868	±	0.0557408
eicosenoate (20:1n9 or 11)	0.7473	±	0.0637819	2.62295	±	0.733916	0.479325	±	0.116822	1.0223	±	0.0676963	1.5326	±	0.228229	0.47385	±	0.106884	1.74507	±	0.215027	2.4609	±	0.495622	0.665625	±	0.19367	1.6338	±	0.483784	1.8733	±	0.561822	0.649525	±	0.0991368
erucate (22:1n9)	0.436075	±	0.0632996	2.96172	±	0.70872	0.56155	±	0.0922035	0.6498	±	0.0868648	1.58818	±	0.125528	0.60415	±	0.108143	1.58478	±	0.137878	2.8403	±	0.476123	0.889675	±	0.290927	1.41072	±	0.433784	2.09718	±	0.553539	0.822325	±	0.113948
lignocerate (24:0)	1.33893	±	0.0880329	0.966375	±	0.079963	0.377175	±	0.0432557	1.5163	±	0.144005	0.714	±	0.0219694	0.2693	±	0.0413752	2.43285	±	0.210234	1.17162	±	0.0719215	0.3706	±	0.0498084	2.0194	±	0.105188	1.0362	±	0.0659882	0.28665	±	0.00580596
linoleate (18:2n6)	1.46862	±	0.15693	1.03727	±	0.0286927	0.20415	±	0.0346854	1.61698	±	0.183455	0.7166	±	0.048706	0.227625	±	0.0359016	1.59482	±	0.177372	1.1407	±	0.115851	0.29125	±	0.113226	1.70027	±	0.212192	0.99425	±	0.0354388	0.230275	±	0.0348433
linolenate [alpha or gamma; (18:3n3 or 6)]	0.82635	±	0.0501897	1.26103	±	0.0779784	0.234825	±	0.0246875	1.11278	±	0.0237263	0.89555	±	0.0202767	0.242975	±	0.0227225	1.53845	±	0.0493836	1.22408	±	0.0642305	0.349975	±	0.113882	1.3957	±	0.0986477	1.20922	±	0.071724	0.25055	±	0.0139304
nervonate (24:1n9)	0.827575	±	0.102853	1.1576	±	0.0938252	0.301975	±	0.036995	1.24852	±	0.0326667	0.937275	±	0.0420002	0.18895	±	0.0210647	2.58955	±	0.0812018	1.2547	±	0.10232	0.372875	±	0.161584	2.363	±	0.44777	1.34655	±	0.109317	0.324825	±	0.0320192
oleate (18:1n9)	3.5832	±	0.256688	0.988775	±	0.0295953	0.1341	±	0.011809	3.90972	±	0.207123	0.7168	±	0.0281293	0.123225	±	0.00208741	3.71125	±	0.215526	1.06363	±	0.0567712	0.187425	±	0.0860179	3.80675	±	0.149713	1.19793	±	0.0465028	0.15035	±	0.0056179
palmitate (16:0)	1.06288	±	0.0837211	1.16578	±	0.105541	0.43595	±	0.0542132	1.23995	±	0.092197	0.842725	±	0.0158098	0.506125	±	0.0426532	1.3747	±	0.134412	1.30667	±	0.122845	0.543475	±	0.0968039	1.4628	±	0.221864	1.15125	±	0.107565	0.5001	±	0.0304252
palmitoleate (16:1n7)	1.2982	±	0.0945455	1.06583	±	0.0271959	0.272	±	0.033555	1.51193	±	0.0896538	0.8399	±	0.0516818	0.388525	±	0.0354401	1.47198	±	0.138642	1.1136	±	0.0864446	0.45335	±	0.110788	1.55743	±	0.15016	1.00243	±	0.0355804	0.4027	±	0.0343631
stearate (18:0)	1.02592	±	0.137965	1.16253	±	0.191973	0.747325	±	0.142831	1.099	±	0.128864	0.888175	±	0.041333	0.88245	±	0.167758	1.25317	±	0.0996941	1.3302	±	0.162616	0.974325	±	0.151293	1.40183	±	0.226519	1.063	±	0.040735	0.8329	±	0.0740522
undecanedioate	1.94298	±	0.666868	0.924175	±	0.189417	0.5139	±	0	0.635425	±	0.121525	0.5139	±	0	0.5139	±	0	0.53945	±	0.02555	0.5139	±	0	0.5139	±	0	0.5139	±	0	0.5139	±	0	0.5139	±	0
1-dihomo-linolenyl-glycerol (1-monoeicosatrienoin)	0.513675	±	0.255958	1.21075	±	0.442763	0.181575	±	0.0195538	0.47705	±	0.203878	1.364	±	0.464981	0.1983	±	0.0451	2.3176	±	0.0449199	1.15837	±	0.128211	0.3571	±	0.190928	2.33018	±	0.410278	1.5194	±	0.151345	0.177775	±	0.0146017
1-linolenoylglycerol	0.616225	±	0.18462	1.81727	±	0.448922	0.635725	±	0.159465	0.815825	±	0.175631	0.947275	±	0.0975479	1.09888	±	0.337777	1.3945	±	0.213378	1.82342	±	0.435834	0.6713	±	0.169213	1.45195	±	0.356247	1.2913	±	0.185986	0.648175	±	0.112164
1-linoleoylglycerol (1-monolinolein)	0.831975	±	0.137276	2.16505	±	0.538563	0.4552	±	0.100657	1.1411	±	0.177086	1.08405	±	0.0655307	0.35825	±	0.0894154	1.53615	±	0.172424	2.432	±	0.396408	0.545725	±	0.206821	1.29183	±	0.331286	1.44065	±	0.320621	0.658725	±	0.0901467
1-oleoylglycerol (1-monoolein)	4.7699	±	1.93543	0.809075	±	0.151377	0.125875	±	0.0198012	2.86255	±	1.56645	0.9984	±	0.0702837	0.0952	±	0.0149493	4.674	±	0.111742	1.67908	±	0.159429	0.28215	±	0.175827	5.33498	±	0.366399	1.74978	±	0.15367	0.125625	±	0.00737217
1-palmitoylglycerol (1-monopalmitin)	0.7016	±	0.0603674	1.20627	±	0.0686698	0.1358	±	0.0132507	1.09357	±	0.0545535	1.0503	±	0.0508904	0.089675	±	0.00483156	1.46788	±	0.0466905	1.41405	±	0.111606	0.267375	±	0.145391	0.95165	±	0.0803142	1.5182	±	0.0695605	0.158875	±	0.018007
1-stearoylglycerol (1-monostearin)	1.23557	±	0.194059	0.962975	±	0.0270896	0.083675	±	0.00805754	2.10062	±	0.295539	0.748925	±	0.0408946	0.059225	±	0.00252269	2.2843	±	0.238327	1.0608	±	0.0187436	0.136325	±	0.0716931	1.4821	±	0.140561	1.13485	±	0.0361961	0.098125	±	0.00841372
1-stearoylglycerophosphoglycerol	1.05107	±	0.140029	0.8068	±	0.0800285	0.88775	±	0.0729313	0.795025	±	0.088325	1.00745	±	0.14459	1.47837	±	0.200468	0.922775	±	0.0838337	1.10452	±	0.151806	0.77995	±	0.07325	0.75625	±	0.04955	0.725825	±	0.0141692	0.944025	±	0.0918388
2-linoleoylglycerol (2-monolinolein)	0.85025	±	0.260222	1.75887	±	0.444504	0.991675	±	0.277946	0.94775	±	0.261913	1.1034	±	0.122825	0.57265	±	0.11952	1.25358	±	0.14479	2.58725	±	0.449062	0.673375	±	0.174292	1.13295	±	0.323349	1.4061	±	0.337116	0.8664	±	0.208481
2-oleoylglycerol (2-monoolein)	0.80325	±	0.109422	0.762075	±	0.318604	0.1338	±	0	1.33112	±	0.162612	1.07042	±	0.0961819	0.164175	±	0.030375	1.40627	±	0.201026	1.20655	±	0.185332	0.3133	±	0.113622	0.809075	±	0.111182	1.33365	±	0.219824	0.212575	±	0.0306877
2-palmitoylglycerol (2-monopalmitin)	0.826775	±	0.193491	2.33	±	0.508201	0.359	±	0.0237379	1.08405	±	0.0681928	1.35155	±	0.183044	0.543975	±	0.149955	1.04658	±	0.137849	2.5333	±	0.399184	0.754725	±	0.332451	0.9848	±	0.108634	1.96343	±	0.378303	0.56215	±	0.0711434
eicosenoylglycerol (monoeicosenoin)	0.4702	±	0.0650843	1.4261	±	0.112893	0.126375	±	0.0160552	0.927225	±	0.0470323	1.21118	±	0.0644965	0.07305	±	0.00441031	1.95198	±	0.0656531	1.52248	±	0.0940308	0.210025	±	0.11393	1.04868	±	0.121717	1.61238	±	0.145895	0.10875	±	0.0196371
glycerol	2.56372	±	0.252255	1	±	0.0314577	0.181575	±	0.00960741	2.94008	±	0.13784	0.739075	±	0.0341337	0.1603	±	0.0079805	3.44557	±	0.262434	1.05878	±	0.072809	0.253975	±	0.0831363	3.25635	±	0.170346	1.1979	±	0.0400836	0.190425	±	0.0054858
monoeicosadienoin	1.1448	±	0.602708	0.905775	±	0.313166	0.0935	±	0.0100515	0.72935	±	0.456051	1.00868	±	0.191259	0.0782	±	0.0132002	3.25333	±	0.129213	1.25927	±	0.142659	0.24195	±	0.17705	2.84287	±	0.425229	1.4249	±	0.19953	0.086625	±	0.0118882
9,10-DiHOME	0.927175	±	0.0785529	1.1098	±	0.0348003	0.074775	±	0.00474208	1.16665	±	0.0382074	0.897425	±	0.0750112	0.05865	±	0.00287822	1.46303	±	0.0123297	1.20483	±	0.0770992	0.1425	±	0.0929898	0.93525	±	0.0617369	1.31425	±	0.0781357	0.09455	±	0.0100145
9,10-epoxystearate	1.32872	±	0.142947	0.805725	±	0.0498305	0.1034	±	0	1.92235	±	0.281413	0.476725	±	0.055146	0.1034	±	0	1.75525	±	0.106167	0.763525	±	0.0941338	0.1034	±	0	1.36708	±	0.0815567	0.84915	±	0.0940907	0.113425	±	0.010025
1-linoleoylglycerophosphoethanolamine*	0.21305	±	0.0382212	1.16532	±	0.111312	3.98937	±	1.97282	0.32255	±	0.0557346	1.0949	±	0.0643134	3.68118	±	0.497293	0.23885	±	0.0501557	1.04075	±	0.237893	2.22858	±	0.123131	0.304475	±	0.0580694	0.704675	±	0.0962636	2.3158	±	0.439482
1-oleoylglycerophosphoinositol*	1.6379	±	0.363792	0.876425	±	0.232678	0.6647	±	0.150317	1.49752	±	0.119642	1.0681	±	0.176066	0.714425	±	0.153163	0.99395	±	0.201332	0.859	±	0.0986914	0.627475	±	0.0800813	1.26005	±	0.16245	0.906425	±	0.237899	0.79395	±	0.0610077
1-palmitoylglycerophosphocholine (16:0)	0.183175	±	0.0326271	1.05557	±	0.050467	3.27567	±	0.903259	0.161225	±	0.0342622	1.32942	±	0.103485	5.99195	±	0.989544	0.1493	±	0.0224406	1.00348	±	0.189871	3.45688	±	0.27383	0.181525	±	0.0326364	0.683875	±	0.0887731	3.1564	±	0.894913
1-palmitoylglycerophosphoethanolamine	0.2347	±	0.0369128	1.07373	±	0.0586593	1.91037	±	0.381319	0.242625	±	0.0413879	1.31632	±	0.180865	3.25908	±	0.595918	0.208225	±	0.0454393	1.02963	±	0.219173	2.0179	±	0.0774165	0.256975	±	0.0307031	0.701075	±	0.0951881	1.97492	±	0.371107
1-palmitoylglycerophosphoglycerol*	0.7987	±	0.133315	2.13995	±	0.319303	0.9426	±	0.156885	0.568425	±	0.0729241	1.71385	±	0.160439	1.11017	±	0.0751118	0.802525	±	0.0303342	1.9338	±	0.442053	1.04347	±	0.0949262	0.7288	±	0.0792199	1.64	±	0.269603	0.8125	±	0.0834595
1-palmitoylglycerophosphoinositol*	4.27465	±	0.623609	0.988275	±	0.167436	0.52805	±	0.107169	2.59497	±	0.713416	1.03382	±	0.033728	0.79175	±	0.0718041	2.09035	±	0.494827	0.985775	±	0.216753	0.6714	±	0.0775105	3.71095	±	0.481018	0.8758	±	0.0658962	0.672925	±	0.136371
1-stearoylglycerophosphocholine (18:0)	1.56047	±	0.496414	0.7187	±	0.144926	0.495725	±	0.129084	1.17573	±	0.431949	0.993275	±	0.109504	0.54945	±	0.0898414	1.5823	±	0.149851	0.801075	±	0.153508	0.3756	±	0.0169	1.85898	±	0.221149	0.988025	±	0.117894	0.51925	±	0.16055
2-palmitoylglycerophosphocholine*	0.322	±	0	0.420825	±	0.098825	1.27895	±	0.170779	0.322	±	0	0.58255	±	0.105941	2.21037	±	0.191231	0.322	±	0	0.38555	±	0.0560222	1.30058	±	0.282234	0.322	±	0	0.37345	±	0.05145	1.21943	±	0.202173
2-palmitoylglycerophosphoethanolamine*	0.4038	±	0	0.966775	±	0.173705	1.3601	±	0.544452	0.4038	±	0	0.9547	±	0.0909279	1.49235	±	0.14097	0.4038	±	0	0.736575	±	0.156364	1.2731	±	0.163447	0.457825	±	0.0318308	0.529875	±	0.0848979	0.860425	±	0.123656
glycerol 3-phosphate (G3P)	1.0448	±	0.103138	0.936325	±	0.0608347	0.89645	±	0.0657701	1.15017	±	0.081386	1.15865	±	0.0554425	0.859575	±	0.0553483	1.098	±	0.0503135	0.92265	±	0.034532	0.975125	±	0.155036	1.25702	±	0.0937545	1.21	±	0.140739	0.931275	±	0.0182188
glycerophosphorylcholine (GPC)	0.483875	±	0.0582149	0.944625	±	0.0652121	5.6318	±	0.705133	0.4167	±	0.037548	1.22715	±	0.147045	5.19112	±	0.243326	0.570025	±	0.0477344	0.930325	±	0.0479658	4.54065	±	0.883634	0.542725	±	0.0410038	1.01693	±	0.0112487	5.20142	±	0.270526
phosphoethanolamine	1.278	±	0.136999	1.16578	±	0.26062	0.4605	±	0.0711664	1.36975	±	0.16809	1.39065	±	0.205762	0.71495	±	0.0597212	1.2169	±	0.164346	1.8059	±	0.221928	0.523325	±	0.0678926	1.00147	±	0.083931	1.84722	±	0.0795177	0.821175	±	0.0534237
brassicasterol	0.357825	±	0.0593077	0.782575	±	0.0492815	1.10905	±	0.0479288	0.392225	±	0.0675415	1.06675	±	0.0810636	1.21427	±	0.0510457	0.552875	±	0.034045	1.09618	±	0.0342801	1.17578	±	0.0599312	0.379425	±	0.0460018	1.12667	±	0.0667199	1.15225	±	0.125959
campesterol	0.747075	±	0.0270885	0.790225	±	0.0499319	1.08617	±	0.158288	0.892625	±	0.0419517	1.20813	±	0.0848481	1.33708	±	0.100923	0.964275	±	0.0225117	1.0663	±	0.0668617	1.10692	±	0.0789231	0.86725	±	0.0741469	1.0914	±	0.0886611	1.20158	±	0.0428054
Nucleotide
adenine	1.75193	±	0.699833	1.04432	±	0.0197882	1.78782	±	0.0673499	1.2156	±	0.0683689	0.86045	±	0.0600442	1.002	±	0.0372469	0.9299	±	0.0385827	0.9115	±	0.0607073	1.15963	±	0.145979	1.01262	±	0.070531	1.09008	±	0.0683132	0.7633	±	0.0688276
adenosine	0.930225	±	0.0446239	0.933725	±	0.0148965	0.9222	±	0.0347558	1.04058	±	0.0275942	1.08127	±	0.0191101	0.924075	±	0.0308576	1.14777	±	0.0217782	1.0428	±	0.0368592	0.9863	±	0.0436161	1.01653	±	0.0162238	1.05517	±	0.0105526	0.9435	±	0.0355562
adenosine 5'-monophosphate (AMP)	1.1053	±	0.138321	1.02483	±	0.0275096	0.82125	±	0.0923228	1.20303	±	0.0844436	1.28148	±	0.0695012	0.716675	±	0.0916191	1.03365	±	0.0439086	1.03412	±	0.0427678	0.8125	±	0.0967954	1.31325	±	0.127533	1.01822	±	0.0286592	0.777775	±	0.0693421
adenosine-2',3'-cyclic monophosphate	1.50767	±	0.10218	0.7677	±	0.0207448	0.825675	±	0.057253	1.0748	±	0.0496205	0.982925	±	0.109095	1.04605	±	0.172012	1.20927	±	0.0600978	0.843075	±	0.0933085	0.857475	±	0.070362	1.03773	±	0.0282376	0.98815	±	0.034691	1.29785	±	0.0855088
allantoin	0.1159	±	0.00951586	0.944225	±	0.0501551	3.34667	±	0.196949	0.12125	±	0.0139091	0.922225	±	0.0165711	3.09068	±	0.0906609	0.28035	±	0.00970133	1.08698	±	0.0504414	3.54272	±	0.180616	0.256	±	0.0316988	1.059	±	0.03779	4.0599	±	0.246968
guanine	1.231	±	0.0450954	0.918525	±	0.071367	0.742025	±	0.0304959	1.2375	±	0.0412783	0.944975	±	0.0294325	0.761525	±	0.0578939	1.4722	±	0.0693034	1.05747	±	0.0371979	0.78125	±	0.036568	1.38705	±	0.0360163	1.00715	±	0.0240777	0.736175	±	0.0445518
guanosine	0.97055	±	0.0172554	0.898325	±	0.0414273	0.9598	±	0.0669271	1.15633	±	0.0372053	1.02178	±	0.0466608	0.92785	±	0.0504779	1.17905	±	0.0817713	0.961075	±	0.0469293	0.84925	±	0.0713869	1.11008	±	0.0297584	1.14843	±	0.0529477	0.95295	±	0.0448608
guanosine-2',3'-cyclic monophosphate	1.10215	±	0.122785	0.791525	±	0.0320018	1.35468	±	0.137633	0.72305	±	0.0537656	0.930625	±	0.0818813	1.4029	±	0.0878933	0.8729	±	0.0486682	0.87265	±	0.0436593	1.35038	±	0.0741134	0.7742	±	0.106462	1.15375	±	0.115167	1.6923	±	0.0687528
N1-methyladenosine	0.812525	±	0.058294	1.31698	±	0.075402	0.917575	±	0.0320936	0.837625	±	0.111662	1.28038	±	0.127279	0.981525	±	0.0484898	0.9522	±	0.0229048	1.1004	±	0.101832	0.954775	±	0.0982848	0.788925	±	0.0998353	1.516	±	0.0924964	1.00283	±	0.0387931
beta-alanine	1.15997	±	0.0518615	0.88595	±	0.110544	0.463925	±	0.0939007	1.14033	±	0.0533851	1.19108	±	0.139556	0.508725	±	0.0576977	1.39038	±	0.176688	0.990825	±	0.05385	0.543825	±	0.0559454	1.56612	±	0.127814	1.33238	±	0.184599	0.472075	±	0.0274013
cytidine	0.649525	±	0.0664202	1.18397	±	0.0334564	1.24925	±	0.110339	0.525275	±	0.0329257	0.995375	±	0.0376723	1.0224	±	0.0162444	0.954025	±	0.0187895	1.5192	±	0.0328239	1.01012	±	0.0346216	0.5568	±	0.0145296	1.43802	±	0.0415311	0.881375	±	0.0843208
cytosine	0.1221	±	0	0.643025	±	0.0660978	1.57163	±	0.183368	0.1221	±	0	0.85055	±	0.0546021	1.30997	±	0.246591	0.312025	±	0.116745	0.88385	±	0.289044	1.59682	±	0.233744	0.259175	±	0.0796787	0.79815	±	0.11262	1.89123	±	0.20649
uridine	1.3029	±	0.0589963	0.9405	±	0.0611498	0.51465	±	0.0244545	1.29102	±	0.125202	0.866675	±	0.0192839	0.4927	±	0.029302	1.14362	±	0.0593732	1.04155	±	0.0416077	0.532375	±	0.0518148	1.3441	±	0.104028	1.17615	±	0.0238334	0.507475	±	0.0407517
Peptide
alanylphenylalanine	1.19407	±	0.102125	0.753825	±	0.0259262	0.3765	±	0	1.33337	±	0.0653951	0.547175	±	0.112775	0.383225	±	0.006725	1.60487	±	0.03006	0.886525	±	0.113343	0.557325	±	0.0701581	1.27405	±	0.116029	0.731	±	0.0862798	0.3765	±	0
arginylleucine	0.579925	±	0.0642823	1.08015	±	0.0357834	1.1272	±	0.0617523	0.528525	±	0.0287509	0.955125	±	0.0644643	0.9845	±	0.0245251	0.84035	±	0.0748346	1.16805	±	0.070505	1.2095	±	0.0240352	0.672375	±	0.0429134	1.18812	±	0.113955	1.01002	±	0.0218852
asparagylleucine	0.750225	±	0.0542775	1.08688	±	0.0511448	1.00255	±	0.0329731	0.7421	±	0.0468396	1.09547	±	0.0570164	0.89425	±	0.0375607	1.00947	±	0.0184427	1.15523	±	0.0672597	1.06355	±	0.0482247	0.76155	±	0.0430933	1.23535	±	0.0431329	1.02015	±	0.0438325
aspartylleucine	0.837975	±	0.0573688	0.99955	±	0.0249154	1.11207	±	0.0441893	0.7154	±	0.0651879	0.92975	±	0.0358003	1.1132	±	0.0274237	1.00055	±	0.0511456	1.05808	±	0.0867647	1.15887	±	0.0542462	0.847925	±	0.0238413	1.10718	±	0.0320919	1.03865	±	0.050316
aspartylphenylalanine	0.983525	±	0.133258	1.2213	±	0.049602	0.906825	±	0.0484421	0.948625	±	0.088486	1.01055	±	0.0795353	0.9975	±	0.0438263	1.15615	±	0.0716187	1.10777	±	0.040861	0.873075	±	0.0381903	0.9957	±	0.100305	1.23218	±	0.131585	0.92	±	0.0733202
glutamine-leucine	0.6437	±	0.0509337	1.0063	±	0.0518872	1.10295	±	0.024157	0.618375	±	0.0517139	0.9755	±	0.0849411	0.9998	±	0.0614084	0.957525	±	0.0345678	1.2115	±	0.0778394	1.13773	±	0.0262296	0.69265	±	0.0371067	1.22423	±	0.0632587	1.02122	±	0.0570606
glycylisoleucine	0.7748	±	0.122446	0.9538	±	0.0537903	1.00697	±	0.140652	1.01755	±	0.0867706	1.10062	±	0.0968934	0.9563	±	0.129054	0.9538	±	0.097462	1.01965	±	0.0540766	1.1076	±	0.168637	0.90745	±	0.049585	1.05303	±	0.107419	1.12155	±	0.0971584
glycylleucine	0.968575	±	0.0587012	1.11942	±	0.0358657	1.00205	±	0.066168	0.909875	±	0.0648692	0.87485	±	0.0486704	0.887125	±	0.068269	1.11302	±	0.0483133	1.12133	±	0.0647753	0.9726	±	0.0805559	1.1487	±	0.0554596	1.17902	±	0.0957266	0.87185	±	0.0266952
glycylvaline	0.9521	±	0.0278831	1.08443	±	0.0466037	1.12102	±	0.0484336	0.778775	±	0.0659531	1.07255	±	0.0218006	0.98295	±	0.0407366	0.92095	±	0.0450009	1.17545	±	0.137272	1.06248	±	0.115208	0.823425	±	0.0792367	0.9852	±	0.0634633	1.14685	±	0.0450051
histidylleucine	0.487575	±	0.0193382	0.953225	±	0.0687418	1.26365	±	0.0554751	0.449825	±	0.0398199	0.93845	±	0.0371279	1.09223	±	0.0564436	0.632575	±	0.0231805	1.02255	±	0.0482361	1.25088	±	0.0428819	0.4668	±	0.0270544	1.0592	±	0.00680661	1.11782	±	0.038497
isoleucylalanine	0.801175	±	0.0390738	0.952575	±	0.0604763	1.29875	±	0.0365794	0.858975	±	0.0625216	0.8806	±	0.0526525	1.17597	±	0.0495955	0.9659	±	0.0511886	0.92815	±	0.063516	1.30828	±	0.0546585	0.6499	±	0.0320862	0.999925	±	0.0295447	1.2537	±	0.0403512
isoleucylglutamate	0.700125	±	0.055909	0.928225	±	0.0332445	1.1876	±	0.105813	0.790325	±	0.0468881	1.02465	±	0.037329	1.6163	±	0.102692	0.865825	±	0.0438715	0.9613	±	0.048312	1.43277	±	0.100064	0.83705	±	0.0837902	1.2524	±	0.0352944	1.57567	±	0.0950136
isoleucylglycine	0.6758	±	0.0692362	0.98155	±	0.0299973	1.09238	±	0.100315	0.578225	±	0.0333718	1.12113	±	0.0607422	1.02302	±	0.039416	0.705025	±	0.0349036	1.02067	±	0.0156856	1.16625	±	0.0631976	0.532625	±	0.036387	1.06642	±	0.0632188	1.19165	±	0.0206867
isoleucylleucine	0.662625	±	0.0350745	1.22585	±	0.0558656	1.05462	±	0.0489729	0.71765	±	0.0538486	1.13922	±	0.0670394	0.97125	±	0.0648254	0.9802	±	0.0390084	1.2683	±	0.0832358	1.13262	±	0.101756	0.74215	±	0.0530208	1.2569	±	0.0571839	0.985175	±	0.0096289
isoleucylthreonine	0.311175	±	0.0158586	0.997625	±	0.035078	1.4498	±	0.0710391	0.2862	±	0.0244277	1.01623	±	0.0402751	1.426	±	0.0117534	0.49395	±	0.0437796	0.983225	±	0.0607165	1.55178	±	0.109037	0.365	±	0.0269723	1.02785	±	0.0376816	1.52595	±	0.0190364
isoleucylvaline	0.86245	±	0.0558765	1.0444	±	0.0964504	1.17862	±	0.0780973	0.7669	±	0.0389669	1.13053	±	0.0889189	1.02677	±	0.0605683	0.91925	±	0.078273	1.06482	±	0.0874465	1.00048	±	0.010449	0.79875	±	0.0708291	1.14735	±	0.108005	1.03965	±	0.112843
leucylalanine	0.8237	±	0.019687	0.994325	±	0.0444956	1.1262	±	0.0185164	0.9044	±	0.0267876	1.02572	±	0.0310084	0.922425	±	0.0378688	1.05625	±	0.0193679	1.07245	±	0.0597423	1.07527	±	0.0539677	0.787175	±	0.0361411	1.0939	±	0.0648445	0.982075	±	0.0277061
leucylglutamate	0.9143	±	0.0353569	0.9436	±	0.0248144	1.07218	±	0.0234723	0.911	±	0.0373332	0.9244	±	0.0646514	1.04415	±	0.0405024	1.02505	±	0.0207367	0.985	±	0.0671274	1.11795	±	0.0545028	0.883075	±	0.0488512	1.0559	±	0.0311518	1.07435	±	0.0313824
leucylglycine	0.694475	±	0.0702953	1.01505	±	0.056766	1.0932	±	0.0858436	0.649125	±	0.0231235	1.12672	±	0.0536789	1.0341	±	0.0437199	0.815975	±	0.03974	1.06467	±	0.0225417	1.10452	±	0.0913768	0.637775	±	0.0465643	1.08537	±	0.0375656	1.1882	±	0.0320901
leucylleucine	0.670525	±	0.0370628	1.1024	±	0.0277288	1.15742	±	0.0166903	0.6906	±	0.0213005	1.00845	±	0.0525559	1.01625	±	0.060152	0.902825	±	0.0181739	1.06297	±	0.0534409	1.1883	±	0.0964099	0.67775	±	0.0485627	1.05875	±	0.0591481	1.02608	±	0.0115278
leucylphenylalanine	0.524575	±	0.037215	1.13837	±	0.0283284	1.17768	±	0.111755	0.57595	±	0.0410084	1.05672	±	0.0540531	0.961175	±	0.0199446	0.789925	±	0.0367745	1.1694	±	0.0783403	1.22242	±	0.0882424	0.56115	±	0.0196021	1.2035	±	0.0678557	1.0946	±	0.0534
leucylserine	0.79955	±	0.14278	1.06682	±	0.0298654	1.03317	±	0.0635602	0.88735	±	0.0700073	1.0739	±	0.11452	0.991125	±	0.0438557	0.92065	±	0.0523503	1.07412	±	0.0437386	0.98025	±	0.0995819	0.821175	±	0.114301	1.119	±	0.0954418	1.04733	±	0.0651238
leucylthreonine	0.863025	±	0.0601038	1.0854	±	0.0218062	1.01332	±	0.0340424	0.7723	±	0.0405881	1.04703	±	0.0365795	1.01633	±	0.0486988	1.005	±	0.0590662	0.9479	±	0.0618139	1.0827	±	0.0537204	0.906475	±	0.0371547	1.0674	±	0.0446458	1.15057	±	0.05194
lysylleucine	0.88045	±	0.029744	1.0265	±	0.037853	1.09898	±	0.0471057	0.796325	±	0.0314163	0.974775	±	0.043716	0.928125	±	0.0306818	0.970325	±	0.0319909	1.0853	±	0.053302	1.05517	±	0.0119575	0.87535	±	0.0569934	1.11815	±	0.0239627	0.984475	±	0.0351883
serylisoleucine*	0.87035	±	0.0484967	0.9955	±	0.0537473	1.0739	±	0.181317	0.789	±	0.0888336	1.2563	±	0.165887	1.15245	±	0.144899	0.913475	±	0.152794	1.12013	±	0.138065	1.0624	±	0.11675	0.95715	±	0.109727	1.2889	±	0.156912	1.10757	±	0.0684904
serylleucine	0.90075	±	0.0290772	1.05048	±	0.0468556	1.07853	±	0.0615113	0.8333	±	0.0462152	1.0253	±	0.0529678	0.96555	±	0.0542243	1.03387	±	0.0211307	1.1625	±	0.075114	1.10598	±	0.0469097	0.89385	±	0.0292337	1.26297	±	0.0418844	0.99185	±	0.0260328
serylphenyalanine	1.10533	±	0.0361566	1.11258	±	0.0765281	0.724575	±	0.0457177	0.940575	±	0.0404639	0.891025	±	0.0778148	0.704125	±	0.0312859	1.4087	±	0.0259864	1.1966	±	0.0536583	0.886925	±	0.110598	1.0877	±	0.0425442	1.16033	±	0.0826152	0.7123	±	0.0658563
threonylleucine	0.668275	±	0.0240504	1.02805	±	0.0387846	1.15673	±	0.0419767	0.64905	±	0.0520988	1.0499	±	0.0624126	1.01443	±	0.0390614	0.895525	±	0.022639	1.04842	±	0.0565585	1.1348	±	0.0534448	0.71205	±	0.0257408	1.1315	±	0.0447476	1.03525	±	0.0212243
threonylphenylalanine	1.01475	±	0.0234061	1.1675	±	0.0882085	0.8661	±	0.107836	1.0094	±	0.0174105	1.0583	±	0.0921204	0.70345	±	0.09881	1.31	±	0.0871605	1.18725	±	0.114991	0.85345	±	0.116448	1.03332	±	0.0520362	1.16448	±	0.111019	0.7249	±	0.0671865
threonylvaline	0.89645	±	0.125279	1.01635	±	0.0656962	1.2488	±	0.102389	0.891925	±	0.0886664	0.93965	±	0.131711	1.26895	±	0.104478	0.9691	±	0.0283488	1.05507	±	0.11273	1.19887	±	0.0933017	0.987925	±	0.132549	1.0683	±	0.11664	1.20855	±	0.0882652
tyrosylleucine	0.707675	±	0.0335332	1.34022	±	0.0551409	1.07825	±	0.0594361	0.640175	±	0.015008	1.2584	±	0.110664	0.918725	±	0.0359179	0.91095	±	0.046659	1.3317	±	0.105221	1.18375	±	0.108729	0.666725	±	0.0664759	1.33117	±	0.0298295	1.00315	±	0.0411324
valylalanine	0.809525	±	0.0317826	1.03155	±	0.0453958	1.00265	±	0.0306923	0.9323	±	0.051732	1.00855	±	0.109975	0.9684	±	0.0527999	1.16427	±	0.0602513	1.0859	±	0.0697794	1.09665	±	0.0594882	0.900225	±	0.0363941	1.14715	±	0.0136496	0.972875	±	0.0513489
valylglutamate	1.03178	±	0.0983236	0.9549	±	0.0511463	0.9229	±	0.0454725	1.04792	±	0.088925	1.04735	±	0.0559867	0.8925	±	0.0563558	1.09585	±	0.0637678	1.01838	±	0.0261188	1.00095	±	0.0156623	1.08955	±	0.0389871	1.09	±	0.0383384	0.9578	±	0.011336
valylisoleucine	0.782775	±	0.025323	0.991275	±	0.0319843	1.1393	±	0.0731254	0.771725	±	0.0337735	1.00002	±	0.0964937	1.00035	±	0.0242167	0.904875	±	0.047221	0.95495	±	0.091514	1.16572	±	0.0423338	0.786575	±	0.0467187	1.08937	±	0.0556999	1.11078	±	0.0317366
valylleucine	0.51225	±	0.0144801	1.08685	±	0.042837	1.08755	±	0.0461969	0.53275	±	0.0304237	0.97905	±	0.0647795	1.00857	±	0.0554921	0.78945	±	0.0574051	1.0959	±	0.0724789	1.1996	±	0.0514179	0.56025	±	0.0359668	1.10095	±	0.0404138	1.08775	±	0.0268834
valylvaline	0.63715	±	0.020145	0.98305	±	0.0438513	1.05927	±	0.0280146	0.53435	±	0.0662982	0.9729	±	0.049766	1.10705	±	0.0307868	0.6889	±	0.0359769	1.03212	±	0.0416785	1.13155	±	0.0610096	0.68455	±	0.0360148	1.09475	±	0.0273321	1.07717	±	0.0418411
gamma-glutamylisoleucine*	0.044525	±	0.002825	0.790625	±	0.0518484	4.67952	±	0.384078	0.0515	±	0.00463537	0.850175	±	0.0533567	6.0981	±	0.42449	0.2405	±	0.0145714	1.06315	±	0.0555101	4.84	±	0.574744	0.274475	±	0.0502692	1.116	±	0.0476473	5.1866	±	0.287743
gamma-glutamylleucine	0.38275	±	0.08885	0.742525	±	0.126956	2.39715	±	0.479627	0.2939	±	0	0.722525	±	0.137778	2.8911	±	0.315247	0.33975	±	0.04585	0.677525	±	0.0890792	2.40938	±	0.348827	0.2939	±	0	0.587325	±	0.131086	2.58137	±	0.33468
gamma-glutamylmethionine	0.098125	±	0.006025	0.901625	±	0.0355082	3.44693	±	0.241582	0.11555	±	0.0137174	0.71145	±	0.0172321	3.27208	±	0.24858	0.2718	±	0.0173877	1.1704	±	0.0477414	3.85535	±	0.342049	0.265175	±	0.0304468	1.01675	±	0.0367731	2.95503	±	0.0543374
gamma-glutamylphenylalanine	0.173975	±	0.029375	0.931625	±	0.0198539	4.9352	±	0.542641	0.233425	±	0.0335595	1.0157	±	0.0338068	5.23717	±	0.178149	0.4615	±	0.0428402	1.05032	±	0.0464372	4.95123	±	0.520369	0.5278	±	0.0829091	0.954225	±	0.0560182	4.61145	±	0.203709
gamma-glutamylvaline	0.3918	±	0.0477268	0.9214	±	0.0334949	2.21482	±	0.150813	0.265925	±	0.0418758	1.00187	±	0.102017	2.65823	±	0.0256635	0.5517	±	0.0543758	1.01757	±	0.0911414	2.03297	±	0.191118	0.431875	±	0.0678208	1.0652	±	0.029002	2.871	±	0.140995
Secondary metabolism
galactarate (mucic acid)	0.52975	±	0.0397828	0.83985	±	0.0584445	1.128	±	0.0279853	0.5016	±	0.0432019	1.00232	±	0.0354205	1.2193	±	0.0167474	0.6606	±	0.0109443	1.06292	±	0.0270449	1.12628	±	0.019541	0.609225	±	0.00858588	0.991475	±	0.0215359	1.22263	±	0.0472146
catechin	1.70478	±	0.162738	0.88375	±	0.0264705	0.753475	±	0.0635712	1.64285	±	0.176156	1.13853	±	0.0245266	0.84445	±	0.103591	1.33405	±	0.111031	0.895075	±	0.0386122	0.881275	±	0.0854113	1.56183	±	0.0460773	0.949625	±	0.0283335	0.9602	±	0.0628778
chrysoeriol	1.5098	±	0.160266	0.901275	±	0.0466099	0.522375	±	0.0762623	1.7322	±	0.0567847	0.976	±	0.0773667	0.4112	±	0.0117	1.32175	±	0.0346877	0.953675	±	0.0241385	0.459325	±	0.044072	1.45533	±	0.133381	1.07567	±	0.0617672	0.52455	±	0.0297071
dihydrokaempferol	1.43195	±	0.054645	0.986225	±	0.053755	0.58735	±	0.0294852	1.5897	±	0.100734	0.925175	±	0.062021	0.42255	±	0.02375	1.51202	±	0.0464289	1.0584	±	0.0687266	0.6934	±	0.035959	1.34933	±	0.0354008	0.968075	±	0.0580209	0.598575	±	0.0555548
dihydroquercetin	1.66037	±	0.0759817	1.0787	±	0.0273189	0.455525	±	0.0464057	1.35815	±	0.111734	0.602825	±	0.0752127	0.346825	±	0.047234	2.00165	±	0.0603136	1.03935	±	0.0343308	0.5633	±	0.0840751	1.63962	±	0.0248809	0.986275	±	0.0388577	0.5772	±	0.0191441
epicatechin	0.985425	±	0.0252778	0.968825	±	0.0203219	0.97225	±	0.0204233	1.0912	±	0.0243174	1.07783	±	0.0163189	0.992875	±	0.0338846	0.9998	±	0.0208733	0.979175	±	0.0251474	0.959825	±	0.0359231	1.04517	±	0.0224424	1.03138	±	0.0137904	0.978375	±	0.0221529
isorhamnetin	1.00975	±	0.0881011	0.5301	±	0	0.5301	±	0	1.21602	±	0.139785	0.5301	±	0	0.5301	±	0	0.819125	±	0.111052	0.5301	±	0	0.5301	±	0	0.96105	±	0.0522482	0.5301	±	0	0.5301	±	0
procyanidin B2	1.01852	±	0.0413291	0.96285	±	0.0330975	0.828925	±	0.0306489	1.29513	±	0.0322471	1.14397	±	0.066825	0.925925	±	0.0311909	1.08815	±	0.0438433	0.957475	±	0.0175654	0.890475	±	0.0679324	1.10122	±	0.0290862	1.03073	±	0.031102	0.91185	±	0.0360247
quercetin	0.229075	±	0.0680047	0.813175	±	0.0923079	2.25992	±	0.409276	0.208575	±	0.0626531	1.51303	±	0.120833	2.62832	±	0.287457	0.4405	±	0.0323012	0.88315	±	0.0814528	2.32262	±	0.15053	0.25195	±	0.0710995	0.9034	±	0.105567	2.18633	±	0.190771
quercetin-3-o-glucoside	0.778725	±	0.0503221	1.4134	±	0.0411055	0.904425	±	0.091716	1.03555	±	0.0700358	2.28605	±	0.118635	1.04465	±	0.0857964	0.927625	±	0.0765785	1.45178	±	0.0653551	0.949175	±	0.0700909	0.6451	±	0.0176188	1.43077	±	0.0459711	0.728225	±	0.0366055
rutin	0.30975	±	0.0252158	0.9298	±	0.0264335	1.14145	±	0.0220383	0.458625	±	0.00908078	1.09367	±	0.0259478	1.17087	±	0.0239926	0.640725	±	0.0173457	0.9708	±	0.0191692	1.06715	±	0.0256948	0.415725	±	0.0159587	1.00435	±	0.0270121	1.08435	±	0.0167943
3,4-dimethoxycinnamic acid	4.96943	±	2.16838	0.564025	±	0.255072	0.20125	±	0.11745	5.0149	±	2.04004	0.256975	±	0.101594	0.19925	±	0.11545	4.03182	±	1.75178	0.4066	±	0.181144	0.2578	±	0.174	4.71687	±	2.06382	0.43625	±	0.212603	0.0838	±	0
4-hydroxycinnamate	0.8253	±	0.166411	0.755875	±	0.0857784	1.7508	±	0.1334	0.89605	±	0.0653203	0.9046	±	0.0757829	1.13135	±	0.0261405	0.9713	±	0.0959098	0.932575	±	0.0433984	1.46232	±	0.072249	0.9522	±	0.0351659	0.879575	±	0.0807611	1.57288	±	0.132326
chlorogenate	1.35732	±	0.410969	0.875625	±	0.0513725	2.54715	±	0.17746	1.71565	±	0.579351	0.647425	±	0.164932	1.57505	±	0.0457923	0.572275	±	0.0629131	0.8258	±	0.0300309	1.50985	±	0.133294	0.678975	±	0.0981409	0.970325	±	0.0152177	1.22823	±	0.0704654
cinnamate	0.3793	±	0	0.65485	±	0.0477261	1.66993	±	0.230942	0.3793	±	0	0.89525	±	0.0612021	1.1093	±	0.0554047	0.3793	±	0	0.808775	±	0.0266693	2.10087	±	0.138539	0.3793	±	0	0.69095	±	0.0305836	1.66335	±	0.0524167
coumaroylquinate	1.0047	±	0.132812	0.8502	±	0.0650562	3.88057	±	0.108336	0.9595	±	0.127784	0.853125	±	0.0668415	4.5209	±	0.108675	0.863475	±	0.039672	1.00792	±	0.0238391	3.06188	±	0.20325	0.80525	±	0.0389062	0.92415	±	0.0481165	3.67638	±	0.0757414
cryptochlorogenic acid	1.45835	±	0.448237	0.8016	±	0.0645794	2.54177	±	0.163104	1.731	±	0.560157	0.7219	±	0.17604	1.4813	±	0.094441	0.431925	±	0.0484319	0.79895	±	0.0342644	1.50697	±	0.149242	0.68885	±	0.104954	1.0006	±	0.011201	0.9857	±	0.101516
ferulate	1.05823	±	0.0972868	0.8726	±	0.0601589	1.2011	±	0.0756626	1.36177	±	0.0387249	0.7645	±	0.0323634	0.91805	±	0.071085	1.1263	±	0.0535349	0.901175	±	0.0148272	1.0476	±	0.0717225	0.952125	±	0.0115553	1.12118	±	0.0623552	1.09535	±	0.0588772
lariciresinol	0.952225	±	0.0914822	0.8089	±	0	0.8089	±	0	0.8089	±	0	0.8089	±	0	0.8089	±	0	0.8089	±	0	0.8089	±	0	0.8089	±	0	0.8089	±	0	0.8089	±	0	0.8089	±	0
sinapate	0.297525	±	0.0353182	0.945275	±	0.039063	1.06638	±	0.0212663	0.429675	±	0.00750815	1.07127	±	0.0248496	1.0234	±	0.0442812	0.5985	±	0.0239656	0.969425	±	0.0231656	1.25468	±	0.0190708	0.379025	±	0.0227396	1.03955	±	0.0215161	1.17063	±	0.037823
cinnamtannin D-1	2.18677	±	0.25232	0.705975	±	0.115576	0.43815	±	0.0490121	2.34035	±	0.713035	1.3316	±	0.154889	0.76605	±	0.06538	2.0014	±	0.137269	0.8254	±	0.112974	0.7701	±	0.109858	2.13713	±	0.225332	0.835925	±	0.172137	0.745	±	0.0901763
procyanidin trimer	1.0596	±	0.0228583	0.937125	±	0.0356698	0.7043	±	0.0420617	1.42657	±	0.079531	1.2104	±	0.101849	0.788275	±	0.035922	1.1194	±	0.03228	0.921625	±	0.0362531	0.77825	±	0.0859097	1.18162	±	0.045031	1.03222	±	0.0304324	0.77105	±	0.0366446
